# Supplementary material for: Transcriptomic Analysis of the Antiviral Responses in Ovine Type II Alveolar Epithelial Cells During Early Stage of Bluetongue Virus Infection
Source: Animals (Basel). 2026 Jan 13;16(2):243. doi: 10.3390/ani16020243 (PMC12837445; doi:10.3390/ani16020243)
Supplement: Supplementary file 1 [file animals-16-00243-s001.zip]

Archive with 5 entries (5 files):
- Supplemental table S1.xlsx
- Supplemental table S2.xlsx
- Supplemental table S3.xlsx
- Supplemental table S4.xlsx
- Supplemental table S5.xlsx
