# Supplementary material for: Transcriptomic Analysis of the Antiviral Responses in Ovine Type II Alveolar Epithelial Cells During Early Stage of Bluetongue Virus Infection
Source: Animals (Basel). 2026 Jan 13;16(2):243. doi: 10.3390/ani16020243 (PMC12837445; doi:10.3390/ani16020243)
Supplement: Supplementary file 1 [file animals-16-00243-s001.zip › Supplemental table S1.xlsx]

## Sheet: GO富集分析统计表 (4)
Number	GO ID	Term Type	Description	Ratio_in_study	Ratio_in_pop	Rich factor	Pvalue	Padjust	Gene_ids	Gene_names
43	GO:0140546	BP	defense response to symbiont	43/ 1002	210/ 23771	0.204762	4.22603e-18	3.04105e-14	ENSOARG00020000891;ENSOARG00020002136;ENSOARG00020002675;ENSOARG00020002706;ENSOARG00020003248;ENSOARG00020003473;ENSOARG00020003520;ENSOARG00020004451;ENSOARG00020004582;ENSOARG00020005334;ENSOARG00020006183;ENSOARG00020006545;ENSOARG00020006589;ENSOARG00020006667;ENSOARG00020006787;ENSOARG00020006881;ENSOARG00020007263;ENSOARG00020008771;ENSOARG00020008812;ENSOARG00020008889;ENSOARG00020009445;…	eIF2aK2;ADAR;MX2;MX1;DHX58;;;SERINC5;CXCL10;PLSCR1;IL6;;;;;;;IFIT2;IFIT3;IFIT5;;IFIH1;Bst-2B;BST-2A;;ISG15;IRF7;;;;;;;;IFI6;;;F2RL1;ZNFX1;PYCARD;;NLRC5;PMAIP1
43	GO:0051607	BP	defense response to virus	43/ 1002	210/ 23771	0.204762	4.22603e-18	3.04105e-14	ENSOARG00020000891;ENSOARG00020002136;ENSOARG00020002675;ENSOARG00020002706;ENSOARG00020003248;ENSOARG00020003473;ENSOARG00020003520;ENSOARG00020004451;ENSOARG00020004582;ENSOARG00020005334;ENSOARG00020006183;ENSOARG00020006545;ENSOARG00020006589;ENSOARG00020006667;ENSOARG00020006787;ENSOARG00020006881;ENSOARG00020007263;ENSOARG00020008771;ENSOARG00020008812;ENSOARG00020008889;ENSOARG00020009445;…	eIF2aK2;ADAR;MX2;MX1;DHX58;;;SERINC5;CXCL10;PLSCR1;IL6;;;;;;;IFIT2;IFIT3;IFIT5;;IFIH1;Bst-2B;BST-2A;;ISG15;IRF7;;;;;;;;IFI6;;;F2RL1;ZNFX1;PYCARD;;NLRC5;PMAIP1
730	GO:0005488	MF	binding	730/ 1002	14408/ 23771	0.0506663	1.35294e-16	2.00597e-13	ENSOARG00020000034;ENSOARG00020000039;ENSOARG00020000075;ENSOARG00020000082;ENSOARG00020000138;ENSOARG00020000232;ENSOARG00020000243;ENSOARG00020000257;ENSOARG00020000275;ENSOARG00020000286;ENSOARG00020000312;ENSOARG00020000426;ENSOARG00020000438;ENSOARG00020000473;ENSOARG00020000532;ENSOARG00020000548;ENSOARG00020000571;ENSOARG00020000582;ENSOARG00020000596;ENSOARG00020000639;ENSOARG00020000643;…	CYTB;EXO5;ZMAT3;HIVEP3;MMACHC;;SST;HOXD3;HOXD4;RTP4;HOXA1;ZNF691;NLGN1;F3;NFIL3;CNTN1;CSF2;OSBPL3;CYP1B1;HSPA6;GTPBP8;ZNF169;SEMA3D;GSDME;;;PIK3R3;eIF2aK2;PKP2;CD69;PLXNA4;GPATCH11;ADGRL1;SEMA3E;ZNF2;TRIM45;TNFSF10;YARS2;KCNK3;SLC27A3;;COL5A3;FGD3;KCNAB1;EPHB6;;ECM2;OGN;TIAM1;GALNT12;IQCG;GABBR2;STAC3;;GC;NPFFR2;DNAJB5;SMC1B;ADPRH;PLA1A;SARDH;HABP4;DGKI;LGR5;KLF4;ADAR;EPHB3;PTPRZ1;FNDC4;COL2A1;CO…
48	GO:0009615	BP	response to virus	48/ 1002	293/ 23771	0.163823	5.92496e-16	1.21817e-12	ENSOARG00020000709;ENSOARG00020000891;ENSOARG00020002136;ENSOARG00020002675;ENSOARG00020002706;ENSOARG00020002879;ENSOARG00020003248;ENSOARG00020003473;ENSOARG00020003520;ENSOARG00020004451;ENSOARG00020004582;ENSOARG00020005334;ENSOARG00020006183;ENSOARG00020006545;ENSOARG00020006589;ENSOARG00020006667;ENSOARG00020006702;ENSOARG00020006787;ENSOARG00020006881;ENSOARG00020007263;ENSOARG00020008589;…	GSDME;eIF2aK2;ADAR;MX2;MX1;ITGB8;DHX58;;;SERINC5;CXCL10;PLSCR1;IL6;;;;HMGA2;;;;SMAD3;IFIT2;IFIT3;IFIT5;;IFIH1;Bst-2B;BST-2A;;ISG15;IRF7;CREBZF;;;;;;;;IFI6;;;F2RL1;ZNFX1;PYCARD;;NLRC5;PMAIP1
452	GO:0005515	MF	protein binding	452/ 1002	8003/ 23771	0.0564788	1.96009e-14	1.7437e-11	ENSOARG00020000138;ENSOARG00020000243;ENSOARG00020000286;ENSOARG00020000438;ENSOARG00020000473;ENSOARG00020000532;ENSOARG00020000548;ENSOARG00020000571;ENSOARG00020000639;ENSOARG00020000651;ENSOARG00020000780;ENSOARG00020000796;ENSOARG00020000891;ENSOARG00020000924;ENSOARG00020000941;ENSOARG00020000951;ENSOARG00020000968;ENSOARG00020000981;ENSOARG00020001002;ENSOARG00020001008;ENSOARG00020001027;…	MMACHC;SST;RTP4;NLGN1;F3;NFIL3;CNTN1;CSF2;HSPA6;SEMA3D;;PIK3R3;eIF2aK2;PKP2;CD69;PLXNA4;ADGRL1;SEMA3E;TRIM45;TNFSF10;YARS2;KCNK3;KCNAB1;EPHB6;ECM2;OGN;TIAM1;IQCG;GABBR2;STAC3;GC;NPFFR2;DNAJB5;SMC1B;SARDH;HABP4;DGKI;LGR5;KLF4;EPHB3;PTPRZ1;FNDC4;COL2A1;COL6A3;S1PR1;STXBP5L;SPRYD4;IL18R1;MX2;MX1;TMPRSS2;RIPK4;ITGB8;CXCL6;;LRRN3;ABCG1;ENDOG;TNFRSF6B;PPFIA4;;ADGRB1;TNFSF13B;VAV3;FMOD;;;KIF26B;STXBP6;C…
551	GO:0050794	BP	regulation of cellular process	551/ 1002	10295/ 23771	0.0535211	4.12057e-14	5.93032e-11	ENSOARG00020000082;ENSOARG00020000163;ENSOARG00020000232;ENSOARG00020000243;ENSOARG00020000257;ENSOARG00020000275;ENSOARG00020000312;ENSOARG00020000426;ENSOARG00020000438;ENSOARG00020000473;ENSOARG00020000532;ENSOARG00020000548;ENSOARG00020000571;ENSOARG00020000596;ENSOARG00020000644;ENSOARG00020000651;ENSOARG00020000709;ENSOARG00020000768;ENSOARG00020000780;ENSOARG00020000796;ENSOARG00020000891;…	HIVEP3;RARRES1;;SST;HOXD3;HOXD4;HOXA1;ZNF691;NLGN1;F3;NFIL3;CNTN1;CSF2;CYP1B1;ZNF169;SEMA3D;GSDME;;;PIK3R3;eIF2aK2;PKP2;PLXNA4;ADGRL1;SEMA3E;ZNF2;TRIM45;TNFSF10;KCNAB1;EPHB6;ECM2;OGN;TIAM1;RGS4;GABBR2;STAC3;NPFFR2;GPR85;HABP4;DGKI;LGR5;KLF4;ADAR;MAGEF1;EPHB3;PTPRZ1;COL2A1;S1PR1;STXBP5L;SERPINI1;IL18R1;MX2;MX1;;AFP;RIPK4;ITGB8;CXCL6;PHLDA1;BCL11A;GJA5;LRRN3;ABCG1;ENDOG;TNFRSF6B;DHX58;;ADGRB1;TNFSF…
43	GO:0031012	CC	extracellular matrix	43/ 1002	304/ 23771	0.141447	3.44283e-12	7.15727e-10	ENSOARG00020000473;ENSOARG00020001148;ENSOARG00020001301;ENSOARG00020001590;ENSOARG00020002274;ENSOARG00020002410;ENSOARG00020002421;ENSOARG00020002986;ENSOARG00020003457;ENSOARG00020003825;ENSOARG00020004359;ENSOARG00020004380;ENSOARG00020004992;ENSOARG00020005334;ENSOARG00020005386;ENSOARG00020006742;ENSOARG00020007844;ENSOARG00020008539;ENSOARG00020009421;ENSOARG00020009720;ENSOARG00020011103;…	F3;COL15A1;ECM2;;PTPRZ1;COL2A1;COL6A3;LRRN3;GFOD2;FMOD;THBS4;LAMC2;POSTN;PLSCR1;CILP;;TMEFF2;ECM1;ACAN;DCN;EGFLAM;CCN5;COL11A2;TRIL;LRRN1;;;TNFRSF11B;ZP2;FGFR2;GPC2;GPC3;WNT5A;LAMB3;ALPL;ANGPTL5;SPARCL1;NDNF;MATN2;TINAG;SFRP1;LAMA3;NAV2
43	GO:0030312	CC	external encapsulating structure	43/ 1002	305/ 23771	0.140984	3.84903e-12	7.20153e-10	ENSOARG00020000473;ENSOARG00020001148;ENSOARG00020001301;ENSOARG00020001590;ENSOARG00020002274;ENSOARG00020002410;ENSOARG00020002421;ENSOARG00020002986;ENSOARG00020003457;ENSOARG00020003825;ENSOARG00020004359;ENSOARG00020004380;ENSOARG00020004992;ENSOARG00020005334;ENSOARG00020005386;ENSOARG00020006742;ENSOARG00020007844;ENSOARG00020008539;ENSOARG00020009421;ENSOARG00020009720;ENSOARG00020011103;…	F3;COL15A1;ECM2;;PTPRZ1;COL2A1;COL6A3;LRRN3;GFOD2;FMOD;THBS4;LAMC2;POSTN;PLSCR1;CILP;;TMEFF2;ECM1;ACAN;DCN;EGFLAM;CCN5;COL11A2;TRIL;LRRN1;;;TNFRSF11B;ZP2;FGFR2;GPC2;GPC3;WNT5A;LAMB3;ALPL;ANGPTL5;SPARCL1;NDNF;MATN2;TINAG;SFRP1;LAMA3;NAV2
98	GO:0005615	CC	extracellular space	98/ 1002	1114/ 23771	0.0879713	4.34696e-12	7.39378e-10	ENSOARG00020000163;ENSOARG00020000243;ENSOARG00020000473;ENSOARG00020000571;ENSOARG00020000651;ENSOARG00020000981;ENSOARG00020001008;ENSOARG00020001703;ENSOARG00020002344;ENSOARG00020002410;ENSOARG00020002421;ENSOARG00020002561;ENSOARG00020002749;ENSOARG00020002848;ENSOARG00020002903;ENSOARG00020002961;ENSOARG00020002986;ENSOARG00020003298;ENSOARG00020003350;ENSOARG00020003374;ENSOARG00020004359;…	RARRES1;SST;F3;CSF2;SEMA3D;SEMA3E;TNFSF10;GC;FNDC4;COL2A1;COL6A3;SERPINI1;AFP;PLBD1;CXCL6;;LRRN3;;ADGRB1;TNFSF13B;THBS4;CXCL10;POSTN;CILP;FGF7;KCP;CDH13;IL6;H2BC4;;;;HIST2H2BE;;;H2BC15;CCL20;IGF2;SELP;SEMA6D;ECM1;SELE;;;DCN;SRGN;S100G;PTGIS;CCN5;FAM20A;COL11A2;IL15;TRIL;SLIT3;LRRN1;PI15;CRISPLD1;BMP7;KIT;ANGPT1;CPE;LGI4;WNT5B;PLTP;FRZB;RBP4;TFPI2;SFRP2;APLN;TNFRSF11B;;SOLD1;;SCUBE2;CLEC11A;WNT5A;…
160	GO:0051239	BP	regulation of multicellular organismal process	160/ 1002	2152/ 23771	0.0743494	7.89717e-13	9.35526e-10	ENSOARG00020000438;ENSOARG00020000473;ENSOARG00020000571;ENSOARG00020000596;ENSOARG00020000651;ENSOARG00020000891;ENSOARG00020000924;ENSOARG00020000981;ENSOARG00020002084;ENSOARG00020002164;ENSOARG00020002274;ENSOARG00020002463;ENSOARG00020002611;ENSOARG00020002879;ENSOARG00020002982;ENSOARG00020002986;ENSOARG00020003248;ENSOARG00020003350;ENSOARG00020004359;ENSOARG00020004440;ENSOARG00020004514;…	NLGN1;F3;CSF2;CYP1B1;SEMA3D;eIF2aK2;PKP2;SEMA3E;KLF4;EPHB3;PTPRZ1;S1PR1;IL18R1;ITGB8;GJA5;LRRN3;DHX58;ADGRB1;THBS4;BRINP1;LAG3;CXCL10;FOXS1;LRP2;;FGF7;N4BP1;AGTR1;IL6;IRAK3;FKBPL;;HMGA2;GPNMB;;PDE4B;VIL1;JADE2;GPM6B;IGF2;PRKCZ;STARD13;KCNMA1;SEMA6D;ECM1;SMAD3;DAB2;;DLGAP3;ADCYAP1;;PKDCC;GHRHR;IRF8;DCN;;ELL3;SRGN;PTGIS;FOXO3;IFIH1;;IL15;TRIM16;H2AFY2;DLGAP1;SHLD1;DAAM2;ZFHX2;;TRPC3;TRIL;CNR1;LFNG;…
603	GO:0065007	BP	biological regulation	603/ 1002	11671/ 23771	0.0516665	7.93198e-13	9.35526e-10	ENSOARG00020000075;ENSOARG00020000082;ENSOARG00020000163;ENSOARG00020000232;ENSOARG00020000243;ENSOARG00020000257;ENSOARG00020000275;ENSOARG00020000312;ENSOARG00020000426;ENSOARG00020000438;ENSOARG00020000473;ENSOARG00020000532;ENSOARG00020000548;ENSOARG00020000571;ENSOARG00020000596;ENSOARG00020000602;ENSOARG00020000644;ENSOARG00020000651;ENSOARG00020000709;ENSOARG00020000768;ENSOARG00020000780;…	ZMAT3;HIVEP3;RARRES1;;SST;HOXD3;HOXD4;HOXA1;ZNF691;NLGN1;F3;NFIL3;CNTN1;CSF2;CYP1B1;;ZNF169;SEMA3D;GSDME;;;PIK3R3;eIF2aK2;PKP2;PLXNA4;ADGRL1;SEMA3E;ZNF2;TRIM45;TNFSF10;KCNK3;KCNAB1;EPHB6;ECM2;OGN;TIAM1;RGS4;GABBR2;STAC3;PALMD;NPFFR2;GPR85;HABP4;DGKI;LGR5;KLF4;ADAR;MAGEF1;EPHB3;PTPRZ1;FNDC4;COL2A1;S1PR1;STXBP5L;SLC9A2;SERPINI1;IL18R1;MX2;MX1;;TMPRSS2;AFP;RIPK4;ITGB8;CXCL6;PHLDA1;BCL11A;GJA5;LRRN3;…
257	GO:0032502	BP	developmental process	257/ 1002	4016/ 23771	0.063994	8.45041e-13	9.35526e-10	ENSOARG00020000082;ENSOARG00020000257;ENSOARG00020000275;ENSOARG00020000438;ENSOARG00020000532;ENSOARG00020000548;ENSOARG00020000571;ENSOARG00020000596;ENSOARG00020000709;ENSOARG00020000764;ENSOARG00020000811;ENSOARG00020000924;ENSOARG00020000951;ENSOARG00020000981;ENSOARG00020001002;ENSOARG00020001449;ENSOARG00020001529;ENSOARG00020002079;ENSOARG00020002084;ENSOARG00020002136;ENSOARG00020002164;…	HIVEP3;HOXD3;HOXD4;NLGN1;NFIL3;CNTN1;CSF2;CYP1B1;GSDME;IGSF3;PTGFRN;PKP2;PLXNA4;SEMA3E;TRIM45;IQCG;STAC3;LGR5;KLF4;ADAR;EPHB3;PTPRZ1;COL2A1;S1PR1;IL18R1;;RIPK4;ITGB8;GJA5;ENDOG;TNFSF13B;ESRRB;BTG2;SHCBP1L;ZNF784;KIF26B;GADD45G;CRLF1;ALDH1A3;LAMC2;ID1;TMEM190;;TRPC4;FOXS1;PTER;VPS13A;LRP2;POSTN;EPCAM;;KRT17;DGAT2;KRT19;VAX2;TSSK1B;FYN;FGF7;AGTR1;KCP;CDH13;BLOC1S3;IL6;HIST1H1T;;HMGA2;ST8SIA2;;SCN2A…
577	GO:0050789	BP	regulation of biological process	577/ 1002	11095/ 23771	0.0520054	1.83982e-12	1.89133e-09	ENSOARG00020000075;ENSOARG00020000082;ENSOARG00020000163;ENSOARG00020000232;ENSOARG00020000243;ENSOARG00020000257;ENSOARG00020000275;ENSOARG00020000312;ENSOARG00020000426;ENSOARG00020000438;ENSOARG00020000473;ENSOARG00020000532;ENSOARG00020000548;ENSOARG00020000571;ENSOARG00020000596;ENSOARG00020000602;ENSOARG00020000644;ENSOARG00020000651;ENSOARG00020000709;ENSOARG00020000768;ENSOARG00020000780;…	ZMAT3;HIVEP3;RARRES1;;SST;HOXD3;HOXD4;HOXA1;ZNF691;NLGN1;F3;NFIL3;CNTN1;CSF2;CYP1B1;;ZNF169;SEMA3D;GSDME;;;PIK3R3;eIF2aK2;PKP2;PLXNA4;ADGRL1;SEMA3E;ZNF2;TRIM45;TNFSF10;KCNAB1;EPHB6;ECM2;OGN;TIAM1;RGS4;GABBR2;STAC3;PALMD;NPFFR2;GPR85;HABP4;DGKI;LGR5;KLF4;ADAR;MAGEF1;EPHB3;PTPRZ1;FNDC4;COL2A1;S1PR1;STXBP5L;SERPINI1;IL18R1;MX2;MX1;;TMPRSS2;AFP;RIPK4;ITGB8;CXCL6;PHLDA1;BCL11A;GJA5;LRRN3;ABCG1;ENDOG;T…
83	GO:0006952	BP	defense response	83/ 1002	867/ 23771	0.0957324	2.90658e-12	2.78876e-09	ENSOARG00020000891;ENSOARG00020001251;ENSOARG00020002084;ENSOARG00020002136;ENSOARG00020002675;ENSOARG00020002706;ENSOARG00020002903;ENSOARG00020002961;ENSOARG00020003248;ENSOARG00020003298;ENSOARG00020003350;ENSOARG00020003473;ENSOARG00020003520;ENSOARG00020003849;ENSOARG00020004440;ENSOARG00020004451;ENSOARG00020004582;ENSOARG00020005281;ENSOARG00020005334;ENSOARG00020005590;ENSOARG00020005782;…	eIF2aK2;EPHB6;KLF4;ADAR;MX2;MX1;CXCL6;;DHX58;;ADGRB1;;;;BRINP1;SERINC5;CXCL10;;PLSCR1;FYN;AGTR1;IL6;H2BC4;;;FCGR1A;;;;HIST2H2BE;;;H2BC15;CCL20;SELP;ECM1;IFIT2;IFIT3;IFIT5;;;SCYL3;;;IRF8;;IFIH1;Bst-2B;BST-2A;;TRIM26;BATF2;ISG15;IRF7;KIT;RNF213;CYSLTR1;;;;;ARID5A;;;;CYBB;IFI6;ELF3;;;;F2R;F2RL1;ZNFX1;PYCARD;;BMP6;NLRC5;PMAIP1;TAP1;PENK;;
86	GO:0043207	BP	response to external biotic stimulus	86/ 1002	926/ 23771	0.0928726	7.8522e-12	7.06306e-09	ENSOARG00020000709;ENSOARG00020000891;ENSOARG00020002136;ENSOARG00020002400;ENSOARG00020002675;ENSOARG00020002706;ENSOARG00020002879;ENSOARG00020002903;ENSOARG00020003248;ENSOARG00020003350;ENSOARG00020003473;ENSOARG00020003520;ENSOARG00020003849;ENSOARG00020004451;ENSOARG00020004582;ENSOARG00020005281;ENSOARG00020005334;ENSOARG00020005420;ENSOARG00020005590;ENSOARG00020006183;ENSOARG00020006254;…	GSDME;eIF2aK2;ADAR;B3GALT5;MX2;MX1;ITGB8;CXCL6;DHX58;ADGRB1;;;;SERINC5;CXCL10;;PLSCR1;PLSCR4;FYN;IL6;IRAK3;H2BC4;;;FCGR1A;;;HMGA2;;HIST2H2BE;;PDE4B;;H2BC15;VIL1;CA3;SMAD3;IFIT2;IFIT3;IFIT5;;;KRT8;;IRF8;;IFIH1;Bst-2B;BST-2A;FAM20A;LDOC1;;CNR1;TRIM26;BATF2;ISG15;IRF7;CREBZF;RNF213;;PDCD4;;;;;ARID5A;;IFI44;;;GPC3;CYBB;WNT5A;IFI6;;;F2R;F2RL1;ZNFX1;TNFAIP3;PYCARD;;GPM6A;NLRC5;PMAIP1;PENK
125	GO:0010033	BP	response to organic substance	125/ 1002	1590/ 23771	0.0786164	1.01713e-11	8.56754e-09	ENSOARG00020000532;ENSOARG00020000571;ENSOARG00020000596;ENSOARG00020000709;ENSOARG00020000891;ENSOARG00020002084;ENSOARG00020002136;ENSOARG00020002344;ENSOARG00020002410;ENSOARG00020002675;ENSOARG00020002706;ENSOARG00020002727;ENSOARG00020002903;ENSOARG00020002982;ENSOARG00020003108;ENSOARG00020003159;ENSOARG00020003298;ENSOARG00020004359;ENSOARG00020004440;ENSOARG00020004582;ENSOARG00020004893;…	NFIL3;CSF2;CYP1B1;GSDME;eIF2aK2;KLF4;ADAR;FNDC4;COL2A1;MX2;MX1;;CXCL6;GJA5;ABCG1;ENDOG;;THBS4;BRINP1;CXCL10;LRP2;POSTN;;PLSCR1;CILP;PLSCR4;DGAT2;KRT19;FYN;AKAP6;PCOLCE2;IL6;IRAK3;;PDE4B;CCL20;VIL1;MEAK7;KCNMA1;CDH1;SMAD3;CH25H;IFIT2;IFIT3;SELE;;;KLF5;;GHRHR;IRF8;;HSPB8;PTGIS;DUSP22;FOXO3;IFIH1;MSC;CXCR4;TRIM16;RFTN2;HSPA1L;TRPC3;XAF1;LDOC1;CNR1;SLIT3;CYP24A1;ISG15;CALCRL;NR4A1;GRIN2A;BAG3;BMP7;KI…
309	GO:0048518	BP	positive regulation of biological process	309/ 1002	5199/ 23771	0.0594345	1.51667e-11	1.0914e-08	ENSOARG00020000082;ENSOARG00020000257;ENSOARG00020000275;ENSOARG00020000438;ENSOARG00020000473;ENSOARG00020000532;ENSOARG00020000548;ENSOARG00020000571;ENSOARG00020000596;ENSOARG00020000651;ENSOARG00020000709;ENSOARG00020000780;ENSOARG00020000796;ENSOARG00020000891;ENSOARG00020000968;ENSOARG00020000981;ENSOARG00020001002;ENSOARG00020001008;ENSOARG00020001251;ENSOARG00020001301;ENSOARG00020001378;…	HIVEP3;HOXD3;HOXD4;NLGN1;F3;NFIL3;CNTN1;CSF2;CYP1B1;SEMA3D;GSDME;;PIK3R3;eIF2aK2;ADGRL1;SEMA3E;TRIM45;TNFSF10;EPHB6;ECM2;TIAM1;GABBR2;STAC3;HABP4;DGKI;LGR5;KLF4;ADAR;MAGEF1;EPHB3;S1PR1;IL18R1;TMPRSS2;ITGB8;PHLDA1;LRRN3;ABCG1;ENDOG;DHX58;;ADGRB1;TNFSF13B;VAV3;BTG2;SHCBP1L;;;KIF26B;GADD45G;CRLF1;THBS4;ALDH1A3;LAMC2;BRINP1;NEU3;LAG3;ZC3H10;CXCL10;;FOXS1;LRP2;EPCAM;HCK;;PLSCR1;DGAT2;FYN;AKAP6;PRDM16;…
77	GO:0051707	BP	response to other organism	77/ 1002	804/ 23771	0.0957711	2.06936e-11	1.4182e-08	ENSOARG00020000709;ENSOARG00020000891;ENSOARG00020002136;ENSOARG00020002400;ENSOARG00020002675;ENSOARG00020002706;ENSOARG00020002879;ENSOARG00020002903;ENSOARG00020003248;ENSOARG00020003350;ENSOARG00020003473;ENSOARG00020003520;ENSOARG00020003849;ENSOARG00020004451;ENSOARG00020004582;ENSOARG00020005281;ENSOARG00020005334;ENSOARG00020005590;ENSOARG00020006183;ENSOARG00020006358;ENSOARG00020006387;…	GSDME;eIF2aK2;ADAR;B3GALT5;MX2;MX1;ITGB8;CXCL6;DHX58;ADGRB1;;;;SERINC5;CXCL10;;PLSCR1;FYN;IL6;H2BC4;;;FCGR1A;;;HMGA2;;HIST2H2BE;;;H2BC15;VIL1;CA3;SMAD3;IFIT2;IFIT3;IFIT5;;;KRT8;;IRF8;;IFIH1;Bst-2B;BST-2A;FAM20A;;TRIM26;BATF2;ISG15;IRF7;CREBZF;RNF213;;;;;;ARID5A;;IFI44;;;GPC3;CYBB;IFI6;;;F2RL1;ZNFX1;PYCARD;;GPM6A;NLRC5;PMAIP1;PENK
87	GO:0009607	BP	response to biotic stimulus	87/ 1002	966/ 23771	0.0900621	2.37647e-11	1.54875e-08	ENSOARG00020000709;ENSOARG00020000891;ENSOARG00020002084;ENSOARG00020002136;ENSOARG00020002400;ENSOARG00020002675;ENSOARG00020002706;ENSOARG00020002879;ENSOARG00020002903;ENSOARG00020003248;ENSOARG00020003350;ENSOARG00020003473;ENSOARG00020003520;ENSOARG00020003849;ENSOARG00020004451;ENSOARG00020004582;ENSOARG00020005281;ENSOARG00020005334;ENSOARG00020005420;ENSOARG00020005590;ENSOARG00020006183;…	GSDME;eIF2aK2;KLF4;ADAR;B3GALT5;MX2;MX1;ITGB8;CXCL6;DHX58;ADGRB1;;;;SERINC5;CXCL10;;PLSCR1;PLSCR4;FYN;IL6;IRAK3;H2BC4;;;FCGR1A;;;HMGA2;;HIST2H2BE;;PDE4B;;H2BC15;VIL1;CA3;SMAD3;IFIT2;IFIT3;IFIT5;;;KRT8;;IRF8;;IFIH1;Bst-2B;BST-2A;FAM20A;LDOC1;;CNR1;TRIM26;BATF2;ISG15;IRF7;CREBZF;RNF213;;PDCD4;;;;;ARID5A;;IFI44;;;GPC3;CYBB;WNT5A;IFI6;;;F2R;F2RL1;ZNFX1;TNFAIP3;PYCARD;;GPM6A;NLRC5;PMAIP1;PENK
30	GO:0062023	CC	collagen-containing extracellular matrix	30/ 1002	184/ 23771	0.163043	1.97036e-10	2.8358e-08	ENSOARG00020000473;ENSOARG00020001148;ENSOARG00020001301;ENSOARG00020001590;ENSOARG00020002274;ENSOARG00020002410;ENSOARG00020003825;ENSOARG00020004359;ENSOARG00020004380;ENSOARG00020004992;ENSOARG00020005334;ENSOARG00020005386;ENSOARG00020006742;ENSOARG00020007844;ENSOARG00020008539;ENSOARG00020009421;ENSOARG00020009720;ENSOARG00020011103;ENSOARG00020018522;ENSOARG00020018761;ENSOARG00020019612;…	F3;COL15A1;ECM2;;PTPRZ1;COL2A1;FMOD;THBS4;LAMC2;POSTN;PLSCR1;CILP;;TMEFF2;ECM1;ACAN;DCN;EGFLAM;ZP2;FGFR2;GPC2;GPC3;LAMB3;ANGPTL5;SPARCL1;MATN2;TINAG;SFRP1;LAMA3;NAV2
110	GO:0009605	BP	response to external stimulus	110/ 1002	1362/ 23771	0.0807636	5.51792e-11	3.30892e-08	ENSOARG00020000709;ENSOARG00020000891;ENSOARG00020002042;ENSOARG00020002136;ENSOARG00020002400;ENSOARG00020002675;ENSOARG00020002706;ENSOARG00020002879;ENSOARG00020002903;ENSOARG00020003248;ENSOARG00020003350;ENSOARG00020003473;ENSOARG00020003520;ENSOARG00020003849;ENSOARG00020004379;ENSOARG00020004451;ENSOARG00020004582;ENSOARG00020004992;ENSOARG00020005077;ENSOARG00020005281;ENSOARG00020005334;…	GSDME;eIF2aK2;HABP4;ADAR;B3GALT5;MX2;MX1;ITGB8;CXCL6;DHX58;ADGRB1;;;;ALDH1A3;SERINC5;CXCL10;POSTN;;;PLSCR1;PLSCR4;FYN;IL6;IRAK3;H2BC4;;;FCGR1A;;;HMGA2;;HIST2H2BE;;PDE4B;;H2BC15;VIL1;CA3;MEAK7;SMAD3;IFIT2;IFIT3;IFIT5;;;KRT8;;SEMA5B;IRF8;;FOXO3;IFIH1;Bst-2B;BST-2A;FAM20A;;LDOC1;;CNR1;TRIM26;BATF2;CYP24A1;ISG15;IRF7;GRIN2A;BAG3;KIT;CREBZF;RNF213;;PDCD4;;ASIC2;REEP6;SFRP2;;;;ARID5A;;IFI44;RYR2;;;GPC3…
82	GO:0006955	BP	immune response	82/ 1002	916/ 23771	0.0895197	1.31967e-10	7.59706e-08	ENSOARG00020000532;ENSOARG00020000571;ENSOARG00020000891;ENSOARG00020001008;ENSOARG00020001251;ENSOARG00020002136;ENSOARG00020002675;ENSOARG00020002706;ENSOARG00020002879;ENSOARG00020002903;ENSOARG00020002961;ENSOARG00020003248;ENSOARG00020003298;ENSOARG00020003350;ENSOARG00020003374;ENSOARG00020003473;ENSOARG00020003520;ENSOARG00020003849;ENSOARG00020004451;ENSOARG00020004582;ENSOARG00020005281;…	NFIL3;CSF2;eIF2aK2;TNFSF10;EPHB6;ADAR;MX2;MX1;ITGB8;CXCL6;;DHX58;;ADGRB1;TNFSF13B;;;;SERINC5;CXCL10;;PLSCR1;FYN;IL6;H2BC4;;;FCGR1A;;;;HIST2H2BE;;;H2BC15;CCL20;SMAD3;IFIT2;IFIT3;IFIT5;;FYB1;BACH2;;;IRF8;;IFIH1;Bst-2B;BST-2A;IL15;CXCR4;;TRIM26;BATF2;ISG15;IRF7;RNF213;CYSLTR1;;;;;ARID5A;;;;CYBB;IFI6;;;;F2RL1;ZNFX1;PYCARD;;BMP6;NLRC5;JAG1;PMAIP1;TAP1;PENK
145	GO:0050793	BP	regulation of developmental process	145/ 1002	2021/ 23771	0.0717467	1.90636e-10	1.05524e-07	ENSOARG00020000257;ENSOARG00020000438;ENSOARG00020000473;ENSOARG00020000571;ENSOARG00020000596;ENSOARG00020000651;ENSOARG00020000891;ENSOARG00020000924;ENSOARG00020000951;ENSOARG00020000968;ENSOARG00020000981;ENSOARG00020001378;ENSOARG00020001716;ENSOARG00020002084;ENSOARG00020002164;ENSOARG00020002274;ENSOARG00020002463;ENSOARG00020002879;ENSOARG00020002986;ENSOARG00020003350;ENSOARG00020003374;…	HOXD3;NLGN1;F3;CSF2;CYP1B1;SEMA3D;eIF2aK2;PKP2;PLXNA4;ADGRL1;SEMA3E;TIAM1;PALMD;KLF4;EPHB3;PTPRZ1;S1PR1;ITGB8;LRRN3;ADGRB1;TNFSF13B;THBS4;BRINP1;LAG3;CXCL10;FOXS1;LRP2;HCK;;FYN;FGF7;IL6;FKBPL;HMGA2;VIL1;JADE2;GPM6B;IGF2;PRKCZ;DACT1;SLC45A3;SEMA6D;ECM1;SMAD3;DAB2;IRX3;KLF5;PKDCC;;GHRHR;DCN;;ELL3;SRGN;CEBPD;PRRX1;PTGIS;SDK1;FZD2;;IL15;TRIM16;RIOX1;H2AFY2;SHLD1;DAAM2;ZFHX2;LFNG;SPTBN4;LRRN1;ISG15;BM…
119	GO:0030154	BP	cell differentiation	119/ 1002	1556/ 23771	0.0764781	2.27689e-10	1.21367e-07	ENSOARG00020000082;ENSOARG00020000275;ENSOARG00020000532;ENSOARG00020000571;ENSOARG00020000709;ENSOARG00020002079;ENSOARG00020002084;ENSOARG00020002136;ENSOARG00020002274;ENSOARG00020002410;ENSOARG00020002611;ENSOARG00020002879;ENSOARG00020003374;ENSOARG00020003772;ENSOARG00020004051;ENSOARG00020004157;ENSOARG00020004462;ENSOARG00020004471;ENSOARG00020004677;ENSOARG00020004737;ENSOARG00020004818;…	HIVEP3;HOXD4;NFIL3;CSF2;GSDME;LGR5;KLF4;ADAR;PTPRZ1;COL2A1;IL18R1;ITGB8;TNFSF13B;BTG2;ZNF784;GADD45G;ID1;TMEM190;;TRPC4;PTER;EPCAM;;KRT17;KRT19;VAX2;FYN;FGF7;KCP;HIST1H1T;;HMGA2;;VIL1;MYO7A;IGF2;TMEFF2;SEMA6D;SMAD3;DAB2;IRX3;SCYL3;DCHS1;KLF5;KRT8;SEMA5B;IRF8;ELL3;EID2;FZD2;;COL11A2;IL15;CXCR4;MCIDAS;EHF;ST14;PRR7;LFNG;CHAC1;BATF2;CYP24A1;SPATA20;NR4A1;GRIN2A;BMP7;MDFI;KIT;ANGPT1;RC3H1;LGI4;WNT5B;…
290	GO:0080090	BP	regulation of primary metabolic process	290/ 1002	4914/ 23771	0.0590151	2.52468e-10	1.29769e-07	ENSOARG00020000082;ENSOARG00020000232;ENSOARG00020000257;ENSOARG00020000275;ENSOARG00020000312;ENSOARG00020000426;ENSOARG00020000473;ENSOARG00020000532;ENSOARG00020000571;ENSOARG00020000596;ENSOARG00020000644;ENSOARG00020000768;ENSOARG00020000780;ENSOARG00020000796;ENSOARG00020000891;ENSOARG00020001001;ENSOARG00020001002;ENSOARG00020001008;ENSOARG00020001750;ENSOARG00020002042;ENSOARG00020002084;…	HIVEP3;;HOXD3;HOXD4;HOXA1;ZNF691;F3;NFIL3;CSF2;CYP1B1;ZNF169;;;PIK3R3;eIF2aK2;ZNF2;TRIM45;TNFSF10;NPFFR2;HABP4;KLF4;ADAR;MAGEF1;SERPINI1;IL18R1;;RIPK4;BCL11A;ABCG1;TNFRSF6B;ADGRB1;ESRRB;VAV3;GRIN2C;BTG2;;;;ZNF404;;ZNF226;ZNF227;ZNF784;CRLF1;ESRP1;ZNF583;THBS4;ID1;ZC3H10;FOXS1;;FRK;EPCAM;HCK;;PLSCR1;DGAT2;VAX2;FYN;PRDM16;FGF7;N4BP1;AGTR1;;MXD1;CDH13;PCOLCE2;NIBAN1;IL6;MLYCD;IRAK3;HIST1H1T;HMGA2;GP…
204	GO:0048583	BP	regulation of response to stimulus	204/ 1002	3174/ 23771	0.0642722	3.02593e-10	1.50169e-07	ENSOARG00020000438;ENSOARG00020000473;ENSOARG00020000571;ENSOARG00020000596;ENSOARG00020000602;ENSOARG00020000651;ENSOARG00020000709;ENSOARG00020000891;ENSOARG00020000951;ENSOARG00020000981;ENSOARG00020001008;ENSOARG00020001430;ENSOARG00020001750;ENSOARG00020002048;ENSOARG00020002079;ENSOARG00020002084;ENSOARG00020002136;ENSOARG00020002151;ENSOARG00020002344;ENSOARG00020002410;ENSOARG00020002611;…	NLGN1;F3;CSF2;CYP1B1;;SEMA3D;GSDME;eIF2aK2;PLXNA4;SEMA3E;TNFSF10;RGS4;NPFFR2;DGKI;LGR5;KLF4;ADAR;MAGEF1;FNDC4;COL2A1;IL18R1;;ENDOG;TNFRSF6B;DHX58;;TNFSF13B;RGS16;VAV3;;;GADD45G;THBS4;NEU3;LAG3;CXCL10;LRP2;POSTN;;KBTBD6;FICD;;KBTBD7;PLSCR1;CILP;FYN;PRDM16;N4BP1;;KCP;CDH13;IL6;LRFN5;IRAK3;EFHD1;FCGR1A;;HMGA2;;PDE4B;ARHGAP25;CCL20;VIL1;IGF2;MEAK7;PRKCZ;DACT1;;SELP;SEMA6D;ECM1;SMAD3;DAB2;IFIT5;MOB3B;…
103	GO:0005576	CC	extracellular region	103/ 1002	1319/ 23771	0.0780895	1.2983e-09	1.73508e-07	ENSOARG00020000243;ENSOARG00020000420;ENSOARG00020000571;ENSOARG00020001335;ENSOARG00020001590;ENSOARG00020001966;ENSOARG00020002344;ENSOARG00020002410;ENSOARG00020002749;ENSOARG00020002848;ENSOARG00020002903;ENSOARG00020002961;ENSOARG00020003298;ENSOARG00020003457;ENSOARG00020003825;ENSOARG00020004359;ENSOARG00020004510;ENSOARG00020004514;ENSOARG00020004582;ENSOARG00020004850;ENSOARG00020005041;…	SST;TMPRSS11D;CSF2;OGN;;PLA1A;FNDC4;COL2A1;AFP;PLBD1;CXCL6;;;GFOD2;FMOD;THBS4;;LAG3;CXCL10;C1QL3;NELL2;PAPPA;CILP;FGF7;PCOLCE2;IL6;;;FKBPL;;;;CCL20;IGF2;TMEFF2;;NTN4;ECM1;THBS3;ADCYAP1;ACAN;PKDCC;DCN;LECT2;NXPH3;EGFLAM;CCN5;FGF22;COL11A2;IL15;ST14;ESM1;CDH8;SLIT3;ISG15;SPATA20;PI15;CRISPLD1;BMP7;LGI4;WNT5B;CHRDL1;;PLTP;FRZB;RBP4;TFPI2;SFRP2;;APLN;CRYAB;ZP2;CLEC11A;CILP2;STC2;;WNT5A;GDF9;;;;SERPIN…
62	GO:0098542	BP	defense response to other organism	62/ 1002	626/ 23771	0.0990415	4.78288e-10	2.29451e-07	ENSOARG00020000891;ENSOARG00020002136;ENSOARG00020002675;ENSOARG00020002706;ENSOARG00020002903;ENSOARG00020003248;ENSOARG00020003350;ENSOARG00020003473;ENSOARG00020003520;ENSOARG00020003849;ENSOARG00020004451;ENSOARG00020004582;ENSOARG00020005281;ENSOARG00020005334;ENSOARG00020005590;ENSOARG00020006183;ENSOARG00020006358;ENSOARG00020006545;ENSOARG00020006588;ENSOARG00020006589;ENSOARG00020006667;…	eIF2aK2;ADAR;MX2;MX1;CXCL6;DHX58;ADGRB1;;;;SERINC5;CXCL10;;PLSCR1;FYN;IL6;H2BC4;;FCGR1A;;;;HIST2H2BE;;;H2BC15;IFIT2;IFIT3;IFIT5;;;;IRF8;;IFIH1;Bst-2B;BST-2A;;TRIM26;BATF2;ISG15;IRF7;RNF213;;;;;ARID5A;;;;CYBB;IFI6;;;F2RL1;ZNFX1;PYCARD;;NLRC5;PMAIP1;PENK
94	GO:0051240	BP	positive regulation of multicellular organismal process	94/ 1002	1149/ 23771	0.0818103	6.40753e-10	2.97475e-07	ENSOARG00020000438;ENSOARG00020000473;ENSOARG00020000571;ENSOARG00020000596;ENSOARG00020000891;ENSOARG00020002084;ENSOARG00020002164;ENSOARG00020002611;ENSOARG00020002879;ENSOARG00020002986;ENSOARG00020003248;ENSOARG00020003350;ENSOARG00020004786;ENSOARG00020004893;ENSOARG00020005077;ENSOARG00020006183;ENSOARG00020006254;ENSOARG00020006589;ENSOARG00020006787;ENSOARG00020007182;ENSOARG00020007377;…	NLGN1;F3;CSF2;CYP1B1;eIF2aK2;KLF4;EPHB3;IL18R1;ITGB8;LRRN3;DHX58;ADGRB1;FOXS1;LRP2;;IL6;IRAK3;;;PDE4B;VIL1;JADE2;GPM6B;IGF2;PRKCZ;ECM1;SMAD3;DAB2;ADCYAP1;;PKDCC;GHRHR;IRF8;;ELL3;PTGIS;FOXO3;IFIH1;;IL15;TRIM16;H2AFY2;SHLD1;TRPC3;CNR1;SPTBN4;LRRN1;ISG15;IRF7;BMP7;KIT;ZNF219;NCKAP1L;EGR1;ITGA5;ADRA2A;ASIC2;SFRP2;APLN;ARID5A;SCUBE2;FUT1;PTH2R;AMIGO3;AR;RYR2;;;HRH2;WNT5A;G0S2;PLXNA2;MSX2;ALPL;MYB;SERP…
141	GO:0042221	BP	response to chemical	141/ 1002	1989/ 23771	0.0708899	6.7881e-10	3.05295e-07	ENSOARG00020000532;ENSOARG00020000571;ENSOARG00020000596;ENSOARG00020000709;ENSOARG00020000891;ENSOARG00020002084;ENSOARG00020002136;ENSOARG00020002344;ENSOARG00020002410;ENSOARG00020002675;ENSOARG00020002706;ENSOARG00020002727;ENSOARG00020002903;ENSOARG00020002982;ENSOARG00020003108;ENSOARG00020003159;ENSOARG00020003298;ENSOARG00020003474;ENSOARG00020004359;ENSOARG00020004440;ENSOARG00020004582;…	NFIL3;CSF2;CYP1B1;GSDME;eIF2aK2;KLF4;ADAR;FNDC4;COL2A1;MX2;MX1;;CXCL6;GJA5;ABCG1;ENDOG;;VAV3;THBS4;BRINP1;CXCL10;LRP2;POSTN;;PLSCR1;CILP;PLSCR4;DGAT2;KRT19;FYN;AKAP6;PCOLCE2;BLOC1S3;IL6;IRAK3;;CARF;PDE4B;SCN2A;CCL20;VIL1;MEAK7;KCNMA1;CDH1;SMAD3;CH25H;IFIT2;IFIT3;SELE;;;KLF5;;GHRHR;IRF8;;HSPB8;PTGIS;DUSP22;FOXO3;GSTO2;IFIH1;TRPM6;MSC;ABTB2;CXCR4;TRIM16;RFTN2;HSPA1L;SLC34A1;PTPRN;TRPC3;XAF1;LDOC1;C…
280	GO:0048522	BP	positive regulation of cellular process	280/ 1002	4753/ 23771	0.0589102	7.25831e-10	3.1655e-07	ENSOARG00020000082;ENSOARG00020000257;ENSOARG00020000275;ENSOARG00020000438;ENSOARG00020000473;ENSOARG00020000532;ENSOARG00020000548;ENSOARG00020000571;ENSOARG00020000596;ENSOARG00020000651;ENSOARG00020000709;ENSOARG00020000780;ENSOARG00020000796;ENSOARG00020000891;ENSOARG00020000968;ENSOARG00020000981;ENSOARG00020001002;ENSOARG00020001008;ENSOARG00020001251;ENSOARG00020001301;ENSOARG00020001378;…	HIVEP3;HOXD3;HOXD4;NLGN1;F3;NFIL3;CNTN1;CSF2;CYP1B1;SEMA3D;GSDME;;PIK3R3;eIF2aK2;ADGRL1;SEMA3E;TRIM45;TNFSF10;EPHB6;ECM2;TIAM1;GABBR2;STAC3;HABP4;DGKI;LGR5;KLF4;MAGEF1;EPHB3;S1PR1;IL18R1;PHLDA1;LRRN3;ABCG1;ENDOG;DHX58;;ADGRB1;TNFSF13B;VAV3;BTG2;SHCBP1L;;;KIF26B;GADD45G;CRLF1;THBS4;ALDH1A3;LAMC2;BRINP1;NEU3;LAG3;CXCL10;;LRP2;EPCAM;HCK;;PLSCR1;DGAT2;FYN;AKAP6;PRDM16;FGF7;AGTR1;KCP;CDH13;PCOLCE2;BLO…
151	GO:0048869	BP	cellular developmental process	151/ 1002	2190/ 23771	0.0689498	1.23041e-09	5.05946e-07	ENSOARG00020000082;ENSOARG00020000275;ENSOARG00020000532;ENSOARG00020000571;ENSOARG00020000709;ENSOARG00020000951;ENSOARG00020001449;ENSOARG00020001529;ENSOARG00020002079;ENSOARG00020002084;ENSOARG00020002136;ENSOARG00020002164;ENSOARG00020002274;ENSOARG00020002410;ENSOARG00020002611;ENSOARG00020002727;ENSOARG00020002879;ENSOARG00020003374;ENSOARG00020003772;ENSOARG00020004051;ENSOARG00020004157;…	HIVEP3;HOXD4;NFIL3;CSF2;GSDME;PLXNA4;IQCG;STAC3;LGR5;KLF4;ADAR;EPHB3;PTPRZ1;COL2A1;IL18R1;;ITGB8;TNFSF13B;BTG2;ZNF784;GADD45G;ID1;TMEM190;;TRPC4;PTER;LRP2;EPCAM;;KRT17;KRT19;VAX2;TSSK1B;FYN;FGF7;KCP;IL6;HIST1H1T;;HMGA2;;VIL1;MYO7A;IGF2;TMEFF2;;SEMA6D;ECM1;SMAD3;DAB2;IRX3;SCYL3;DCHS1;KLF5;KRT8;ACAN;REC8;SEMA5B;GHRHR;IRF8;ELL3;PRRX1;EID2;FOXO3;FZD2;;COL11A2;IL15;SIX5;CXCR4;MCIDAS;EHF;ST14;PRR7;LFNG…
110	GO:0002376	BP	immune system process	110/ 1002	1449/ 23771	0.0759144	1.89096e-09	7.55965e-07	ENSOARG00020000532;ENSOARG00020000571;ENSOARG00020000891;ENSOARG00020001008;ENSOARG00020001251;ENSOARG00020002136;ENSOARG00020002463;ENSOARG00020002611;ENSOARG00020002675;ENSOARG00020002706;ENSOARG00020002879;ENSOARG00020002903;ENSOARG00020002961;ENSOARG00020003248;ENSOARG00020003298;ENSOARG00020003350;ENSOARG00020003374;ENSOARG00020003473;ENSOARG00020003474;ENSOARG00020003520;ENSOARG00020003849;…	NFIL3;CSF2;eIF2aK2;TNFSF10;EPHB6;ADAR;S1PR1;IL18R1;MX2;MX1;ITGB8;CXCL6;;DHX58;;ADGRB1;TNFSF13B;;VAV3;;;SERINC5;LAG3;CXCL10;;;;PLSCR1;FYN;IL6;H2BC4;;;FCGR1A;;;;HIST2H2BE;;PDE4B;;H2BC15;CCL20;SELP;SMAD3;CH25H;IFIT2;IFIT3;IFIT5;;;FYB1;BACH2;;;IRF9;IRF8;;IFIH1;Bst-2B;BST-2A;IL15;;CXCR4;;PRR7;LFNG;SPNS2;TRIM26;BATF2;ISG15;IRF7;KIT;RC3H1;RNF213;NCKAP1L;EGR1;CYSLTR1;CACNA1C;;;;;ARID5A;;;;CYBB;IFI6;;PLCL…
177	GO:0010646	BP	regulation of cell communication	177/ 1002	2714/ 23771	0.0652174	2.31726e-09	9.01351e-07	ENSOARG00020000438;ENSOARG00020000473;ENSOARG00020000571;ENSOARG00020000596;ENSOARG00020000709;ENSOARG00020000891;ENSOARG00020001008;ENSOARG00020001430;ENSOARG00020001750;ENSOARG00020002048;ENSOARG00020002079;ENSOARG00020002136;ENSOARG00020002410;ENSOARG00020002489;ENSOARG00020002611;ENSOARG00020002727;ENSOARG00020002982;ENSOARG00020003159;ENSOARG00020003248;ENSOARG00020003298;ENSOARG00020003350;…	NLGN1;F3;CSF2;CYP1B1;GSDME;eIF2aK2;TNFSF10;RGS4;NPFFR2;DGKI;LGR5;ADAR;COL2A1;STXBP5L;IL18R1;;GJA5;ENDOG;DHX58;;ADGRB1;RGS16;;GADD45G;NEU3;LRP2;POSTN;;KBTBD6;FICD;;KBTBD7;CILP;FYN;PRDM16;;KCP;CDH13;SNCAIP;IL6;IRAK3;;;PDE4B;ARHGAP25;CCL20;IGF2;PRKCZ;DACT1;;SELP;SYT9;ECM1;SMAD3;DAB2;IRX3;IFIT5;MOB3B;DLGAP3;ADCYAP1;GHRHR;DCN;ELL3;PRRX1;PTGIS;TMEM88;EID2;FOXO3;LPAR6;;PRKAR2B;;CXCR4;FGFR4;TRIM16;DLGAP1…
294	GO:0031323	BP	regulation of cellular metabolic process	294/ 1002	5126/ 23771	0.0573547	3.49261e-09	1.32278e-06	ENSOARG00020000082;ENSOARG00020000232;ENSOARG00020000257;ENSOARG00020000275;ENSOARG00020000312;ENSOARG00020000426;ENSOARG00020000473;ENSOARG00020000532;ENSOARG00020000571;ENSOARG00020000596;ENSOARG00020000644;ENSOARG00020000768;ENSOARG00020000780;ENSOARG00020000796;ENSOARG00020000891;ENSOARG00020001001;ENSOARG00020001002;ENSOARG00020001008;ENSOARG00020001750;ENSOARG00020002042;ENSOARG00020002084;…	HIVEP3;;HOXD3;HOXD4;HOXA1;ZNF691;F3;NFIL3;CSF2;CYP1B1;ZNF169;;;PIK3R3;eIF2aK2;ZNF2;TRIM45;TNFSF10;NPFFR2;HABP4;KLF4;ADAR;MAGEF1;EPHB3;SERPINI1;IL18R1;;RIPK4;BCL11A;ABCG1;ENDOG;TNFRSF6B;ADGRB1;ESRRB;VAV3;BTG2;;;;ZNF404;;ZNF226;ZNF227;ZNF784;CRLF1;ESRP1;ZNF583;THBS4;ID1;ZC3H10;FOXS1;;FRK;EPCAM;HCK;;PLSCR1;DGAT2;VAX2;FYN;PRDM16;FGF7;N4BP1;AGTR1;;MXD1;CDH13;PCOLCE2;NIBAN1;IL6;MLYCD;IRAK3;HIST1H1T;HMG…
177	GO:0023051	BP	regulation of signaling	177/ 1002	2732/ 23771	0.0647877	3.60702e-09	1.33108e-06	ENSOARG00020000438;ENSOARG00020000473;ENSOARG00020000571;ENSOARG00020000596;ENSOARG00020000709;ENSOARG00020000891;ENSOARG00020001008;ENSOARG00020001430;ENSOARG00020001750;ENSOARG00020002048;ENSOARG00020002079;ENSOARG00020002136;ENSOARG00020002410;ENSOARG00020002489;ENSOARG00020002611;ENSOARG00020002727;ENSOARG00020002982;ENSOARG00020003159;ENSOARG00020003248;ENSOARG00020003298;ENSOARG00020003350;…	NLGN1;F3;CSF2;CYP1B1;GSDME;eIF2aK2;TNFSF10;RGS4;NPFFR2;DGKI;LGR5;ADAR;COL2A1;STXBP5L;IL18R1;;GJA5;ENDOG;DHX58;;ADGRB1;RGS16;;GADD45G;NEU3;LRP2;POSTN;;KBTBD6;FICD;;KBTBD7;CILP;FYN;PRDM16;;KCP;CDH13;SNCAIP;IL6;IRAK3;;;PDE4B;ARHGAP25;CCL20;IGF2;PRKCZ;DACT1;;SELP;SYT9;ECM1;SMAD3;DAB2;IFIT5;MOB3B;DLGAP3;ADCYAP1;GHRHR;DCN;ELL3;PRRX1;PTGIS;TMEM88;EID2;FOXO3;LPAR6;;PRKAR2B;;CXCR4;FGFR4;TRIM16;DLGAP1;DAAM…
87	GO:0071310	BP	cellular response to organic substance	87/ 1002	1074/ 23771	0.0810056	5.35108e-09	1.92532e-06	ENSOARG00020000532;ENSOARG00020000571;ENSOARG00020000596;ENSOARG00020000709;ENSOARG00020002084;ENSOARG00020002410;ENSOARG00020002727;ENSOARG00020002903;ENSOARG00020002982;ENSOARG00020003298;ENSOARG00020004440;ENSOARG00020004582;ENSOARG00020005386;ENSOARG00020005420;ENSOARG00020005462;ENSOARG00020005590;ENSOARG00020005604;ENSOARG00020006072;ENSOARG00020006183;ENSOARG00020006387;ENSOARG00020007182;…	NFIL3;CSF2;CYP1B1;GSDME;KLF4;COL2A1;;CXCL6;GJA5;;BRINP1;CXCL10;CILP;PLSCR4;DGAT2;FYN;AKAP6;PCOLCE2;IL6;;PDE4B;CCL20;VIL1;CDH1;SMAD3;IFIT2;IFIT3;;;KLF5;;GHRHR;IRF8;;HSPB8;PTGIS;DUSP22;IFIH1;MSC;CXCR4;HSPA1L;LDOC1;SLIT3;CALCRL;NR4A1;BAG3;BMP7;KIT;RC3H1;RAB15;EGR1;PDCD4;CDC42EP2;EPHA4;ADRA2A;PDE12;ARID5A;SPRY2;AMHR2;AR;RYR2;;;WNT5A;MSX2;ALPL;PDK4;;AQP9;INSIG1;NOG;NDNF;EDN1;GPD1;SESN3;ADRB2;TNFAIP3;P…
276	GO:0051171	BP	regulation of nitrogen compound metabolic process	276/ 1002	4765/ 23771	0.0579224	5.63641e-09	1.97852e-06	ENSOARG00020000082;ENSOARG00020000232;ENSOARG00020000257;ENSOARG00020000275;ENSOARG00020000312;ENSOARG00020000426;ENSOARG00020000473;ENSOARG00020000532;ENSOARG00020000571;ENSOARG00020000596;ENSOARG00020000644;ENSOARG00020000768;ENSOARG00020000780;ENSOARG00020000796;ENSOARG00020000891;ENSOARG00020001001;ENSOARG00020001002;ENSOARG00020001008;ENSOARG00020001750;ENSOARG00020002042;ENSOARG00020002084;…	HIVEP3;;HOXD3;HOXD4;HOXA1;ZNF691;F3;NFIL3;CSF2;CYP1B1;ZNF169;;;PIK3R3;eIF2aK2;ZNF2;TRIM45;TNFSF10;NPFFR2;HABP4;KLF4;ADAR;MAGEF1;SERPINI1;IL18R1;;RIPK4;BCL11A;ABCG1;TNFRSF6B;ADGRB1;ESRRB;GRIN2C;BTG2;;;;ZNF404;;ZNF226;ZNF227;ZNF784;CRLF1;ESRP1;ZNF583;THBS4;ID1;ZC3H10;FOXS1;;FRK;EPCAM;HCK;;PLSCR1;DGAT2;VAX2;FYN;PRDM16;FGF7;N4BP1;AGTR1;;MXD1;CDH13;PCOLCE2;NIBAN1;IL6;IRAK3;HIST1H1T;HMGA2;GPNMB;SLCO3A1…
73	GO:0040011	BP	locomotion	73/ 1002	845/ 23771	0.0863905	7.65398e-09	2.56177e-06	ENSOARG00020000596;ENSOARG00020000651;ENSOARG00020000796;ENSOARG00020000951;ENSOARG00020000981;ENSOARG00020001378;ENSOARG00020002164;ENSOARG00020002463;ENSOARG00020002879;ENSOARG00020002903;ENSOARG00020002961;ENSOARG00020003298;ENSOARG00020003474;ENSOARG00020003755;ENSOARG00020004359;ENSOARG00020004582;ENSOARG00020004832;ENSOARG00020005077;ENSOARG00020005590;ENSOARG00020005708;ENSOARG00020005782;…	CYP1B1;SEMA3D;PIK3R3;PLXNA4;SEMA3E;TIAM1;EPHB3;S1PR1;ITGB8;CXCL6;;;VAV3;GRIN2C;THBS4;CXCL10;VPS13A;;FYN;FGF7;AGTR1;CDH13;;PDE4B;CCL20;TMEFF2;STARD13;SELP;SEMA6D;CH25H;;DCHS1;LECT2;CXCR4;FGFR4;DAAM2;LRATD1;RHOV;SLIT3;ASAP3;SPNS2;NR4A1;GRIN2A;KIT;ANGPT1;CHL1;NCKAP1L;;FAT2;PLTP;ITGA5;CYSLTR1;TTC21A;;TMEM201;GPC3;WNT5A;PLXNA2;MSX2;HBEGF;;RASGEF1A;HOXB9;CARMIL2;F2RL1;NDNF;EDN1;SEMA7A;;ARID5B;LHX1;GPM6…
123	GO:0048584	BP	positive regulation of response to stimulus	123/ 1002	1726/ 23771	0.071263	7.83577e-09	2.56301e-06	ENSOARG00020000438;ENSOARG00020000473;ENSOARG00020000596;ENSOARG00020000709;ENSOARG00020000891;ENSOARG00020001008;ENSOARG00020002048;ENSOARG00020002079;ENSOARG00020002611;ENSOARG00020003159;ENSOARG00020003248;ENSOARG00020003298;ENSOARG00020003374;ENSOARG00020003474;ENSOARG00020003849;ENSOARG00020003858;ENSOARG00020004157;ENSOARG00020004359;ENSOARG00020004457;ENSOARG00020004514;ENSOARG00020004582;…	NLGN1;F3;CYP1B1;GSDME;eIF2aK2;TNFSF10;DGKI;LGR5;IL18R1;ENDOG;DHX58;;TNFSF13B;VAV3;;;GADD45G;THBS4;NEU3;LAG3;CXCL10;LRP2;PLSCR1;FYN;KCP;CDH13;IL6;FCGR1A;;HMGA2;;PDE4B;CCL20;IGF2;PRKCZ;DACT1;;SELP;DAB2;IFIT5;;ADCYAP1;;;DCN;PRRX1;PTGIS;FOXO3;IFIH1;LPAR6;;IL15;;CXCR4;FGFR4;TRIM16;SHLD1;DAAM2;TRPC3;ESM1;;CNR1;LFNG;;IRF7;BMP7;KIT;ANGPT1;RC3H1;NCKAP1L;;ZNF385A;PDCD4;EPHA4;ADRA2A;PRR5L;SFRP2;;PLCE1;NCF1;…
78	GO:0044419	BP	biological process involved in interspecies interaction between organisms	78/ 1002	928/ 23771	0.0840517	8.14037e-09	2.60347e-06	ENSOARG00020000709;ENSOARG00020000891;ENSOARG00020002136;ENSOARG00020002400;ENSOARG00020002675;ENSOARG00020002706;ENSOARG00020002879;ENSOARG00020002903;ENSOARG00020003248;ENSOARG00020003350;ENSOARG00020003473;ENSOARG00020003520;ENSOARG00020003849;ENSOARG00020004451;ENSOARG00020004582;ENSOARG00020005281;ENSOARG00020005334;ENSOARG00020005590;ENSOARG00020005782;ENSOARG00020006183;ENSOARG00020006358;…	GSDME;eIF2aK2;ADAR;B3GALT5;MX2;MX1;ITGB8;CXCL6;DHX58;ADGRB1;;;;SERINC5;CXCL10;;PLSCR1;FYN;AGTR1;IL6;H2BC4;;;FCGR1A;;;HMGA2;;HIST2H2BE;;;H2BC15;VIL1;CA3;SMAD3;IFIT2;IFIT3;IFIT5;;;KRT8;;IRF8;;IFIH1;Bst-2B;BST-2A;FAM20A;;TRIM26;BATF2;ISG15;IRF7;CREBZF;RNF213;;;;;;ARID5A;;IFI44;;;GPC3;CYBB;IFI6;;;F2RL1;ZNFX1;PYCARD;;GPM6A;NLRC5;PMAIP1;PENK
183	GO:0006355	BP	regulation of transcription, DNA-templated	183/ 1002	2882/ 23771	0.0634976	1.07416e-08	3.36073e-06	ENSOARG00020000082;ENSOARG00020000232;ENSOARG00020000257;ENSOARG00020000275;ENSOARG00020000312;ENSOARG00020000426;ENSOARG00020000532;ENSOARG00020000571;ENSOARG00020000596;ENSOARG00020000644;ENSOARG00020000768;ENSOARG00020000891;ENSOARG00020001001;ENSOARG00020001002;ENSOARG00020002084;ENSOARG00020002611;ENSOARG00020002780;ENSOARG00020002953;ENSOARG00020003385;ENSOARG00020003786;ENSOARG00020003849;…	HIVEP3;;HOXD3;HOXD4;HOXA1;ZNF691;NFIL3;CSF2;CYP1B1;ZNF169;;eIF2aK2;ZNF2;TRIM45;KLF4;IL18R1;RIPK4;BCL11A;ESRRB;;;;ZNF404;;ZNF226;ZNF227;ZNF784;ZNF583;ID1;FOXS1;;FRK;EPCAM;HCK;;PLSCR1;VAX2;PRDM16;FGF7;;MXD1;CDH13;IL6;IRAK3;HMGA2;SLCO3A1;PURG;CARF;H1-5;IGF2;CIART;KLF6;ZNF12;DACT1;FHL5;CDH1;ECM1;SMAD3;ZNF214;DAB2;IRX3;IRX5;BACH2;KLF5;ADCYAP1;;;;;ZNF606;IRF9;;ZNF274;IRF8;DCN;ELL3;CEBPD;PRRX1;;PTGIS;DU…
183	GO:1903506	BP	regulation of nucleic acid-templated transcription	183/ 1002	2886/ 23771	0.0634096	1.09814e-08	3.36263e-06	ENSOARG00020000082;ENSOARG00020000232;ENSOARG00020000257;ENSOARG00020000275;ENSOARG00020000312;ENSOARG00020000426;ENSOARG00020000532;ENSOARG00020000571;ENSOARG00020000596;ENSOARG00020000644;ENSOARG00020000768;ENSOARG00020000891;ENSOARG00020001001;ENSOARG00020001002;ENSOARG00020002084;ENSOARG00020002611;ENSOARG00020002780;ENSOARG00020002953;ENSOARG00020003385;ENSOARG00020003786;ENSOARG00020003849;…	HIVEP3;;HOXD3;HOXD4;HOXA1;ZNF691;NFIL3;CSF2;CYP1B1;ZNF169;;eIF2aK2;ZNF2;TRIM45;KLF4;IL18R1;RIPK4;BCL11A;ESRRB;;;;ZNF404;;ZNF226;ZNF227;ZNF784;ZNF583;ID1;FOXS1;;FRK;EPCAM;HCK;;PLSCR1;VAX2;PRDM16;FGF7;;MXD1;CDH13;IL6;IRAK3;HMGA2;SLCO3A1;PURG;CARF;H1-5;IGF2;CIART;KLF6;ZNF12;DACT1;FHL5;CDH1;ECM1;SMAD3;ZNF214;DAB2;IRX3;IRX5;BACH2;KLF5;ADCYAP1;;;;;ZNF606;IRF9;;ZNF274;IRF8;DCN;ELL3;CEBPD;PRRX1;;PTGIS;DU…
183	GO:2001141	BP	regulation of RNA biosynthetic process	183/ 1002	2893/ 23771	0.0632561	1.16554e-08	3.49468e-06	ENSOARG00020000082;ENSOARG00020000232;ENSOARG00020000257;ENSOARG00020000275;ENSOARG00020000312;ENSOARG00020000426;ENSOARG00020000532;ENSOARG00020000571;ENSOARG00020000596;ENSOARG00020000644;ENSOARG00020000768;ENSOARG00020000891;ENSOARG00020001001;ENSOARG00020001002;ENSOARG00020002084;ENSOARG00020002611;ENSOARG00020002780;ENSOARG00020002953;ENSOARG00020003385;ENSOARG00020003786;ENSOARG00020003849;…	HIVEP3;;HOXD3;HOXD4;HOXA1;ZNF691;NFIL3;CSF2;CYP1B1;ZNF169;;eIF2aK2;ZNF2;TRIM45;KLF4;IL18R1;RIPK4;BCL11A;ESRRB;;;;ZNF404;;ZNF226;ZNF227;ZNF784;ZNF583;ID1;FOXS1;;FRK;EPCAM;HCK;;PLSCR1;VAX2;PRDM16;FGF7;;MXD1;CDH13;IL6;IRAK3;HMGA2;SLCO3A1;PURG;CARF;H1-5;IGF2;CIART;KLF6;ZNF12;DACT1;FHL5;CDH1;ECM1;SMAD3;ZNF214;DAB2;IRX3;IRX5;BACH2;KLF5;ADCYAP1;;;;;ZNF606;IRF9;;ZNF274;IRF8;DCN;ELL3;CEBPD;PRRX1;;PTGIS;DU…
97	GO:0005102	MF	signaling receptor binding	97/ 1002	1253/ 23771	0.0774142	7.51191e-09	4.17662e-06	ENSOARG00020000243;ENSOARG00020000286;ENSOARG00020000438;ENSOARG00020000571;ENSOARG00020000651;ENSOARG00020000981;ENSOARG00020001008;ENSOARG00020001335;ENSOARG00020001750;ENSOARG00020002274;ENSOARG00020002410;ENSOARG00020002463;ENSOARG00020002879;ENSOARG00020002903;ENSOARG00020002961;ENSOARG00020003298;ENSOARG00020003374;ENSOARG00020003474;ENSOARG00020004211;ENSOARG00020004359;ENSOARG00020004380;…	SST;RTP4;NLGN1;CSF2;SEMA3D;SEMA3E;TNFSF10;OGN;NPFFR2;PTPRZ1;COL2A1;S1PR1;ITGB8;CXCL6;;;TNFSF13B;VAV3;CRLF1;THBS4;LAMC2;LAG3;CXCL10;;PLSCR1;PLSCR4;FYN;FGF7;AGTR1;IL6;;;;GPNMB;;;CCL20;IGF2;SEMA6D;ECM1;SMAD3;ADCYAP1;SEMA5B;;NXPH3;CCN5;FGF22;MTSS1;IL15;;FEM1A;ESM1;SLIT3;CHAC1;ISG15;BMP7;ANGPT1;CPE;WNT5B;;ITGA5;CDC42EP2;ADRA2A;SFRP2;;APLN;BEX5;CLEC11A;HMGA1;STC2;AR;WNT5A;HBEGF;GDF9;;PLCL2;;;;;VEGFA;F2…
23	GO:0008201	MF	heparin binding	23/ 1002	134/ 23771	0.171642	9.26954e-09	4.58121e-06	ENSOARG00020001143;ENSOARG00020001301;ENSOARG00020001590;ENSOARG00020002903;ENSOARG00020004359;ENSOARG00020004582;ENSOARG00020004992;ENSOARG00020005041;ENSOARG00020005708;ENSOARG00020006072;ENSOARG00020006751;ENSOARG00020008417;ENSOARG00020008790;ENSOARG00020011297;ENSOARG00020012095;ENSOARG00020013676;ENSOARG00020016227;ENSOARG00020017690;ENSOARG00020020934;ENSOARG00020022857;ENSOARG00020023214;…	COL5A3;ECM2;;CXCL6;THBS4;CXCL10;POSTN;NELL2;FGF7;PCOLCE2;GPNMB;SELP;THBS3;CCN5;FGFR4;SLIT3;;;HBEGF;VEGFA;NDNF;SFRP1;NAV2
236	GO:0048523	BP	negative regulation of cellular process	236/ 1002	3974/ 23771	0.059386	1.63485e-08	4.8018e-06	ENSOARG00020000163;ENSOARG00020000438;ENSOARG00020000532;ENSOARG00020000571;ENSOARG00020000596;ENSOARG00020000651;ENSOARG00020000709;ENSOARG00020000891;ENSOARG00020000924;ENSOARG00020000981;ENSOARG00020001172;ENSOARG00020001430;ENSOARG00020002084;ENSOARG00020002136;ENSOARG00020002151;ENSOARG00020002274;ENSOARG00020002410;ENSOARG00020002489;ENSOARG00020002561;ENSOARG00020002727;ENSOARG00020002953;…	RARRES1;NLGN1;NFIL3;CSF2;CYP1B1;SEMA3D;GSDME;eIF2aK2;PKP2;SEMA3E;KCNAB1;RGS4;KLF4;ADAR;MAGEF1;PTPRZ1;COL2A1;STXBP5L;SERPINI1;;BCL11A;ENDOG;DHX58;ADGRB1;RGS16;BTG2;;STXBP6;CRLF1;BRINP1;NEU3;ID1;LAG3;ZC3H10;CXCL10;FOXS1;FRK;LRP2;EPCAM;HCK;;;PLSCR1;CILP;DGAT2;VAX2;FYN;PRDM16;N4BP1;;MXD1;CDH13;NIBAN1;IL6;LRFN5;IRAK3;H2AC6;HIST1H1T;;HMGA2;GPNMB;;PLEKHH2;PDE4B;H1-5;ARHGAP25;VIL1;;IGF2;MEAK7;TMEFF2;CIAR…
158	GO:0009966	BP	regulation of signal transduction	158/ 1002	2417/ 23771	0.0653703	1.72283e-08	4.92614e-06	ENSOARG00020000438;ENSOARG00020000473;ENSOARG00020000571;ENSOARG00020000596;ENSOARG00020000709;ENSOARG00020000891;ENSOARG00020001008;ENSOARG00020001430;ENSOARG00020001750;ENSOARG00020002048;ENSOARG00020002079;ENSOARG00020002136;ENSOARG00020002410;ENSOARG00020002611;ENSOARG00020002727;ENSOARG00020003159;ENSOARG00020003248;ENSOARG00020003298;ENSOARG00020003466;ENSOARG00020003849;ENSOARG00020004157;…	NLGN1;F3;CSF2;CYP1B1;GSDME;eIF2aK2;TNFSF10;RGS4;NPFFR2;DGKI;LGR5;ADAR;COL2A1;IL18R1;;ENDOG;DHX58;;RGS16;;GADD45G;NEU3;LRP2;POSTN;;KBTBD6;FICD;;KBTBD7;CILP;FYN;PRDM16;;KCP;CDH13;IL6;IRAK3;;;PDE4B;ARHGAP25;CCL20;IGF2;PRKCZ;DACT1;;SELP;ECM1;SMAD3;DAB2;IFIT5;MOB3B;DLGAP3;ADCYAP1;GHRHR;DCN;ELL3;PRRX1;PTGIS;TMEM88;EID2;FOXO3;LPAR6;;;CXCR4;FGFR4;TRIM16;DLGAP1;DAAM2;ESM1;LDOC1;;SLIT3;LFNG;CHAC1;PTPRU;;IS…
32	GO:0006935	BP	chemotaxis	32/ 1002	248/ 23771	0.129032	1.94991e-08	5.39676e-06	ENSOARG00020000651;ENSOARG00020000951;ENSOARG00020000981;ENSOARG00020002463;ENSOARG00020002903;ENSOARG00020002961;ENSOARG00020003298;ENSOARG00020003474;ENSOARG00020004582;ENSOARG00020005708;ENSOARG00020005782;ENSOARG00020006387;ENSOARG00020007182;ENSOARG00020007334;ENSOARG00020008460;ENSOARG00020008637;ENSOARG00020008975;ENSOARG00020009943;ENSOARG00020012040;ENSOARG00020013676;ENSOARG00020014807;…	SEMA3D;PLXNA4;SEMA3E;S1PR1;CXCL6;;;VAV3;CXCL10;FGF7;AGTR1;;PDE4B;CCL20;SEMA6D;CH25H;;LECT2;CXCR4;SLIT3;NR4A1;KIT;ANGPT1;NCKAP1L;;CYSLTR1;;WNT5A;HBEGF;;HOXB9;SEMA7A
195	GO:0051252	BP	regulation of RNA metabolic process	195/ 1002	3162/ 23771	0.0616698	2.36759e-08	6.42911e-06	ENSOARG00020000082;ENSOARG00020000232;ENSOARG00020000257;ENSOARG00020000275;ENSOARG00020000312;ENSOARG00020000426;ENSOARG00020000532;ENSOARG00020000571;ENSOARG00020000596;ENSOARG00020000644;ENSOARG00020000768;ENSOARG00020000891;ENSOARG00020001001;ENSOARG00020001002;ENSOARG00020002042;ENSOARG00020002084;ENSOARG00020002611;ENSOARG00020002780;ENSOARG00020002953;ENSOARG00020003385;ENSOARG00020003772;…	HIVEP3;;HOXD3;HOXD4;HOXA1;ZNF691;NFIL3;CSF2;CYP1B1;ZNF169;;eIF2aK2;ZNF2;TRIM45;HABP4;KLF4;IL18R1;RIPK4;BCL11A;ESRRB;BTG2;;;;ZNF404;;ZNF226;ZNF227;ZNF784;ESRP1;ZNF583;ID1;ZC3H10;FOXS1;;FRK;EPCAM;HCK;;PLSCR1;VAX2;PRDM16;FGF7;;MXD1;CDH13;IL6;IRAK3;HMGA2;SLCO3A1;PURG;CARF;H1-5;IGF2;CIART;KLF6;ZNF12;DACT1;FHL5;CDH1;ECM1;SMAD3;ZNF214;DAB2;IRX3;IRX5;METTL18;BACH2;KLF5;ADCYAP1;;;;;ZNF606;IRF9;;ZNF274;IRF…
145	GO:0065009	BP	regulation of molecular function	145/ 1002	2179/ 23771	0.0665443	2.53896e-08	6.71878e-06	ENSOARG00020000438;ENSOARG00020000473;ENSOARG00020000596;ENSOARG00020000891;ENSOARG00020001008;ENSOARG00020001172;ENSOARG00020001251;ENSOARG00020001378;ENSOARG00020001430;ENSOARG00020001486;ENSOARG00020001529;ENSOARG00020001750;ENSOARG00020002042;ENSOARG00020002048;ENSOARG00020002079;ENSOARG00020002084;ENSOARG00020002136;ENSOARG00020002164;ENSOARG00020002561;ENSOARG00020002611;ENSOARG00020002780;…	NLGN1;F3;CYP1B1;eIF2aK2;TNFSF10;KCNAB1;EPHB6;TIAM1;RGS4;GABBR2;STAC3;NPFFR2;HABP4;DGKI;LGR5;KLF4;ADAR;EPHB3;SERPINI1;IL18R1;RIPK4;;RGS16;VAV3;;;ID1;FOXS1;HCK;;PLSCR1;FYN;AKAP6;AGTR1;PCOLCE2;IL6;IRAK3;HMGA2;SLCO3A1;CARF;PDE4B;ARHGAP25;CCL20;IGF2;STARD13;DACT1;CIDEB;;ECM1;SMAD3;DAB2;IFIT2;SELE;DLGAP3;ADCYAP1;;;PTGIS;DUSP22;FZD2;;PRKAR2B;;FGFR4;DLGAP1;CDC20B;;FEM1A;LDOC1;CNR1;PRR7;NHLRC1;MGST2;LFNG;…
32	GO:0042330	BP	taxis	32/ 1002	251/ 23771	0.12749	2.60563e-08	6.71878e-06	ENSOARG00020000651;ENSOARG00020000951;ENSOARG00020000981;ENSOARG00020002463;ENSOARG00020002903;ENSOARG00020002961;ENSOARG00020003298;ENSOARG00020003474;ENSOARG00020004582;ENSOARG00020005708;ENSOARG00020005782;ENSOARG00020006387;ENSOARG00020007182;ENSOARG00020007334;ENSOARG00020008460;ENSOARG00020008637;ENSOARG00020008975;ENSOARG00020009943;ENSOARG00020012040;ENSOARG00020013676;ENSOARG00020014807;…	SEMA3D;PLXNA4;SEMA3E;S1PR1;CXCL6;;;VAV3;CXCL10;FGF7;AGTR1;;PDE4B;CCL20;SEMA6D;CH25H;;LECT2;CXCR4;SLIT3;NR4A1;KIT;ANGPT1;NCKAP1L;;CYSLTR1;;WNT5A;HBEGF;;HOXB9;SEMA7A
26	GO:0035295	BP	tube development	26/ 1002	176/ 23771	0.147727	2.61431e-08	6.71878e-06	ENSOARG00020000951;ENSOARG00020002410;ENSOARG00020004211;ENSOARG00020005022;ENSOARG00020008146;ENSOARG00020008589;ENSOARG00020009176;ENSOARG00020009456;ENSOARG00020009574;ENSOARG00020009743;ENSOARG00020014945;ENSOARG00020015287;ENSOARG00020016055;ENSOARG00020018216;ENSOARG00020018717;ENSOARG00020019886;ENSOARG00020020359;ENSOARG00020020617;ENSOARG00020020727;ENSOARG00020022924;ENSOARG00020023275;…	PLXNA4;COL2A1;CRLF1;EPCAM;DACT1;SMAD3;DCHS1;REC8;PKDCC;;BMP7;KIT;TFAP2B;SALL2;INKA1;AR;WNT5A;CLMP;PLXNA2;NOG;EDN1;LHX1;SFRP1;JAG1;HEYL;SOX9
207	GO:0019219	BP	regulation of nucleobase-containing compound metabolic process	207/ 1002	3402/ 23771	0.0608466	2.75572e-08	6.95794e-06	ENSOARG00020000082;ENSOARG00020000232;ENSOARG00020000257;ENSOARG00020000275;ENSOARG00020000312;ENSOARG00020000426;ENSOARG00020000532;ENSOARG00020000571;ENSOARG00020000596;ENSOARG00020000644;ENSOARG00020000768;ENSOARG00020000891;ENSOARG00020001001;ENSOARG00020001002;ENSOARG00020002042;ENSOARG00020002084;ENSOARG00020002151;ENSOARG00020002611;ENSOARG00020002780;ENSOARG00020002953;ENSOARG00020003178;…	HIVEP3;;HOXD3;HOXD4;HOXA1;ZNF691;NFIL3;CSF2;CYP1B1;ZNF169;;eIF2aK2;ZNF2;TRIM45;HABP4;KLF4;MAGEF1;IL18R1;RIPK4;BCL11A;TNFRSF6B;ESRRB;BTG2;;;;ZNF404;;ZNF226;ZNF227;ZNF784;ESRP1;ZNF583;ID1;ZC3H10;FOXS1;;FRK;EPCAM;HCK;;PLSCR1;VAX2;PRDM16;FGF7;;MXD1;CDH13;IL6;IRAK3;HIST1H1T;HMGA2;SLCO3A1;PURG;CARF;H1-5;IGF2;CIART;KLF6;ZNF12;DACT1;FHL5;CDH1;ECM1;SMAD3;ZNF214;DAB2;IRX3;IRX5;METTL18;BACH2;KLF5;ADCYAP1;;;…
12	GO:0045071	BP	negative regulation of viral genome replication	12/ 1002	38/ 23771	0.315789	2.89196e-08	7.17606e-06	ENSOARG00020000891;ENSOARG00020002706;ENSOARG00020005334;ENSOARG00020005726;ENSOARG00020006589;ENSOARG00020006702;ENSOARG00020006787;ENSOARG00020008889;ENSOARG00020010727;ENSOARG00020014334;ENSOARG00020017125;ENSOARG00020023841	eIF2aK2;MX1;PLSCR1;N4BP1;;HMGA2;;IFIT5;IFIH1;ISG15;;ZNFX1
252	GO:0050896	BP	response to stimulus	252/ 1002	4350/ 23771	0.057931	4.05648e-08	9.73014e-06	ENSOARG00020000039;ENSOARG00020000075;ENSOARG00020000286;ENSOARG00020000532;ENSOARG00020000571;ENSOARG00020000596;ENSOARG00020000639;ENSOARG00020000709;ENSOARG00020000891;ENSOARG00020001008;ENSOARG00020001251;ENSOARG00020002042;ENSOARG00020002084;ENSOARG00020002136;ENSOARG00020002344;ENSOARG00020002400;ENSOARG00020002410;ENSOARG00020002675;ENSOARG00020002706;ENSOARG00020002727;ENSOARG00020002879;…	EXO5;ZMAT3;RTP4;NFIL3;CSF2;CYP1B1;HSPA6;GSDME;eIF2aK2;TNFSF10;EPHB6;HABP4;KLF4;ADAR;FNDC4;B3GALT5;COL2A1;MX2;MX1;;ITGB8;CXCL6;;GJA5;ABCG1;ENDOG;TNFRSF6B;DHX58;;ADGRB1;TNFSF13B;;VAV3;;GRIN2C;BTG2;;;THBS4;ALDH1A3;BRINP1;SERINC5;CXCL10;LRP2;POSTN;;FICD;;PLSCR1;CILP;PLSCR4;DGAT2;KRT19;FYN;AKAP6;N4BP1;AGTR1;REV3L;PCOLCE2;BLOC1S3;NIBAN1;IL6;IRAK3;H2AC6;H2BC4;;;FCGR1A;;;HMGA2;;HIST2H2BE;;CARF;PDE4B;SCN2…
82	GO:0051094	BP	positive regulation of developmental process	82/ 1002	1047/ 23771	0.078319	6.26498e-08	1.4312e-05	ENSOARG00020000257;ENSOARG00020000438;ENSOARG00020000473;ENSOARG00020000571;ENSOARG00020000596;ENSOARG00020000968;ENSOARG00020002084;ENSOARG00020002164;ENSOARG00020002879;ENSOARG00020002986;ENSOARG00020003350;ENSOARG00020003374;ENSOARG00020004440;ENSOARG00020004786;ENSOARG00020004893;ENSOARG00020005077;ENSOARG00020006183;ENSOARG00020007377;ENSOARG00020007407;ENSOARG00020007561;ENSOARG00020007754;…	HOXD3;NLGN1;F3;CSF2;CYP1B1;ADGRL1;KLF4;EPHB3;ITGB8;LRRN3;ADGRB1;TNFSF13B;BRINP1;FOXS1;LRP2;;IL6;VIL1;JADE2;GPM6B;IGF2;PRKCZ;ECM1;SMAD3;DAB2;IRX3;KLF5;PKDCC;GHRHR;DCN;;ELL3;PTGIS;;IL15;TRIM16;H2AFY2;SHLD1;SPTBN4;LRRN1;ISG15;BMP7;CDS1;KIT;ZNF219;NCKAP1L;ITGA5;ZNF385A;FRZB;ASIC2;SFRP2;SCUBE2;FUT1;HMGA1;AMIGO3;AR;;;WNT5A;PLXNA2;MSX2;MYB;SERPINF1;TACSTD2;NOG;EDN1;ADRB2;SEMA7A;PIM1;NLGN3;LHX1;EGR2;SYT1…
98	GO:0042127	BP	regulation of cell population proliferation	98/ 1002	1334/ 23771	0.0734633	7.44076e-08	1.6475e-05	ENSOARG00020000163;ENSOARG00020000473;ENSOARG00020000571;ENSOARG00020000596;ENSOARG00020000709;ENSOARG00020000891;ENSOARG00020001378;ENSOARG00020002079;ENSOARG00020002084;ENSOARG00020002274;ENSOARG00020002463;ENSOARG00020003374;ENSOARG00020003474;ENSOARG00020003772;ENSOARG00020004211;ENSOARG00020004359;ENSOARG00020004380;ENSOARG00020004582;ENSOARG00020004893;ENSOARG00020005022;ENSOARG00020005048;…	RARRES1;F3;CSF2;CYP1B1;GSDME;eIF2aK2;TIAM1;LGR5;KLF4;PTPRZ1;S1PR1;TNFSF13B;VAV3;BTG2;CRLF1;THBS4;LAMC2;CXCL10;LRP2;EPCAM;HCK;;FGF7;AGTR1;CDH13;IL6;H2AC6;HMGA2;GPNMB;IGF2;MEAK7;ECM1;SMAD3;IFIT3;PDF;TET1;GHRHR;;ELL3;PRRX1;EID2;FOXO3;;IL15;SIX5;FGFR4;CLMN;PTPRN;ESM1;SLIT3;PTPRU;CALCRL;NR4A1;BMP7;KIT;ANGPT1;RC3H1;TFAP2B;NCKAP1L;EGR1;;PKHD1;PDCD4;EPHA4;FRZB;SFRP2;;APLN;TNMD;SCUBE2;FUT1;FGFR2;SPRY2;CLE…
28	GO:1901681	MF	sulfur compound binding	28/ 1002	204/ 23771	0.137255	3.92938e-08	1.74779e-05	ENSOARG00020000138;ENSOARG00020001143;ENSOARG00020001301;ENSOARG00020001590;ENSOARG00020002903;ENSOARG00020004359;ENSOARG00020004582;ENSOARG00020004992;ENSOARG00020005041;ENSOARG00020005708;ENSOARG00020006072;ENSOARG00020006751;ENSOARG00020008417;ENSOARG00020008790;ENSOARG00020011297;ENSOARG00020012095;ENSOARG00020013133;ENSOARG00020013676;ENSOARG00020013746;ENSOARG00020014591;ENSOARG00020016227;…	MMACHC;COL5A3;ECM2;;CXCL6;THBS4;CXCL10;POSTN;NELL2;FGF7;PCOLCE2;GPNMB;SELP;THBS3;CCN5;FGFR4;;SLIT3;MGST2;;;;RYR2;HBEGF;VEGFA;NDNF;SFRP1;NAV2
41	GO:0005911	CC	cell-cell junction	41/ 1002	395/ 23771	0.103797	1.50502e-07	1.87726e-05	ENSOARG00020000924;ENSOARG00020001378;ENSOARG00020001524;ENSOARG00020002982;ENSOARG00020004153;ENSOARG00020004737;ENSOARG00020005022;ENSOARG00020005077;ENSOARG00020006298;ENSOARG00020006377;ENSOARG00020006705;ENSOARG00020007222;ENSOARG00020007252;ENSOARG00020007862;ENSOARG00020008507;ENSOARG00020009368;ENSOARG00020009445;ENSOARG00020010910;ENSOARG00020011726;ENSOARG00020012095;ENSOARG00020013943;…	PKP2;TIAM1;SLC2A2;GJA5;STXBP6;TRPC4;EPCAM;;PLEKHA7;PCDH9;TSPAN33;SCN2A;;PRKCZ;CDH1;KRT8;;;;FGFR4;SPTBN4;PTPRU;KIT;PDLIM3;DLG2;LSR;;FAT2;ITGA5;CLDN10;CLDN7;;GJC2;CLMP;CLDN4;SKAP1;PGM5;CLDN2;JAG1;FLRT3;
93	GO:0009967	BP	positive regulation of signal transduction	93/ 1002	1243/ 23771	0.074819	8.72662e-08	1.90293e-05	ENSOARG00020000438;ENSOARG00020000473;ENSOARG00020000596;ENSOARG00020000709;ENSOARG00020000891;ENSOARG00020001008;ENSOARG00020002048;ENSOARG00020002079;ENSOARG00020002611;ENSOARG00020003248;ENSOARG00020003298;ENSOARG00020003849;ENSOARG00020004157;ENSOARG00020004457;ENSOARG00020004893;ENSOARG00020005590;ENSOARG00020005935;ENSOARG00020005989;ENSOARG00020006183;ENSOARG00020006589;ENSOARG00020006787;…	NLGN1;F3;CYP1B1;GSDME;eIF2aK2;TNFSF10;DGKI;LGR5;IL18R1;DHX58;;;GADD45G;NEU3;LRP2;FYN;KCP;CDH13;IL6;;;CCL20;IGF2;PRKCZ;DACT1;;SELP;DAB2;IFIT5;ADCYAP1;DCN;PRRX1;PTGIS;LPAR6;;CXCR4;FGFR4;TRIM16;DAAM2;ESM1;;LFNG;;IRF7;BMP7;KIT;ANGPT1;RC3H1;NCKAP1L;;ZNF385A;PDCD4;EPHA4;ADRA2A;PRR5L;SFRP2;;PLCE1;NCF1;SCUBE2;FGFR2;SPRY2;AVPI1;AR;;;GPC3;WNT5A;G0S2;MSX2;HBEGF;GDF9;ATF3;;RASGEF1A;MLLT3;F2R;F2RL1;EDN1;ADRA1…
26	GO:0005539	MF	glycosaminoglycan binding	26/ 1002	182/ 23771	0.142857	5.25314e-08	2.12418e-05	ENSOARG00020001143;ENSOARG00020001301;ENSOARG00020001590;ENSOARG00020002903;ENSOARG00020004359;ENSOARG00020004582;ENSOARG00020004992;ENSOARG00020005041;ENSOARG00020005708;ENSOARG00020006072;ENSOARG00020006751;ENSOARG00020008417;ENSOARG00020008790;ENSOARG00020009421;ENSOARG00020009720;ENSOARG00020011103;ENSOARG00020011297;ENSOARG00020012095;ENSOARG00020013676;ENSOARG00020016227;ENSOARG00020017690;…	COL5A3;ECM2;;CXCL6;THBS4;CXCL10;POSTN;NELL2;FGF7;PCOLCE2;GPNMB;SELP;THBS3;ACAN;DCN;EGFLAM;CCN5;FGFR4;SLIT3;;;HBEGF;VEGFA;NDNF;SFRP1;NAV2
99	GO:0010647	BP	positive regulation of cell communication	99/ 1002	1363/ 23771	0.0726339	1.0434e-07	2.24129e-05	ENSOARG00020000438;ENSOARG00020000473;ENSOARG00020000596;ENSOARG00020000709;ENSOARG00020000891;ENSOARG00020001008;ENSOARG00020002048;ENSOARG00020002079;ENSOARG00020002611;ENSOARG00020003248;ENSOARG00020003298;ENSOARG00020003849;ENSOARG00020004157;ENSOARG00020004457;ENSOARG00020004893;ENSOARG00020005590;ENSOARG00020005935;ENSOARG00020005989;ENSOARG00020006183;ENSOARG00020006589;ENSOARG00020006787;…	NLGN1;F3;CYP1B1;GSDME;eIF2aK2;TNFSF10;DGKI;LGR5;IL18R1;DHX58;;;GADD45G;NEU3;LRP2;FYN;KCP;CDH13;IL6;;;CCL20;IGF2;PRKCZ;DACT1;;SELP;DAB2;IFIT5;ADCYAP1;GHRHR;DCN;PRRX1;PTGIS;LPAR6;;CXCR4;FGFR4;TRIM16;DAAM2;ESM1;;LFNG;;IRF7;GRIN2A;BMP7;KIT;ANGPT1;RC3H1;NCKAP1L;;ZNF385A;PDCD4;EPHA4;ADRA2A;RBP4;PRR5L;SFRP2;;PLCE1;ITPR3;NCF1;SCUBE2;FGFR2;ANO1;SPRY2;AVPI1;AR;;;GPC3;WNT5A;G0S2;MSX2;HBEGF;GDF9;ATF3;;RASGEF…
97	GO:0070887	BP	cellular response to chemical stimulus	97/ 1002	1328/ 23771	0.0730422	1.07742e-07	2.25864e-05	ENSOARG00020000532;ENSOARG00020000571;ENSOARG00020000596;ENSOARG00020000709;ENSOARG00020002084;ENSOARG00020002410;ENSOARG00020002727;ENSOARG00020002903;ENSOARG00020002982;ENSOARG00020003298;ENSOARG00020004440;ENSOARG00020004582;ENSOARG00020004992;ENSOARG00020005386;ENSOARG00020005420;ENSOARG00020005462;ENSOARG00020005590;ENSOARG00020005604;ENSOARG00020006072;ENSOARG00020006183;ENSOARG00020006387;…	NFIL3;CSF2;CYP1B1;GSDME;KLF4;COL2A1;;CXCL6;GJA5;;BRINP1;CXCL10;POSTN;CILP;PLSCR4;DGAT2;FYN;AKAP6;PCOLCE2;IL6;;CARF;PDE4B;SCN2A;CCL20;VIL1;CDH1;SMAD3;IFIT2;IFIT3;;;KLF5;;GHRHR;IRF8;;HSPB8;PTGIS;DUSP22;FOXO3;GSTO2;IFIH1;MSC;ABTB2;CXCR4;HSPA1L;LDOC1;SLIT3;CALCRL;NR4A1;BAG3;BMP7;KIT;RC3H1;RAB15;EGR1;PDCD4;CDC42EP2;EPHA4;ADRA2A;PDE12;PRR5L;NCF1;ARID5A;SPRY2;AMHR2;AR;RYR2;;;WNT5A;MSX2;ALPL;PDK4;;AQP9;I…
201	GO:2000112	BP	regulation of cellular macromolecule biosynthetic process	201/ 1002	3345/ 23771	0.0600897	1.08286e-07	2.25864e-05	ENSOARG00020000082;ENSOARG00020000232;ENSOARG00020000257;ENSOARG00020000275;ENSOARG00020000312;ENSOARG00020000426;ENSOARG00020000532;ENSOARG00020000571;ENSOARG00020000596;ENSOARG00020000644;ENSOARG00020000768;ENSOARG00020000891;ENSOARG00020001001;ENSOARG00020001002;ENSOARG00020002042;ENSOARG00020002084;ENSOARG00020002611;ENSOARG00020002780;ENSOARG00020002953;ENSOARG00020003159;ENSOARG00020003385;…	HIVEP3;;HOXD3;HOXD4;HOXA1;ZNF691;NFIL3;CSF2;CYP1B1;ZNF169;;eIF2aK2;ZNF2;TRIM45;HABP4;KLF4;IL18R1;RIPK4;BCL11A;ENDOG;ESRRB;BTG2;;;;ZNF404;;ZNF226;ZNF227;ZNF784;ZNF583;ID1;FOXS1;;FRK;EPCAM;HCK;;PLSCR1;VAX2;PRDM16;FGF7;;MXD1;CDH13;NIBAN1;IL6;IRAK3;HMGA2;SLCO3A1;PURG;CARF;H1-5;IGF2;PPP1R3D;CIART;KLF6;ZNF12;DACT1;FHL5;CDH1;ECM1;SMAD3;ZNF214;DAB2;IRX3;IRX5;;METTL18;BACH2;KLF5;ADCYAP1;;;;;ZNF606;IRF9;;Z…
15	GO:0048525	BP	negative regulation of viral process	15/ 1002	68/ 23771	0.220588	1.15945e-07	2.35351e-05	ENSOARG00020000891;ENSOARG00020002706;ENSOARG00020005281;ENSOARG00020005334;ENSOARG00020005726;ENSOARG00020006589;ENSOARG00020006702;ENSOARG00020006787;ENSOARG00020008637;ENSOARG00020008889;ENSOARG00020010727;ENSOARG00020014111;ENSOARG00020014334;ENSOARG00020017125;ENSOARG00020023841	eIF2aK2;MX1;;PLSCR1;N4BP1;;HMGA2;;CH25H;IFIT5;IFIH1;TRIM26;ISG15;;ZNFX1
202	GO:0010556	BP	regulation of macromolecule biosynthetic process	202/ 1002	3366/ 23771	0.0600119	1.16105e-07	2.35351e-05	ENSOARG00020000082;ENSOARG00020000232;ENSOARG00020000257;ENSOARG00020000275;ENSOARG00020000312;ENSOARG00020000426;ENSOARG00020000532;ENSOARG00020000571;ENSOARG00020000596;ENSOARG00020000644;ENSOARG00020000768;ENSOARG00020000891;ENSOARG00020001001;ENSOARG00020001002;ENSOARG00020002042;ENSOARG00020002084;ENSOARG00020002611;ENSOARG00020002780;ENSOARG00020002953;ENSOARG00020003159;ENSOARG00020003385;…	HIVEP3;;HOXD3;HOXD4;HOXA1;ZNF691;NFIL3;CSF2;CYP1B1;ZNF169;;eIF2aK2;ZNF2;TRIM45;HABP4;KLF4;IL18R1;RIPK4;BCL11A;ENDOG;ESRRB;BTG2;;;;ZNF404;;ZNF226;ZNF227;ZNF784;ZNF583;ID1;FOXS1;;FRK;EPCAM;HCK;;PLSCR1;VAX2;PRDM16;FGF7;;MXD1;CDH13;NIBAN1;IL6;IRAK3;HMGA2;SLCO3A1;PURG;CARF;H1-5;IGF2;TMEFF2;PPP1R3D;CIART;KLF6;ZNF12;DACT1;FHL5;CDH1;ECM1;SMAD3;ZNF214;DAB2;IRX3;IRX5;;METTL18;BACH2;KLF5;ADCYAP1;;;;;ZNF606;…
210	GO:0009889	BP	regulation of biosynthetic process	210/ 1002	3541/ 23771	0.0593053	1.3251e-07	2.60775e-05	ENSOARG00020000082;ENSOARG00020000232;ENSOARG00020000257;ENSOARG00020000275;ENSOARG00020000312;ENSOARG00020000426;ENSOARG00020000532;ENSOARG00020000571;ENSOARG00020000596;ENSOARG00020000644;ENSOARG00020000768;ENSOARG00020000891;ENSOARG00020001001;ENSOARG00020001002;ENSOARG00020002042;ENSOARG00020002084;ENSOARG00020002611;ENSOARG00020002780;ENSOARG00020002953;ENSOARG00020003159;ENSOARG00020003350;…	HIVEP3;;HOXD3;HOXD4;HOXA1;ZNF691;NFIL3;CSF2;CYP1B1;ZNF169;;eIF2aK2;ZNF2;TRIM45;HABP4;KLF4;IL18R1;RIPK4;BCL11A;ENDOG;ADGRB1;ESRRB;BTG2;;;;ZNF404;;ZNF226;ZNF227;ZNF784;ZNF583;ID1;FOXS1;;FRK;EPCAM;HCK;;PLSCR1;DGAT2;VAX2;PRDM16;FGF7;;MXD1;CDH13;NIBAN1;IL6;IRAK3;HMGA2;SLCO3A1;PURG;CARF;H1-5;IGF2;TMEFF2;PPP1R3D;CIART;KLF6;ZNF12;DACT1;FHL5;SLC45A3;CDH1;ECM1;SMAD3;ZNF214;DAB2;IRX3;IRX5;;METTL18;BACH2;KLF…
56	GO:0007155	BP	cell adhesion	56/ 1002	622/ 23771	0.0900322	1.34084e-07	2.60775e-05	ENSOARG00020000257;ENSOARG00020000438;ENSOARG00020000548;ENSOARG00020000596;ENSOARG00020000924;ENSOARG00020000968;ENSOARG00020001143;ENSOARG00020001378;ENSOARG00020002164;ENSOARG00020002421;ENSOARG00020002879;ENSOARG00020004359;ENSOARG00020004677;ENSOARG00020004992;ENSOARG00020005077;ENSOARG00020005989;ENSOARG00020006298;ENSOARG00020006377;ENSOARG00020006751;ENSOARG00020007844;ENSOARG00020008417;…	HOXD3;NLGN1;CNTN1;CYP1B1;PKP2;ADGRL1;COL5A3;TIAM1;EPHB3;COL6A3;ITGB8;THBS4;;POSTN;;CDH13;PLEKHA7;PCDH9;GPNMB;TMEFF2;SELP;CERCAM;CDH1;THBS3;SELE;DCHS1;ACAN;CCN5;SLC39A8;CDH8;NEGR1;PTPRU;BMP7;KIT;ANGPT1;;CHL1;;FAT2;ITGA5;EPHA4;CDH16;CLDN10;CLDN7;;AMIGO3;CLDN4;CLDN2;SPARCL1;;NLGN3;TINAG;FLRT3;LAMA3;SOX9;
103	GO:0007166	BP	cell surface receptor signaling pathway	103/ 1002	1440/ 23771	0.0715278	1.45802e-07	2.79785e-05	ENSOARG00020000257;ENSOARG00020000473;ENSOARG00020000548;ENSOARG00020000571;ENSOARG00020000651;ENSOARG00020000951;ENSOARG00020000968;ENSOARG00020000981;ENSOARG00020001251;ENSOARG00020002084;ENSOARG00020002164;ENSOARG00020002611;ENSOARG00020002706;ENSOARG00020002879;ENSOARG00020002903;ENSOARG00020003298;ENSOARG00020003350;ENSOARG00020003374;ENSOARG00020003474;ENSOARG00020003858;ENSOARG00020004514;…	HOXD3;F3;CNTN1;CSF2;SEMA3D;PLXNA4;ADGRL1;SEMA3E;EPHB6;KLF4;EPHB3;IL18R1;MX1;ITGB8;CXCL6;;ADGRB1;TNFSF13B;VAV3;;LAG3;CXCL10;;KRT19;VAX2;FYN;FGF7;IL6;IRAK3;;FCGR1A;PDE4B;CCL20;VIL1;IGF2;SEMA6D;SMAD3;FYB1;KRT18;KRT8;;GHRHR;TMEM88;FOXO3;FZD2;FGF22;IL15;;CXCR4;FGFR4;SLIT3;ISG15;CALCRL;IRF7;BAG3;BMP7;KIT;ANGPT1;CPE;RC3H1;WNT5B;CHRDL1;NCKAP1L;EGR1;ITGA5;CYSLTR1;PDCD4;EPHA4;FRZB;;SFRP2;CSRNP1;PLCE1;FGFR2…
56	GO:0022610	BP	biological adhesion	56/ 1002	627/ 23771	0.0893142	1.52066e-07	2.87965e-05	ENSOARG00020000257;ENSOARG00020000438;ENSOARG00020000548;ENSOARG00020000596;ENSOARG00020000924;ENSOARG00020000968;ENSOARG00020001143;ENSOARG00020001378;ENSOARG00020002164;ENSOARG00020002421;ENSOARG00020002879;ENSOARG00020004359;ENSOARG00020004677;ENSOARG00020004992;ENSOARG00020005077;ENSOARG00020005989;ENSOARG00020006298;ENSOARG00020006377;ENSOARG00020006751;ENSOARG00020007844;ENSOARG00020008417;…	HOXD3;NLGN1;CNTN1;CYP1B1;PKP2;ADGRL1;COL5A3;TIAM1;EPHB3;COL6A3;ITGB8;THBS4;;POSTN;;CDH13;PLEKHA7;PCDH9;GPNMB;TMEFF2;SELP;CERCAM;CDH1;THBS3;SELE;DCHS1;ACAN;CCN5;SLC39A8;CDH8;NEGR1;PTPRU;BMP7;KIT;ANGPT1;;CHL1;;FAT2;ITGA5;EPHA4;CDH16;CLDN10;CLDN7;;AMIGO3;CLDN4;CLDN2;SPARCL1;;NLGN3;TINAG;FLRT3;LAMA3;SOX9;
99	GO:0023056	BP	positive regulation of signaling	99/ 1002	1373/ 23771	0.0721049	1.63814e-07	3.06184e-05	ENSOARG00020000438;ENSOARG00020000473;ENSOARG00020000596;ENSOARG00020000709;ENSOARG00020000891;ENSOARG00020001008;ENSOARG00020002048;ENSOARG00020002079;ENSOARG00020002611;ENSOARG00020003248;ENSOARG00020003298;ENSOARG00020003849;ENSOARG00020004157;ENSOARG00020004457;ENSOARG00020004893;ENSOARG00020005590;ENSOARG00020005935;ENSOARG00020005989;ENSOARG00020006183;ENSOARG00020006589;ENSOARG00020006787;…	NLGN1;F3;CYP1B1;GSDME;eIF2aK2;TNFSF10;DGKI;LGR5;IL18R1;DHX58;;;GADD45G;NEU3;LRP2;FYN;KCP;CDH13;IL6;;;CCL20;IGF2;PRKCZ;DACT1;;SELP;DAB2;IFIT5;ADCYAP1;GHRHR;DCN;PRRX1;PTGIS;LPAR6;;CXCR4;FGFR4;TRIM16;DAAM2;ESM1;;LFNG;;IRF7;GRIN2A;BMP7;KIT;ANGPT1;RC3H1;NCKAP1L;;ZNF385A;PDCD4;EPHA4;ADRA2A;RBP4;PRR5L;SFRP2;;PLCE1;ITPR3;NCF1;SCUBE2;FGFR2;ANO1;SPRY2;AVPI1;AR;;;GPC3;WNT5A;G0S2;MSX2;HBEGF;GDF9;ATF3;;RASGEF…
8	GO:2000050	BP	regulation of non-canonical Wnt signaling pathway	8/ 1002	17/ 23771	0.470588	1.67828e-07	3.06247e-05	ENSOARG00020008146;ENSOARG00020008646;ENSOARG00020012995;ENSOARG00020017587;ENSOARG00020020146;ENSOARG00020020359;ENSOARG00020022520;ENSOARG00020024807	DACT1;DAB2;DAAM2;SFRP2;GPC3;WNT5A;MLLT3;SFRP1
176	GO:0065008	BP	regulation of biological quality	176/ 1002	2859/ 23771	0.06156	1.68104e-07	3.06247e-05	ENSOARG00020000438;ENSOARG00020000473;ENSOARG00020000596;ENSOARG00020000924;ENSOARG00020000981;ENSOARG00020001063;ENSOARG00020001716;ENSOARG00020002048;ENSOARG00020002136;ENSOARG00020002410;ENSOARG00020002463;ENSOARG00020002489;ENSOARG00020002529;ENSOARG00020002611;ENSOARG00020002675;ENSOARG00020002706;ENSOARG00020002749;ENSOARG00020002982;ENSOARG00020003108;ENSOARG00020003350;ENSOARG00020003374;…	NLGN1;F3;CYP1B1;PKP2;SEMA3E;KCNK3;PALMD;DGKI;ADAR;COL2A1;S1PR1;STXBP5L;SLC9A2;IL18R1;MX2;MX1;AFP;GJA5;ABCG1;ADGRB1;TNFSF13B;VAV3;GRIN2C;ALDH1A3;CXCL10;TRPC4;NELL2;HCK;;PLSCR1;PLSCR4;DGAT2;FYN;AKAP6;AGTR1;SNCAIP;BLOC1S3;IL6;PLEKHH2;PDE4B;SCN2A;H1-5;VIL1;GPM6B;DACT1;;KCNMA1;SYT9;RAB3D;SMAD3;IRX3;LSS;ADCYAP1;SCO2;GHRHR;DCN;;ZSWIM7;TMEM88;HKDC1;FOXO3;LPAR6;HNMT;FAM20A;COL11A2;;SLC39A8;IL15;;KCNK5;CXC…
207	GO:0031326	BP	regulation of cellular biosynthetic process	207/ 1002	3484/ 23771	0.0594145	1.75685e-07	3.16057e-05	ENSOARG00020000082;ENSOARG00020000232;ENSOARG00020000257;ENSOARG00020000275;ENSOARG00020000312;ENSOARG00020000426;ENSOARG00020000532;ENSOARG00020000571;ENSOARG00020000596;ENSOARG00020000644;ENSOARG00020000768;ENSOARG00020000891;ENSOARG00020001001;ENSOARG00020001002;ENSOARG00020002042;ENSOARG00020002084;ENSOARG00020002611;ENSOARG00020002780;ENSOARG00020002953;ENSOARG00020003159;ENSOARG00020003385;…	HIVEP3;;HOXD3;HOXD4;HOXA1;ZNF691;NFIL3;CSF2;CYP1B1;ZNF169;;eIF2aK2;ZNF2;TRIM45;HABP4;KLF4;IL18R1;RIPK4;BCL11A;ENDOG;ESRRB;BTG2;;;;ZNF404;;ZNF226;ZNF227;ZNF784;ZNF583;ID1;FOXS1;;FRK;EPCAM;HCK;;PLSCR1;DGAT2;VAX2;PRDM16;FGF7;;MXD1;CDH13;NIBAN1;IL6;IRAK3;HMGA2;SLCO3A1;PURG;CARF;H1-5;IGF2;PPP1R3D;CIART;KLF6;ZNF12;DACT1;FHL5;SLC45A3;CDH1;ECM1;SMAD3;ZNF214;DAB2;IRX3;IRX5;;METTL18;BACH2;KLF5;ADCYAP1;;;;;…
61	GO:0022603	BP	regulation of anatomical structure morphogenesis	61/ 1002	710/ 23771	0.0859155	1.80615e-07	3.20915e-05	ENSOARG00020000438;ENSOARG00020000473;ENSOARG00020000596;ENSOARG00020000651;ENSOARG00020000981;ENSOARG00020001716;ENSOARG00020002084;ENSOARG00020002164;ENSOARG00020002879;ENSOARG00020003350;ENSOARG00020003374;ENSOARG00020004359;ENSOARG00020004582;ENSOARG00020005048;ENSOARG00020005077;ENSOARG00020005590;ENSOARG00020005708;ENSOARG00020006493;ENSOARG00020007377;ENSOARG00020008146;ENSOARG00020008460;…	NLGN1;F3;CYP1B1;SEMA3D;SEMA3E;PALMD;KLF4;EPHB3;ITGB8;ADGRB1;TNFSF13B;THBS4;CXCL10;HCK;;FYN;FGF7;FKBPL;VIL1;DACT1;SEMA6D;ECM1;DAB2;;DCN;;PTGIS;FZD2;LFNG;BMP7;KIT;RC3H1;ITGA5;PKHD1;CDC42EP2;EPHA4;SFRP2;TNFRSF11B;SPRY3;TNMD;FUT1;SPRY2;AR;GPC3;WNT5A;PLXNA2;CLDN4;MLLT3;SERPINF1;NOG;TNFAIP3;SEMA7A;NLGN3;LHX1;SYT17;SFRP1;ARHGAP15;CPNE9;SOX9;;MIEF2
59	GO:0016477	BP	cell migration	59/ 1002	683/ 23771	0.0863836	1.91665e-07	3.36396e-05	ENSOARG00020000596;ENSOARG00020000651;ENSOARG00020000796;ENSOARG00020000981;ENSOARG00020001378;ENSOARG00020002164;ENSOARG00020002463;ENSOARG00020002879;ENSOARG00020002903;ENSOARG00020003298;ENSOARG00020003474;ENSOARG00020004359;ENSOARG00020004582;ENSOARG00020005077;ENSOARG00020005590;ENSOARG00020005782;ENSOARG00020005989;ENSOARG00020006387;ENSOARG00020007182;ENSOARG00020007334;ENSOARG00020007844;…	CYP1B1;SEMA3D;PIK3R3;SEMA3E;TIAM1;EPHB3;S1PR1;ITGB8;CXCL6;;VAV3;THBS4;CXCL10;;FYN;AGTR1;CDH13;;PDE4B;CCL20;TMEFF2;STARD13;SELP;SEMA6D;CH25H;DCHS1;CXCR4;FGFR4;DAAM2;RHOV;ASAP3;SPNS2;NR4A1;KIT;CHL1;NCKAP1L;;FAT2;ITGA5;;TMEM201;GPC3;WNT5A;PLXNA2;MSX2;HBEGF;;RASGEF1A;HOXB9;CARMIL2;F2RL1;NDNF;EDN1;SEMA7A;;ARID5B;LHX1;GPM6A;FLRT3
14	GO:0045069	BP	regulation of viral genome replication	14/ 1002	64/ 23771	0.21875	3.41301e-07	5.77883e-05	ENSOARG00020000891;ENSOARG00020002136;ENSOARG00020002706;ENSOARG00020005334;ENSOARG00020005726;ENSOARG00020006589;ENSOARG00020006702;ENSOARG00020006787;ENSOARG00020008889;ENSOARG00020010727;ENSOARG00020014334;ENSOARG00020017125;ENSOARG00020017185;ENSOARG00020023841	eIF2aK2;ADAR;MX1;PLSCR1;N4BP1;;HMGA2;;IFIT5;IFIH1;ISG15;;PDE12;ZNFX1
163	GO:0032501	BP	multicellular organismal process	163/ 1002	2638/ 23771	0.0617892	4.28868e-07	7.17706e-05	ENSOARG00020000257;ENSOARG00020000275;ENSOARG00020000438;ENSOARG00020000473;ENSOARG00020000924;ENSOARG00020000981;ENSOARG00020001529;ENSOARG00020001590;ENSOARG00020002048;ENSOARG00020002079;ENSOARG00020002084;ENSOARG00020002164;ENSOARG00020002274;ENSOARG00020002410;ENSOARG00020003159;ENSOARG00020003385;ENSOARG00020003755;ENSOARG00020003772;ENSOARG00020004157;ENSOARG00020004359;ENSOARG00020004379;…	HOXD3;HOXD4;NLGN1;F3;PKP2;SEMA3E;STAC3;;DGKI;LGR5;KLF4;EPHB3;PTPRZ1;COL2A1;ENDOG;ESRRB;GRIN2C;BTG2;GADD45G;THBS4;ALDH1A3;BRINP1;ID1;FOXS1;LRP2;;KRT17;DGAT2;VAX2;TSSK1B;IGDCC3;FYN;FGF7;AGTR1;BLOC1S3;IL6;HIST1H1T;;;;SCN2A;;VIL1;MYO7A;IGF2;TMEFF2;CIART;DACT1;;KCNMA1;ECM1;SMAD3;;IRX3;THBS3;DCHS1;SCO2;PKDCC;GHRHR;;ACTG2;PRRX1;TMEM88;FOXO3;SDK1;LPAR6;FZD2;PRKAR2B;COL11A2;;FGFR4;PKD1L3;DAAM2;ZFHX2;SPINT…
43	GO:0034097	BP	response to cytokine	43/ 1002	445/ 23771	0.0966292	5.00041e-07	8.27194e-05	ENSOARG00020000532;ENSOARG00020000571;ENSOARG00020000709;ENSOARG00020000891;ENSOARG00020002084;ENSOARG00020002136;ENSOARG00020002675;ENSOARG00020002706;ENSOARG00020003159;ENSOARG00020003298;ENSOARG00020005334;ENSOARG00020006072;ENSOARG00020006183;ENSOARG00020006254;ENSOARG00020007334;ENSOARG00020008637;ENSOARG00020008771;ENSOARG00020008812;ENSOARG00020008826;ENSOARG00020008975;ENSOARG00020009040;…	NFIL3;CSF2;GSDME;eIF2aK2;KLF4;ADAR;MX2;MX1;ENDOG;;PLSCR1;PCOLCE2;IL6;IRAK3;CCL20;CH25H;IFIT2;IFIT3;SELE;;;KLF5;IRF8;PTGIS;MSC;CXCR4;XAF1;ISG15;RC3H1;EGR1;CDC42EP2;;PDE12;SPRY2;WNT5A;;GPD1;PYCARD;ARID5B;RNF125;SFRP1;SOX9;ETV3
327	GO:0019222	BP	regulation of metabolic process	327/ 1002	6116/ 23771	0.0534663	5.92323e-07	9.68009e-05	ENSOARG00020000082;ENSOARG00020000232;ENSOARG00020000257;ENSOARG00020000275;ENSOARG00020000312;ENSOARG00020000426;ENSOARG00020000473;ENSOARG00020000532;ENSOARG00020000548;ENSOARG00020000571;ENSOARG00020000596;ENSOARG00020000644;ENSOARG00020000768;ENSOARG00020000780;ENSOARG00020000796;ENSOARG00020000891;ENSOARG00020001001;ENSOARG00020001002;ENSOARG00020001008;ENSOARG00020001750;ENSOARG00020002042;…	HIVEP3;;HOXD3;HOXD4;HOXA1;ZNF691;F3;NFIL3;CNTN1;CSF2;CYP1B1;ZNF169;;;PIK3R3;eIF2aK2;ZNF2;TRIM45;TNFSF10;NPFFR2;HABP4;KLF4;ADAR;MAGEF1;EPHB3;COL2A1;S1PR1;SERPINI1;IL18R1;;RIPK4;ITGB8;BCL11A;ABCG1;ENDOG;TNFRSF6B;DHX58;ADGRB1;ESRRB;VAV3;GRIN2C;BTG2;;;;ZNF404;;ZNF226;ZNF227;ZNF784;CRLF1;ESRP1;ZNF583;THBS4;ID1;LAG3;ZC3H10;FOXS1;;FRK;EPCAM;MIR129-1;HCK;;PLSCR1;CILP;DGAT2;VAX2;FYN;PRDM16;FGF7;N4BP1;AGTR…
163	GO:0048856	BP	anatomical structure development	163/ 1002	2652/ 23771	0.061463	5.98616e-07	9.68009e-05	ENSOARG00020000257;ENSOARG00020000275;ENSOARG00020000438;ENSOARG00020000548;ENSOARG00020000571;ENSOARG00020000596;ENSOARG00020000764;ENSOARG00020000951;ENSOARG00020001002;ENSOARG00020001449;ENSOARG00020001529;ENSOARG00020002079;ENSOARG00020002084;ENSOARG00020002136;ENSOARG00020002164;ENSOARG00020002410;ENSOARG00020002463;ENSOARG00020002879;ENSOARG00020002982;ENSOARG00020003159;ENSOARG00020003772;…	HOXD3;HOXD4;NLGN1;CNTN1;CSF2;CYP1B1;IGSF3;PLXNA4;TRIM45;IQCG;STAC3;LGR5;KLF4;ADAR;EPHB3;COL2A1;S1PR1;ITGB8;GJA5;ENDOG;BTG2;GADD45G;CRLF1;ALDH1A3;LAMC2;;FOXS1;VPS13A;LRP2;POSTN;EPCAM;;DGAT2;VAX2;TSSK1B;FYN;FGF7;AGTR1;BLOC1S3;IL6;HIST1H1T;ST8SIA2;SCN2A;H1-5;MYO7A;IGF2;TMEFF2;DACT1;SEMA6D;ECM1;SMAD3;IRX3;IRX5;THBS3;SCYL3;DCHS1;KLF5;NNAT;SCO2;ACAN;REC8;PKDCC;SEMA5B;GHRHR;;PRRX1;TMEM88;EID2;FZD2;FAM20…
19	GO:1903900	BP	regulation of viral life cycle	19/ 1002	122/ 23771	0.155738	8.44862e-07	0.000133618	ENSOARG00020000891;ENSOARG00020002136;ENSOARG00020002706;ENSOARG00020002743;ENSOARG00020003849;ENSOARG00020005281;ENSOARG00020005334;ENSOARG00020005726;ENSOARG00020006589;ENSOARG00020006702;ENSOARG00020006787;ENSOARG00020008637;ENSOARG00020008889;ENSOARG00020010727;ENSOARG00020014111;ENSOARG00020014334;ENSOARG00020017125;ENSOARG00020017185;ENSOARG00020023841	eIF2aK2;ADAR;MX1;TMPRSS2;;;PLSCR1;N4BP1;;HMGA2;;CH25H;IFIT5;IFIH1;TRIM26;ISG15;;PDE12;ZNFX1
33	GO:0007267	BP	cell-cell signaling	33/ 1002	307/ 23771	0.107492	8.95511e-07	0.000140089	ENSOARG00020000438;ENSOARG00020000924;ENSOARG00020001486;ENSOARG00020001529;ENSOARG00020002982;ENSOARG00020005708;ENSOARG00020006702;ENSOARG00020006751;ENSOARG00020009199;ENSOARG00020010772;ENSOARG00020012505;ENSOARG00020013102;ENSOARG00020013404;ENSOARG00020013412;ENSOARG00020014809;ENSOARG00020015292;ENSOARG00020015997;ENSOARG00020018337;ENSOARG00020019907;ENSOARG00020020006;ENSOARG00020020061;…	NLGN1;PKP2;GABBR2;STAC3;GJA5;FGF7;HMGA2;GPNMB;KLF5;FZD2;DLGAP1;;CDH8;CNR1;GRIN2A;HTR1E;CHRDL1;GJC2;RYR2;;;HRH2;WNT5A;PLCL2;;F2R;EDN1;ADRA1B;NLGN3;LHX1;SFRP1;PENK;GRID1
69	GO:0000981	MF	DNA-binding transcription factor activity, RNA polymerase II-specific	69/ 1002	862/ 23771	0.0800464	3.77997e-07	0.000140111	ENSOARG00020000257;ENSOARG00020000275;ENSOARG00020000312;ENSOARG00020000426;ENSOARG00020000532;ENSOARG00020002084;ENSOARG00020002953;ENSOARG00020003942;ENSOARG00020004051;ENSOARG00020004786;ENSOARG00020005334;ENSOARG00020005545;ENSOARG00020005635;ENSOARG00020005966;ENSOARG00020006924;ENSOARG00020006968;ENSOARG00020007944;ENSOARG00020008589;ENSOARG00020008675;ENSOARG00020008717;ENSOARG00020009103;…	HOXD3;HOXD4;HOXA1;ZNF691;NFIL3;KLF4;BCL11A;;ZNF784;FOXS1;PLSCR1;VAX2;PRDM16;MXD1;PURG;CARF;KLF6;SMAD3;IRX3;IRX5;BACH2;KLF5;;;IRF9;;ZNF274;IRF8;CEBPD;PRRX1;FOXO3;SIX5;MSC;EHF;ZFHX2;ZNF570;BATF2;ZNF300;IRF7;NR4A1;HOMEZ;ZNF331;ZNF219;TFAP2B;EGR1;GLIS1;ZFP2;DBP;CSRNP1;SALL2;AR;ZNF48;ZNF526;MSX2;ATF3;MKX;ELF3;MYB;HOXB9;ZNF629;PITX2;IRX1;IRX2;LHX1;EGR2;ZFP3;HEYL;SOX9;ETV3
37	GO:0023052	BP	signaling	37/ 1002	364/ 23771	0.101648	9.27661e-07	0.000143558	ENSOARG00020000438;ENSOARG00020000924;ENSOARG00020001486;ENSOARG00020001529;ENSOARG00020002982;ENSOARG00020005708;ENSOARG00020006702;ENSOARG00020006751;ENSOARG00020009192;ENSOARG00020009199;ENSOARG00020010772;ENSOARG00020012505;ENSOARG00020013102;ENSOARG00020013404;ENSOARG00020013412;ENSOARG00020013943;ENSOARG00020014809;ENSOARG00020015292;ENSOARG00020015997;ENSOARG00020016992;ENSOARG00020018337;…	NLGN1;PKP2;GABBR2;STAC3;GJA5;FGF7;HMGA2;GPNMB;DLGAP3;KLF5;FZD2;DLGAP1;;CDH8;CNR1;SPTBN4;GRIN2A;HTR1E;CHRDL1;CACNA1C;GJC2;RYR2;ANK2;;;HRH2;WNT5A;PLCL2;;F2R;EDN1;ADRA1B;NLGN3;LHX1;SFRP1;PENK;GRID1
63	GO:0048870	BP	cell motility	63/ 1002	780/ 23771	0.0807692	1.09628e-06	0.00016608	ENSOARG00020000596;ENSOARG00020000651;ENSOARG00020000796;ENSOARG00020000981;ENSOARG00020001378;ENSOARG00020002164;ENSOARG00020002463;ENSOARG00020002879;ENSOARG00020002903;ENSOARG00020003298;ENSOARG00020003474;ENSOARG00020004359;ENSOARG00020004582;ENSOARG00020004832;ENSOARG00020005077;ENSOARG00020005590;ENSOARG00020005782;ENSOARG00020005989;ENSOARG00020006387;ENSOARG00020007182;ENSOARG00020007334;…	CYP1B1;SEMA3D;PIK3R3;SEMA3E;TIAM1;EPHB3;S1PR1;ITGB8;CXCL6;;VAV3;THBS4;CXCL10;VPS13A;;FYN;AGTR1;CDH13;;PDE4B;CCL20;TMEFF2;STARD13;SELP;SEMA6D;CH25H;DCHS1;CXCR4;FGFR4;DAAM2;LRATD1;RHOV;ASAP3;SPNS2;NR4A1;KIT;CHL1;NCKAP1L;;FAT2;PLTP;ITGA5;TTC21A;;TMEM201;GPC3;WNT5A;PLXNA2;MSX2;HBEGF;;RASGEF1A;HOXB9;CARMIL2;F2RL1;NDNF;EDN1;SEMA7A;;ARID5B;LHX1;GPM6A;FLRT3
47	GO:0048018	MF	receptor ligand activity	47/ 1002	509/ 23771	0.0923379	5.25647e-07	0.000179852	ENSOARG00020000243;ENSOARG00020000571;ENSOARG00020000651;ENSOARG00020000981;ENSOARG00020001008;ENSOARG00020001335;ENSOARG00020002903;ENSOARG00020002961;ENSOARG00020003298;ENSOARG00020003374;ENSOARG00020004211;ENSOARG00020004359;ENSOARG00020004582;ENSOARG00020005708;ENSOARG00020006183;ENSOARG00020006387;ENSOARG00020006545;ENSOARG00020006667;ENSOARG00020006751;ENSOARG00020006881;ENSOARG00020007263;…	SST;CSF2;SEMA3D;SEMA3E;TNFSF10;OGN;CXCL6;;;TNFSF13B;CRLF1;THBS4;CXCL10;FGF7;IL6;;;;GPNMB;;;CCL20;IGF2;SEMA6D;ADCYAP1;FGF22;IL15;BMP7;WNT5B;CDC42EP2;SFRP2;APLN;CLEC11A;STC2;WNT5A;HBEGF;GDF9;;;;VEGFA;EDN1;SEMA7A;;BMP6;FLRT3;PENK
74	GO:0000976	MF	transcription cis-regulatory region binding	74/ 1002	960/ 23771	0.0770833	6.32801e-07	0.000189032	ENSOARG00020000257;ENSOARG00020000275;ENSOARG00020000312;ENSOARG00020000426;ENSOARG00020000532;ENSOARG00020002084;ENSOARG00020002953;ENSOARG00020003942;ENSOARG00020004051;ENSOARG00020004786;ENSOARG00020004802;ENSOARG00020005545;ENSOARG00020005635;ENSOARG00020005966;ENSOARG00020006702;ENSOARG00020006924;ENSOARG00020006968;ENSOARG00020007852;ENSOARG00020007944;ENSOARG00020008589;ENSOARG00020008675;…	HOXD3;HOXD4;HOXA1;ZNF691;NFIL3;KLF4;BCL11A;;ZNF784;FOXS1;;VAX2;PRDM16;MXD1;HMGA2;PURG;CARF;CIART;KLF6;SMAD3;IRX3;BACH2;KLF5;;IRF9;;ZNF274;IRF8;ELL3;CEBPD;PRRX1;FOXO3;SIX5;MSC;ZNF382;H2AFY2;EHF;ZFHX2;ZNF570;BATF2;IRF7;NR4A1;ZNF331;CREBZF;ZNF219;TFAP2B;EGR1;GLIS1;ZFP2;DBP;SALL2;ARID5A;HMGA1;AR;ZNF48;ZNF526;MSX2;ATF3;MKX;ELF3;MYB;HOXB9;PER1;ZNF629;PITX2;IRX1;ARID5B;LHX1;EGR2;NLRC5;ZFP3;HEYL;SOX9;ETV3
74	GO:0001067	MF	transcription regulatory region nucleic acid binding	74/ 1002	962/ 23771	0.0769231	6.54657e-07	0.000189032	ENSOARG00020000257;ENSOARG00020000275;ENSOARG00020000312;ENSOARG00020000426;ENSOARG00020000532;ENSOARG00020002084;ENSOARG00020002953;ENSOARG00020003942;ENSOARG00020004051;ENSOARG00020004786;ENSOARG00020004802;ENSOARG00020005545;ENSOARG00020005635;ENSOARG00020005966;ENSOARG00020006702;ENSOARG00020006924;ENSOARG00020006968;ENSOARG00020007852;ENSOARG00020007944;ENSOARG00020008589;ENSOARG00020008675;…	HOXD3;HOXD4;HOXA1;ZNF691;NFIL3;KLF4;BCL11A;;ZNF784;FOXS1;;VAX2;PRDM16;MXD1;HMGA2;PURG;CARF;CIART;KLF6;SMAD3;IRX3;BACH2;KLF5;;IRF9;;ZNF274;IRF8;ELL3;CEBPD;PRRX1;FOXO3;SIX5;MSC;ZNF382;H2AFY2;EHF;ZFHX2;ZNF570;BATF2;IRF7;NR4A1;ZNF331;CREBZF;ZNF219;TFAP2B;EGR1;GLIS1;ZFP2;DBP;SALL2;ARID5A;HMGA1;AR;ZNF48;ZNF526;MSX2;ATF3;MKX;ELF3;MYB;HOXB9;PER1;ZNF629;PITX2;IRX1;ARID5B;LHX1;EGR2;NLRC5;ZFP3;HEYL;SOX9;ETV3
74	GO:0003700	MF	DNA-binding transcription factor activity	74/ 1002	964/ 23771	0.0767635	6.79971e-07	0.000189032	ENSOARG00020000257;ENSOARG00020000275;ENSOARG00020000312;ENSOARG00020000426;ENSOARG00020000532;ENSOARG00020002084;ENSOARG00020002953;ENSOARG00020003385;ENSOARG00020003942;ENSOARG00020004051;ENSOARG00020004786;ENSOARG00020004802;ENSOARG00020005334;ENSOARG00020005545;ENSOARG00020005635;ENSOARG00020005966;ENSOARG00020006924;ENSOARG00020006968;ENSOARG00020007944;ENSOARG00020008589;ENSOARG00020008675;…	HOXD3;HOXD4;HOXA1;ZNF691;NFIL3;KLF4;BCL11A;ESRRB;;ZNF784;FOXS1;;PLSCR1;VAX2;PRDM16;MXD1;PURG;CARF;KLF6;SMAD3;IRX3;IRX5;BACH2;KLF5;;;IRF9;;ZNF274;IRF8;CEBPD;PRRX1;FOXO3;SIX5;MSC;ZNF382;EHF;ZFHX2;ZNF570;BATF2;ZNF300;IRF7;NR4A1;HOMEZ;ZNF331;CREBZF;ZNF219;TFAP2B;EGR1;GLIS1;ZFP2;DBP;CSRNP1;SALL2;AR;ZNF48;ZNF526;MSX2;ATF3;MKX;ELF3;MYB;HOXB9;ZNF629;PITX2;ZNF35;IRX1;IRX2;LHX1;EGR2;ZFP3;HEYL;SOX9;ETV3
83	GO:0006928	BP	movement of cell or subcellular component	83/ 1002	1142/ 23771	0.0726795	1.57523e-06	0.000236153	ENSOARG00020000596;ENSOARG00020000651;ENSOARG00020000796;ENSOARG00020000951;ENSOARG00020000981;ENSOARG00020001378;ENSOARG00020002164;ENSOARG00020002463;ENSOARG00020002879;ENSOARG00020002903;ENSOARG00020003298;ENSOARG00020003474;ENSOARG00020004096;ENSOARG00020004359;ENSOARG00020004380;ENSOARG00020004582;ENSOARG00020004755;ENSOARG00020004832;ENSOARG00020005077;ENSOARG00020005590;ENSOARG00020005782;…	CYP1B1;SEMA3D;PIK3R3;PLXNA4;SEMA3E;TIAM1;EPHB3;S1PR1;ITGB8;CXCL6;;VAV3;KIF26B;THBS4;LAMC2;CXCL10;DNAH10;VPS13A;;FYN;AGTR1;CDH13;BLOC1S3;;DPYSL4;PDE4B;CCL20;VIL1;MYO7A;TMEFF2;STARD13;SELP;SEMA6D;CH25H;DCHS1;SEMA5B;CXCR4;FGFR4;DAAM2;LRATD1;RHOV;SLIT3;ASAP3;SPNS2;NR4A1;BMP7;KIT;CHL1;NCKAP1L;;FAT2;PLTP;ITGA5;EPHA4;DNAH12;TTC21A;;TMEM201;KIF12;GPC3;WNT5A;PLXNA2;MSX2;HBEGF;;RASGEF1A;HOXB9;;CARMIL2;KIF1…
79	GO:2000026	BP	regulation of multicellular organismal development	79/ 1002	1075/ 23771	0.0734884	1.69611e-06	0.000251654	ENSOARG00020000438;ENSOARG00020000473;ENSOARG00020000596;ENSOARG00020000651;ENSOARG00020000981;ENSOARG00020002084;ENSOARG00020002164;ENSOARG00020002274;ENSOARG00020002463;ENSOARG00020002879;ENSOARG00020002986;ENSOARG00020003350;ENSOARG00020004359;ENSOARG00020004440;ENSOARG00020004514;ENSOARG00020004582;ENSOARG00020004893;ENSOARG00020005077;ENSOARG00020006183;ENSOARG00020006493;ENSOARG00020007407;…	NLGN1;F3;CYP1B1;SEMA3D;SEMA3E;KLF4;EPHB3;PTPRZ1;S1PR1;ITGB8;LRRN3;ADGRB1;THBS4;BRINP1;LAG3;CXCL10;LRP2;;IL6;FKBPL;JADE2;GPM6B;PRKCZ;SEMA6D;ECM1;SMAD3;PKDCC;DCN;;ELL3;SRGN;PTGIS;;IL15;TRIM16;H2AFY2;DAAM2;LRRN1;ISG15;BMP7;RC3H1;ZNF219;LGI4;NCKAP1L;ITGA5;FRZB;ASIC2;SFRP2;TNFRSF11B;TNMD;FUT1;SPRY2;AMIGO3;WNT5A;PLXNA2;MSX2;TCTA;GDF9;MYB;SERPINF1;NOG;EDN1;ADRB2;SEMA7A;PRTG;ABCA12;PIM1;NLGN3;LHX1;EGR2;T…
124	GO:0051128	BP	regulation of cellular component organization	124/ 1002	1921/ 23771	0.0645497	1.88807e-06	0.000275496	ENSOARG00020000438;ENSOARG00020000548;ENSOARG00020000571;ENSOARG00020000651;ENSOARG00020000891;ENSOARG00020000951;ENSOARG00020000968;ENSOARG00020000981;ENSOARG00020001008;ENSOARG00020002084;ENSOARG00020002164;ENSOARG00020002986;ENSOARG00020003350;ENSOARG00020003778;ENSOARG00020004153;ENSOARG00020004457;ENSOARG00020004582;ENSOARG00020004677;ENSOARG00020004850;ENSOARG00020005048;ENSOARG00020005077;…	NLGN1;CNTN1;CSF2;SEMA3D;eIF2aK2;PLXNA4;ADGRL1;SEMA3E;TNFSF10;KLF4;EPHB3;LRRN3;ADGRB1;SHCBP1L;STXBP6;NEU3;CXCL10;;C1QL3;HCK;;FYN;CDH13;SNCAIP;IL6;LRFN5;IRAK3;PLEKHH2;H1-5;VIL1;GPM6B;IGF2;TMEFF2;PRKCZ;DACT1;CIDEB;SELP;SYT9;SEMA6D;SMAD3;CH25H;DAB2;IRX3;SELE;KLF5;TET1;DCN;PRRX1;DUSP22;PACSIN3;;FGFR4;CDKL5;MCIDAS;DAAM2;CDH8;CNR1;SLIT3;SPTBN4;NEGR1;ASAP3;LRRN1;ISG15;CCDC8;RASSF7;BMP7;ANGPT1;NCKAP1L;;PK…
60	GO:0030334	BP	regulation of cell migration	60/ 1002	749/ 23771	0.0801068	1.89509e-06	0.000275496	ENSOARG00020000243;ENSOARG00020000596;ENSOARG00020000651;ENSOARG00020000981;ENSOARG00020001378;ENSOARG00020002084;ENSOARG00020003350;ENSOARG00020004359;ENSOARG00020004380;ENSOARG00020004582;ENSOARG00020005077;ENSOARG00020005708;ENSOARG00020005989;ENSOARG00020006751;ENSOARG00020007334;ENSOARG00020007377;ENSOARG00020007766;ENSOARG00020007844;ENSOARG00020008130;ENSOARG00020008417;ENSOARG00020008460;…	SST;CYP1B1;SEMA3D;SEMA3E;TIAM1;KLF4;ADGRB1;THBS4;LAMC2;CXCL10;;FGF7;CDH13;GPNMB;CCL20;VIL1;MEAK7;TMEFF2;STARD13;SELP;SEMA6D;CDH1;ECM1;DAB2;SELE;;DCN;;DUSP22;PTPRU;BMP7;ANGPT1;WNT5B;NCKAP1L;;EPHA4;ADRA2A;PRR5L;SFRP2;;FUT1;SPRY2;DOCK10;WNT5A;PLXNA2;HBEGF;CLDN4;;CARMIL2;NOG;F2R;F2RL1;EDN1;PYCARD;SEMA7A;SFRP1;JAG1;IGFBP5;LAMA3;SOX9
47	GO:0030546	MF	signaling receptor activator activity	47/ 1002	518/ 23771	0.0907336	1.13554e-06	0.000294085	ENSOARG00020000243;ENSOARG00020000571;ENSOARG00020000651;ENSOARG00020000981;ENSOARG00020001008;ENSOARG00020001335;ENSOARG00020002903;ENSOARG00020002961;ENSOARG00020003298;ENSOARG00020003374;ENSOARG00020004211;ENSOARG00020004359;ENSOARG00020004582;ENSOARG00020005708;ENSOARG00020006183;ENSOARG00020006387;ENSOARG00020006545;ENSOARG00020006667;ENSOARG00020006751;ENSOARG00020006881;ENSOARG00020007263;…	SST;CSF2;SEMA3D;SEMA3E;TNFSF10;OGN;CXCL6;;;TNFSF13B;CRLF1;THBS4;CXCL10;FGF7;IL6;;;;GPNMB;;;CCL20;IGF2;SEMA6D;ADCYAP1;FGF22;IL15;BMP7;WNT5B;CDC42EP2;SFRP2;APLN;CLEC11A;STC2;WNT5A;HBEGF;GDF9;;;;VEGFA;EDN1;SEMA7A;;BMP6;FLRT3;PENK
86	GO:0003690	MF	double-stranded DNA binding	86/ 1002	1190/ 23771	0.0722689	1.19009e-06	0.000294085	ENSOARG00020000257;ENSOARG00020000275;ENSOARG00020000312;ENSOARG00020000426;ENSOARG00020000532;ENSOARG00020002084;ENSOARG00020002953;ENSOARG00020003385;ENSOARG00020003942;ENSOARG00020004037;ENSOARG00020004051;ENSOARG00020004786;ENSOARG00020004802;ENSOARG00020005545;ENSOARG00020005635;ENSOARG00020005966;ENSOARG00020006370;ENSOARG00020006702;ENSOARG00020006924;ENSOARG00020006968;ENSOARG00020007249;…	HOXD3;HOXD4;HOXA1;ZNF691;NFIL3;KLF4;BCL11A;ESRRB;;;ZNF784;FOXS1;;VAX2;PRDM16;MXD1;HIST1H1T;HMGA2;PURG;CARF;H1-5;CIART;KLF6;ZNF12;SMAD3;IRX3;IRX5;IFIT5;BACH2;KLF5;;;;IRF9;;ZNF274;IRF8;ELL3;CEBPD;PRRX1;FOXO3;SIX5;MSC;ZNF382;H2AFY2;EHF;ZFHX2;ZNF570;BATF2;IRF7;NR4A1;;ZNF331;CREBZF;ZNF219;TFAP2B;EGR1;GLIS1;ZFP2;DBP;SALL2;ARID5A;HMGA1;AR;;;ZNF48;ZNF526;MSX2;ATF3;MKX;ELF3;MYB;HOXB9;PER1;ZNF629;PITX2;IRX…
61	GO:0000987	MF	cis-regulatory region sequence-specific DNA binding	61/ 1002	756/ 23771	0.0806878	1.26837e-06	0.000296933	ENSOARG00020000257;ENSOARG00020000275;ENSOARG00020000312;ENSOARG00020000426;ENSOARG00020000532;ENSOARG00020002084;ENSOARG00020002953;ENSOARG00020003942;ENSOARG00020004051;ENSOARG00020004786;ENSOARG00020005545;ENSOARG00020005966;ENSOARG00020006702;ENSOARG00020006968;ENSOARG00020007852;ENSOARG00020007944;ENSOARG00020008589;ENSOARG00020008675;ENSOARG00020009103;ENSOARG00020009199;ENSOARG00020009557;…	HOXD3;HOXD4;HOXA1;ZNF691;NFIL3;KLF4;BCL11A;;ZNF784;FOXS1;VAX2;MXD1;HMGA2;CARF;CIART;KLF6;SMAD3;IRX3;BACH2;KLF5;;IRF9;;ZNF274;IRF8;ELL3;CEBPD;PRRX1;FOXO3;SIX5;MSC;ZNF382;EHF;ZFHX2;ZNF570;BATF2;IRF7;NR4A1;ZNF331;ZNF219;TFAP2B;EGR1;DBP;HMGA1;AR;ZNF48;ZNF526;ATF3;MKX;ELF3;MYB;HOXB9;PER1;ZNF629;PITX2;IRX1;LHX1;EGR2;NLRC5;HEYL;SOX9
6	GO:2000095	BP	regulation of Wnt signaling pathway, planar cell polarity pathway	6/ 1002	11/ 23771	0.545455	2.12815e-06	0.000306284	ENSOARG00020008146;ENSOARG00020008646;ENSOARG00020017587;ENSOARG00020020146;ENSOARG00020022520;ENSOARG00020024807	DACT1;DAB2;SFRP2;GPC3;MLLT3;SFRP1
66	GO:0051270	BP	regulation of cellular component movement	66/ 1002	855/ 23771	0.077193	2.22296e-06	0.00031676	ENSOARG00020000243;ENSOARG00020000596;ENSOARG00020000651;ENSOARG00020000924;ENSOARG00020000981;ENSOARG00020001378;ENSOARG00020002084;ENSOARG00020002982;ENSOARG00020003350;ENSOARG00020004359;ENSOARG00020004380;ENSOARG00020004582;ENSOARG00020005077;ENSOARG00020005708;ENSOARG00020005989;ENSOARG00020006751;ENSOARG00020007182;ENSOARG00020007334;ENSOARG00020007377;ENSOARG00020007766;ENSOARG00020007844;…	SST;CYP1B1;SEMA3D;PKP2;SEMA3E;TIAM1;KLF4;GJA5;ADGRB1;THBS4;LAMC2;CXCL10;;FGF7;CDH13;GPNMB;PDE4B;CCL20;VIL1;MEAK7;TMEFF2;STARD13;SELP;SEMA6D;CDH1;ECM1;DAB2;SELE;;DCN;;DUSP22;PTPRU;BMP7;ANGPT1;WNT5B;NCKAP1L;;EPHA4;CACNA1C;ADRA2A;PRR5L;SFRP2;;FUT1;SPRY2;RYR2;ANK2;DOCK10;WNT5A;PLXNA2;HBEGF;CLDN4;;CARMIL2;NOG;F2R;F2RL1;EDN1;PYCARD;SEMA7A;SFRP1;JAG1;IGFBP5;LAMA3;SOX9
142	GO:0032879	BP	regulation of localization	142/ 1002	2291/ 23771	0.0619817	2.35916e-06	0.000332873	ENSOARG00020000243;ENSOARG00020000438;ENSOARG00020000548;ENSOARG00020000596;ENSOARG00020000651;ENSOARG00020000924;ENSOARG00020000981;ENSOARG00020001172;ENSOARG00020001378;ENSOARG00020001486;ENSOARG00020001529;ENSOARG00020002048;ENSOARG00020002084;ENSOARG00020002489;ENSOARG00020002675;ENSOARG00020002727;ENSOARG00020002982;ENSOARG00020003108;ENSOARG00020003350;ENSOARG00020003849;ENSOARG00020003858;…	SST;NLGN1;CNTN1;CYP1B1;SEMA3D;PKP2;SEMA3E;KCNAB1;TIAM1;GABBR2;STAC3;DGKI;KLF4;STXBP5L;MX2;;GJA5;ABCG1;ADGRB1;;;STXBP6;THBS4;LAMC2;NEU3;CXCL10;HCK;;PLSCR1;FYN;AKAP6;FGF7;CDH13;SNCAIP;IL6;FCGR1A;;GPNMB;;PDE4B;SCN2A;CCL20;VIL1;GPM6B;MEAK7;TMEFF2;STARD13;STX10;SELP;SYT9;SEMA6D;CDH1;RAB3D;ECM1;DAB2;SELE;KCNA6;ADCYAP1;KCNH7;;;PKDCC;GHRHR;DCN;;DUSP22;PACSIN3;IL15;;SLC26A4;HSPA1L;TRPC3;CNR1;NHLRC1;SPTBN4…
93	GO:0048585	BP	negative regulation of response to stimulus	93/ 1002	1345/ 23771	0.069145	2.44045e-06	0.000341	ENSOARG00020000571;ENSOARG00020000651;ENSOARG00020000981;ENSOARG00020001430;ENSOARG00020002084;ENSOARG00020002136;ENSOARG00020002151;ENSOARG00020002344;ENSOARG00020002410;ENSOARG00020003159;ENSOARG00020003248;ENSOARG00020003466;ENSOARG00020004893;ENSOARG00020005077;ENSOARG00020005281;ENSOARG00020005386;ENSOARG00020005635;ENSOARG00020005873;ENSOARG00020006238;ENSOARG00020006254;ENSOARG00020006702;…	CSF2;SEMA3D;SEMA3E;RGS4;KLF4;ADAR;MAGEF1;FNDC4;COL2A1;ENDOG;DHX58;RGS16;LRP2;;;CILP;PRDM16;;LRFN5;IRAK3;HMGA2;PDE4B;ARHGAP25;PRKCZ;DACT1;;SEMA6D;ECM1;SMAD3;DAB2;DCN;ELL3;PTGIS;TMEM88;EID2;FOXO3;SHLD1;FEM1A;SLIT3;LFNG;CHAC1;PTPRU;ISG15;BMP7;RC3H1;CHRDL1;NCKAP1L;EGR1;;PKHD1;ZNF385A;EPHA4;ADRA2A;FRZB;PRR5L;SFRP2;;APLN;SPRY3;TNMD;SPRY2;AR;;;GPC3;WNT5A;IFI6;ATF3;PIK3IP1;PLCL2;INSIG1;;MLLT3;PER1;NOG;F2…
259	GO:0048519	BP	negative regulation of biological process	259/ 1002	4714/ 23771	0.0549427	2.50702e-06	0.000346933	ENSOARG00020000163;ENSOARG00020000438;ENSOARG00020000532;ENSOARG00020000571;ENSOARG00020000596;ENSOARG00020000651;ENSOARG00020000709;ENSOARG00020000891;ENSOARG00020000924;ENSOARG00020000981;ENSOARG00020001172;ENSOARG00020001430;ENSOARG00020002084;ENSOARG00020002136;ENSOARG00020002151;ENSOARG00020002274;ENSOARG00020002344;ENSOARG00020002410;ENSOARG00020002489;ENSOARG00020002561;ENSOARG00020002611;…	RARRES1;NLGN1;NFIL3;CSF2;CYP1B1;SEMA3D;GSDME;eIF2aK2;PKP2;SEMA3E;KCNAB1;RGS4;KLF4;ADAR;MAGEF1;PTPRZ1;FNDC4;COL2A1;STXBP5L;SERPINI1;IL18R1;MX1;;ITGB8;BCL11A;ENDOG;DHX58;ADGRB1;RGS16;GRIN2C;BTG2;;STXBP6;CRLF1;THBS4;BRINP1;NEU3;ID1;LAG3;ZC3H10;CXCL10;FOXS1;FRK;LRP2;EPCAM;MIR129-1;HCK;;;PLSCR1;CILP;DGAT2;VAX2;FYN;PRDM16;N4BP1;;MXD1;CDH13;NIBAN1;IL6;LRFN5;IRAK3;H2AC6;HIST1H1T;;HMGA2;GPNMB;;PLEKHH2;PDE…
22	GO:0060429	BP	epithelium development	22/ 1002	169/ 23771	0.130178	2.69607e-06	0.000369541	ENSOARG00020000951;ENSOARG00020002410;ENSOARG00020004211;ENSOARG00020005022;ENSOARG00020008146;ENSOARG00020008589;ENSOARG00020009176;ENSOARG00020009743;ENSOARG00020014945;ENSOARG00020016055;ENSOARG00020017100;ENSOARG00020018216;ENSOARG00020018717;ENSOARG00020020359;ENSOARG00020020727;ENSOARG00020022924;ENSOARG00020023275;ENSOARG00020024449;ENSOARG00020024807;ENSOARG00020024860;ENSOARG00020025898;…	PLXNA4;COL2A1;CRLF1;EPCAM;DACT1;SMAD3;DCHS1;;BMP7;TFAP2B;FRZB;SALL2;INKA1;WNT5A;PLXNA2;NOG;EDN1;LHX1;SFRP1;JAG1;HEYL;SOX9
7	GO:0035455	BP	response to interferon-alpha	7/ 1002	17/ 23771	0.411765	3.10607e-06	0.000421722	ENSOARG00020000891;ENSOARG00020002136;ENSOARG00020002675;ENSOARG00020008771;ENSOARG00020008812;ENSOARG00020017125;ENSOARG00020017185	eIF2aK2;ADAR;MX2;IFIT2;IFIT3;;PDE12
79	GO:1990837	MF	sequence-specific double-stranded DNA binding	79/ 1002	1085/ 23771	0.0728111	2.02955e-06	0.000451372	ENSOARG00020000257;ENSOARG00020000275;ENSOARG00020000312;ENSOARG00020000426;ENSOARG00020000532;ENSOARG00020002084;ENSOARG00020002953;ENSOARG00020003385;ENSOARG00020003942;ENSOARG00020004037;ENSOARG00020004051;ENSOARG00020004786;ENSOARG00020004802;ENSOARG00020005545;ENSOARG00020005635;ENSOARG00020005966;ENSOARG00020006702;ENSOARG00020006924;ENSOARG00020006968;ENSOARG00020007852;ENSOARG00020007944;…	HOXD3;HOXD4;HOXA1;ZNF691;NFIL3;KLF4;BCL11A;ESRRB;;;ZNF784;FOXS1;;VAX2;PRDM16;MXD1;HMGA2;PURG;CARF;CIART;KLF6;ZNF12;SMAD3;IRX3;IRX5;BACH2;KLF5;;IRF9;;ZNF274;IRF8;ELL3;CEBPD;PRRX1;FOXO3;SIX5;MSC;ZNF382;H2AFY2;EHF;ZFHX2;ZNF570;BATF2;IRF7;NR4A1;;ZNF331;CREBZF;ZNF219;TFAP2B;EGR1;GLIS1;ZFP2;DBP;SALL2;ARID5A;HMGA1;AR;ZNF48;ZNF526;MSX2;ATF3;MKX;ELF3;MYB;HOXB9;PER1;ZNF629;PITX2;IRX1;ARID5B;LHX1;EGR2;NLRC5…
66	GO:0000977	MF	RNA polymerase II transcription regulatory region sequence-specific DNA binding	66/ 1002	855/ 23771	0.077193	2.22296e-06	0.000470843	ENSOARG00020000257;ENSOARG00020000275;ENSOARG00020000312;ENSOARG00020000426;ENSOARG00020000532;ENSOARG00020002084;ENSOARG00020002953;ENSOARG00020003942;ENSOARG00020004051;ENSOARG00020004786;ENSOARG00020005545;ENSOARG00020005966;ENSOARG00020006702;ENSOARG00020006924;ENSOARG00020006968;ENSOARG00020007852;ENSOARG00020007944;ENSOARG00020008589;ENSOARG00020008675;ENSOARG00020009103;ENSOARG00020009199;…	HOXD3;HOXD4;HOXA1;ZNF691;NFIL3;KLF4;BCL11A;;ZNF784;FOXS1;VAX2;MXD1;HMGA2;PURG;CARF;CIART;KLF6;SMAD3;IRX3;BACH2;KLF5;;IRF9;;ZNF274;IRF8;CEBPD;PRRX1;FOXO3;SIX5;MSC;ZNF382;H2AFY2;EHF;ZFHX2;ZNF570;BATF2;IRF7;NR4A1;ZNF331;ZNF219;TFAP2B;EGR1;GLIS1;ZFP2;DBP;SALL2;AR;ZNF48;ZNF526;MSX2;ATF3;MKX;ELF3;MYB;HOXB9;PER1;ZNF629;PITX2;IRX1;EGR2;NLRC5;ZFP3;HEYL;SOX9;ETV3
82	GO:0002682	BP	regulation of immune system process	82/ 1002	1149/ 23771	0.0713664	3.61174e-06	0.000481298	ENSOARG00020001251;ENSOARG00020002136;ENSOARG00020002410;ENSOARG00020002611;ENSOARG00020003248;ENSOARG00020003374;ENSOARG00020003474;ENSOARG00020003858;ENSOARG00020004359;ENSOARG00020004514;ENSOARG00020004582;ENSOARG00020005077;ENSOARG00020005334;ENSOARG00020005590;ENSOARG00020005726;ENSOARG00020006168;ENSOARG00020006183;ENSOARG00020006238;ENSOARG00020006254;ENSOARG00020006588;ENSOARG00020006589;…	EPHB6;ADAR;COL2A1;IL18R1;DHX58;TNFSF13B;VAV3;;THBS4;LAG3;CXCL10;;PLSCR1;FYN;N4BP1;BLOC1S3;IL6;LRFN5;IRAK3;FCGR1A;;GPNMB;;PDE4B;CCL20;PLPP6;IGF2;PRKCZ;SELP;ECM1;SMAD3;SELE;;;;IFIH1;;IL15;;SHLD1;TRIL;;CNR1;SPNS2;ISG15;IRF7;KIT;ANGPT1;RC3H1;NCKAP1L;;;TNFRSF11B;ARID5A;;;WNT5A;TCTA;;PLCL2;SKAP1;MYB;;;F2RL1;HERC5;ZNFX1;TNFAIP3;CDKN1A;PYCARD;SEMA7A;;;RNF125;TCIM;SFRP1;NLRC5;JAG1;PARP3;SOX9;PRXL2A;DNASE1
90	GO:0030054	CC	cell junction	90/ 1002	1310/ 23771	0.0687023	5.09755e-06	0.000501975	ENSOARG00020000275;ENSOARG00020000438;ENSOARG00020000924;ENSOARG00020000968;ENSOARG00020001378;ENSOARG00020001524;ENSOARG00020001529;ENSOARG00020002048;ENSOARG00020002274;ENSOARG00020002489;ENSOARG00020002879;ENSOARG00020002982;ENSOARG00020003249;ENSOARG00020003350;ENSOARG00020003374;ENSOARG00020003755;ENSOARG00020004153;ENSOARG00020004677;ENSOARG00020004737;ENSOARG00020005022;ENSOARG00020005048;…	HOXD4;NLGN1;PKP2;ADGRL1;TIAM1;SLC2A2;STAC3;DGKI;PTPRZ1;STXBP5L;ITGB8;GJA5;PPFIA4;ADGRB1;TNFSF13B;GRIN2C;STXBP6;;TRPC4;EPCAM;HCK;;FYN;LRFN5;PLEKHA7;PCDH9;TSPAN33;PDE4B;SCN2A;;MYO7A;PRKCZ;SYT9;CDH1;DLGAP3;KRT8;ACAN;;ELL3;;PRKAR2B;;CXCR4;FGFR4;CDKL5;DLGAP1;PTPRN;CDH8;CNR1;SPTBN4;PTPRU;ASAP3;GRIN2A;KIT;HTR1E;PDLIM3;SORBS2;DLG2;LSR;;FAT2;ITGA5;EPHA4;STXBP5;ADRA2A;ASIC2;CLDN10;CLDN7;;GJC2;AVIL;HRH2;WNT…
62	GO:0031226	CC	intrinsic component of plasma membrane	62/ 1002	806/ 23771	0.0769231	6.32564e-06	0.000591764	ENSOARG00020000420;ENSOARG00020000438;ENSOARG00020000548;ENSOARG00020000651;ENSOARG00020000981;ENSOARG00020001063;ENSOARG00020001251;ENSOARG00020001486;ENSOARG00020001750;ENSOARG00020002079;ENSOARG00020002164;ENSOARG00020002463;ENSOARG00020002727;ENSOARG00020002982;ENSOARG00020003350;ENSOARG00020003755;ENSOARG00020004737;ENSOARG00020005334;ENSOARG00020005562;ENSOARG00020006751;ENSOARG00020006911;…	TMPRSS11D;NLGN1;CNTN1;SEMA3D;SEMA3E;KCNK3;EPHB6;GABBR2;NPFFR2;LGR5;EPHB3;S1PR1;;GJA5;ADGRB1;GRIN2C;TRPC4;PLSCR1;IGDCC3;GPNMB;SLCO3A1;SCN2A;PROKR1;SELP;SEMA6D;SELE;KCNA6;LPAR6;SLC39A8;KCNK5;FGFR4;TRPC3;CNR1;GRIN2A;;HTR1E;CYSLTR1;EPHA4;ADRA2A;ASIC2;ITPR3;TMC8;FGFR2;GPC2;GPC3;HRH2;PLXNA2;HBEGF;CLDN4;AQP9;NPY1R;F2R;;F2RL1;ADRA1B;ADRB2;SEMA7A;NLGN3;GPM6A;HHIP;FLRT3;GRID1
31	GO:0043235	CC	receptor complex	31/ 1002	303/ 23771	0.10231	7.29229e-06	0.000649709	ENSOARG00020000438;ENSOARG00020000571;ENSOARG00020001486;ENSOARG00020002164;ENSOARG00020002611;ENSOARG00020002879;ENSOARG00020003755;ENSOARG00020004893;ENSOARG00020006183;ENSOARG00020008232;ENSOARG00020008589;ENSOARG00020011907;ENSOARG00020012095;ENSOARG00020013245;ENSOARG00020014547;ENSOARG00020014809;ENSOARG00020016394;ENSOARG00020016959;ENSOARG00020017055;ENSOARG00020017093;ENSOARG00020017612;…	NLGN1;CSF2;GABBR2;EPHB3;IL18R1;ITGB8;GRIN2C;LRP2;IL6;GPR63;SMAD3;;FGFR4;TRIL;CALCRL;GRIN2A;ITGA5;;STXBP5;ADRA2A;GRIA1;TNFRSF11B;ITPR3;FGFR2;AMHR2;PLXNA2;LOXL4;SKAP1;GRIA3;;ADRB2
47	GO:0030545	MF	signaling receptor regulator activity	47/ 1002	540/ 23771	0.087037	3.4279e-06	0.000654905	ENSOARG00020000243;ENSOARG00020000571;ENSOARG00020000651;ENSOARG00020000981;ENSOARG00020001008;ENSOARG00020001335;ENSOARG00020002903;ENSOARG00020002961;ENSOARG00020003298;ENSOARG00020003374;ENSOARG00020004211;ENSOARG00020004359;ENSOARG00020004582;ENSOARG00020005708;ENSOARG00020006183;ENSOARG00020006387;ENSOARG00020006545;ENSOARG00020006667;ENSOARG00020006751;ENSOARG00020006881;ENSOARG00020007263;…	SST;CSF2;SEMA3D;SEMA3E;TNFSF10;OGN;CXCL6;;;TNFSF13B;CRLF1;THBS4;CXCL10;FGF7;IL6;;;;GPNMB;;;CCL20;IGF2;SEMA6D;ADCYAP1;FGF22;IL15;BMP7;WNT5B;CDC42EP2;SFRP2;APLN;CLEC11A;STC2;WNT5A;HBEGF;GDF9;;;;VEGFA;EDN1;SEMA7A;;BMP6;FLRT3;PENK
58	GO:0000978	MF	RNA polymerase II cis-regulatory region sequence-specific DNA binding	58/ 1002	729/ 23771	0.079561	3.53366e-06	0.000654905	ENSOARG00020000257;ENSOARG00020000275;ENSOARG00020000312;ENSOARG00020000426;ENSOARG00020000532;ENSOARG00020002084;ENSOARG00020002953;ENSOARG00020003942;ENSOARG00020004051;ENSOARG00020004786;ENSOARG00020005545;ENSOARG00020005966;ENSOARG00020006702;ENSOARG00020006968;ENSOARG00020007852;ENSOARG00020007944;ENSOARG00020008589;ENSOARG00020008675;ENSOARG00020009103;ENSOARG00020009199;ENSOARG00020009557;…	HOXD3;HOXD4;HOXA1;ZNF691;NFIL3;KLF4;BCL11A;;ZNF784;FOXS1;VAX2;MXD1;HMGA2;CARF;CIART;KLF6;SMAD3;IRX3;BACH2;KLF5;;IRF9;;ZNF274;IRF8;CEBPD;PRRX1;FOXO3;SIX5;MSC;ZNF382;EHF;ZFHX2;ZNF570;BATF2;IRF7;NR4A1;ZNF331;ZNF219;TFAP2B;EGR1;DBP;AR;ZNF48;ZNF526;ATF3;MKX;ELF3;MYB;HOXB9;PER1;ZNF629;PITX2;IRX1;EGR2;NLRC5;HEYL;SOX9
213	GO:0046872	MF	metal ion binding	213/ 1002	3768/ 23771	0.0565287	4.05529e-06	0.000721517	ENSOARG00020000034;ENSOARG00020000039;ENSOARG00020000075;ENSOARG00020000232;ENSOARG00020000426;ENSOARG00020000596;ENSOARG00020000643;ENSOARG00020000644;ENSOARG00020000768;ENSOARG00020000780;ENSOARG00020001001;ENSOARG00020001002;ENSOARG00020001008;ENSOARG00020001158;ENSOARG00020001268;ENSOARG00020001952;ENSOARG00020001966;ENSOARG00020002410;ENSOARG00020002586;ENSOARG00020002645;ENSOARG00020002721;…	CYTB;EXO5;ZMAT3;;ZNF691;CYP1B1;GTPBP8;ZNF169;;;ZNF2;TRIM45;TNFSF10;FGD3;;ADPRH;PLA1A;COL2A1;HDAC9;TRHDE;PHYHD1;AFP;;ENDOG;TNFRSF6B;DHX58;ESRRB;;VAV3;;MARCH3;;;;ZNF404;;ZNF226;ZNF227;ZNF784;ZNF583;THBS4;;ZC3H10;;PTER;LRP2;POSTN;NELL2;;;;PLSCR1;TSSK1B;FYN;GYG1;REV3L;;CDH13;IRAK3;PCDH9;EFHD1;;;PDE4B;VIL1;JADE2;CA3;ADAL;TUT4;ADCY4;FDFT1;ZNF12;;FHL5;SELP;MCTP1;CDH1;SMAD3;;ZNF214;CH25H;THBS3;SELE;MAN1C…
16	GO:2000027	BP	regulation of animal organ morphogenesis	16/ 1002	102/ 23771	0.156863	5.55218e-06	0.000726427	ENSOARG00020005708;ENSOARG00020008146;ENSOARG00020008646;ENSOARG00020010772;ENSOARG00020014945;ENSOARG00020016458;ENSOARG00020017587;ENSOARG00020017854;ENSOARG00020019886;ENSOARG00020020146;ENSOARG00020020359;ENSOARG00020022520;ENSOARG00020022924;ENSOARG00020024449;ENSOARG00020024807;ENSOARG00020025942	FGF7;DACT1;DAB2;FZD2;BMP7;PKHD1;SFRP2;TNFRSF11B;AR;GPC3;WNT5A;MLLT3;NOG;LHX1;SFRP1;SOX9
300	GO:0060255	BP	regulation of macromolecule metabolic process	300/ 1002	5667/ 23771	0.0529381	6.30937e-06	0.000810755	ENSOARG00020000082;ENSOARG00020000232;ENSOARG00020000257;ENSOARG00020000275;ENSOARG00020000312;ENSOARG00020000426;ENSOARG00020000473;ENSOARG00020000532;ENSOARG00020000548;ENSOARG00020000571;ENSOARG00020000596;ENSOARG00020000644;ENSOARG00020000768;ENSOARG00020000796;ENSOARG00020000891;ENSOARG00020001001;ENSOARG00020001002;ENSOARG00020001008;ENSOARG00020001750;ENSOARG00020002042;ENSOARG00020002084;…	HIVEP3;;HOXD3;HOXD4;HOXA1;ZNF691;F3;NFIL3;CNTN1;CSF2;CYP1B1;ZNF169;;PIK3R3;eIF2aK2;ZNF2;TRIM45;TNFSF10;NPFFR2;HABP4;KLF4;ADAR;MAGEF1;COL2A1;SERPINI1;IL18R1;;RIPK4;ITGB8;BCL11A;ABCG1;ENDOG;TNFRSF6B;DHX58;ADGRB1;ESRRB;GRIN2C;BTG2;;;;ZNF404;;ZNF226;ZNF227;ZNF784;CRLF1;ESRP1;ZNF583;THBS4;ID1;LAG3;ZC3H10;FOXS1;;FRK;EPCAM;MIR129-1;HCK;;PLSCR1;CILP;DGAT2;VAX2;FYN;PRDM16;FGF7;N4BP1;AGTR1;;MXD1;CDH13;PCOL…
49	GO:0070161	CC	anchoring junction	49/ 1002	597/ 23771	0.0820771	1.06501e-05	0.000905738	ENSOARG00020000924;ENSOARG00020001378;ENSOARG00020001524;ENSOARG00020002879;ENSOARG00020002982;ENSOARG00020003350;ENSOARG00020003374;ENSOARG00020004153;ENSOARG00020004737;ENSOARG00020005022;ENSOARG00020005048;ENSOARG00020005077;ENSOARG00020006298;ENSOARG00020006377;ENSOARG00020006705;ENSOARG00020007222;ENSOARG00020007252;ENSOARG00020007862;ENSOARG00020008507;ENSOARG00020009368;ENSOARG00020009445;…	PKP2;TIAM1;SLC2A2;ITGB8;GJA5;ADGRB1;TNFSF13B;STXBP6;TRPC4;EPCAM;HCK;;PLEKHA7;PCDH9;TSPAN33;SCN2A;;PRKCZ;CDH1;KRT8;;;;FGFR4;SPTBN4;PTPRU;ASAP3;KIT;PDLIM3;SORBS2;DLG2;LSR;;FAT2;ITGA5;CLDN10;CLDN7;;GJC2;AVIL;CLMP;CLDN4;SKAP1;PGM5;CLDN2;;JAG1;FLRT3;
13	GO:0002718	BP	regulation of cytokine production involved in immune response	13/ 1002	71/ 23771	0.183099	7.35807e-06	0.000935144	ENSOARG00020002611;ENSOARG00020006254;ENSOARG00020006589;ENSOARG00020006787;ENSOARG00020007862;ENSOARG00020009445;ENSOARG00020013245;ENSOARG00020015287;ENSOARG00020015343;ENSOARG00020018469;ENSOARG00020020359;ENSOARG00020023002;ENSOARG00020024001	IL18R1;IRAK3;;;PRKCZ;;TRIL;KIT;ANGPT1;ARID5A;WNT5A;F2RL1;SEMA7A
78	GO:0048513	BP	animal organ development	78/ 1002	1103/ 23771	0.0707162	7.40734e-06	0.000935144	ENSOARG00020000257;ENSOARG00020000275;ENSOARG00020000571;ENSOARG00020000764;ENSOARG00020001002;ENSOARG00020002084;ENSOARG00020002136;ENSOARG00020002164;ENSOARG00020002410;ENSOARG00020002463;ENSOARG00020002879;ENSOARG00020004379;ENSOARG00020004677;ENSOARG00020004893;ENSOARG00020005545;ENSOARG00020005708;ENSOARG00020005782;ENSOARG00020006168;ENSOARG00020006183;ENSOARG00020007249;ENSOARG00020007754;…	HOXD3;HOXD4;CSF2;IGSF3;TRIM45;KLF4;ADAR;EPHB3;COL2A1;S1PR1;ITGB8;ALDH1A3;;LRP2;VAX2;FGF7;AGTR1;BLOC1S3;IL6;H1-5;IGF2;SMAD3;IRX3;IRX5;THBS3;DCHS1;NNAT;SCO2;ACAN;PKDCC;GHRHR;PRRX1;EID2;COL11A2;IL15;MSC;CXCR4;H2AFY2;ZFHX2;SPINT1;SPNS2;CALCRL;BMP7;KIT;ANGPT1;PDLIM3;RC3H1;CHRDL1;LSR;TFAP2B;PKHD1;RBM20;CACNA1C;RBP4;SFRP2;CRYAB;SPRY3;SALL2;SPRY2;AR;GPC3;WNT5A;HSD11B1;MKX;HOXB9;NOG;PITX2;EDN1;IRX1;CDKN1A…
303	GO:0043167	MF	ion binding	303/ 1002	5724/ 23771	0.052935	5.66036e-06	0.000968356	ENSOARG00020000034;ENSOARG00020000039;ENSOARG00020000075;ENSOARG00020000138;ENSOARG00020000232;ENSOARG00020000426;ENSOARG00020000596;ENSOARG00020000639;ENSOARG00020000643;ENSOARG00020000644;ENSOARG00020000709;ENSOARG00020000768;ENSOARG00020000780;ENSOARG00020000891;ENSOARG00020001001;ENSOARG00020001002;ENSOARG00020001008;ENSOARG00020001027;ENSOARG00020001119;ENSOARG00020001158;ENSOARG00020001172;…	CYTB;EXO5;ZMAT3;MMACHC;;ZNF691;CYP1B1;HSPA6;GTPBP8;ZNF169;GSDME;;;eIF2aK2;ZNF2;TRIM45;TNFSF10;YARS2;;FGD3;KCNAB1;EPHB6;;SMC1B;ADPRH;PLA1A;DGKI;EPHB3;COL2A1;HDAC9;TRHDE;MX2;MX1;PHYHD1;AFP;RIPK4;;;ABCG1;ENDOG;TNFRSF6B;DHX58;ESRRB;;VAV3;;MARCH3;;;;ZNF404;;ZNF226;ZNF227;ZNF784;KIF26B;STXBP6;ZNF583;THBS4;ALDH1A3;;ZC3H10;;TRPC4;DNAH10;PTER;FRK;LRP2;POSTN;NELL2;HCK;;;FICD;;;PLSCR1;TSSK1B;FYN;GYG1;REV3L;…
59	GO:0008284	BP	positive regulation of cell population proliferation	59/ 1002	758/ 23771	0.0778364	7.92839e-06	0.000992221	ENSOARG00020000473;ENSOARG00020000571;ENSOARG00020001378;ENSOARG00020002463;ENSOARG00020003374;ENSOARG00020003474;ENSOARG00020004211;ENSOARG00020004359;ENSOARG00020004380;ENSOARG00020004893;ENSOARG00020005022;ENSOARG00020005048;ENSOARG00020005708;ENSOARG00020005782;ENSOARG00020005989;ENSOARG00020006183;ENSOARG00020006702;ENSOARG00020007754;ENSOARG00020008539;ENSOARG00020009143;ENSOARG00020009369;…	F3;CSF2;TIAM1;S1PR1;TNFSF13B;VAV3;CRLF1;THBS4;LAMC2;LRP2;EPCAM;HCK;FGF7;AGTR1;CDH13;IL6;HMGA2;IGF2;ECM1;PDF;TET1;GHRHR;;ELL3;PRRX1;;IL15;FGFR4;PTPRN;ESM1;CALCRL;NR4A1;KIT;TFAP2B;NCKAP1L;EGR1;PKHD1;EPHA4;SFRP2;APLN;SCUBE2;FGFR2;CLEC11A;AR;WNT5A;HBEGF;GDF9;;NOG;F2R;EDN1;TNFAIP3;CDKN1A;PYCARD;PIM1;SFRP1;BMP6;IGFBP5;SOX9
35	GO:0044057	BP	regulation of system process	35/ 1002	365/ 23771	0.0958904	8.07116e-06	0.00100138	ENSOARG00020000438;ENSOARG00020000924;ENSOARG00020002982;ENSOARG00020005077;ENSOARG00020005782;ENSOARG00020007182;ENSOARG00020008389;ENSOARG00020008975;ENSOARG00020009192;ENSOARG00020009743;ENSOARG00020010382;ENSOARG00020012505;ENSOARG00020013099;ENSOARG00020013194;ENSOARG00020013943;ENSOARG00020014602;ENSOARG00020016992;ENSOARG00020017093;ENSOARG00020017317;ENSOARG00020017755;ENSOARG00020019907;…	NLGN1;PKP2;GJA5;;AGTR1;PDE4B;KCNMA1;;DLGAP3;;FOXO3;DLGAP1;ZFHX2;TRPC3;SPTBN4;;CACNA1C;ADRA2A;ASIC2;APLN;RYR2;ANK2;HRH2;HBEGF;GDF9;F2R;;F2RL1;MYL4;EDN1;ADRA1B;ADRB2;NLGN3;EGR2;IGFBP5
216	GO:0043169	MF	cation binding	216/ 1002	3856/ 23771	0.0560166	6.18405e-06	0.00101877	ENSOARG00020000034;ENSOARG00020000039;ENSOARG00020000075;ENSOARG00020000232;ENSOARG00020000426;ENSOARG00020000596;ENSOARG00020000643;ENSOARG00020000644;ENSOARG00020000768;ENSOARG00020000780;ENSOARG00020001001;ENSOARG00020001002;ENSOARG00020001008;ENSOARG00020001158;ENSOARG00020001268;ENSOARG00020001952;ENSOARG00020001966;ENSOARG00020002410;ENSOARG00020002586;ENSOARG00020002645;ENSOARG00020002721;…	CYTB;EXO5;ZMAT3;;ZNF691;CYP1B1;GTPBP8;ZNF169;;;ZNF2;TRIM45;TNFSF10;FGD3;;ADPRH;PLA1A;COL2A1;HDAC9;TRHDE;PHYHD1;AFP;;ENDOG;TNFRSF6B;DHX58;ESRRB;;VAV3;;MARCH3;;;;ZNF404;;ZNF226;ZNF227;ZNF784;ZNF583;THBS4;;ZC3H10;;PTER;LRP2;POSTN;NELL2;;;;PLSCR1;TSSK1B;FYN;GYG1;REV3L;;CDH13;IRAK3;PCDH9;EFHD1;;;PDE4B;VIL1;JADE2;CA3;ADAL;TUT4;ADCY4;FDFT1;ZNF12;;FHL5;SELP;MCTP1;CDH1;SMAD3;;ZNF214;CH25H;THBS3;SELE;MAN1C…
19	GO:0050792	BP	regulation of viral process	19/ 1002	142/ 23771	0.133803	8.49815e-06	0.00104535	ENSOARG00020000891;ENSOARG00020002136;ENSOARG00020002706;ENSOARG00020002743;ENSOARG00020003849;ENSOARG00020005281;ENSOARG00020005334;ENSOARG00020005726;ENSOARG00020006589;ENSOARG00020006702;ENSOARG00020006787;ENSOARG00020008637;ENSOARG00020008889;ENSOARG00020010727;ENSOARG00020014111;ENSOARG00020014334;ENSOARG00020017125;ENSOARG00020017185;ENSOARG00020023841	eIF2aK2;ADAR;MX1;TMPRSS2;;;PLSCR1;N4BP1;;HMGA2;;CH25H;IFIT5;IFIH1;TRIM26;ISG15;;PDE12;ZNFX1
12	GO:0072073	BP	kidney epithelium development	12/ 1002	62/ 23771	0.193548	9.07393e-06	0.00110671	ENSOARG00020004211;ENSOARG00020005022;ENSOARG00020008589;ENSOARG00020009743;ENSOARG00020014945;ENSOARG00020016055;ENSOARG00020022924;ENSOARG00020024449;ENSOARG00020024807;ENSOARG00020024860;ENSOARG00020025898;ENSOARG00020025942	CRLF1;EPCAM;SMAD3;;BMP7;TFAP2B;NOG;LHX1;SFRP1;JAG1;HEYL;SOX9
28	GO:0002009	BP	morphogenesis of an epithelium	28/ 1002	267/ 23771	0.104869	9.41937e-06	0.00113919	ENSOARG00020000981;ENSOARG00020002084;ENSOARG00020002780;ENSOARG00020004379;ENSOARG00020005708;ENSOARG00020008130;ENSOARG00020008589;ENSOARG00020009176;ENSOARG00020013321;ENSOARG00020014945;ENSOARG00020016458;ENSOARG00020016801;ENSOARG00020017100;ENSOARG00020017587;ENSOARG00020018823;ENSOARG00020019886;ENSOARG00020019907;ENSOARG00020020146;ENSOARG00020020359;ENSOARG00020020841;ENSOARG00020022924;…	SEMA3E;KLF4;RIPK4;ALDH1A3;FGF7;STARD13;SMAD3;DCHS1;SPINT1;BMP7;PKHD1;EPHA4;FRZB;SFRP2;SPRY2;AR;RYR2;GPC3;WNT5A;MSX2;NOG;EDN1;ADAMTS16;LHX1;SFRP1;JAG1;HHIP;SOX9
6	GO:0070679	MF	inositol 1,4,5 trisphosphate binding	6/ 1002	13/ 23771	0.461538	7.34912e-06	0.00116746	ENSOARG00020004737;ENSOARG00020013102;ENSOARG00020013194;ENSOARG00020017959;ENSOARG00020021690;ENSOARG00020022013	TRPC4;;TRPC3;ITPR3;PLCL2;
26	GO:0035239	BP	tube morphogenesis	26/ 1002	239/ 23771	0.108787	1.01317e-05	0.00120509	ENSOARG00020000596;ENSOARG00020000981;ENSOARG00020002164;ENSOARG00020004893;ENSOARG00020008130;ENSOARG00020008589;ENSOARG00020009176;ENSOARG00020009957;ENSOARG00020014945;ENSOARG00020016055;ENSOARG00020016458;ENSOARG00020016801;ENSOARG00020017587;ENSOARG00020018823;ENSOARG00020019907;ENSOARG00020020146;ENSOARG00020020359;ENSOARG00020020841;ENSOARG00020022924;ENSOARG00020023275;ENSOARG00020023792;…	CYP1B1;SEMA3E;EPHB3;LRP2;STARD13;SMAD3;DCHS1;PRRX1;BMP7;TFAP2B;PKHD1;EPHA4;SFRP2;SPRY2;RYR2;GPC3;WNT5A;MSX2;NOG;EDN1;ADAMTS16;LHX1;SFRP1;JAG1;HHIP;SOX9
57	GO:0005887	CC	integral component of plasma membrane	57/ 1002	745/ 23771	0.0765101	1.61464e-05	0.00131347	ENSOARG00020000420;ENSOARG00020000438;ENSOARG00020000651;ENSOARG00020000981;ENSOARG00020001063;ENSOARG00020001251;ENSOARG00020001486;ENSOARG00020001750;ENSOARG00020002079;ENSOARG00020002164;ENSOARG00020002982;ENSOARG00020003350;ENSOARG00020003755;ENSOARG00020004737;ENSOARG00020005334;ENSOARG00020005562;ENSOARG00020006751;ENSOARG00020006911;ENSOARG00020007222;ENSOARG00020007957;ENSOARG00020008417;…	TMPRSS11D;NLGN1;SEMA3D;SEMA3E;KCNK3;EPHB6;GABBR2;NPFFR2;LGR5;EPHB3;GJA5;ADGRB1;GRIN2C;TRPC4;PLSCR1;IGDCC3;GPNMB;SLCO3A1;SCN2A;PROKR1;SELP;SEMA6D;SELE;KCNA6;LPAR6;SLC39A8;KCNK5;FGFR4;TRPC3;CNR1;GRIN2A;;HTR1E;CYSLTR1;EPHA4;ADRA2A;ASIC2;ITPR3;TMC8;FGFR2;HRH2;PLXNA2;HBEGF;CLDN4;AQP9;NPY1R;F2R;;F2RL1;ADRA1B;ADRB2;SEMA7A;NLGN3;GPM6A;HHIP;FLRT3;GRID1
32	GO:0048729	BP	tissue morphogenesis	32/ 1002	330/ 23771	0.0969697	1.20568e-05	0.0014223	ENSOARG00020000924;ENSOARG00020000981;ENSOARG00020002084;ENSOARG00020002780;ENSOARG00020004379;ENSOARG00020004893;ENSOARG00020005708;ENSOARG00020008130;ENSOARG00020008589;ENSOARG00020009176;ENSOARG00020010772;ENSOARG00020013321;ENSOARG00020014945;ENSOARG00020016458;ENSOARG00020016801;ENSOARG00020017100;ENSOARG00020017587;ENSOARG00020018823;ENSOARG00020019886;ENSOARG00020019907;ENSOARG00020020146;…	PKP2;SEMA3E;KLF4;RIPK4;ALDH1A3;LRP2;FGF7;STARD13;SMAD3;DCHS1;FZD2;SPINT1;BMP7;PKHD1;EPHA4;FRZB;SFRP2;SPRY2;AR;RYR2;GPC3;WNT5A;MSX2;NOG;EDN1;ADAMTS16;LHX1;SFRP1;JAG1;HHIP;HEYL;SOX9
25	GO:0005125	MF	cytokine activity	25/ 1002	224/ 23771	0.111607	9.55749e-06	0.00146592	ENSOARG00020000571;ENSOARG00020001008;ENSOARG00020002903;ENSOARG00020002961;ENSOARG00020003298;ENSOARG00020004211;ENSOARG00020004582;ENSOARG00020006183;ENSOARG00020006387;ENSOARG00020006545;ENSOARG00020006667;ENSOARG00020006881;ENSOARG00020007263;ENSOARG00020007334;ENSOARG00020011892;ENSOARG00020014945;ENSOARG00020015652;ENSOARG00020020359;ENSOARG00020021050;ENSOARG00020021566;ENSOARG00020022810;…	CSF2;TNFSF10;CXCL6;;;CRLF1;CXCL10;IL6;;;;;;CCL20;IL15;BMP7;WNT5B;WNT5A;GDF9;;;;EDN1;;BMP6
246	GO:0010468	BP	regulation of gene expression	246/ 1002	4530/ 23771	0.0543046	1.26563e-05	0.00148089	ENSOARG00020000082;ENSOARG00020000232;ENSOARG00020000257;ENSOARG00020000275;ENSOARG00020000312;ENSOARG00020000426;ENSOARG00020000473;ENSOARG00020000532;ENSOARG00020000548;ENSOARG00020000571;ENSOARG00020000596;ENSOARG00020000644;ENSOARG00020000768;ENSOARG00020000796;ENSOARG00020000891;ENSOARG00020001001;ENSOARG00020001002;ENSOARG00020002042;ENSOARG00020002084;ENSOARG00020002136;ENSOARG00020002410;…	HIVEP3;;HOXD3;HOXD4;HOXA1;ZNF691;F3;NFIL3;CNTN1;CSF2;CYP1B1;ZNF169;;PIK3R3;eIF2aK2;ZNF2;TRIM45;HABP4;KLF4;ADAR;COL2A1;IL18R1;;RIPK4;ITGB8;BCL11A;DHX58;ESRRB;BTG2;;;;ZNF404;;ZNF226;ZNF227;ZNF784;ESRP1;ZNF583;ID1;LAG3;ZC3H10;FOXS1;;FRK;EPCAM;MIR129-1;HCK;;PLSCR1;CILP;VAX2;FYN;PRDM16;FGF7;N4BP1;;MXD1;CDH13;NIBAN1;IL6;IRAK3;H2AC6;;HMGA2;GPNMB;;SLCO3A1;PURG;CARF;PDE4B;H1-5;IGF2;CIART;PRKCZ;KLF6;ZNF12;…
84	GO:0043565	MF	sequence-specific DNA binding	84/ 1002	1223/ 23771	0.0686836	1.02133e-05	0.00151429	ENSOARG00020000257;ENSOARG00020000275;ENSOARG00020000312;ENSOARG00020000426;ENSOARG00020000532;ENSOARG00020002084;ENSOARG00020002953;ENSOARG00020003385;ENSOARG00020003942;ENSOARG00020004037;ENSOARG00020004051;ENSOARG00020004786;ENSOARG00020004802;ENSOARG00020005545;ENSOARG00020005635;ENSOARG00020005966;ENSOARG00020006702;ENSOARG00020006924;ENSOARG00020006968;ENSOARG00020007852;ENSOARG00020007944;…	HOXD3;HOXD4;HOXA1;ZNF691;NFIL3;KLF4;BCL11A;ESRRB;;;ZNF784;FOXS1;;VAX2;PRDM16;MXD1;HMGA2;PURG;CARF;CIART;KLF6;ZNF12;SMAD3;IRX3;IRX5;BACH2;KLF5;TET1;;IRF9;;ZNF274;IRF8;ELL3;CEBPD;PRRX1;FOXO3;SIX5;MSC;ZNF382;H2AFY2;EHF;ZFHX2;ZNF570;BATF2;ZNF300;IRF7;NR4A1;;ZNF331;CREBZF;ZNF219;TFAP2B;EGR1;GLIS1;ZFP2;DBP;CSRNP1;SALL2;ARID5A;HMGA1;AR;ZNF48;ZNF526;MSX2;ATF3;MKX;ELF3;MYB;HOXB9;PER1;ZNF629;PITX2;ZNF35;IR…
12	GO:0048863	BP	stem cell differentiation	12/ 1002	66/ 23771	0.181818	1.77104e-05	0.00205555	ENSOARG00020000275;ENSOARG00020005022;ENSOARG00020006702;ENSOARG00020009785;ENSOARG00020015287;ENSOARG00020017100;ENSOARG00020018303;ENSOARG00020020841;ENSOARG00020022520;ENSOARG00020023275;ENSOARG00020024807;ENSOARG00020024811	HOXD4;EPCAM;HMGA2;ELL3;KIT;FRZB;;MSX2;MLLT3;EDN1;SFRP1;GPM6A
54	GO:0050776	BP	regulation of immune response	54/ 1002	699/ 23771	0.0772532	2.07711e-05	0.0023915	ENSOARG00020002136;ENSOARG00020002410;ENSOARG00020002611;ENSOARG00020003248;ENSOARG00020003374;ENSOARG00020003474;ENSOARG00020003858;ENSOARG00020004514;ENSOARG00020005334;ENSOARG00020005590;ENSOARG00020005726;ENSOARG00020006254;ENSOARG00020006588;ENSOARG00020006589;ENSOARG00020006787;ENSOARG00020007182;ENSOARG00020007862;ENSOARG00020008539;ENSOARG00020008589;ENSOARG00020009040;ENSOARG00020009445;…	ADAR;COL2A1;IL18R1;DHX58;TNFSF13B;VAV3;;LAG3;PLSCR1;FYN;N4BP1;IRAK3;FCGR1A;;;PDE4B;PRKCZ;ECM1;SMAD3;;;;IFIH1;;IL15;;SHLD1;TRIL;;CNR1;SPNS2;ISG15;IRF7;KIT;RC3H1;NCKAP1L;ARID5A;;;WNT5A;PLCL2;SKAP1;MYB;;;F2RL1;HERC5;ZNFX1;TNFAIP3;PYCARD;;RNF125;NLRC5;PARP3
60	GO:2000145	BP	regulation of cell motility	60/ 1002	802/ 23771	0.074813	2.14587e-05	0.00245106	ENSOARG00020000243;ENSOARG00020000596;ENSOARG00020000651;ENSOARG00020000981;ENSOARG00020001378;ENSOARG00020002084;ENSOARG00020003350;ENSOARG00020004359;ENSOARG00020004380;ENSOARG00020004582;ENSOARG00020005077;ENSOARG00020005708;ENSOARG00020005989;ENSOARG00020006751;ENSOARG00020007334;ENSOARG00020007377;ENSOARG00020007766;ENSOARG00020007844;ENSOARG00020008130;ENSOARG00020008417;ENSOARG00020008460;…	SST;CYP1B1;SEMA3D;SEMA3E;TIAM1;KLF4;ADGRB1;THBS4;LAMC2;CXCL10;;FGF7;CDH13;GPNMB;CCL20;VIL1;MEAK7;TMEFF2;STARD13;SELP;SEMA6D;CDH1;ECM1;DAB2;SELE;;DCN;;DUSP22;PTPRU;BMP7;ANGPT1;WNT5B;NCKAP1L;;EPHA4;ADRA2A;PRR5L;SFRP2;;FUT1;SPRY2;DOCK10;WNT5A;PLXNA2;HBEGF;CLDN4;;CARMIL2;NOG;F2R;F2RL1;EDN1;PYCARD;SEMA7A;SFRP1;JAG1;IGFBP5;LAMA3;SOX9
62	GO:0040012	BP	regulation of locomotion	62/ 1002	839/ 23771	0.0738975	2.19697e-05	0.00248967	ENSOARG00020000243;ENSOARG00020000596;ENSOARG00020000651;ENSOARG00020000951;ENSOARG00020000981;ENSOARG00020001378;ENSOARG00020002084;ENSOARG00020003350;ENSOARG00020004359;ENSOARG00020004380;ENSOARG00020004582;ENSOARG00020005077;ENSOARG00020005708;ENSOARG00020005989;ENSOARG00020006751;ENSOARG00020007334;ENSOARG00020007377;ENSOARG00020007766;ENSOARG00020007844;ENSOARG00020008130;ENSOARG00020008417;…	SST;CYP1B1;SEMA3D;PLXNA4;SEMA3E;TIAM1;KLF4;ADGRB1;THBS4;LAMC2;CXCL10;;FGF7;CDH13;GPNMB;CCL20;VIL1;MEAK7;TMEFF2;STARD13;SELP;SEMA6D;CDH1;ECM1;DAB2;SELE;;DCN;;DUSP22;CXCR4;PTPRU;BMP7;ANGPT1;WNT5B;NCKAP1L;;EPHA4;ADRA2A;PRR5L;SFRP2;;FUT1;SPRY2;DOCK10;WNT5A;PLXNA2;HBEGF;CLDN4;;CARMIL2;NOG;F2R;F2RL1;EDN1;PYCARD;SEMA7A;SFRP1;JAG1;IGFBP5;LAMA3;SOX9
74	GO:0009968	BP	negative regulation of signal transduction	74/ 1002	1065/ 23771	0.0694836	2.28382e-05	0.00256787	ENSOARG00020000571;ENSOARG00020001430;ENSOARG00020002136;ENSOARG00020002410;ENSOARG00020003159;ENSOARG00020003248;ENSOARG00020003466;ENSOARG00020004893;ENSOARG00020005077;ENSOARG00020005281;ENSOARG00020005386;ENSOARG00020005635;ENSOARG00020005873;ENSOARG00020006254;ENSOARG00020007182;ENSOARG00020007287;ENSOARG00020007862;ENSOARG00020008146;ENSOARG00020008386;ENSOARG00020008539;ENSOARG00020008646;…	CSF2;RGS4;ADAR;COL2A1;ENDOG;DHX58;RGS16;LRP2;;;CILP;PRDM16;;IRAK3;PDE4B;ARHGAP25;PRKCZ;DACT1;;ECM1;DAB2;DCN;ELL3;TMEM88;EID2;FOXO3;SLIT3;LFNG;CHAC1;PTPRU;ISG15;BMP7;CHRDL1;EGR1;;PKHD1;ZNF385A;EPHA4;FRZB;PRR5L;SFRP2;;APLN;SPRY3;TNMD;SPRY2;AR;GPC3;WNT5A;IFI6;ATF3;PIK3IP1;PLCL2;INSIG1;;MLLT3;PER1;NOG;F2RL1;SESN3;ADRB2;TNFAIP3;PYCARD;;NLGN3;RNF125;TCIM;SFRP1;NLRC5;HHIP;RGS20;IGFBP5;HEYL;SOX9
77	GO:0010648	BP	negative regulation of cell communication	77/ 1002	1120/ 23771	0.06875	2.45697e-05	0.00272961	ENSOARG00020000571;ENSOARG00020001430;ENSOARG00020002136;ENSOARG00020002410;ENSOARG00020002489;ENSOARG00020003159;ENSOARG00020003248;ENSOARG00020003466;ENSOARG00020004893;ENSOARG00020005077;ENSOARG00020005281;ENSOARG00020005386;ENSOARG00020005635;ENSOARG00020005873;ENSOARG00020006254;ENSOARG00020007182;ENSOARG00020007287;ENSOARG00020007862;ENSOARG00020008146;ENSOARG00020008386;ENSOARG00020008539;…	CSF2;RGS4;ADAR;COL2A1;STXBP5L;ENDOG;DHX58;RGS16;LRP2;;;CILP;PRDM16;;IRAK3;PDE4B;ARHGAP25;PRKCZ;DACT1;;ECM1;DAB2;DCN;ELL3;TMEM88;EID2;FOXO3;SLIT3;LFNG;CHAC1;PTPRU;ISG15;BMP7;CHRDL1;EGR1;;PKHD1;ZNF385A;EPHA4;ADRA2A;FRZB;PRR5L;SFRP2;;APLN;SPRY3;TNMD;SPRY2;AR;GPC3;WNT5A;IFI6;ATF3;PIK3IP1;PLCL2;SIRT4;INSIG1;;MLLT3;PER1;NOG;F2RL1;SESN3;ADRB2;TNFAIP3;PYCARD;;NLGN3;RNF125;TCIM;SFRP1;NLRC5;HHIP;RGS20;IGFB…
116	GO:0051172	BP	negative regulation of nitrogen compound metabolic process	116/ 1002	1868/ 23771	0.0620985	2.4656e-05	0.00272961	ENSOARG00020000532;ENSOARG00020000571;ENSOARG00020000891;ENSOARG00020002084;ENSOARG00020002136;ENSOARG00020002151;ENSOARG00020002561;ENSOARG00020002727;ENSOARG00020002953;ENSOARG00020003350;ENSOARG00020003755;ENSOARG00020003772;ENSOARG00020003858;ENSOARG00020004462;ENSOARG00020004565;ENSOARG00020004786;ENSOARG00020004867;ENSOARG00020005545;ENSOARG00020005590;ENSOARG00020005635;ENSOARG00020005726;…	NFIL3;CSF2;eIF2aK2;KLF4;ADAR;MAGEF1;SERPINI1;;BCL11A;ADGRB1;GRIN2C;BTG2;;ID1;ZC3H10;FOXS1;FRK;VAX2;FYN;PRDM16;N4BP1;MXD1;NIBAN1;IL6;IRAK3;HIST1H1T;HMGA2;H1-5;IGF2;CIART;PRKCZ;ZNF12;DACT1;ECM1;SMAD3;DAB2;IRX3;BACH2;KLF5;;;IRF8;PRRX1;PTGIS;DUSP22;EID2;FOXO3;PRKAR2B;SIX5;MSC;;RIOX1;H2AFY2;SHLD1;PRR7;CHAC1;ISG15;NR4A1;GRIN2A;BAG3;BMP7;ANGPT1;RC3H1;CREBZF;ZNF219;TFAP2B;NCKAP1L;EGR1;GLIS1;PDCD4;EPHA4;P…
77	GO:0023057	BP	negative regulation of signaling	77/ 1002	1125/ 23771	0.0684444	2.64489e-05	0.00290574	ENSOARG00020000571;ENSOARG00020001430;ENSOARG00020002136;ENSOARG00020002410;ENSOARG00020002489;ENSOARG00020003159;ENSOARG00020003248;ENSOARG00020003466;ENSOARG00020004893;ENSOARG00020005077;ENSOARG00020005281;ENSOARG00020005386;ENSOARG00020005635;ENSOARG00020005873;ENSOARG00020006254;ENSOARG00020007182;ENSOARG00020007287;ENSOARG00020007862;ENSOARG00020008146;ENSOARG00020008386;ENSOARG00020008539;…	CSF2;RGS4;ADAR;COL2A1;STXBP5L;ENDOG;DHX58;RGS16;LRP2;;;CILP;PRDM16;;IRAK3;PDE4B;ARHGAP25;PRKCZ;DACT1;;ECM1;DAB2;DCN;ELL3;TMEM88;EID2;FOXO3;SLIT3;LFNG;CHAC1;PTPRU;ISG15;BMP7;CHRDL1;EGR1;;PKHD1;ZNF385A;EPHA4;ADRA2A;FRZB;PRR5L;SFRP2;;APLN;SPRY3;TNMD;SPRY2;AR;GPC3;WNT5A;IFI6;ATF3;PIK3IP1;PLCL2;SIRT4;INSIG1;;MLLT3;PER1;NOG;F2RL1;SESN3;ADRB2;TNFAIP3;PYCARD;;NLGN3;RNF125;TCIM;SFRP1;NLRC5;HHIP;RGS20;IGFB…
36	GO:0033993	BP	response to lipid	36/ 1002	405/ 23771	0.0888889	2.68744e-05	0.00293012	ENSOARG00020002084;ENSOARG00020002903;ENSOARG00020003108;ENSOARG00020004440;ENSOARG00020004582;ENSOARG00020005077;ENSOARG00020005420;ENSOARG00020005462;ENSOARG00020006183;ENSOARG00020006254;ENSOARG00020006387;ENSOARG00020007182;ENSOARG00020009688;ENSOARG00020009703;ENSOARG00020009743;ENSOARG00020010382;ENSOARG00020012198;ENSOARG00020013342;ENSOARG00020013412;ENSOARG00020013676;ENSOARG00020014269;…	KLF4;CXCL6;ABCG1;BRINP1;CXCL10;;PLSCR4;DGAT2;IL6;IRAK3;;PDE4B;GHRHR;IRF8;;FOXO3;TRIM16;LDOC1;CNR1;SLIT3;CYP24A1;PDCD4;RBP4;CRYAB;ARID5A;AR;WNT5A;MSX2;ALPL;PDK4;INSIG1;F2R;TNFAIP3;PYCARD;SFRP1;SOX9
17	GO:0007423	BP	sensory organ development	17/ 1002	128/ 23771	0.132812	2.75286e-05	0.00297889	ENSOARG00020002084;ENSOARG00020002410;ENSOARG00020004379;ENSOARG00020005545;ENSOARG00020006168;ENSOARG00020009321;ENSOARG00020014945;ENSOARG00020015997;ENSOARG00020016055;ENSOARG00020016992;ENSOARG00020017216;ENSOARG00020017879;ENSOARG00020018216;ENSOARG00020023123;ENSOARG00020024825;ENSOARG00020024860;ENSOARG00020025942	KLF4;COL2A1;ALDH1A3;VAX2;BLOC1S3;SCO2;BMP7;CHRDL1;TFAP2B;CACNA1C;RBP4;CRYAB;SALL2;PITX2;BMP6;JAG1;SOX9
5	GO:2000052	BP	positive regulation of non-canonical Wnt signaling pathway	5/ 1002	10/ 23771	0.5	2.78119e-05	0.00298709	ENSOARG00020008646;ENSOARG00020020146;ENSOARG00020020359;ENSOARG00020022520;ENSOARG00020024807	DAB2;GPC3;WNT5A;MLLT3;SFRP1
20	GO:1903522	BP	regulation of blood circulation	20/ 1002	168/ 23771	0.119048	2.86817e-05	0.00305768	ENSOARG00020000924;ENSOARG00020002982;ENSOARG00020005077;ENSOARG00020005782;ENSOARG00020007182;ENSOARG00020013943;ENSOARG00020014602;ENSOARG00020016992;ENSOARG00020017093;ENSOARG00020017317;ENSOARG00020017755;ENSOARG00020019907;ENSOARG00020019914;ENSOARG00020020329;ENSOARG00020020934;ENSOARG00020022990;ENSOARG00020023000;ENSOARG00020023221;ENSOARG00020023275;ENSOARG00020023614	PKP2;GJA5;;AGTR1;PDE4B;SPTBN4;;CACNA1C;ADRA2A;ASIC2;APLN;RYR2;ANK2;HRH2;HBEGF;F2R;;MYL4;EDN1;ADRA1B
10	GO:1905330	BP	regulation of morphogenesis of an epithelium	10/ 1002	49/ 23771	0.204082	3.11066e-05	0.00329181	ENSOARG00020004582;ENSOARG00020005708;ENSOARG00020006493;ENSOARG00020014945;ENSOARG00020019886;ENSOARG00020020359;ENSOARG00020022924;ENSOARG00020024449;ENSOARG00020024807;ENSOARG00020025942	CXCL10;FGF7;FKBPL;BMP7;AR;WNT5A;NOG;LHX1;SFRP1;SOX9
81	GO:0009653	BP	anatomical structure morphogenesis	81/ 1002	1197/ 23771	0.0676692	3.14027e-05	0.00329889	ENSOARG00020000257;ENSOARG00020000275;ENSOARG00020000596;ENSOARG00020000924;ENSOARG00020000951;ENSOARG00020000981;ENSOARG00020002084;ENSOARG00020002164;ENSOARG00020002274;ENSOARG00020002410;ENSOARG00020002463;ENSOARG00020002780;ENSOARG00020002982;ENSOARG00020004379;ENSOARG00020004380;ENSOARG00020004893;ENSOARG00020005077;ENSOARG00020005545;ENSOARG00020005590;ENSOARG00020005708;ENSOARG00020007565;…	HOXD3;HOXD4;CYP1B1;PKP2;PLXNA4;SEMA3E;KLF4;EPHB3;PTPRZ1;COL2A1;S1PR1;RIPK4;GJA5;ALDH1A3;LAMC2;LRP2;;VAX2;FYN;FGF7;MYO7A;IGF2;TMEFF2;STARD13;;SMAD3;IRX5;DCHS1;PKDCC;;PRRX1;FOXO3;FZD2;COL11A2;;ST14;LRATD1;SPINT1;SLIT3;SPTBN4;UGT8;CRISPLD1;BMP7;MDFI;CPE;TFAP2B;PKHD1;EPHA4;CACNA1C;FRZB;SFRP2;CSRNP1;APLN;TNMD;FGFR2;SPRY2;GAS7;AR;RYR2;GPC3;WNT5A;MSX2;ELF3;INSIG1;NPY1R;HOXB9;NOG;PITX2;ATL1;EDN1;ADAMTS16…
41	GO:0009888	BP	tissue development	41/ 1002	489/ 23771	0.0838446	3.1633e-05	0.003299	ENSOARG00020000596;ENSOARG00020000951;ENSOARG00020002410;ENSOARG00020004211;ENSOARG00020004380;ENSOARG00020004992;ENSOARG00020005022;ENSOARG00020005077;ENSOARG00020005462;ENSOARG00020007844;ENSOARG00020008146;ENSOARG00020008589;ENSOARG00020008675;ENSOARG00020008790;ENSOARG00020009176;ENSOARG00020009574;ENSOARG00020009743;ENSOARG00020011538;ENSOARG00020011918;ENSOARG00020014945;ENSOARG00020016055;…	CYP1B1;PLXNA4;COL2A1;CRLF1;LAMC2;POSTN;EPCAM;;DGAT2;TMEFF2;DACT1;SMAD3;IRX3;THBS3;DCHS1;PKDCC;;FAM20A;MSC;BMP7;TFAP2B;FRZB;SFRP2;SALL2;INKA1;GPC3;WNT5A;PLXNA2;MSX2;ALPL;CST6;PGM5;NOG;EDN1;ARID5B;LHX1;WDR72;SFRP1;JAG1;HEYL;SOX9
9	GO:0060688	BP	regulation of morphogenesis of a branching structure	9/ 1002	40/ 23771	0.225	3.40513e-05	0.00352565	ENSOARG00020005708;ENSOARG00020006493;ENSOARG00020014945;ENSOARG00020019886;ENSOARG00020020359;ENSOARG00020022924;ENSOARG00020024449;ENSOARG00020024807;ENSOARG00020025942	FGF7;FKBPL;BMP7;AR;WNT5A;NOG;LHX1;SFRP1;SOX9
874	GO:0110165	CC	cellular anatomical entity	874/ 1002	19631/ 23771	0.0445214	5.09479e-05	0.00366629	ENSOARG00020000022;ENSOARG00020000034;ENSOARG00020000039;ENSOARG00020000075;ENSOARG00020000082;ENSOARG00020000138;ENSOARG00020000163;ENSOARG00020000243;ENSOARG00020000257;ENSOARG00020000275;ENSOARG00020000286;ENSOARG00020000312;ENSOARG00020000420;ENSOARG00020000426;ENSOARG00020000438;ENSOARG00020000473;ENSOARG00020000519;ENSOARG00020000532;ENSOARG00020000548;ENSOARG00020000571;ENSOARG00020000582;…	ATP6;CYTB;EXO5;ZMAT3;HIVEP3;MMACHC;RARRES1;SST;HOXD3;HOXD4;RTP4;HOXA1;TMPRSS11D;ZNF691;NLGN1;F3;;NFIL3;CNTN1;CSF2;OSBPL3;CYP1B1;;HSPA6;GTPBP8;SEMA3D;GSDME;IGSF3;C1orf210;;PTGFRN;eIF2aK2;PKP2;CD69;GPATCH11;ADGRL1;SEMA3E;TRIM45;TNFSF10;YARS2;KCNK3;SLC27A3;;COL15A1;FGD3;KCNAB1;EPHB6;;ECM2;OGN;TIAM1;DDN;GALNT12;RGS4;IQCG;;;GABBR2;LSAMP;SLC2A2;STAC3;;FAM214B;GC;PALMD;NPFFR2;SMC1B;GPR85;SLC13A4;PLA1A;S…
10	GO:0002720	BP	positive regulation of cytokine production involved in immune response	10/ 1002	50/ 23771	0.2	3.74264e-05	0.00384743	ENSOARG00020002611;ENSOARG00020006589;ENSOARG00020006787;ENSOARG00020007862;ENSOARG00020009445;ENSOARG00020015287;ENSOARG00020018469;ENSOARG00020020359;ENSOARG00020023002;ENSOARG00020024001	IL18R1;;;PRKCZ;;KIT;ARID5A;WNT5A;F2RL1;SEMA7A
177	GO:0009893	BP	positive regulation of metabolic process	177/ 1002	3132/ 23771	0.0565134	3.86829e-05	0.0039484	ENSOARG00020000082;ENSOARG00020000257;ENSOARG00020000275;ENSOARG00020000473;ENSOARG00020000532;ENSOARG00020000548;ENSOARG00020000571;ENSOARG00020000596;ENSOARG00020000780;ENSOARG00020000796;ENSOARG00020000891;ENSOARG00020001002;ENSOARG00020001008;ENSOARG00020002042;ENSOARG00020002084;ENSOARG00020002136;ENSOARG00020002151;ENSOARG00020002164;ENSOARG00020002611;ENSOARG00020002879;ENSOARG00020003108;…	HIVEP3;HOXD3;HOXD4;F3;NFIL3;CNTN1;CSF2;CYP1B1;;PIK3R3;eIF2aK2;TRIM45;TNFSF10;HABP4;KLF4;ADAR;MAGEF1;EPHB3;IL18R1;ITGB8;ABCG1;ENDOG;DHX58;ADGRB1;VAV3;BTG2;;;CRLF1;THBS4;ZC3H10;EPCAM;;PLSCR1;DGAT2;FYN;PRDM16;FGF7;AGTR1;CDH13;PCOLCE2;NIBAN1;IL6;MLYCD;IRAK3;;HMGA2;GPNMB;;SLCO3A1;CARF;PDE4B;H1-5;IGF2;PRKCZ;KLF6;DACT1;FHL5;CIDEB;;SLC45A3;CDH1;SMAD3;DAB2;IRX3;SELE;KLF5;ADCYAP1;TET1;;;IRF9;IRF8;DCN;ACTG2…
43	GO:0007154	BP	cell communication	43/ 1002	529/ 23771	0.0812854	4.11e-05	0.00416557	ENSOARG00020000438;ENSOARG00020000891;ENSOARG00020000924;ENSOARG00020001486;ENSOARG00020001529;ENSOARG00020002982;ENSOARG00020004992;ENSOARG00020005708;ENSOARG00020006702;ENSOARG00020006751;ENSOARG00020009199;ENSOARG00020010772;ENSOARG00020012505;ENSOARG00020013102;ENSOARG00020013404;ENSOARG00020013412;ENSOARG00020014809;ENSOARG00020015292;ENSOARG00020015997;ENSOARG00020017587;ENSOARG00020018337;…	NLGN1;eIF2aK2;PKP2;GABBR2;STAC3;GJA5;POSTN;FGF7;HMGA2;GPNMB;KLF5;FZD2;DLGAP1;;CDH8;CNR1;GRIN2A;HTR1E;CHRDL1;SFRP2;GJC2;RYR2;ANK2;;;HRH2;WNT5A;ATF3;PDK4;PLCL2;;F2R;EDN1;ADRA1B;SESN3;CDKN1A;NLGN3;LHX1;SFRP1;JAG1;PMAIP1;PENK;GRID1
4	GO:0071603	BP	endothelial cell-cell adhesion	4/ 1002	6/ 23771	0.666667	4.39764e-05	0.00436489	ENSOARG00020000596;ENSOARG00020004359;ENSOARG00020016227;ENSOARG00020017690	CYP1B1;THBS4;;
90	GO:0051049	BP	regulation of transport	90/ 1002	1387/ 23771	0.0648882	4.44918e-05	0.00438579	ENSOARG00020000438;ENSOARG00020000548;ENSOARG00020001172;ENSOARG00020001486;ENSOARG00020001529;ENSOARG00020002048;ENSOARG00020002489;ENSOARG00020002675;ENSOARG00020002727;ENSOARG00020003108;ENSOARG00020004153;ENSOARG00020004457;ENSOARG00020004582;ENSOARG00020005048;ENSOARG00020005077;ENSOARG00020005334;ENSOARG00020005590;ENSOARG00020005604;ENSOARG00020005989;ENSOARG00020006162;ENSOARG00020006183;…	NLGN1;CNTN1;KCNAB1;GABBR2;STAC3;DGKI;STXBP5L;MX2;;ABCG1;STXBP6;NEU3;CXCL10;HCK;;PLSCR1;FYN;AKAP6;CDH13;SNCAIP;IL6;FCGR1A;;;PDE4B;SCN2A;GPM6B;SYT9;CDH1;RAB3D;DAB2;SELE;KCNA6;ADCYAP1;KCNH7;PKDCC;GHRHR;;PACSIN3;IL15;;HSPA1L;TRPC3;CNR1;SPTBN4;BAG3;TTC39B;ANGPT1;RAB15;TFAP2B;NCKAP1L;PLTP;STXBP5;ADRA2A;RBP4;PRR5L;ASIC2;CLDN10;RRAD;APLN;CRYAB;JPH2;ANO1;SEC16B;RYR2;ANK2;GPC3;CYBB;WNT5A;GDF9;;SIRT4;INSIG1…
122	GO:0031324	BP	negative regulation of cellular metabolic process	122/ 1002	2020/ 23771	0.060396	4.81172e-05	0.00471091	ENSOARG00020000532;ENSOARG00020000571;ENSOARG00020000891;ENSOARG00020002084;ENSOARG00020002136;ENSOARG00020002151;ENSOARG00020002561;ENSOARG00020002727;ENSOARG00020002953;ENSOARG00020003350;ENSOARG00020003772;ENSOARG00020003858;ENSOARG00020004462;ENSOARG00020004565;ENSOARG00020004786;ENSOARG00020004867;ENSOARG00020005077;ENSOARG00020005462;ENSOARG00020005545;ENSOARG00020005590;ENSOARG00020005635;…	NFIL3;CSF2;eIF2aK2;KLF4;ADAR;MAGEF1;SERPINI1;;BCL11A;ADGRB1;BTG2;;ID1;ZC3H10;FOXS1;FRK;;DGAT2;VAX2;FYN;PRDM16;N4BP1;MXD1;NIBAN1;IL6;IRAK3;HIST1H1T;HMGA2;H1-5;IGF2;CIART;PRKCZ;ZNF12;DACT1;ECM1;SMAD3;DAB2;IRX3;BACH2;KLF5;;;IRF8;PRRX1;PTGIS;DUSP22;EID2;FOXO3;PRKAR2B;SIX5;MSC;;RIOX1;H2AFY2;SHLD1;MCIDAS;CNR1;PRR7;CHAC1;ISG15;CCDC8;NR4A1;BAG3;BMP7;ANGPT1;RC3H1;CREBZF;ZNF219;TFAP2B;NCKAP1L;EGR1;GLIS1;PD…
14	GO:0060560	BP	developmental growth involved in morphogenesis	14/ 1002	96/ 23771	0.145833	4.87851e-05	0.00474402	ENSOARG00020002463;ENSOARG00020004096;ENSOARG00020007407;ENSOARG00020007862;ENSOARG00020009683;ENSOARG00020013676;ENSOARG00020018823;ENSOARG00020020359;ENSOARG00020023275;ENSOARG00020024001;ENSOARG00020024280;ENSOARG00020024449;ENSOARG00020025346;ENSOARG00020025942	S1PR1;KIF26B;JADE2;PRKCZ;SEMA5B;SLIT3;SPRY2;WNT5A;EDN1;SEMA7A;NLGN3;LHX1;FLRT3;SOX9
45	GO:0001817	BP	regulation of cytokine production	45/ 1002	568/ 23771	0.0792254	4.97621e-05	0.00480655	ENSOARG00020000473;ENSOARG00020000571;ENSOARG00020000596;ENSOARG00020000891;ENSOARG00020002084;ENSOARG00020002611;ENSOARG00020002879;ENSOARG00020003248;ENSOARG00020004514;ENSOARG00020005726;ENSOARG00020006183;ENSOARG00020006254;ENSOARG00020006589;ENSOARG00020006751;ENSOARG00020006787;ENSOARG00020007182;ENSOARG00020007862;ENSOARG00020008589;ENSOARG00020009231;ENSOARG00020009445;ENSOARG00020009703;…	F3;CSF2;CYP1B1;eIF2aK2;KLF4;IL18R1;ITGB8;DHX58;LAG3;N4BP1;IL6;IRAK3;;GPNMB;;PDE4B;PRKCZ;SMAD3;ADCYAP1;;IRF8;IFIH1;IL15;TRIM16;TRIL;ISG15;IRF7;KIT;ANGPT1;NCKAP1L;EGR1;PDCD4;ADRA2A;ARID5A;;;WNT5A;;F2R;F2RL1;TNFAIP3;PYCARD;SEMA7A;;RNF125
57	GO:0051241	BP	negative regulation of multicellular organismal process	57/ 1002	771/ 23771	0.07393	5.07313e-05	0.00484371	ENSOARG00020000651;ENSOARG00020000981;ENSOARG00020002084;ENSOARG00020002611;ENSOARG00020003248;ENSOARG00020003350;ENSOARG00020004359;ENSOARG00020004440;ENSOARG00020004514;ENSOARG00020004582;ENSOARG00020005726;ENSOARG00020006254;ENSOARG00020006751;ENSOARG00020007182;ENSOARG00020008130;ENSOARG00020008389;ENSOARG00020008460;ENSOARG00020008539;ENSOARG00020009720;ENSOARG00020009868;ENSOARG00020011892;…	SEMA3D;SEMA3E;KLF4;IL18R1;DHX58;ADGRB1;THBS4;BRINP1;LAG3;CXCL10;N4BP1;IRAK3;GPNMB;PDE4B;STARD13;KCNMA1;SEMA6D;ECM1;DCN;SRGN;IL15;DAAM2;;SPTBN4;BMP7;ANGPT1;RC3H1;NCKAP1L;PDCD4;EPHA4;FRZB;SFRP2;TNFRSF11B;TNMD;SPRY2;NPR3;WNT5A;MSX2;TCTA;PLCL2;MYLIP;;SERPINF1;NOG;F2R;F2RL1;ADRB2;TNFAIP3;PYCARD;SEMA7A;PRTG;;RNF125;SFRP1;IGFBP5;PARP3;SOX9
19	GO:0050807	BP	regulation of synapse organization	19/ 1002	161/ 23771	0.118012	5.08199e-05	0.00484371	ENSOARG00020000438;ENSOARG00020000968;ENSOARG00020002164;ENSOARG00020002986;ENSOARG00020003350;ENSOARG00020004850;ENSOARG00020005077;ENSOARG00020005590;ENSOARG00020006238;ENSOARG00020012130;ENSOARG00020013404;ENSOARG00020014291;ENSOARG00020016801;ENSOARG00020017317;ENSOARG00020019658;ENSOARG00020020359;ENSOARG00020024280;ENSOARG00020024811;ENSOARG00020025346	NLGN1;ADGRL1;EPHB3;LRRN3;ADGRB1;C1QL3;;FYN;LRFN5;CDKL5;CDH8;LRRN1;EPHA4;ASIC2;AMIGO3;WNT5A;NLGN3;GPM6A;FLRT3
79	GO:0042592	BP	homeostatic process	79/ 1002	1176/ 23771	0.0671769	5.18407e-05	0.00490849	ENSOARG00020002136;ENSOARG00020002410;ENSOARG00020002489;ENSOARG00020002529;ENSOARG00020002982;ENSOARG00020003108;ENSOARG00020003374;ENSOARG00020003755;ENSOARG00020004582;ENSOARG00020004737;ENSOARG00020005041;ENSOARG00020005462;ENSOARG00020005782;ENSOARG00020006183;ENSOARG00020007182;ENSOARG00020008389;ENSOARG00020008526;ENSOARG00020008589;ENSOARG00020008675;ENSOARG00020009231;ENSOARG00020009321;…	ADAR;COL2A1;STXBP5L;SLC9A2;GJA5;ABCG1;TNFSF13B;GRIN2C;CXCL10;TRPC4;NELL2;DGAT2;AGTR1;IL6;PDE4B;KCNMA1;RAB3D;SMAD3;IRX3;ADCYAP1;SCO2;GHRHR;DCN;;HKDC1;FOXO3;LPAR6;FAM20A;COL11A2;SLC39A8;CXCR4;SLC26A4;SLC34A1;TRPC3;CNR1;SLC9A3;SPNS2;GRIN2A;BAG3;TTC39B;;ATP2A3;RC3H1;LSR;TFAP2B;NCKAP1L;EGR1;;PKHD1;CACNA1C;ADRA2A;RBP4;NMUR2;;ITPR3;JPH2;TMC8;RYR2;WNT5A;IFI6;ALPL;CLDN4;PDK4;NALF2;MYLIP;INSIG1;TLCD2;F2R;F…
30	GO:0051960	BP	regulation of nervous system development	30/ 1002	319/ 23771	0.0940439	5.2907e-05	0.00497671	ENSOARG00020000438;ENSOARG00020000651;ENSOARG00020000981;ENSOARG00020002164;ENSOARG00020002274;ENSOARG00020002986;ENSOARG00020003350;ENSOARG00020004440;ENSOARG00020004893;ENSOARG00020006183;ENSOARG00020007407;ENSOARG00020008460;ENSOARG00020009785;ENSOARG00020010910;ENSOARG00020012995;ENSOARG00020014291;ENSOARG00020014945;ENSOARG00020015647;ENSOARG00020017317;ENSOARG00020019658;ENSOARG00020020359;…	NLGN1;SEMA3D;SEMA3E;EPHB3;PTPRZ1;LRRN3;ADGRB1;BRINP1;LRP2;IL6;JADE2;SEMA6D;ELL3;;DAAM2;LRRN1;BMP7;LGI4;ASIC2;AMIGO3;WNT5A;PLXNA2;SERPINF1;NOG;SEMA7A;PRTG;NLGN3;EGR2;FLRT3;HEYL
17	GO:0061138	BP	morphogenesis of a branching epithelium	17/ 1002	135/ 23771	0.125926	5.48652e-05	0.00512038	ENSOARG00020000981;ENSOARG00020005708;ENSOARG00020009176;ENSOARG00020013321;ENSOARG00020014945;ENSOARG00020016458;ENSOARG00020017587;ENSOARG00020018823;ENSOARG00020020146;ENSOARG00020020359;ENSOARG00020020841;ENSOARG00020023275;ENSOARG00020023792;ENSOARG00020024449;ENSOARG00020024807;ENSOARG00020025042;ENSOARG00020025942	SEMA3E;FGF7;DCHS1;SPINT1;BMP7;PKHD1;SFRP2;SPRY2;GPC3;WNT5A;MSX2;EDN1;ADAMTS16;LHX1;SFRP1;HHIP;SOX9
46	GO:0030155	BP	regulation of cell adhesion	46/ 1002	580/ 23771	0.0793103	5.51458e-05	0.00512038	ENSOARG00020000596;ENSOARG00020000981;ENSOARG00020001251;ENSOARG00020001301;ENSOARG00020002084;ENSOARG00020002164;ENSOARG00020002463;ENSOARG00020003374;ENSOARG00020003474;ENSOARG00020004096;ENSOARG00020004514;ENSOARG00020005022;ENSOARG00020005077;ENSOARG00020005989;ENSOARG00020006183;ENSOARG00020006751;ENSOARG00020007561;ENSOARG00020007754;ENSOARG00020007862;ENSOARG00020008417;ENSOARG00020008507;…	CYP1B1;SEMA3E;EPHB6;ECM2;KLF4;EPHB3;S1PR1;TNFSF13B;VAV3;KIF26B;LAG3;EPCAM;;CDH13;IL6;GPNMB;GPM6B;IGF2;PRKCZ;SELP;CDH1;SELE;DUSP22;EGFLAM;IL15;CXCR4;PTPRU;BMP7;ANGPT1;RC3H1;NCKAP1L;EPHA4;FUT1;WNT5A;PLXNA2;EDIL3;SKAP1;MYB;NDNF;PYCARD;ABCA12;;BMP6;JAG1;LAMA3;SOX9
57	GO:1902533	BP	positive regulation of intracellular signal transduction	57/ 1002	781/ 23771	0.0729834	5.85538e-05	0.00540197	ENSOARG00020000473;ENSOARG00020000709;ENSOARG00020000891;ENSOARG00020001008;ENSOARG00020002048;ENSOARG00020002611;ENSOARG00020003248;ENSOARG00020003298;ENSOARG00020003849;ENSOARG00020004157;ENSOARG00020004893;ENSOARG00020005590;ENSOARG00020005989;ENSOARG00020006183;ENSOARG00020007334;ENSOARG00020007754;ENSOARG00020007862;ENSOARG00020008386;ENSOARG00020008417;ENSOARG00020008889;ENSOARG00020009231;…	F3;GSDME;eIF2aK2;TNFSF10;DGKI;IL18R1;DHX58;;;GADD45G;LRP2;FYN;CDH13;IL6;CCL20;IGF2;PRKCZ;;SELP;IFIT5;ADCYAP1;DCN;LPAR6;FGFR4;KIT;ANGPT1;RC3H1;NCKAP1L;ZNF385A;PDCD4;EPHA4;ADRA2A;PRR5L;PLCE1;NCF1;FGFR2;SPRY2;AVPI1;AR;;;WNT5A;HBEGF;;RASGEF1A;F2R;F2RL1;EDN1;ADRA1B;ADRB2;PYCARD;SEMA7A;TCIM;PMAIP1;IGFBP5;SOX9;TELO2
100	GO:0050790	BP	regulation of catalytic activity	100/ 1002	1595/ 23771	0.0626959	6.01642e-05	0.00551518	ENSOARG00020000473;ENSOARG00020001008;ENSOARG00020001378;ENSOARG00020001430;ENSOARG00020001486;ENSOARG00020001750;ENSOARG00020002048;ENSOARG00020002079;ENSOARG00020002084;ENSOARG00020002136;ENSOARG00020002164;ENSOARG00020002561;ENSOARG00020003298;ENSOARG00020003466;ENSOARG00020003474;ENSOARG00020003858;ENSOARG00020005077;ENSOARG00020005334;ENSOARG00020005590;ENSOARG00020005782;ENSOARG00020006072;…	F3;TNFSF10;TIAM1;RGS4;GABBR2;NPFFR2;DGKI;LGR5;KLF4;ADAR;EPHB3;SERPINI1;;RGS16;VAV3;;;PLSCR1;FYN;AGTR1;PCOLCE2;IRAK3;HMGA2;ARHGAP25;CCL20;IGF2;STARD13;CIDEB;;ECM1;SMAD3;SELE;ADCYAP1;;DUSP22;PRKAR2B;;FGFR4;CDC20B;FEM1A;CNR1;PRR7;NHLRC1;MGST2;ASAP3;FGD6;CCDC8;NR4A1;BMP7;KIT;ANGPT1;ATP2A3;NCKAP1L;CDC42EP2;EPHA4;ADRA2A;TFPI2;NMUR2;SFRP2;CRYAB;PLCE1;SPRY3;NCF1;FGFR2;SPRY2;RAP1GAP;WNT5A;PLXNA2;HBEGF;IFI…
150	GO:0006950	BP	response to stress	150/ 1002	2601/ 23771	0.0576701	6.52588e-05	0.00594434	ENSOARG00020000039;ENSOARG00020000075;ENSOARG00020000596;ENSOARG00020000639;ENSOARG00020000891;ENSOARG00020001251;ENSOARG00020002084;ENSOARG00020002136;ENSOARG00020002675;ENSOARG00020002706;ENSOARG00020002903;ENSOARG00020002961;ENSOARG00020003178;ENSOARG00020003248;ENSOARG00020003298;ENSOARG00020003350;ENSOARG00020003473;ENSOARG00020003474;ENSOARG00020003520;ENSOARG00020003755;ENSOARG00020003772;…	EXO5;ZMAT3;CYP1B1;HSPA6;eIF2aK2;EPHB6;KLF4;ADAR;MX2;MX1;CXCL6;;TNFRSF6B;DHX58;;ADGRB1;;VAV3;;GRIN2C;BTG2;;;THBS4;BRINP1;SERINC5;CXCL10;;FICD;;PLSCR1;FYN;AGTR1;REV3L;NIBAN1;IL6;H2AC6;H2BC4;;;FCGR1A;;;HMGA2;;HIST2H2BE;;SCN2A;;H2BC15;CCL20;;;KCNMA1;SELP;ECM1;SMAD3;IFIT2;IFIT3;IFIT5;;;SCYL3;;;;REC8;IRF8;;ZSWIM7;HSPB8;PTGIS;FOXO3;IFIH1;Bst-2B;BST-2A;CXCR4;SHLD1;HSPA1L;DGKK;PTPRN;;CDH8;NHLRC1;CHAC1;TRI…
20	GO:0097485	BP	neuron projection guidance	20/ 1002	178/ 23771	0.11236	6.56965e-05	0.00594656	ENSOARG00020000651;ENSOARG00020000951;ENSOARG00020000981;ENSOARG00020002164;ENSOARG00020004380;ENSOARG00020006880;ENSOARG00020008460;ENSOARG00020009683;ENSOARG00020013676;ENSOARG00020014945;ENSOARG00020015831;ENSOARG00020016801;ENSOARG00020020359;ENSOARG00020022924;ENSOARG00020023275;ENSOARG00020024001;ENSOARG00020024449;ENSOARG00020024540;ENSOARG00020024809;ENSOARG00020025346	SEMA3D;PLXNA4;SEMA3E;EPHB3;LAMC2;DPYSL4;SEMA6D;SEMA5B;SLIT3;BMP7;CHL1;EPHA4;WNT5A;NOG;EDN1;SEMA7A;LHX1;EGR2;KIF5C;FLRT3
873	GO:0003674	MF	molecular_function	873/ 1002	19595/ 23771	0.0445522	4.50099e-05	0.00625637	ENSOARG00020000022;ENSOARG00020000034;ENSOARG00020000039;ENSOARG00020000075;ENSOARG00020000082;ENSOARG00020000138;ENSOARG00020000163;ENSOARG00020000232;ENSOARG00020000243;ENSOARG00020000257;ENSOARG00020000275;ENSOARG00020000286;ENSOARG00020000312;ENSOARG00020000420;ENSOARG00020000426;ENSOARG00020000438;ENSOARG00020000473;ENSOARG00020000519;ENSOARG00020000532;ENSOARG00020000548;ENSOARG00020000571;…	ATP6;CYTB;EXO5;ZMAT3;HIVEP3;MMACHC;RARRES1;;SST;HOXD3;HOXD4;RTP4;HOXA1;TMPRSS11D;ZNF691;NLGN1;F3;;NFIL3;CNTN1;CSF2;OSBPL3;CYP1B1;;HSPA6;GTPBP8;ZNF169;SEMA3D;GSDME;;;PIK3R3;USP18;eIF2aK2;PKP2;CD69;PLXNA4;GPATCH11;ADGRL1;SEMA3E;ZNF2;TRIM45;TNFSF10;YARS2;KCNK3;SLC27A3;;COL5A3;FGD3;KCNAB1;EPHB6;;ASTE1;ECM2;OGN;TIAM1;GALNT12;RGS4;IQCG;;GABBR2;SLC2A2;STAC3;;GC;NPFFR2;DNAJB5;SMC1B;GPR85;SLC13A4;ADPRH;PL…
15	GO:0048705	BP	skeletal system morphogenesis	15/ 1002	112/ 23771	0.133929	7.28633e-05	0.00655405	ENSOARG00020000257;ENSOARG00020000275;ENSOARG00020002410;ENSOARG00020008589;ENSOARG00020008717;ENSOARG00020009957;ENSOARG00020011636;ENSOARG00020014945;ENSOARG00020015035;ENSOARG00020017752;ENSOARG00020018761;ENSOARG00020022138;ENSOARG00020022924;ENSOARG00020024263;ENSOARG00020025042	HOXD3;HOXD4;COL2A1;SMAD3;IRX5;PRRX1;COL11A2;BMP7;MDFI;CSRNP1;FGFR2;HOXB9;NOG;ARID5B;HHIP
16	GO:0002700	BP	regulation of production of molecular mediator of immune response	16/ 1002	125/ 23771	0.128	7.38586e-05	0.00659398	ENSOARG00020002611;ENSOARG00020006183;ENSOARG00020006254;ENSOARG00020006589;ENSOARG00020006787;ENSOARG00020007862;ENSOARG00020009445;ENSOARG00020012561;ENSOARG00020013245;ENSOARG00020015287;ENSOARG00020015343;ENSOARG00020018469;ENSOARG00020020359;ENSOARG00020023002;ENSOARG00020024001;ENSOARG00020025936	IL18R1;IL6;IRAK3;;;PRKCZ;;SHLD1;TRIL;KIT;ANGPT1;ARID5A;WNT5A;F2RL1;SEMA7A;PARP3
3	GO:0072047	BP	proximal/distal pattern formation involved in nephron development	3/ 1002	3/ 23771	1	7.46817e-05	0.00659398	ENSOARG00020008675;ENSOARG00020023933;ENSOARG00020023975	IRX3;IRX1;IRX2
3	GO:0098910	BP	regulation of atrial cardiac muscle cell action potential	3/ 1002	3/ 23771	1	7.46817e-05	0.00659398	ENSOARG00020002982;ENSOARG00020019907;ENSOARG00020019914	GJA5;RYR2;ANK2
7	GO:0046320	BP	regulation of fatty acid oxidation	7/ 1002	26/ 23771	0.269231	7.52972e-05	0.00660779	ENSOARG00020005462;ENSOARG00020006248;ENSOARG00020012522;ENSOARG00020013412;ENSOARG00020021170;ENSOARG00020021864;ENSOARG00020025942	DGAT2;MLYCD;TYSND1;CNR1;PDK4;SIRT4;SOX9
43	GO:0008285	BP	negative regulation of cell population proliferation	43/ 1002	541/ 23771	0.0794824	7.74768e-05	0.00675786	ENSOARG00020000163;ENSOARG00020000596;ENSOARG00020000709;ENSOARG00020000891;ENSOARG00020002084;ENSOARG00020003772;ENSOARG00020005077;ENSOARG00020005989;ENSOARG00020006345;ENSOARG00020006751;ENSOARG00020008589;ENSOARG00020008812;ENSOARG00020011904;ENSOARG00020012146;ENSOARG00020013676;ENSOARG00020014061;ENSOARG00020014945;ENSOARG00020015501;ENSOARG00020016055;ENSOARG00020016227;ENSOARG00020016737;…	RARRES1;CYP1B1;GSDME;eIF2aK2;KLF4;BTG2;;CDH13;H2AC6;GPNMB;SMAD3;IFIT3;SIX5;CLMN;SLIT3;PTPRU;BMP7;RC3H1;TFAP2B;;PDCD4;FRZB;SFRP2;;APLN;TNMD;FGFR2;SPRY2;HMGA1;AR;GPC3;WNT5A;MSX2;SERPINF1;NOG;F2R;TNFAIP3;CDKN1A;;SFRP1;IGFBP5;SOX9;ETV3
11	GO:0005901	CC	caveola	11/ 1002	67/ 23771	0.164179	0.000104251	0.0072242	ENSOARG00020004457;ENSOARG00020004737;ENSOARG00020005048;ENSOARG00020005989;ENSOARG00020007809;ENSOARG00020008389;ENSOARG00020008826;ENSOARG00020009743;ENSOARG00020010083;ENSOARG00020022990;ENSOARG00020023614	NEU3;TRPC4;HCK;CDH13;CAVIN2;KCNMA1;SELE;;PTGIS;F2R;ADRA1B
14	GO:0001654	BP	eye development	14/ 1002	101/ 23771	0.138614	8.60637e-05	0.00746162	ENSOARG00020002084;ENSOARG00020004379;ENSOARG00020005545;ENSOARG00020006168;ENSOARG00020009321;ENSOARG00020014945;ENSOARG00020015997;ENSOARG00020016992;ENSOARG00020017216;ENSOARG00020017879;ENSOARG00020018216;ENSOARG00020023123;ENSOARG00020024825;ENSOARG00020024860	KLF4;ALDH1A3;VAX2;BLOC1S3;SCO2;BMP7;CHRDL1;CACNA1C;RBP4;CRYAB;SALL2;PITX2;BMP6;JAG1
4	GO:0086065	BP	cell communication involved in cardiac conduction	4/ 1002	7/ 23771	0.571429	9.91745e-05	0.00854682	ENSOARG00020000924;ENSOARG00020002982;ENSOARG00020019907;ENSOARG00020019914	PKP2;GJA5;RYR2;ANK2
61	GO:1901700	BP	response to oxygen-containing compound	61/ 1002	872/ 23771	0.0699541	0.000102994	0.00877093	ENSOARG00020000596;ENSOARG00020002084;ENSOARG00020002903;ENSOARG00020004440;ENSOARG00020004582;ENSOARG00020004992;ENSOARG00020005077;ENSOARG00020005420;ENSOARG00020005462;ENSOARG00020005590;ENSOARG00020005604;ENSOARG00020006183;ENSOARG00020006254;ENSOARG00020006387;ENSOARG00020007182;ENSOARG00020007766;ENSOARG00020008389;ENSOARG00020008507;ENSOARG00020009688;ENSOARG00020009703;ENSOARG00020009743;…	CYP1B1;KLF4;CXCL6;BRINP1;CXCL10;POSTN;;PLSCR4;DGAT2;FYN;AKAP6;IL6;IRAK3;;PDE4B;MEAK7;KCNMA1;CDH1;GHRHR;IRF8;;FOXO3;TRIM16;PTPRN;TRPC3;LDOC1;CNR1;SLIT3;CYP24A1;CALCRL;NR4A1;GRIN2A;RAB15;EGR1;PDCD4;EPHA4;RBP4;CRYAB;NCF1;ARID5A;AR;RYR2;WNT5A;MSX2;ALPL;PDK4;AQP9;INSIG1;PER1;F2R;EDN1;GPD1;SESN3;ADRB2;TNFAIP3;PYCARD;SFRP1;JAG1;IGFBP5;EPM2AIP1;SOX9
108	GO:0098772	MF	molecular function regulator	108/ 1002	1754/ 23771	0.0615735	7.21944e-05	0.00892001	ENSOARG00020000163;ENSOARG00020000243;ENSOARG00020000571;ENSOARG00020000651;ENSOARG00020000981;ENSOARG00020001008;ENSOARG00020001158;ENSOARG00020001172;ENSOARG00020001335;ENSOARG00020001378;ENSOARG00020001430;ENSOARG00020002048;ENSOARG00020002421;ENSOARG00020002561;ENSOARG00020002771;ENSOARG00020002903;ENSOARG00020002961;ENSOARG00020003298;ENSOARG00020003374;ENSOARG00020003466;ENSOARG00020003474;…	RARRES1;SST;CSF2;SEMA3D;SEMA3E;TNFSF10;FGD3;KCNAB1;OGN;TIAM1;RGS4;DGKI;COL6A3;SERPINI1;;CXCL6;;;TNFSF13B;RGS16;VAV3;;CRLF1;THBS4;ID1;CXCL10;;FYN;FGF7;PCOLCE2;IL6;;;;GPNMB;;;ARHGAP25;CCL20;VIL1;IGF2;STARD13;SEMA6D;RASGEF1B;ADCYAP1;;PACSIN3;Bst-2B;PRKAR2B;FGF22;FAM20A;IL15;INKA2;CDC20B;SPINT1;MGST2;ASAP3;FGD6;BAG3;BMP7;ATP2A3;WNT5B;NCKAP1L;CDC42EP2;STXBP5;TFPI2;SFRP2;APLN;PLCE1;NCF1;INKA1;SPRY2;CLE…
18	GO:0050679	BP	positive regulation of epithelial cell proliferation	18/ 1002	156/ 23771	0.115385	0.000106356	0.00900395	ENSOARG00020000473;ENSOARG00020004359;ENSOARG00020005708;ENSOARG00020005782;ENSOARG00020005989;ENSOARG00020008539;ENSOARG00020013154;ENSOARG00020014807;ENSOARG00020016458;ENSOARG00020017755;ENSOARG00020019886;ENSOARG00020020359;ENSOARG00020021566;ENSOARG00020022924;ENSOARG00020023915;ENSOARG00020024807;ENSOARG00020024825;ENSOARG00020025942	F3;THBS4;FGF7;AGTR1;CDH13;ECM1;PTPRN;NR4A1;PKHD1;APLN;AR;WNT5A;;NOG;TNFAIP3;SFRP1;BMP6;SOX9
9	GO:0090175	BP	regulation of establishment of planar polarity	9/ 1002	46/ 23771	0.195652	0.000109347	0.00914297	ENSOARG00020008146;ENSOARG00020008646;ENSOARG00020010772;ENSOARG00020016458;ENSOARG00020017587;ENSOARG00020020146;ENSOARG00020020359;ENSOARG00020022520;ENSOARG00020024807	DACT1;DAB2;FZD2;PKHD1;SFRP2;GPC3;WNT5A;MLLT3;SFRP1
9	GO:0002062	BP	chondrocyte differentiation	9/ 1002	46/ 23771	0.195652	0.000109347	0.00914297	ENSOARG00020002410;ENSOARG00020006702;ENSOARG00020011636;ENSOARG00020015652;ENSOARG00020016227;ENSOARG00020017690;ENSOARG00020018469;ENSOARG00020018704;ENSOARG00020025942	COL2A1;HMGA2;COL11A2;WNT5B;;;ARID5A;SCUBE2;SOX9
22	GO:0070848	BP	response to growth factor	22/ 1002	214/ 23771	0.102804	0.000110539	0.00914297	ENSOARG00020002084;ENSOARG00020002344;ENSOARG00020002410;ENSOARG00020002727;ENSOARG00020002982;ENSOARG00020005386;ENSOARG00020005590;ENSOARG00020007377;ENSOARG00020008589;ENSOARG00020010129;ENSOARG00020014807;ENSOARG00020014945;ENSOARG00020018823;ENSOARG00020019831;ENSOARG00020020359;ENSOARG00020021947;ENSOARG00020022924;ENSOARG00020023214;ENSOARG00020024807;ENSOARG00020024825;ENSOARG00020025898;…	KLF4;FNDC4;COL2A1;;GJA5;CILP;FYN;VIL1;SMAD3;DUSP22;NR4A1;BMP7;SPRY2;AMHR2;WNT5A;;NOG;NDNF;SFRP1;BMP6;HEYL;SOX9
17	GO:0001763	BP	morphogenesis of a branching structure	17/ 1002	143/ 23771	0.118881	0.000113314	0.00931898	ENSOARG00020000981;ENSOARG00020005708;ENSOARG00020009176;ENSOARG00020013321;ENSOARG00020014945;ENSOARG00020016458;ENSOARG00020017587;ENSOARG00020018823;ENSOARG00020020146;ENSOARG00020020359;ENSOARG00020020841;ENSOARG00020023275;ENSOARG00020023792;ENSOARG00020024449;ENSOARG00020024807;ENSOARG00020025042;ENSOARG00020025942	SEMA3E;FGF7;DCHS1;SPINT1;BMP7;PKHD1;SFRP2;SPRY2;GPC3;WNT5A;MSX2;EDN1;ADAMTS16;LHX1;SFRP1;HHIP;SOX9
18	GO:0001667	BP	ameboidal-type cell migration	18/ 1002	157/ 23771	0.11465	0.000115487	0.00939032	ENSOARG00020000596;ENSOARG00020000651;ENSOARG00020000796;ENSOARG00020000981;ENSOARG00020005989;ENSOARG00020008130;ENSOARG00020008460;ENSOARG00020012995;ENSOARG00020014807;ENSOARG00020015287;ENSOARG00020016227;ENSOARG00020016340;ENSOARG00020017690;ENSOARG00020018111;ENSOARG00020020359;ENSOARG00020023275;ENSOARG00020024001;ENSOARG00020024263	CYP1B1;SEMA3D;PIK3R3;SEMA3E;CDH13;STARD13;SEMA6D;DAAM2;NR4A1;KIT;;FAT2;;TMEM201;WNT5A;EDN1;SEMA7A;ARID5B
50	GO:0002684	BP	positive regulation of immune system process	50/ 1002	671/ 23771	0.0745156	0.000120884	0.00971931	ENSOARG00020001251;ENSOARG00020002611;ENSOARG00020003248;ENSOARG00020003374;ENSOARG00020003474;ENSOARG00020004359;ENSOARG00020004514;ENSOARG00020004582;ENSOARG00020005077;ENSOARG00020005334;ENSOARG00020005590;ENSOARG00020006168;ENSOARG00020006183;ENSOARG00020006254;ENSOARG00020006588;ENSOARG00020006589;ENSOARG00020006787;ENSOARG00020007182;ENSOARG00020007334;ENSOARG00020007422;ENSOARG00020007754;…	EPHB6;IL18R1;DHX58;TNFSF13B;VAV3;THBS4;LAG3;CXCL10;;PLSCR1;FYN;BLOC1S3;IL6;IRAK3;FCGR1A;;;PDE4B;CCL20;PLPP6;IGF2;PRKCZ;SELP;;;;IL15;;SHLD1;;CNR1;IRF7;KIT;RC3H1;NCKAP1L;ARID5A;;;WNT5A;;SKAP1;MYB;;F2RL1;ZNFX1;CDKN1A;PYCARD;SEMA7A;;NLRC5
125	GO:0003677	MF	DNA binding	125/ 1002	2097/ 23771	0.059609	8.09515e-05	0.00973169	ENSOARG00020000039;ENSOARG00020000082;ENSOARG00020000257;ENSOARG00020000275;ENSOARG00020000312;ENSOARG00020000426;ENSOARG00020000532;ENSOARG00020001798;ENSOARG00020002084;ENSOARG00020002953;ENSOARG00020003178;ENSOARG00020003248;ENSOARG00020003385;ENSOARG00020003435;ENSOARG00020003942;ENSOARG00020004037;ENSOARG00020004051;ENSOARG00020004318;ENSOARG00020004786;ENSOARG00020004802;ENSOARG00020005545;…	EXO5;HIVEP3;HOXD3;HOXD4;HOXA1;ZNF691;NFIL3;SMC1B;KLF4;BCL11A;TNFRSF6B;DHX58;ESRRB;;;;ZNF784;ZNF583;FOXS1;;VAX2;PRDM16;REV3L;MXD1;H1-4;H2AC6;H2BC4;HIST1H1T;H2BC18;HMGA2;HIST2H2BE;PURG;CARF;H1-2;H1-5;H2BC15;;CIART;KLF6;ZNF12;SMAD3;IRX3;IRX5;IFIT5;;BACH2;H1-3;SP110;KLF5;;;TET1;;;IRF9;;ZNF274;IRF8;ELL3;CEBPD;PRRX1;FOXO3;THAP8;IFIH1;SIX5;MSC;ZNF382;TRIM16;H2AFY2;EHF;ZFHX2;;ZNF570;;BATF2;ZNF300;IRF7;NR…
17	GO:0090257	BP	regulation of muscle system process	17/ 1002	144/ 23771	0.118056	0.000123531	0.00981489	ENSOARG00020000924;ENSOARG00020002982;ENSOARG00020005077;ENSOARG00020007182;ENSOARG00020008389;ENSOARG00020008975;ENSOARG00020010382;ENSOARG00020013194;ENSOARG00020016992;ENSOARG00020017093;ENSOARG00020019907;ENSOARG00020019914;ENSOARG00020022990;ENSOARG00020023275;ENSOARG00020023614;ENSOARG00020023772;ENSOARG00020025439	PKP2;GJA5;;PDE4B;KCNMA1;;FOXO3;TRPC3;CACNA1C;ADRA2A;RYR2;ANK2;F2R;EDN1;ADRA1B;ADRB2;IGFBP5
19	GO:0060326	BP	cell chemotaxis	19/ 1002	172/ 23771	0.110465	0.000124305	0.00981489	ENSOARG00020002463;ENSOARG00020002903;ENSOARG00020003298;ENSOARG00020003474;ENSOARG00020004582;ENSOARG00020005782;ENSOARG00020006387;ENSOARG00020007182;ENSOARG00020007334;ENSOARG00020008637;ENSOARG00020012040;ENSOARG00020014807;ENSOARG00020015287;ENSOARG00020016080;ENSOARG00020016227;ENSOARG00020017690;ENSOARG00020020934;ENSOARG00020021566;ENSOARG00020022138	S1PR1;CXCL6;;VAV3;CXCL10;AGTR1;;PDE4B;CCL20;CH25H;CXCR4;NR4A1;KIT;NCKAP1L;;;HBEGF;;HOXB9
84	GO:0044093	BP	positive regulation of molecular function	84/ 1002	1310/ 23771	0.0641221	0.000124485	0.00981489	ENSOARG00020000473;ENSOARG00020000891;ENSOARG00020001008;ENSOARG00020001251;ENSOARG00020001378;ENSOARG00020001430;ENSOARG00020001529;ENSOARG00020002084;ENSOARG00020002164;ENSOARG00020002611;ENSOARG00020002780;ENSOARG00020003298;ENSOARG00020003466;ENSOARG00020003474;ENSOARG00020003849;ENSOARG00020003858;ENSOARG00020005077;ENSOARG00020005334;ENSOARG00020005604;ENSOARG00020005782;ENSOARG00020006072;…	F3;eIF2aK2;TNFSF10;EPHB6;TIAM1;RGS4;STAC3;KLF4;EPHB3;IL18R1;RIPK4;;RGS16;VAV3;;;;PLSCR1;AKAP6;AGTR1;PCOLCE2;IL6;IRAK3;HMGA2;SLCO3A1;ARHGAP25;CCL20;IGF2;STARD13;DACT1;CIDEB;;SMAD3;SELE;ADCYAP1;;;FZD2;;FGFR4;CDC20B;;PRR7;LFNG;ASAP3;TRIM26;KIT;ANGPT1;ATP2A3;NCKAP1L;CDC42EP2;EPHA4;ADRA2A;NMUR2;JPH2;NCF1;FGFR2;AR;RYR2;RAP1GAP;WNT5A;HBEGF;CLDN4;;PLCL2;;RIN1;F2R;;F2RL1;MYL4;EDN1;ADRB2;CDKN1A;PYCARD;;PIM…
36	GO:0030335	BP	positive regulation of cell migration	36/ 1002	431/ 23771	0.0835267	0.00013452	0.0102979	ENSOARG00020000651;ENSOARG00020000981;ENSOARG00020001378;ENSOARG00020004359;ENSOARG00020004380;ENSOARG00020004582;ENSOARG00020005077;ENSOARG00020005708;ENSOARG00020005989;ENSOARG00020006751;ENSOARG00020007334;ENSOARG00020007377;ENSOARG00020008417;ENSOARG00020008460;ENSOARG00020008646;ENSOARG00020009743;ENSOARG00020014945;ENSOARG00020015343;ENSOARG00020015652;ENSOARG00020016080;ENSOARG00020016801;…	SEMA3D;SEMA3E;TIAM1;THBS4;LAMC2;CXCL10;;FGF7;CDH13;GPNMB;CCL20;VIL1;SELP;SEMA6D;DAB2;;BMP7;ANGPT1;WNT5B;NCKAP1L;EPHA4;ADRA2A;FUT1;SPRY2;WNT5A;HBEGF;CLDN4;;CARMIL2;F2R;F2RL1;EDN1;PYCARD;SEMA7A;IGFBP5;SOX9
59	GO:0098590	CC	plasma membrane region	59/ 1002	846/ 23771	0.06974	0.00016049	0.0103544	ENSOARG00020000968;ENSOARG00020001486;ENSOARG00020001524;ENSOARG00020002675;ENSOARG00020002706;ENSOARG00020003755;ENSOARG00020004457;ENSOARG00020004677;ENSOARG00020004737;ENSOARG00020004893;ENSOARG00020005022;ENSOARG00020005048;ENSOARG00020005077;ENSOARG00020005482;ENSOARG00020005989;ENSOARG00020006134;ENSOARG00020007565;ENSOARG00020007809;ENSOARG00020007862;ENSOARG00020008389;ENSOARG00020008646;…	ADGRL1;GABBR2;SLC2A2;MX2;MX1;GRIN2C;NEU3;;TRPC4;LRP2;EPCAM;HCK;;KRT19;CDH13;SLC3A1;MYO7A;CAVIN2;PRKCZ;KCNMA1;DAB2;SELE;IFIT5;KRT8;;;S100G;PTGIS;KCTD12;TRPM6;SLC39A8;SLC26A4;SLC34A1;CDH8;CNR1;SLC9A3;GRIN2A;SLC7A8;;ITGA5;PKHD1;CDH16;GRIA1;CLDN7;CRYAB;ANO1;SPRY2;ANK2;CLDN4;SKAP1;GRIA3;KIF17;F2R;ADRA1B;ADRB2;SLC46A1;JAG1;GRID1;
31	GO:0045087	BP	innate immune response	31/ 1002	354/ 23771	0.0875706	0.000138025	0.0105104	ENSOARG00020002675;ENSOARG00020002706;ENSOARG00020003248;ENSOARG00020003473;ENSOARG00020003520;ENSOARG00020003849;ENSOARG00020004451;ENSOARG00020004582;ENSOARG00020005281;ENSOARG00020005590;ENSOARG00020006358;ENSOARG00020006589;ENSOARG00020006787;ENSOARG00020006877;ENSOARG00020007303;ENSOARG00020009051;ENSOARG00020009247;ENSOARG00020009445;ENSOARG00020010727;ENSOARG00020010913;ENSOARG00020014111;…	MX2;MX1;DHX58;;;;SERINC5;CXCL10;;FYN;H2BC4;;;HIST2H2BE;H2BC15;;;;IFIH1;Bst-2B;TRIM26;;;ARID5A;;;CYBB;IFI6;F2RL1;PYCARD;NLRC5
31	GO:0071345	BP	cellular response to cytokine stimulus	31/ 1002	357/ 23771	0.0868347	0.00015259	0.0115583	ENSOARG00020000532;ENSOARG00020000571;ENSOARG00020000709;ENSOARG00020002084;ENSOARG00020003298;ENSOARG00020006072;ENSOARG00020006183;ENSOARG00020007334;ENSOARG00020008771;ENSOARG00020008812;ENSOARG00020008975;ENSOARG00020009040;ENSOARG00020009199;ENSOARG00020009703;ENSOARG00020010083;ENSOARG00020011918;ENSOARG00020012040;ENSOARG00020015501;ENSOARG00020016143;ENSOARG00020016778;ENSOARG00020017185;…	NFIL3;CSF2;GSDME;KLF4;;PCOLCE2;IL6;CCL20;IFIT2;IFIT3;;;KLF5;IRF8;PTGIS;MSC;CXCR4;RC3H1;EGR1;CDC42EP2;PDE12;SPRY2;WNT5A;;GPD1;PYCARD;ARID5B;RNF125;SFRP1;SOX9;ETV3
8	GO:0003073	BP	regulation of systemic arterial blood pressure	8/ 1002	38/ 23771	0.210526	0.000153475	0.0115644	ENSOARG00020005077;ENSOARG00020005782;ENSOARG00020019886;ENSOARG00020021967;ENSOARG00020022990;ENSOARG00020023002;ENSOARG00020023275;ENSOARG00020023772	;AGTR1;AR;NCALD;F2R;F2RL1;EDN1;ADRB2
9	GO:0051965	BP	positive regulation of synapse assembly	9/ 1002	48/ 23771	0.1875	0.000154352	0.0115699	ENSOARG00020000438;ENSOARG00020002164;ENSOARG00020002986;ENSOARG00020003350;ENSOARG00020014291;ENSOARG00020017317;ENSOARG00020019658;ENSOARG00020024280;ENSOARG00020025346	NLGN1;EPHB3;LRRN3;ADGRB1;LRRN1;ASIC2;AMIGO3;NLGN3;FLRT3
33	GO:0048598	BP	embryonic morphogenesis	33/ 1002	388/ 23771	0.0850515	0.000164279	0.0121871	ENSOARG00020000257;ENSOARG00020000275;ENSOARG00020002410;ENSOARG00020004379;ENSOARG00020005545;ENSOARG00020007565;ENSOARG00020007754;ENSOARG00020008589;ENSOARG00020008717;ENSOARG00020009957;ENSOARG00020010772;ENSOARG00020013007;ENSOARG00020013321;ENSOARG00020014945;ENSOARG00020015035;ENSOARG00020016992;ENSOARG00020017100;ENSOARG00020017587;ENSOARG00020017755;ENSOARG00020018761;ENSOARG00020018823;…	HOXD3;HOXD4;COL2A1;ALDH1A3;VAX2;MYO7A;IGF2;SMAD3;IRX5;PRRX1;FZD2;ST14;SPINT1;BMP7;MDFI;CACNA1C;FRZB;SFRP2;APLN;FGFR2;SPRY2;RYR2;GPC3;WNT5A;MSX2;INSIG1;HOXB9;NOG;EDN1;LHX1;SFRP1;FLRT3;SOX9
16	GO:0060759	BP	regulation of response to cytokine stimulus	16/ 1002	134/ 23771	0.119403	0.00016935	0.0124989	ENSOARG00020002084;ENSOARG00020002136;ENSOARG00020008539;ENSOARG00020009445;ENSOARG00020010727;ENSOARG00020012040;ENSOARG00020013373;ENSOARG00020013676;ENSOARG00020014334;ENSOARG00020014727;ENSOARG00020015343;ENSOARG00020020359;ENSOARG00020023002;ENSOARG00020023275;ENSOARG00020023963;ENSOARG00020024831	KLF4;ADAR;ECM1;;IFIH1;CXCR4;;SLIT3;ISG15;IRF7;ANGPT1;WNT5A;F2RL1;EDN1;PYCARD;NLRC5
6	GO:1900120	BP	regulation of receptor binding	6/ 1002	21/ 23771	0.285714	0.000173847	0.0127653	ENSOARG00020013102;ENSOARG00020013342;ENSOARG00020015478;ENSOARG00020021690;ENSOARG00020022013;ENSOARG00020022924	;LDOC1;ATP2A3;PLCL2;;NOG
21	GO:0051480	BP	regulation of cytosolic calcium ion concentration	21/ 1002	206/ 23771	0.101942	0.000176427	0.0128239	ENSOARG00020003755;ENSOARG00020004582;ENSOARG00020004737;ENSOARG00020005782;ENSOARG00020008589;ENSOARG00020009231;ENSOARG00020010750;ENSOARG00020012040;ENSOARG00020013194;ENSOARG00020014809;ENSOARG00020016992;ENSOARG00020017502;ENSOARG00020017959;ENSOARG00020017975;ENSOARG00020019907;ENSOARG00020020359;ENSOARG00020021401;ENSOARG00020022990;ENSOARG00020023002;ENSOARG00020023275;ENSOARG00020023614	GRIN2C;CXCL10;TRPC4;AGTR1;SMAD3;ADCYAP1;LPAR6;CXCR4;TRPC3;GRIN2A;CACNA1C;NMUR2;ITPR3;JPH2;RYR2;WNT5A;NALF2;F2R;F2RL1;EDN1;ADRA1B
14	GO:0030278	BP	regulation of ossification	14/ 1002	108/ 23771	0.12963	0.000178538	0.0129122	ENSOARG00020002463;ENSOARG00020007561;ENSOARG00020008539;ENSOARG00020009574;ENSOARG00020009868;ENSOARG00020014334;ENSOARG00020014945;ENSOARG00020018704;ENSOARG00020020359;ENSOARG00020023772;ENSOARG00020024540;ENSOARG00020024807;ENSOARG00020024825;ENSOARG00020025942	S1PR1;GPM6B;ECM1;PKDCC;SRGN;ISG15;BMP7;SCUBE2;WNT5A;ADRB2;EGR2;SFRP1;BMP6;SOX9
45	GO:0048646	BP	anatomical structure formation involved in morphogenesis	45/ 1002	602/ 23771	0.0747508	0.000196274	0.0140536	ENSOARG00020000548;ENSOARG00020000596;ENSOARG00020000811;ENSOARG00020000981;ENSOARG00020002164;ENSOARG00020002410;ENSOARG00020002463;ENSOARG00020002982;ENSOARG00020004893;ENSOARG00020005989;ENSOARG00020008589;ENSOARG00020008790;ENSOARG00020009176;ENSOARG00020009199;ENSOARG00020012358;ENSOARG00020013007;ENSOARG00020013293;ENSOARG00020013321;ENSOARG00020013770;ENSOARG00020013985;ENSOARG00020014547;…	CNTN1;CYP1B1;PTGFRN;SEMA3E;EPHB3;COL2A1;S1PR1;GJA5;LRP2;CDH13;SMAD3;THBS3;DCHS1;KLF5;MTHFR;ST14;ESM1;SPINT1;LFNG;UGT8;CALCRL;BMP7;DUSP5;ANGPT1;ZNF219;RNF213;TFAP2B;;ZNF385A;;APLN;AR;WNT5A;PLXNA2;MSX2;TCTA;LMOD1;PGM5;VEGFA;NOG;NDNF;LHX1;EGR2;SFRP1;SOX9
223	GO:0007165	BP	signal transduction	223/ 1002	4218/ 23771	0.0528687	0.000197294	0.0140567	ENSOARG00020000243;ENSOARG00020000257;ENSOARG00020000473;ENSOARG00020000548;ENSOARG00020000571;ENSOARG00020000596;ENSOARG00020000651;ENSOARG00020000796;ENSOARG00020000891;ENSOARG00020000951;ENSOARG00020000968;ENSOARG00020000981;ENSOARG00020001251;ENSOARG00020001335;ENSOARG00020001378;ENSOARG00020001430;ENSOARG00020001486;ENSOARG00020001529;ENSOARG00020001750;ENSOARG00020001848;ENSOARG00020002048;…	SST;HOXD3;F3;CNTN1;CSF2;CYP1B1;SEMA3D;PIK3R3;eIF2aK2;PLXNA4;ADGRL1;SEMA3E;EPHB6;OGN;TIAM1;RGS4;GABBR2;STAC3;NPFFR2;GPR85;DGKI;LGR5;KLF4;EPHB3;S1PR1;IL18R1;MX1;AFP;ITGB8;CXCL6;;ADGRB1;TNFSF13B;RGS16;VAV3;;;LAG3;CXCL10;;EPCAM;;;DGAT2;KRT19;VAX2;TSSK1B;FYN;FGF7;AGTR1;CDH13;IL6;IRAK3;;FCGR1A;HMGA2;GPNMB;PDE4B;SCN2A;ARHGAP25;CCL20;VIL1;JADE2;RASSF9;;IGF2;MEAK7;PRKCZ;PROKR1;ADCY4;STARD13;GPR63;;SELP;SE…
20	GO:0071363	BP	cellular response to growth factor stimulus	20/ 1002	193/ 23771	0.103627	0.000200124	0.0141871	ENSOARG00020002084;ENSOARG00020002410;ENSOARG00020002727;ENSOARG00020002982;ENSOARG00020005386;ENSOARG00020005590;ENSOARG00020007377;ENSOARG00020008589;ENSOARG00020010129;ENSOARG00020014807;ENSOARG00020014945;ENSOARG00020018823;ENSOARG00020019831;ENSOARG00020020359;ENSOARG00020022924;ENSOARG00020023214;ENSOARG00020024807;ENSOARG00020024825;ENSOARG00020025898;ENSOARG00020025942	KLF4;COL2A1;;GJA5;CILP;FYN;VIL1;SMAD3;DUSP22;NR4A1;BMP7;SPRY2;AMHR2;WNT5A;NOG;NDNF;SFRP1;BMP6;HEYL;SOX9
7	GO:0008045	BP	motor neuron axon guidance	7/ 1002	30/ 23771	0.233333	0.000201096	0.0141871	ENSOARG00020000951;ENSOARG00020004380;ENSOARG00020016801;ENSOARG00020022924;ENSOARG00020024449;ENSOARG00020024540;ENSOARG00020024809	PLXNA4;LAMC2;EPHA4;NOG;LHX1;EGR2;KIF5C
46	GO:0042327	BP	positive regulation of phosphorylation	46/ 1002	613/ 23771	0.0750408	0.000208077	0.014608	ENSOARG00020000571;ENSOARG00020000796;ENSOARG00020002164;ENSOARG00020003474;ENSOARG00020004211;ENSOARG00020004359;ENSOARG00020005590;ENSOARG00020005708;ENSOARG00020006182;ENSOARG00020006183;ENSOARG00020006702;ENSOARG00020006751;ENSOARG00020006911;ENSOARG00020007754;ENSOARG00020008386;ENSOARG00020008646;ENSOARG00020009231;ENSOARG00020011538;ENSOARG00020011892;ENSOARG00020012095;ENSOARG00020014945;…	CSF2;PIK3R3;EPHB3;VAV3;CRLF1;THBS4;FYN;FGF7;NIBAN1;IL6;HMGA2;GPNMB;SLCO3A1;IGF2;;DAB2;ADCYAP1;FAM20A;IL15;FGFR4;BMP7;KIT;ANGPT1;NCKAP1L;ITGA5;EPHA4;ADRA2A;PRR5L;SFRP2;NCF1;FGFR2;SPRY2;AR;WNT5A;HBEGF;GDF9;EDN1;GPD1;ADRB2;CDKN1A;SEMA7A;PIM1;TCIM;BMP6;SOX9;TELO2
6	GO:0005132	MF	type I interferon receptor binding	6/ 1002	20/ 23771	0.3	0.000128751	0.0146842	ENSOARG00020006545;ENSOARG00020006667;ENSOARG00020006881;ENSOARG00020007263;ENSOARG00020022810;ENSOARG00020022827	;;;;;
22	GO:0009897	CC	external side of plasma membrane	22/ 1002	220/ 23771	0.1	0.000238594	0.0148803	ENSOARG00020000438;ENSOARG00020000602;ENSOARG00020000941;ENSOARG00020002463;ENSOARG00020003108;ENSOARG00020004457;ENSOARG00020004514;ENSOARG00020004582;ENSOARG00020004893;ENSOARG00020005989;ENSOARG00020006475;ENSOARG00020006588;ENSOARG00020006889;ENSOARG00020008417;ENSOARG00020012040;ENSOARG00020015287;ENSOARG00020016394;ENSOARG00020018064;ENSOARG00020022352;ENSOARG00020023063;ENSOARG00020023444;…	NLGN1;;CD69;S1PR1;ABCG1;NEU3;LAG3;CXCL10;LRP2;CDH13;;FCGR1A;;SELP;CXCR4;KIT;ITGA5;;;;;SEMA7A
14	GO:0045598	BP	regulation of fat cell differentiation	14/ 1002	110/ 23771	0.127273	0.000217166	0.0150988	ENSOARG00020008589;ENSOARG00020009199;ENSOARG00020014945;ENSOARG00020015132;ENSOARG00020016620;ENSOARG00020017100;ENSOARG00020017587;ENSOARG00020020359;ENSOARG00020020841;ENSOARG00020021923;ENSOARG00020023409;ENSOARG00020024237;ENSOARG00020024807;ENSOARG00020024860	SMAD3;KLF5;BMP7;CDS1;ZNF385A;FRZB;SFRP2;WNT5A;MSX2;INSIG1;GNB3;PIM1;SFRP1;JAG1
14	GO:0006937	BP	regulation of muscle contraction	14/ 1002	110/ 23771	0.127273	0.000217166	0.0150988	ENSOARG00020000924;ENSOARG00020002982;ENSOARG00020005077;ENSOARG00020007182;ENSOARG00020008389;ENSOARG00020008975;ENSOARG00020016992;ENSOARG00020017093;ENSOARG00020019907;ENSOARG00020019914;ENSOARG00020022990;ENSOARG00020023275;ENSOARG00020023614;ENSOARG00020023772	PKP2;GJA5;;PDE4B;KCNMA1;;CACNA1C;ADRA2A;RYR2;ANK2;F2R;EDN1;ADRA1B;ADRB2
52	GO:0032101	BP	regulation of response to external stimulus	52/ 1002	726/ 23771	0.0716253	0.000221794	0.015273	ENSOARG00020000602;ENSOARG00020000651;ENSOARG00020000951;ENSOARG00020000981;ENSOARG00020002084;ENSOARG00020002136;ENSOARG00020002344;ENSOARG00020003248;ENSOARG00020003858;ENSOARG00020004359;ENSOARG00020004514;ENSOARG00020004582;ENSOARG00020005334;ENSOARG00020005726;ENSOARG00020005989;ENSOARG00020006183;ENSOARG00020006238;ENSOARG00020006254;ENSOARG00020006588;ENSOARG00020008460;ENSOARG00020008589;…	;SEMA3D;PLXNA4;SEMA3E;KLF4;ADAR;FNDC4;DHX58;;THBS4;LAG3;CXCL10;PLSCR1;N4BP1;CDH13;IL6;LRFN5;IRAK3;FCGR1A;SEMA6D;SMAD3;;;;PTGIS;IL15;CXCR4;FEM1A;;CNR1;ISG15;IRF7;NCKAP1L;;PDCD4;EPHA4;;;;WNT5A;;F2R;F2RL1;HERC5;ZNFX1;TNFAIP3;PYCARD;SEMA7A;RNF125;BMP6;NLRC5;DNASE1
8	GO:0019229	BP	regulation of vasoconstriction	8/ 1002	40/ 23771	0.2	0.000223997	0.0152785	ENSOARG00020005077;ENSOARG00020005782;ENSOARG00020017093;ENSOARG00020017317;ENSOARG00020020329;ENSOARG00020022990;ENSOARG00020023275;ENSOARG00020023614	;AGTR1;ADRA2A;ASIC2;HRH2;F2R;EDN1;ADRA1B
8	GO:0021915	BP	neural tube development	8/ 1002	40/ 23771	0.2	0.000223997	0.0152785	ENSOARG00020008146;ENSOARG00020009176;ENSOARG00020018216;ENSOARG00020018717;ENSOARG00020020359;ENSOARG00020020727;ENSOARG00020022924;ENSOARG00020024807	DACT1;DCHS1;SALL2;INKA1;WNT5A;PLXNA2;NOG;SFRP1
20	GO:0050730	BP	regulation of peptidyl-tyrosine phosphorylation	20/ 1002	195/ 23771	0.102564	0.000229733	0.015578	ENSOARG00020000571;ENSOARG00020004211;ENSOARG00020004359;ENSOARG00020005590;ENSOARG00020005708;ENSOARG00020006183;ENSOARG00020007754;ENSOARG00020007862;ENSOARG00020010129;ENSOARG00020011892;ENSOARG00020015287;ENSOARG00020015343;ENSOARG00020016394;ENSOARG00020016801;ENSOARG00020017093;ENSOARG00020017587;ENSOARG00020018390;ENSOARG00020020934;ENSOARG00020024807;ENSOARG00020024825	CSF2;CRLF1;THBS4;FYN;FGF7;IL6;IGF2;PRKCZ;DUSP22;IL15;KIT;ANGPT1;ITGA5;EPHA4;ADRA2A;SFRP2;NCF1;HBEGF;SFRP1;BMP6
6	GO:0048841	BP	regulation of axon extension involved in axon guidance	6/ 1002	22/ 23771	0.272727	0.000230553	0.015578	ENSOARG00020000651;ENSOARG00020000951;ENSOARG00020000981;ENSOARG00020008460;ENSOARG00020020359;ENSOARG00020024001	SEMA3D;PLXNA4;SEMA3E;SEMA6D;WNT5A;SEMA7A
15	GO:0006334	BP	nucleosome assembly	15/ 1002	124/ 23771	0.120968	0.000231742	0.0155852	ENSOARG00020006331;ENSOARG00020006358;ENSOARG00020006370;ENSOARG00020006656;ENSOARG00020006877;ENSOARG00020007160;ENSOARG00020007249;ENSOARG00020007303;ENSOARG00020009051;ENSOARG00020009112;ENSOARG00020009247;ENSOARG00020009328;ENSOARG00020012361;ENSOARG00020023527;ENSOARG00020025942	H1-4;H2BC4;HIST1H1T;H2BC18;HIST2H2BE;H1-2;H1-5;H2BC15;;H1-3;;;H2AFY2;NAP1L5;SOX9
37	GO:0031344	BP	regulation of cell projection organization	37/ 1002	463/ 23771	0.0799136	0.000235765	0.015782	ENSOARG00020000438;ENSOARG00020000548;ENSOARG00020000651;ENSOARG00020000981;ENSOARG00020002084;ENSOARG00020002164;ENSOARG00020005077;ENSOARG00020005590;ENSOARG00020007377;ENSOARG00020008460;ENSOARG00020009199;ENSOARG00020009957;ENSOARG00020012130;ENSOARG00020012677;ENSOARG00020012995;ENSOARG00020013412;ENSOARG00020014000;ENSOARG00020014945;ENSOARG00020016778;ENSOARG00020016801;ENSOARG00020017587;…	NLGN1;CNTN1;SEMA3D;SEMA3E;KLF4;EPHB3;;FYN;VIL1;SEMA6D;KLF5;PRRX1;CDKL5;MCIDAS;DAAM2;CNR1;NEGR1;BMP7;CDC42EP2;EPHA4;SFRP2;PLCE1;SPRY3;SPRY2;AVIL;RAP1GAP;WNT5A;PLXNA2;MYLIP;CARMIL2;F2RL1;NCKIPSD;NDNF;SEMA7A;NLGN3;SFRP1;GPM6A
19	GO:0045926	BP	negative regulation of growth	19/ 1002	181/ 23771	0.104972	0.000242225	0.0160749	ENSOARG00020000651;ENSOARG00020000981;ENSOARG00020008460;ENSOARG00020008589;ENSOARG00020013676;ENSOARG00020016227;ENSOARG00020017100;ENSOARG00020017587;ENSOARG00020017690;ENSOARG00020017879;ENSOARG00020020146;ENSOARG00020020359;ENSOARG00020021050;ENSOARG00020022924;ENSOARG00020023772;ENSOARG00020023947;ENSOARG00020024001;ENSOARG00020024807;ENSOARG00020025439	SEMA3D;SEMA3E;SEMA6D;SMAD3;SLIT3;;FRZB;SFRP2;;CRYAB;GPC3;WNT5A;GDF9;NOG;ADRB2;CDKN1A;SEMA7A;SFRP1;IGFBP5
33	GO:0050778	BP	positive regulation of immune response	33/ 1002	401/ 23771	0.0822943	0.000242374	0.0160749	ENSOARG00020002611;ENSOARG00020003374;ENSOARG00020003474;ENSOARG00020004514;ENSOARG00020005334;ENSOARG00020005590;ENSOARG00020006588;ENSOARG00020006589;ENSOARG00020006787;ENSOARG00020007182;ENSOARG00020007862;ENSOARG00020009040;ENSOARG00020010910;ENSOARG00020011892;ENSOARG00020011907;ENSOARG00020012561;ENSOARG00020013373;ENSOARG00020013412;ENSOARG00020014727;ENSOARG00020015501;ENSOARG00020016080;…	IL18R1;TNFSF13B;VAV3;LAG3;PLSCR1;FYN;FCGR1A;;;PDE4B;PRKCZ;;;IL15;;SHLD1;;CNR1;IRF7;RC3H1;NCKAP1L;ARID5A;;;WNT5A;SKAP1;MYB;;F2RL1;ZNFX1;PYCARD;;NLRC5
48	GO:0009719	BP	response to endogenous stimulus	48/ 1002	660/ 23771	0.0727273	0.00024761	0.0162993	ENSOARG00020002344;ENSOARG00020002410;ENSOARG00020002982;ENSOARG00020004893;ENSOARG00020005077;ENSOARG00020005386;ENSOARG00020005482;ENSOARG00020005590;ENSOARG00020005604;ENSOARG00020006183;ENSOARG00020007182;ENSOARG00020007377;ENSOARG00020007766;ENSOARG00020008507;ENSOARG00020008589;ENSOARG00020009688;ENSOARG00020009743;ENSOARG00020010129;ENSOARG00020012198;ENSOARG00020013342;ENSOARG00020013676;…	FNDC4;COL2A1;GJA5;LRP2;;CILP;KRT19;FYN;AKAP6;IL6;PDE4B;VIL1;MEAK7;CDH1;SMAD3;GHRHR;;DUSP22;TRIM16;LDOC1;SLIT3;NR4A1;BMP7;KIT;RAB15;EGR1;EPHA4;ADRA2A;ARID5A;AR;RYR2;WNT5A;AQP9;INSIG1;;MSI1;NOG;NDNF;EDN1;GPD1;SESN3;ADRB2;SFRP1;BMP6;IGFBP5;EPM2AIP1;HEYL;SOX9
10	GO:0050688	BP	regulation of defense response to virus	10/ 1002	62/ 23771	0.16129	0.000248023	0.0162993	ENSOARG00020003248;ENSOARG00020003858;ENSOARG00020009445;ENSOARG00020009450;ENSOARG00020011892;ENSOARG00020020006;ENSOARG00020020061;ENSOARG00020023567;ENSOARG00020023963;ENSOARG00020024558	DHX58;;;;IL15;;;HERC5;PYCARD;RNF125
115	GO:0032268	BP	regulation of cellular protein metabolic process	115/ 1002	1953/ 23771	0.0588838	0.000255788	0.0167157	ENSOARG00020000473;ENSOARG00020000571;ENSOARG00020000796;ENSOARG00020000891;ENSOARG00020001008;ENSOARG00020001750;ENSOARG00020002042;ENSOARG00020002084;ENSOARG00020002136;ENSOARG00020002151;ENSOARG00020002561;ENSOARG00020002727;ENSOARG00020003350;ENSOARG00020003772;ENSOARG00020003858;ENSOARG00020004211;ENSOARG00020004359;ENSOARG00020005077;ENSOARG00020005590;ENSOARG00020005708;ENSOARG00020005726;…	F3;CSF2;PIK3R3;eIF2aK2;TNFSF10;NPFFR2;HABP4;KLF4;ADAR;MAGEF1;SERPINI1;;ADGRB1;BTG2;;CRLF1;THBS4;;FYN;FGF7;N4BP1;AGTR1;PCOLCE2;NIBAN1;IL6;IRAK3;HMGA2;GPNMB;SLCO3A1;H1-5;IGF2;PRKCZ;DACT1;CIDEB;;ECM1;SMAD3;DAB2;;METTL18;ADCYAP1;TET1;;ZNF274;DUSP22;PACSIN3;PRKAR2B;FAM20A;MTRES1;IL15;;FGFR4;MTHFR;CDC20B;;PRR7;NHLRC1;CHAC1;SPTBN4;ISG15;NR4A1;BMP7;KIT;ANGPT1;ATP2A3;RC3H1;NCKAP1L;EGR1;ITGA5;ZNF385A;EPHA4…
122	GO:0051246	BP	regulation of protein metabolic process	122/ 1002	2095/ 23771	0.0582339	0.000256682	0.0167157	ENSOARG00020000473;ENSOARG00020000571;ENSOARG00020000796;ENSOARG00020000891;ENSOARG00020001008;ENSOARG00020001750;ENSOARG00020002042;ENSOARG00020002084;ENSOARG00020002136;ENSOARG00020002151;ENSOARG00020002561;ENSOARG00020002727;ENSOARG00020003108;ENSOARG00020003350;ENSOARG00020003755;ENSOARG00020003772;ENSOARG00020003858;ENSOARG00020004211;ENSOARG00020004359;ENSOARG00020005077;ENSOARG00020005462;…	F3;CSF2;PIK3R3;eIF2aK2;TNFSF10;NPFFR2;HABP4;KLF4;ADAR;MAGEF1;SERPINI1;;ABCG1;ADGRB1;GRIN2C;BTG2;;CRLF1;THBS4;;DGAT2;FYN;FGF7;N4BP1;AGTR1;PCOLCE2;NIBAN1;IL6;IRAK3;HMGA2;GPNMB;SLCO3A1;H1-5;IGF2;PRKCZ;DACT1;CIDEB;;ECM1;SMAD3;DAB2;;METTL18;ADCYAP1;TET1;;;GHRHR;ZNF274;DUSP22;PACSIN3;PRKAR2B;FAM20A;MTRES1;IL15;;FGFR4;MTHFR;CDC20B;;PRR7;NHLRC1;CHAC1;SPTBN4;ISG15;NR4A1;GRIN2A;BMP7;KIT;ANGPT1;ATP2A3;RC3H1…
30	GO:0098609	BP	cell-cell adhesion	30/ 1002	353/ 23771	0.0849858	0.000264372	0.0171389	ENSOARG00020000438;ENSOARG00020000596;ENSOARG00020000924;ENSOARG00020000968;ENSOARG00020004359;ENSOARG00020004677;ENSOARG00020005989;ENSOARG00020006298;ENSOARG00020006377;ENSOARG00020008417;ENSOARG00020008507;ENSOARG00020008826;ENSOARG00020009176;ENSOARG00020011858;ENSOARG00020013404;ENSOARG00020014000;ENSOARG00020014061;ENSOARG00020014945;ENSOARG00020015287;ENSOARG00020016227;ENSOARG00020016340;…	NLGN1;CYP1B1;PKP2;ADGRL1;THBS4;;CDH13;PLEKHA7;PCDH9;SELP;CDH1;SELE;DCHS1;SLC39A8;CDH8;NEGR1;PTPRU;BMP7;KIT;;FAT2;ITGA5;CDH16;;CLDN4;CLDN2;SPARCL1;NLGN3;FLRT3;SOX9
26	GO:0052547	BP	regulation of peptidase activity	26/ 1002	288/ 23771	0.0902778	0.000286369	0.0184237	ENSOARG00020000473;ENSOARG00020001008;ENSOARG00020002084;ENSOARG00020002561;ENSOARG00020005077;ENSOARG00020006072;ENSOARG00020008280;ENSOARG00020008539;ENSOARG00020008589;ENSOARG00020013499;ENSOARG00020014807;ENSOARG00020015478;ENSOARG00020016801;ENSOARG00020017394;ENSOARG00020017587;ENSOARG00020017879;ENSOARG00020021024;ENSOARG00020021120;ENSOARG00020021657;ENSOARG00020022145;ENSOARG00020022688;…	F3;TNFSF10;KLF4;SERPINI1;;PCOLCE2;CIDEB;ECM1;SMAD3;PRR7;NR4A1;ATP2A3;EPHA4;TFPI2;SFRP2;CRYAB;IFI6;CLDN4;;CST6;SERPINF1;F2R;SPINK6;PYCARD;PMAIP1;SERPINB13
14	GO:0008217	BP	regulation of blood pressure	14/ 1002	113/ 23771	0.123894	0.000288513	0.0184237	ENSOARG00020005077;ENSOARG00020005782;ENSOARG00020013412;ENSOARG00020017755;ENSOARG00020019385;ENSOARG00020019849;ENSOARG00020019886;ENSOARG00020021967;ENSOARG00020022088;ENSOARG00020022990;ENSOARG00020023000;ENSOARG00020023002;ENSOARG00020023275;ENSOARG00020023772	;AGTR1;CNR1;APLN;LVRN;NPR3;AR;NCALD;NPY1R;F2R;;F2RL1;EDN1;ADRB2
3	GO:0071504	BP	cellular response to heparin	3/ 1002	4/ 23771	0.75	0.00028931	0.0184237	ENSOARG00020016143;ENSOARG00020024807;ENSOARG00020025942	EGR1;SFRP1;SOX9
3	GO:0072086	BP	specification of loop of Henle identity	3/ 1002	4/ 23771	0.75	0.00028931	0.0184237	ENSOARG00020008675;ENSOARG00020023933;ENSOARG00020023975	IRX3;IRX1;IRX2
31	GO:0051090	BP	regulation of DNA-binding transcription factor activity	31/ 1002	364/ 23771	0.0851648	0.000296294	0.0187853	ENSOARG00020000596;ENSOARG00020000891;ENSOARG00020002084;ENSOARG00020002611;ENSOARG00020002780;ENSOARG00020003849;ENSOARG00020004462;ENSOARG00020004786;ENSOARG00020005048;ENSOARG00020006183;ENSOARG00020006254;ENSOARG00020006911;ENSOARG00020006968;ENSOARG00020009445;ENSOARG00020010083;ENSOARG00020010772;ENSOARG00020010910;ENSOARG00020014111;ENSOARG00020015287;ENSOARG00020015588;ENSOARG00020016458;…	CYP1B1;eIF2aK2;KLF4;IL18R1;RIPK4;;ID1;FOXS1;HCK;IL6;IRAK3;SLCO3A1;CARF;;PTGIS;FZD2;;TRIM26;KIT;CREBZF;PKHD1;AR;WNT5A;MSX2;EDN1;TNFAIP3;PYCARD;PIM1;ARID5B;NLRC5;HEYL
36	GO:0009887	BP	animal organ morphogenesis	36/ 1002	449/ 23771	0.0801782	0.000302462	0.0190089	ENSOARG00020000257;ENSOARG00020000275;ENSOARG00020002410;ENSOARG00020004379;ENSOARG00020004380;ENSOARG00020005077;ENSOARG00020005545;ENSOARG00020005708;ENSOARG00020007565;ENSOARG00020007754;ENSOARG00020007844;ENSOARG00020008589;ENSOARG00020008717;ENSOARG00020009176;ENSOARG00020009743;ENSOARG00020009957;ENSOARG00020010382;ENSOARG00020011636;ENSOARG00020013676;ENSOARG00020014945;ENSOARG00020015035;…	HOXD3;HOXD4;COL2A1;ALDH1A3;LAMC2;;VAX2;FGF7;MYO7A;IGF2;TMEFF2;SMAD3;IRX5;DCHS1;;PRRX1;FOXO3;COL11A2;SLIT3;BMP7;MDFI;SFRP2;CSRNP1;FGFR2;SPRY2;AR;GPC3;WNT5A;HOXB9;NOG;PITX2;ARID5B;LHX1;JAG1;HHIP;SOX9
36	GO:0031347	BP	regulation of defense response	36/ 1002	449/ 23771	0.0801782	0.000302462	0.0190089	ENSOARG00020000602;ENSOARG00020002136;ENSOARG00020002344;ENSOARG00020003248;ENSOARG00020003858;ENSOARG00020004514;ENSOARG00020005334;ENSOARG00020005726;ENSOARG00020006183;ENSOARG00020006238;ENSOARG00020006254;ENSOARG00020006588;ENSOARG00020008589;ENSOARG00020009040;ENSOARG00020009445;ENSOARG00020009450;ENSOARG00020010083;ENSOARG00020011892;ENSOARG00020013159;ENSOARG00020013373;ENSOARG00020013412;…	;ADAR;FNDC4;DHX58;;LAG3;PLSCR1;N4BP1;IL6;LRFN5;IRAK3;FCGR1A;SMAD3;;;;PTGIS;IL15;FEM1A;;CNR1;ISG15;IRF7;PDCD4;;;WNT5A;F2RL1;HERC5;ZNFX1;TNFAIP3;PYCARD;SEMA7A;RNF125;NLRC5;DNASE1
7	GO:0050919	BP	negative chemotaxis	7/ 1002	32/ 23771	0.21875	0.000308903	0.0192456	ENSOARG00020000651;ENSOARG00020000951;ENSOARG00020000981;ENSOARG00020008460;ENSOARG00020013676;ENSOARG00020020359;ENSOARG00020024001	SEMA3D;PLXNA4;SEMA3E;SEMA6D;SLIT3;WNT5A;SEMA7A
7	GO:0071526	BP	semaphorin-plexin signaling pathway	7/ 1002	32/ 23771	0.21875	0.000308903	0.0192456	ENSOARG00020000651;ENSOARG00020000951;ENSOARG00020000981;ENSOARG00020008460;ENSOARG00020020727;ENSOARG00020023275;ENSOARG00020024001	SEMA3D;PLXNA4;SEMA3E;SEMA6D;PLXNA2;EDN1;SEMA7A
19	GO:0043393	BP	regulation of protein binding	19/ 1002	185/ 23771	0.102703	0.00032036	0.0198733	ENSOARG00020001251;ENSOARG00020001378;ENSOARG00020003858;ENSOARG00020008146;ENSOARG00020008646;ENSOARG00020008771;ENSOARG00020009450;ENSOARG00020013102;ENSOARG00020013342;ENSOARG00020013770;ENSOARG00020015343;ENSOARG00020015478;ENSOARG00020018447;ENSOARG00020020359;ENSOARG00020021690;ENSOARG00020022013;ENSOARG00020022924;ENSOARG00020023772;ENSOARG00020023947	EPHB6;TIAM1;;DACT1;DAB2;IFIT2;;;LDOC1;LFNG;ANGPT1;ATP2A3;TMC8;WNT5A;PLCL2;;NOG;ADRB2;CDKN1A
12	GO:0044853	CC	plasma membrane raft	12/ 1002	89/ 23771	0.134831	0.000351563	0.0199325	ENSOARG00020004457;ENSOARG00020004737;ENSOARG00020005048;ENSOARG00020005989;ENSOARG00020007809;ENSOARG00020008389;ENSOARG00020008826;ENSOARG00020009743;ENSOARG00020010083;ENSOARG00020021817;ENSOARG00020022990;ENSOARG00020023614	NEU3;TRPC4;HCK;CDH13;CAVIN2;KCNMA1;SELE;;PTGIS;SKAP1;F2R;ADRA1B
25	GO:0002831	BP	regulation of response to biotic stimulus	25/ 1002	271/ 23771	0.0922509	0.000323895	0.0200064	ENSOARG00020002136;ENSOARG00020003248;ENSOARG00020003858;ENSOARG00020004514;ENSOARG00020005334;ENSOARG00020005726;ENSOARG00020006254;ENSOARG00020009040;ENSOARG00020009445;ENSOARG00020009450;ENSOARG00020011892;ENSOARG00020013373;ENSOARG00020014334;ENSOARG00020014727;ENSOARG00020020006;ENSOARG00020020061;ENSOARG00020020359;ENSOARG00020023002;ENSOARG00020023567;ENSOARG00020023841;ENSOARG00020023915;…	ADAR;DHX58;;LAG3;PLSCR1;N4BP1;IRAK3;;;;IL15;;ISG15;IRF7;;;WNT5A;F2RL1;HERC5;ZNFX1;TNFAIP3;PYCARD;RNF125;BMP6;NLRC5
16	GO:0050731	BP	positive regulation of peptidyl-tyrosine phosphorylation	16/ 1002	142/ 23771	0.112676	0.000330746	0.0203415	ENSOARG00020000571;ENSOARG00020004211;ENSOARG00020004359;ENSOARG00020005590;ENSOARG00020005708;ENSOARG00020006183;ENSOARG00020007754;ENSOARG00020011892;ENSOARG00020015287;ENSOARG00020015343;ENSOARG00020016394;ENSOARG00020016801;ENSOARG00020017093;ENSOARG00020018390;ENSOARG00020020934;ENSOARG00020024825	CSF2;CRLF1;THBS4;FYN;FGF7;IL6;IGF2;IL15;KIT;ANGPT1;ITGA5;EPHA4;ADRA2A;NCF1;HBEGF;BMP6
4	GO:0060174	BP	limb bud formation	4/ 1002	9/ 23771	0.444444	0.00033356	0.0203415	ENSOARG00020002410;ENSOARG00020015592;ENSOARG00020020727;ENSOARG00020025942	COL2A1;ZNF219;PLXNA2;SOX9
4	GO:1903779	BP	regulation of cardiac conduction	4/ 1002	9/ 23771	0.444444	0.00033356	0.0203415	ENSOARG00020002982;ENSOARG00020014602;ENSOARG00020019907;ENSOARG00020019914	GJA5;;RYR2;ANK2
9	GO:0030593	BP	neutrophil chemotaxis	9/ 1002	53/ 23771	0.169811	0.000337821	0.0204872	ENSOARG00020002903;ENSOARG00020003298;ENSOARG00020003474;ENSOARG00020004582;ENSOARG00020006387;ENSOARG00020007182;ENSOARG00020007334;ENSOARG00020016080;ENSOARG00020021566	CXCL6;;VAV3;CXCL10;;PDE4B;CCL20;NCKAP1L;
14	GO:0031345	BP	negative regulation of cell projection organization	14/ 1002	115/ 23771	0.121739	0.000346519	0.0207796	ENSOARG00020000438;ENSOARG00020000651;ENSOARG00020000981;ENSOARG00020005077;ENSOARG00020005590;ENSOARG00020008460;ENSOARG00020016801;ENSOARG00020017989;ENSOARG00020018823;ENSOARG00020020068;ENSOARG00020020359;ENSOARG00020021827;ENSOARG00020024001;ENSOARG00020024280	NLGN1;SEMA3D;SEMA3E;;FYN;SEMA6D;EPHA4;SPRY3;SPRY2;RAP1GAP;WNT5A;MYLIP;SEMA7A;NLGN3
14	GO:0048754	BP	branching morphogenesis of an epithelial tube	14/ 1002	115/ 23771	0.121739	0.000346519	0.0207796	ENSOARG00020000981;ENSOARG00020009176;ENSOARG00020014945;ENSOARG00020016458;ENSOARG00020017587;ENSOARG00020018823;ENSOARG00020020146;ENSOARG00020020359;ENSOARG00020020841;ENSOARG00020023275;ENSOARG00020023792;ENSOARG00020024449;ENSOARG00020025042;ENSOARG00020025942	SEMA3E;DCHS1;BMP7;PKHD1;SFRP2;SPRY2;GPC3;WNT5A;MSX2;EDN1;ADAMTS16;LHX1;HHIP;SOX9
36	GO:2000147	BP	positive regulation of cell motility	36/ 1002	457/ 23771	0.0787746	0.000350646	0.0209398	ENSOARG00020000651;ENSOARG00020000981;ENSOARG00020001378;ENSOARG00020004359;ENSOARG00020004380;ENSOARG00020004582;ENSOARG00020005077;ENSOARG00020005708;ENSOARG00020005989;ENSOARG00020006751;ENSOARG00020007334;ENSOARG00020007377;ENSOARG00020008417;ENSOARG00020008460;ENSOARG00020008646;ENSOARG00020009743;ENSOARG00020014945;ENSOARG00020015343;ENSOARG00020015652;ENSOARG00020016080;ENSOARG00020016801;…	SEMA3D;SEMA3E;TIAM1;THBS4;LAMC2;CXCL10;;FGF7;CDH13;GPNMB;CCL20;VIL1;SELP;SEMA6D;DAB2;;BMP7;ANGPT1;WNT5B;NCKAP1L;EPHA4;ADRA2A;FUT1;SPRY2;WNT5A;HBEGF;CLDN4;;CARMIL2;F2R;F2RL1;EDN1;PYCARD;SEMA7A;IGFBP5;SOX9
25	GO:0048589	BP	developmental growth	25/ 1002	274/ 23771	0.0912409	0.000352431	0.0209595	ENSOARG00020002463;ENSOARG00020002727;ENSOARG00020004096;ENSOARG00020007407;ENSOARG00020007862;ENSOARG00020008539;ENSOARG00020008589;ENSOARG00020009199;ENSOARG00020009574;ENSOARG00020009683;ENSOARG00020010382;ENSOARG00020013676;ENSOARG00020018823;ENSOARG00020019886;ENSOARG00020020359;ENSOARG00020020841;ENSOARG00020021050;ENSOARG00020023275;ENSOARG00020023947;ENSOARG00020024001;ENSOARG00020024263;…	S1PR1;;KIF26B;JADE2;PRKCZ;ECM1;SMAD3;KLF5;PKDCC;SEMA5B;FOXO3;SLIT3;SPRY2;AR;WNT5A;MSX2;GDF9;EDN1;CDKN1A;SEMA7A;ARID5B;NLGN3;LHX1;FLRT3;SOX9
66	GO:0042325	BP	regulation of phosphorylation	66/ 1002	998/ 23771	0.0661323	0.000364498	0.0215879	ENSOARG00020000571;ENSOARG00020000796;ENSOARG00020001750;ENSOARG00020002136;ENSOARG00020002164;ENSOARG00020003474;ENSOARG00020004211;ENSOARG00020004359;ENSOARG00020005590;ENSOARG00020005708;ENSOARG00020006182;ENSOARG00020006183;ENSOARG00020006254;ENSOARG00020006702;ENSOARG00020006751;ENSOARG00020006911;ENSOARG00020007754;ENSOARG00020007862;ENSOARG00020008386;ENSOARG00020008646;ENSOARG00020009231;…	CSF2;PIK3R3;NPFFR2;ADAR;EPHB3;VAV3;CRLF1;THBS4;FYN;FGF7;NIBAN1;IL6;IRAK3;HMGA2;GPNMB;SLCO3A1;IGF2;PRKCZ;;DAB2;ADCYAP1;DUSP22;PRKAR2B;FAM20A;IL15;;FGFR4;;NHLRC1;SPTBN4;BMP7;KIT;ANGPT1;NCKAP1L;ITGA5;EPHA4;ADRA2A;PRR5L;SFRP2;PLCE1;SPRY3;NCF1;FGFR2;SPRY2;AR;WNT5A;HBEGF;GDF9;PIK3IP1;PLCL2;;NOG;EDN1;GPD1;ADRB2;TNFAIP3;CDKN1A;PYCARD;SEMA7A;PIM1;TCIM;SFRP1;BMP6;NLRC5;SOX9;TELO2
159	GO:0010604	BP	positive regulation of macromolecule metabolic process	159/ 1002	2889/ 23771	0.0550363	0.000368147	0.0217146	ENSOARG00020000082;ENSOARG00020000257;ENSOARG00020000275;ENSOARG00020000473;ENSOARG00020000532;ENSOARG00020000548;ENSOARG00020000571;ENSOARG00020000596;ENSOARG00020000796;ENSOARG00020000891;ENSOARG00020001002;ENSOARG00020001008;ENSOARG00020002042;ENSOARG00020002084;ENSOARG00020002136;ENSOARG00020002151;ENSOARG00020002611;ENSOARG00020002879;ENSOARG00020003108;ENSOARG00020003159;ENSOARG00020003248;…	HIVEP3;HOXD3;HOXD4;F3;NFIL3;CNTN1;CSF2;CYP1B1;PIK3R3;eIF2aK2;TRIM45;TNFSF10;HABP4;KLF4;ADAR;MAGEF1;IL18R1;ITGB8;ABCG1;ENDOG;DHX58;BTG2;;CRLF1;THBS4;ZC3H10;EPCAM;;PLSCR1;FYN;PRDM16;FGF7;AGTR1;CDH13;PCOLCE2;NIBAN1;IL6;IRAK3;;HMGA2;GPNMB;;SLCO3A1;CARF;PDE4B;H1-5;IGF2;PRKCZ;KLF6;DACT1;FHL5;CIDEB;;CDH1;SMAD3;DAB2;IRX3;SELE;KLF5;ADCYAP1;TET1;;;IRF9;IRF8;DCN;ACTG2;ELL3;PRRX1;FOXO3;PACSIN3;IFIH1;FZD2;FAM…
6	GO:0040036	BP	regulation of fibroblast growth factor receptor signaling pathway	6/ 1002	24/ 23771	0.25	0.000386927	0.0225444	ENSOARG00020017755;ENSOARG00020017989;ENSOARG00020018823;ENSOARG00020020359;ENSOARG00020022924;ENSOARG00020025042	APLN;SPRY3;SPRY2;WNT5A;NOG;HHIP
6	GO:0044319	BP	wound healing, spreading of cells	6/ 1002	24/ 23771	0.25	0.000386927	0.0225444	ENSOARG00020005077;ENSOARG00020007844;ENSOARG00020016394;ENSOARG00020020841;ENSOARG00020020934;ENSOARG00020022572	;TMEFF2;ITGA5;MSX2;HBEGF;CARMIL2
16	GO:0019932	BP	second-messenger-mediated signaling	16/ 1002	144/ 23771	0.111111	0.000387465	0.0225444	ENSOARG00020000968;ENSOARG00020005782;ENSOARG00020007334;ENSOARG00020008417;ENSOARG00020009231;ENSOARG00020009688;ENSOARG00020009743;ENSOARG00020012040;ENSOARG00020014539;ENSOARG00020017502;ENSOARG00020019907;ENSOARG00020019914;ENSOARG00020021967;ENSOARG00020023214;ENSOARG00020023275;ENSOARG00020025942	ADGRL1;AGTR1;CCL20;SELP;ADCYAP1;GHRHR;;CXCR4;IRAG1;NMUR2;RYR2;ANK2;NCALD;NDNF;EDN1;SOX9
5	GO:0007379	BP	segment specification	5/ 1002	16/ 23771	0.3125	0.000390045	0.0225444	ENSOARG00020008675;ENSOARG00020022520;ENSOARG00020022924;ENSOARG00020023933;ENSOARG00020023975	IRX3;MLLT3;NOG;IRX1;IRX2
31	GO:0001819	BP	positive regulation of cytokine production	31/ 1002	376/ 23771	0.0824468	0.000390961	0.0225444	ENSOARG00020000473;ENSOARG00020000571;ENSOARG00020000596;ENSOARG00020000891;ENSOARG00020002611;ENSOARG00020003248;ENSOARG00020006183;ENSOARG00020006254;ENSOARG00020006589;ENSOARG00020006787;ENSOARG00020007182;ENSOARG00020007862;ENSOARG00020009231;ENSOARG00020009445;ENSOARG00020009703;ENSOARG00020010727;ENSOARG00020011892;ENSOARG00020012198;ENSOARG00020014334;ENSOARG00020014727;ENSOARG00020015287;…	F3;CSF2;CYP1B1;eIF2aK2;IL18R1;DHX58;IL6;IRAK3;;;PDE4B;PRKCZ;ADCYAP1;;IRF8;IFIH1;IL15;TRIM16;ISG15;IRF7;KIT;EGR1;ADRA2A;ARID5A;;;WNT5A;F2R;F2RL1;PYCARD;SEMA7A
13	GO:0071222	BP	cellular response to lipopolysaccharide	13/ 1002	103/ 23771	0.126214	0.000391614	0.0225444	ENSOARG00020002903;ENSOARG00020004582;ENSOARG00020005420;ENSOARG00020006183;ENSOARG00020006387;ENSOARG00020007182;ENSOARG00020009703;ENSOARG00020013342;ENSOARG00020016737;ENSOARG00020018469;ENSOARG00020020359;ENSOARG00020023915;ENSOARG00020023963	CXCL6;CXCL10;PLSCR4;IL6;;PDE4B;IRF8;LDOC1;PDCD4;ARID5A;WNT5A;TNFAIP3;PYCARD
25	GO:0040007	BP	growth	25/ 1002	279/ 23771	0.0896057	0.000417557	0.0239422	ENSOARG00020002463;ENSOARG00020002727;ENSOARG00020004096;ENSOARG00020007407;ENSOARG00020007862;ENSOARG00020008539;ENSOARG00020008589;ENSOARG00020009199;ENSOARG00020009574;ENSOARG00020009683;ENSOARG00020010382;ENSOARG00020013676;ENSOARG00020018823;ENSOARG00020019886;ENSOARG00020020359;ENSOARG00020020841;ENSOARG00020021050;ENSOARG00020023275;ENSOARG00020023947;ENSOARG00020024001;ENSOARG00020024263;…	S1PR1;;KIF26B;JADE2;PRKCZ;ECM1;SMAD3;KLF5;PKDCC;SEMA5B;FOXO3;SLIT3;SPRY2;AR;WNT5A;MSX2;GDF9;EDN1;CDKN1A;SEMA7A;ARID5B;NLGN3;LHX1;FLRT3;SOX9
83	GO:1902531	BP	regulation of intracellular signal transduction	83/ 1002	1338/ 23771	0.0620329	0.000435888	0.0247956	ENSOARG00020000473;ENSOARG00020000709;ENSOARG00020000891;ENSOARG00020001008;ENSOARG00020001750;ENSOARG00020002048;ENSOARG00020002611;ENSOARG00020003159;ENSOARG00020003248;ENSOARG00020003298;ENSOARG00020003849;ENSOARG00020004157;ENSOARG00020004893;ENSOARG00020005077;ENSOARG00020005273;ENSOARG00020005281;ENSOARG00020005282;ENSOARG00020005590;ENSOARG00020005989;ENSOARG00020006183;ENSOARG00020006254;…	F3;GSDME;eIF2aK2;TNFSF10;NPFFR2;DGKI;IL18R1;ENDOG;DHX58;;;GADD45G;LRP2;;KBTBD6;;KBTBD7;FYN;CDH13;IL6;IRAK3;ARHGAP25;CCL20;IGF2;PRKCZ;DACT1;;SELP;IFIT5;MOB3B;ADCYAP1;DCN;ELL3;LPAR6;;FGFR4;BMP7;KIT;ANGPT1;RC3H1;NCKAP1L;;PKHD1;ZNF385A;PDCD4;EPHA4;ADRA2A;PRR5L;SFRP2;;PLCE1;SPRY3;NCF1;FGFR2;SPRY2;AVPI1;AR;;;RAP1GAP;WNT5A;HBEGF;ATF3;PIK3IP1;;RASGEF1A;F2R;F2RL1;EDN1;ADRA1B;SESN3;ADRB2;TNFAIP3;PYCARD;SEM…
8	GO:0045778	BP	positive regulation of ossification	8/ 1002	44/ 23771	0.181818	0.000444764	0.025201	ENSOARG00020007561;ENSOARG00020009574;ENSOARG00020014334;ENSOARG00020014945;ENSOARG00020018704;ENSOARG00020020359;ENSOARG00020023772;ENSOARG00020024825	GPM6B;PKDCC;ISG15;BMP7;SCUBE2;WNT5A;ADRB2;BMP6
18	GO:0007411	BP	axon guidance	18/ 1002	175/ 23771	0.102857	0.000447052	0.0252313	ENSOARG00020000651;ENSOARG00020000951;ENSOARG00020000981;ENSOARG00020002164;ENSOARG00020004380;ENSOARG00020008460;ENSOARG00020013676;ENSOARG00020014945;ENSOARG00020015831;ENSOARG00020016801;ENSOARG00020020359;ENSOARG00020022924;ENSOARG00020023275;ENSOARG00020024001;ENSOARG00020024449;ENSOARG00020024540;ENSOARG00020024809;ENSOARG00020025346	SEMA3D;PLXNA4;SEMA3E;EPHB3;LAMC2;SEMA6D;SLIT3;BMP7;CHL1;EPHA4;WNT5A;NOG;EDN1;SEMA7A;LHX1;EGR2;KIF5C;FLRT3
7	GO:0001657	BP	ureteric bud development	7/ 1002	34/ 23771	0.205882	0.000458753	0.0257905	ENSOARG00020004211;ENSOARG00020005022;ENSOARG00020008589;ENSOARG00020014945;ENSOARG00020022924;ENSOARG00020024449;ENSOARG00020024807	CRLF1;EPCAM;SMAD3;BMP7;NOG;LHX1;SFRP1
11	GO:0051963	BP	regulation of synapse assembly	11/ 1002	79/ 23771	0.139241	0.00046315	0.0259364	ENSOARG00020000438;ENSOARG00020002164;ENSOARG00020002986;ENSOARG00020003350;ENSOARG00020006238;ENSOARG00020014291;ENSOARG00020017317;ENSOARG00020019658;ENSOARG00020020359;ENSOARG00020024280;ENSOARG00020025346	NLGN1;EPHB3;LRRN3;ADGRB1;LRFN5;LRRN1;ASIC2;AMIGO3;WNT5A;NLGN3;FLRT3
24	GO:0019221	BP	cytokine-mediated signaling pathway	24/ 1002	263/ 23771	0.0912548	0.000484946	0.0269473	ENSOARG00020000473;ENSOARG00020000571;ENSOARG00020002611;ENSOARG00020002706;ENSOARG00020002903;ENSOARG00020003298;ENSOARG00020003374;ENSOARG00020004582;ENSOARG00020006183;ENSOARG00020006254;ENSOARG00020006387;ENSOARG00020007334;ENSOARG00020009288;ENSOARG00020009368;ENSOARG00020011892;ENSOARG00020012040;ENSOARG00020014727;ENSOARG00020015287;ENSOARG00020016143;ENSOARG00020017125;ENSOARG00020021566;…	F3;CSF2;IL18R1;MX1;CXCL6;;TNFSF13B;CXCL10;IL6;IRAK3;;CCL20;KRT18;KRT8;IL15;CXCR4;IRF7;KIT;EGR1;;;;PYCARD;PIM1
60	GO:0048878	BP	chemical homeostasis	60/ 1002	901/ 23771	0.0665927	0.000490381	0.0270793	ENSOARG00020002489;ENSOARG00020002529;ENSOARG00020002982;ENSOARG00020003108;ENSOARG00020003755;ENSOARG00020004582;ENSOARG00020004737;ENSOARG00020005462;ENSOARG00020005782;ENSOARG00020006183;ENSOARG00020008389;ENSOARG00020008589;ENSOARG00020009231;ENSOARG00020009321;ENSOARG00020009688;ENSOARG00020009720;ENSOARG00020009743;ENSOARG00020010248;ENSOARG00020010382;ENSOARG00020010750;ENSOARG00020011538;…	STXBP5L;SLC9A2;GJA5;ABCG1;GRIN2C;CXCL10;TRPC4;DGAT2;AGTR1;IL6;KCNMA1;SMAD3;ADCYAP1;SCO2;GHRHR;DCN;;HKDC1;FOXO3;LPAR6;FAM20A;SLC39A8;CXCR4;SLC26A4;SLC34A1;TRPC3;CNR1;SLC9A3;GRIN2A;TTC39B;;ATP2A3;LSR;TFAP2B;PKHD1;CACNA1C;ADRA2A;RBP4;NMUR2;ITPR3;JPH2;TMC8;RYR2;WNT5A;IFI6;ALPL;CLDN4;PDK4;NALF2;MYLIP;INSIG1;TLCD2;F2R;F2RL1;EDN1;ADRA1B;SESN3;ABCA12;BMP6;IGFBP5
6	GO:0086004	BP	regulation of cardiac muscle cell contraction	6/ 1002	25/ 23771	0.24	0.000491085	0.0270793	ENSOARG00020000924;ENSOARG00020002982;ENSOARG00020007182;ENSOARG00020016992;ENSOARG00020019907;ENSOARG00020019914	PKP2;GJA5;PDE4B;CACNA1C;RYR2;ANK2
78	GO:0045595	BP	regulation of cell differentiation	78/ 1002	1250/ 23771	0.0624	0.000499188	0.027421	ENSOARG00020000257;ENSOARG00020000438;ENSOARG00020000571;ENSOARG00020000651;ENSOARG00020000891;ENSOARG00020000924;ENSOARG00020000981;ENSOARG00020001378;ENSOARG00020002084;ENSOARG00020004440;ENSOARG00020004514;ENSOARG00020004582;ENSOARG00020004893;ENSOARG00020005077;ENSOARG00020006183;ENSOARG00020007407;ENSOARG00020007754;ENSOARG00020007862;ENSOARG00020008423;ENSOARG00020008460;ENSOARG00020008589;…	HOXD3;NLGN1;CSF2;SEMA3D;eIF2aK2;PKP2;SEMA3E;TIAM1;KLF4;BRINP1;LAG3;CXCL10;LRP2;;IL6;JADE2;IGF2;PRKCZ;SLC45A3;SEMA6D;SMAD3;DAB2;IRX3;KLF5;PKDCC;ELL3;CEBPD;;IL15;TRIM16;RIOX1;H2AFY2;DAAM2;ZFHX2;ISG15;BMP7;CDS1;KIT;RC3H1;ZNF219;TFAP2B;NCKAP1L;;GLIS1;ZNF385A;PDCD4;EPHA4;FRZB;SFRP2;;TNFRSF11B;SCUBE2;SPRY2;AR;WNT5A;PLXNA2;MSX2;TCTA;MYB;INSIG1;SERPINF1;TACSTD2;NOG;EDN1;GNB3;SEMA7A;PRTG;ABCA12;PIM1;LHX1;…
8	GO:0043331	BP	response to dsRNA	8/ 1002	45/ 23771	0.177778	0.000521181	0.0284123	ENSOARG00020006254;ENSOARG00020009445;ENSOARG00020010727;ENSOARG00020012524;ENSOARG00020017185;ENSOARG00020020006;ENSOARG00020020061;ENSOARG00020025166	IRAK3;;IFIH1;RFTN2;PDE12;;;PMAIP1
8	GO:0045910	BP	negative regulation of DNA recombination	8/ 1002	45/ 23771	0.177778	0.000521181	0.0284123	ENSOARG00020002151;ENSOARG00020006370;ENSOARG00020007249;ENSOARG00020009328;ENSOARG00020012561;ENSOARG00020020006;ENSOARG00020020061;ENSOARG00020025936	MAGEF1;HIST1H1T;H1-5;;SHLD1;;;PARP3
12	GO:0002702	BP	positive regulation of production of molecular mediator of immune response	12/ 1002	93/ 23771	0.129032	0.000529069	0.0287334	ENSOARG00020002611;ENSOARG00020006183;ENSOARG00020006589;ENSOARG00020006787;ENSOARG00020007862;ENSOARG00020009445;ENSOARG00020012561;ENSOARG00020015287;ENSOARG00020018469;ENSOARG00020020359;ENSOARG00020023002;ENSOARG00020024001	IL18R1;IL6;;;PRKCZ;;SHLD1;KIT;ARID5A;WNT5A;F2RL1;SEMA7A
32	GO:0001228	MF	DNA-binding transcription activator activity, RNA polymerase II-specific	32/ 1002	383/ 23771	0.0835509	0.000259268	0.0288306	ENSOARG00020000257;ENSOARG00020000275;ENSOARG00020002084;ENSOARG00020003942;ENSOARG00020004051;ENSOARG00020005334;ENSOARG00020006968;ENSOARG00020007944;ENSOARG00020008589;ENSOARG00020008675;ENSOARG00020009199;ENSOARG00020009957;ENSOARG00020010382;ENSOARG00020011904;ENSOARG00020012876;ENSOARG00020014457;ENSOARG00020014807;ENSOARG00020016055;ENSOARG00020016143;ENSOARG00020016495;ENSOARG00020017101;…	HOXD3;HOXD4;KLF4;;ZNF784;PLSCR1;CARF;KLF6;SMAD3;IRX3;KLF5;PRRX1;FOXO3;SIX5;EHF;ZNF300;NR4A1;TFAP2B;EGR1;GLIS1;DBP;CSRNP1;SALL2;AR;ZNF48;ATF3;ELF3;MYB;ZNF629;EGR2;HEYL;SOX9
18	GO:0007204	BP	positive regulation of cytosolic calcium ion concentration	18/ 1002	178/ 23771	0.101124	0.000548191	0.02966	ENSOARG00020003755;ENSOARG00020004582;ENSOARG00020005782;ENSOARG00020009231;ENSOARG00020010750;ENSOARG00020012040;ENSOARG00020013194;ENSOARG00020014809;ENSOARG00020016992;ENSOARG00020017502;ENSOARG00020017959;ENSOARG00020017975;ENSOARG00020019907;ENSOARG00020021401;ENSOARG00020022990;ENSOARG00020023002;ENSOARG00020023275;ENSOARG00020023614	GRIN2C;CXCL10;AGTR1;ADCYAP1;LPAR6;CXCR4;TRPC3;GRIN2A;CACNA1C;NMUR2;ITPR3;JPH2;RYR2;NALF2;F2R;F2RL1;EDN1;ADRA1B
35	GO:0120035	BP	regulation of plasma membrane bounded cell projection organization	35/ 1002	453/ 23771	0.0772627	0.000553626	0.0298419	ENSOARG00020000438;ENSOARG00020000548;ENSOARG00020000651;ENSOARG00020000981;ENSOARG00020002084;ENSOARG00020002164;ENSOARG00020005077;ENSOARG00020005590;ENSOARG00020007377;ENSOARG00020008460;ENSOARG00020009199;ENSOARG00020009957;ENSOARG00020012130;ENSOARG00020012677;ENSOARG00020012995;ENSOARG00020013412;ENSOARG00020014000;ENSOARG00020014945;ENSOARG00020016778;ENSOARG00020016801;ENSOARG00020017587;…	NLGN1;CNTN1;SEMA3D;SEMA3E;KLF4;EPHB3;;FYN;VIL1;SEMA6D;KLF5;PRRX1;CDKL5;MCIDAS;DAAM2;CNR1;NEGR1;BMP7;CDC42EP2;EPHA4;SFRP2;PLCE1;AVIL;RAP1GAP;WNT5A;PLXNA2;MYLIP;CARMIL2;F2RL1;NCKIPSD;NDNF;SEMA7A;NLGN3;SFRP1;GPM6A
82	GO:0010941	BP	regulation of cell death	82/ 1002	1333/ 23771	0.0615154	0.000564683	0.0302848	ENSOARG00020000571;ENSOARG00020000596;ENSOARG00020000709;ENSOARG00020000891;ENSOARG00020001008;ENSOARG00020002084;ENSOARG00020002136;ENSOARG00020002274;ENSOARG00020002410;ENSOARG00020002727;ENSOARG00020002913;ENSOARG00020003159;ENSOARG00020004157;ENSOARG00020004211;ENSOARG00020004379;ENSOARG00020004582;ENSOARG00020004893;ENSOARG00020005048;ENSOARG00020005077;ENSOARG00020005590;ENSOARG00020006183;…	CSF2;CYP1B1;GSDME;eIF2aK2;TNFSF10;KLF4;ADAR;PTPRZ1;COL2A1;;PHLDA1;ENDOG;GADD45G;CRLF1;ALDH1A3;CXCL10;LRP2;HCK;;FYN;IL6;HMGA2;GPNMB;MEAK7;CIDEB;KCNMA1;DAB2;IFIT2;IFIT3;KRT18;;ELL3;PTGIS;;CCN5;CNR1;PRR7;NR4A1;GRIN2A;BAG3;BMP7;KIT;ANGPT1;CHL1;TFAP2B;NCKAP1L;EGR1;;ITGA5;PKHD1;ZNF385A;PDCD4;FRZB;PDE12;ASIC2;SFRP2;;CRYAB;TMC8;SPRY2;AR;WNT5A;G0S2;MSX2;IFI6;ATF3;PDK4;;;NOG;F2R;F2RL1;NDNF;TNFAIP3;CDKN1A;P…
108	GO:0006357	BP	regulation of transcription by RNA polymerase II	108/ 1002	1848/ 23771	0.0584416	0.000566052	0.0302848	ENSOARG00020000257;ENSOARG00020000275;ENSOARG00020000312;ENSOARG00020000426;ENSOARG00020000532;ENSOARG00020002084;ENSOARG00020002953;ENSOARG00020003942;ENSOARG00020004051;ENSOARG00020004462;ENSOARG00020004786;ENSOARG00020004867;ENSOARG00020005022;ENSOARG00020005077;ENSOARG00020005334;ENSOARG00020005545;ENSOARG00020005635;ENSOARG00020005966;ENSOARG00020005989;ENSOARG00020006183;ENSOARG00020006702;…	HOXD3;HOXD4;HOXA1;ZNF691;NFIL3;KLF4;BCL11A;;ZNF784;ID1;FOXS1;FRK;EPCAM;;PLSCR1;VAX2;PRDM16;MXD1;CDH13;IL6;HMGA2;PURG;CARF;H1-5;IGF2;KLF6;DACT1;FHL5;ECM1;SMAD3;DAB2;IRX3;BACH2;KLF5;ADCYAP1;;;;IRF9;;ZNF274;IRF8;DCN;ELL3;CEBPD;PRRX1;DUSP22;EID2;FOXO3;SIX5;;MSC;ZNF382;H2AFY2;MCIDAS;EHF;ZFHX2;PTPRN;ZNF570;BATF2;ZNF300;IRF7;NR4A1;BAG3;HOMEZ;BMP7;CREBZF;ZNF219;TFAP2B;EGR1;GLIS1;ZFP2;DBP;SFRP2;CSRNP1;APL…
8	GO:0035914	BP	skeletal muscle cell differentiation	8/ 1002	46/ 23771	0.173913	0.000607883	0.0322828	ENSOARG00020000082;ENSOARG00020003772;ENSOARG00020009199;ENSOARG00020014807;ENSOARG00020016143;ENSOARG00020021136;ENSOARG00020024540;ENSOARG00020025898	HIVEP3;BTG2;KLF5;NR4A1;EGR1;ATF3;EGR2;HEYL
39	GO:0043408	BP	regulation of MAPK cascade	39/ 1002	526/ 23771	0.0741445	0.000618272	0.0327139	ENSOARG00020000709;ENSOARG00020000891;ENSOARG00020001750;ENSOARG00020003298;ENSOARG00020004157;ENSOARG00020006183;ENSOARG00020006254;ENSOARG00020007334;ENSOARG00020007754;ENSOARG00020007862;ENSOARG00020008146;ENSOARG00020008386;ENSOARG00020009231;ENSOARG00020012095;ENSOARG00020014945;ENSOARG00020015287;ENSOARG00020015343;ENSOARG00020016458;ENSOARG00020016801;ENSOARG00020017093;ENSOARG00020017587;…	GSDME;eIF2aK2;NPFFR2;;GADD45G;IL6;IRAK3;CCL20;IGF2;PRKCZ;DACT1;;ADCYAP1;FGFR4;BMP7;KIT;ANGPT1;PKHD1;EPHA4;ADRA2A;SFRP2;PLCE1;SPRY3;NCF1;FGFR2;SPRY2;AVPI1;AR;WNT5A;ATF3;;F2R;F2RL1;EDN1;ADRA1B;ADRB2;PYCARD;SEMA7A;SFRP1
32	GO:0001216	MF	DNA-binding transcription activator activity	32/ 1002	388/ 23771	0.0824742	0.000301592	0.0327191	ENSOARG00020000257;ENSOARG00020000275;ENSOARG00020002084;ENSOARG00020003942;ENSOARG00020004051;ENSOARG00020005334;ENSOARG00020006968;ENSOARG00020007944;ENSOARG00020008589;ENSOARG00020008675;ENSOARG00020009199;ENSOARG00020009957;ENSOARG00020010382;ENSOARG00020011904;ENSOARG00020012876;ENSOARG00020014457;ENSOARG00020014807;ENSOARG00020016055;ENSOARG00020016143;ENSOARG00020016495;ENSOARG00020017101;…	HOXD3;HOXD4;KLF4;;ZNF784;PLSCR1;CARF;KLF6;SMAD3;IRX3;KLF5;PRRX1;FOXO3;SIX5;EHF;ZNF300;NR4A1;TFAP2B;EGR1;GLIS1;DBP;CSRNP1;SALL2;AR;ZNF48;ATF3;ELF3;MYB;ZNF629;EGR2;HEYL;SOX9
207	GO:0005886	CC	plasma membrane	207/ 1002	3945/ 23771	0.0524715	0.000598572	0.032939	ENSOARG00020000075;ENSOARG00020000438;ENSOARG00020000473;ENSOARG00020000519;ENSOARG00020000548;ENSOARG00020000582;ENSOARG00020000709;ENSOARG00020000924;ENSOARG00020000968;ENSOARG00020001063;ENSOARG00020001172;ENSOARG00020001378;ENSOARG00020001388;ENSOARG00020001486;ENSOARG00020001524;ENSOARG00020001529;ENSOARG00020001750;ENSOARG00020001848;ENSOARG00020002079;ENSOARG00020002274;ENSOARG00020002344;…	ZMAT3;NLGN1;F3;;CNTN1;OSBPL3;GSDME;PKP2;ADGRL1;KCNK3;KCNAB1;TIAM1;DDN;GABBR2;SLC2A2;STAC3;NPFFR2;GPR85;LGR5;PTPRZ1;FNDC4;COL6A3;S1PR1;STXBP5L;SLC9A2;MX2;MX1;;TMPRSS2;EMP1;GJA5;ABCG1;ADGRB1;TNFSF13B;VAV3;FMOD;STXBP6;SERINC5;NEU3;;TRPC4;FRK;EPCAM;HCK;;KRT17;PLSCR1;PLSCR4;KRT19;FYN;;AGTR1;CDH13;NIBAN1;LRFN5;PCDH9;TSPAN33;SLCO3A1;PLEKHH2;SCN2A;VIL1;SCN3A;GPM6B;CAVIN2;TMEFF2;PRKCZ;ADCY4;SLC19A2;ANO2;G…
36	GO:0040008	BP	regulation of growth	36/ 1002	467/ 23771	0.0770878	0.000626901	0.0330489	ENSOARG00020000075;ENSOARG00020000651;ENSOARG00020000951;ENSOARG00020000981;ENSOARG00020004786;ENSOARG00020005077;ENSOARG00020007249;ENSOARG00020007377;ENSOARG00020007754;ENSOARG00020008460;ENSOARG00020008589;ENSOARG00020009688;ENSOARG00020013676;ENSOARG00020013943;ENSOARG00020016227;ENSOARG00020017100;ENSOARG00020017587;ENSOARG00020017690;ENSOARG00020017879;ENSOARG00020018447;ENSOARG00020019886;…	ZMAT3;SEMA3D;PLXNA4;SEMA3E;FOXS1;;H1-5;VIL1;IGF2;SEMA6D;SMAD3;GHRHR;SLIT3;SPTBN4;;FRZB;SFRP2;;CRYAB;TMC8;AR;GPC3;WNT5A;GDF9;NPY1R;NOG;EDN1;ADRB2;CDKN1A;SEMA7A;PIM1;SYT17;SFRP1;CPNE9;IGFBP5;
36	GO:0040017	BP	positive regulation of locomotion	36/ 1002	468/ 23771	0.0769231	0.000635658	0.0332669	ENSOARG00020000651;ENSOARG00020000981;ENSOARG00020001378;ENSOARG00020004359;ENSOARG00020004380;ENSOARG00020004582;ENSOARG00020005077;ENSOARG00020005708;ENSOARG00020005989;ENSOARG00020006751;ENSOARG00020007334;ENSOARG00020007377;ENSOARG00020008417;ENSOARG00020008460;ENSOARG00020008646;ENSOARG00020009743;ENSOARG00020014945;ENSOARG00020015343;ENSOARG00020015652;ENSOARG00020016080;ENSOARG00020016801;…	SEMA3D;SEMA3E;TIAM1;THBS4;LAMC2;CXCL10;;FGF7;CDH13;GPNMB;CCL20;VIL1;SELP;SEMA6D;DAB2;;BMP7;ANGPT1;WNT5B;NCKAP1L;EPHA4;ADRA2A;FUT1;SPRY2;WNT5A;HBEGF;CLDN4;;CARMIL2;F2R;F2RL1;EDN1;PYCARD;SEMA7A;IGFBP5;SOX9
36	GO:0051272	BP	positive regulation of cellular component movement	36/ 1002	468/ 23771	0.0769231	0.000635658	0.0332669	ENSOARG00020000651;ENSOARG00020000981;ENSOARG00020001378;ENSOARG00020004359;ENSOARG00020004380;ENSOARG00020004582;ENSOARG00020005077;ENSOARG00020005708;ENSOARG00020005989;ENSOARG00020006751;ENSOARG00020007334;ENSOARG00020007377;ENSOARG00020008417;ENSOARG00020008460;ENSOARG00020008646;ENSOARG00020009743;ENSOARG00020014945;ENSOARG00020015343;ENSOARG00020015652;ENSOARG00020016080;ENSOARG00020016801;…	SEMA3D;SEMA3E;TIAM1;THBS4;LAMC2;CXCL10;;FGF7;CDH13;GPNMB;CCL20;VIL1;SELP;SEMA6D;DAB2;;BMP7;ANGPT1;WNT5B;NCKAP1L;EPHA4;ADRA2A;FUT1;SPRY2;WNT5A;HBEGF;CLDN4;;CARMIL2;F2R;F2RL1;EDN1;PYCARD;SEMA7A;IGFBP5;SOX9
64	GO:0010628	BP	positive regulation of gene expression	64/ 1002	988/ 23771	0.0647773	0.000646022	0.0336868	ENSOARG00020000257;ENSOARG00020000473;ENSOARG00020000532;ENSOARG00020000548;ENSOARG00020000571;ENSOARG00020000596;ENSOARG00020000796;ENSOARG00020000891;ENSOARG00020002042;ENSOARG00020002084;ENSOARG00020002136;ENSOARG00020002611;ENSOARG00020002879;ENSOARG00020003248;ENSOARG00020004565;ENSOARG00020005077;ENSOARG00020005334;ENSOARG00020005708;ENSOARG00020006182;ENSOARG00020006183;ENSOARG00020006254;…	HOXD3;F3;NFIL3;CNTN1;CSF2;CYP1B1;PIK3R3;eIF2aK2;HABP4;KLF4;ADAR;IL18R1;ITGB8;DHX58;ZC3H10;;PLSCR1;FGF7;NIBAN1;IL6;IRAK3;;HMGA2;;PDE4B;PRKCZ;SMAD3;ADCYAP1;TET1;;IRF8;ACTG2;IFIH1;IL15;FGFR4;TRIM16;SHLD1;ISG15;IRF7;BMP7;KIT;ANGPT1;EGR1;RBM20;ADRA2A;ARID5A;SPRY2;SEC16B;AR;ANK2;;;WNT5A;ATF3;IGF2BP1;A1CF;NOG;F2R;F2RL1;PYCARD;SEMA7A;;BMP6;SOX9
32	GO:0014070	BP	response to organic cyclic compound	32/ 1002	405/ 23771	0.0790123	0.00065989	0.0342857	ENSOARG00020000596;ENSOARG00020005077;ENSOARG00020005604;ENSOARG00020006183;ENSOARG00020006254;ENSOARG00020007182;ENSOARG00020008507;ENSOARG00020009445;ENSOARG00020009688;ENSOARG00020009743;ENSOARG00020010727;ENSOARG00020012524;ENSOARG00020013194;ENSOARG00020013412;ENSOARG00020013676;ENSOARG00020014269;ENSOARG00020016143;ENSOARG00020017185;ENSOARG00020017879;ENSOARG00020019886;ENSOARG00020019907;…	CYP1B1;;AKAP6;IL6;IRAK3;PDE4B;CDH1;;GHRHR;;IFIH1;RFTN2;TRPC3;CNR1;SLIT3;CYP24A1;EGR1;PDE12;CRYAB;AR;RYR2;;;MSX2;ALPL;AQP9;INSIG1;PER1;GPD1;SFRP1;PMAIP1;IGFBP5
9	GO:0071621	BP	granulocyte chemotaxis	9/ 1002	58/ 23771	0.155172	0.000672673	0.0347255	ENSOARG00020002903;ENSOARG00020003298;ENSOARG00020003474;ENSOARG00020004582;ENSOARG00020006387;ENSOARG00020007182;ENSOARG00020007334;ENSOARG00020016080;ENSOARG00020021566	CXCL6;;VAV3;CXCL10;;PDE4B;CCL20;NCKAP1L;
10	GO:0030500	BP	regulation of bone mineralization	10/ 1002	70/ 23771	0.142857	0.000675593	0.0347255	ENSOARG00020002463;ENSOARG00020007561;ENSOARG00020008539;ENSOARG00020009574;ENSOARG00020009868;ENSOARG00020014334;ENSOARG00020014945;ENSOARG00020023772;ENSOARG00020024825;ENSOARG00020025942	S1PR1;GPM6B;ECM1;PKDCC;SRGN;ISG15;BMP7;ADRB2;BMP6;SOX9
10	GO:0048588	BP	developmental cell growth	10/ 1002	70/ 23771	0.142857	0.000675593	0.0347255	ENSOARG00020007407;ENSOARG00020007862;ENSOARG00020009683;ENSOARG00020013676;ENSOARG00020021050;ENSOARG00020023275;ENSOARG00020024001;ENSOARG00020024280;ENSOARG00020025346;ENSOARG00020025942	JADE2;PRKCZ;SEMA5B;SLIT3;GDF9;EDN1;SEMA7A;NLGN3;FLRT3;SOX9
57	GO:0051336	BP	regulation of hydrolase activity	57/ 1002	856/ 23771	0.0665888	0.000678821	0.0347672	ENSOARG00020000473;ENSOARG00020001008;ENSOARG00020001378;ENSOARG00020001430;ENSOARG00020002048;ENSOARG00020002084;ENSOARG00020002164;ENSOARG00020002561;ENSOARG00020003298;ENSOARG00020003466;ENSOARG00020003474;ENSOARG00020005077;ENSOARG00020005782;ENSOARG00020006072;ENSOARG00020007287;ENSOARG00020007334;ENSOARG00020008130;ENSOARG00020008280;ENSOARG00020008539;ENSOARG00020008589;ENSOARG00020008826;…	F3;TNFSF10;TIAM1;RGS4;DGKI;KLF4;EPHB3;SERPINI1;;RGS16;VAV3;;AGTR1;PCOLCE2;ARHGAP25;CCL20;STARD13;CIDEB;ECM1;SMAD3;SELE;ADCYAP1;PRR7;ASAP3;FGD6;CCDC8;NR4A1;ATP2A3;NCKAP1L;CDC42EP2;EPHA4;TFPI2;NMUR2;SFRP2;CRYAB;FGFR2;SPRY2;RAP1GAP;WNT5A;PLXNA2;IFI6;CLDN4;;;CST6;SERPINF1;RIN1;F2R;;F2RL1;MYL4;SPINK6;PYCARD;;PMAIP1;ARHGAP15;SERPINB13
20	GO:0031175	BP	neuron projection development	20/ 1002	209/ 23771	0.0956938	0.000685671	0.0349605	ENSOARG00020000438;ENSOARG00020000548;ENSOARG00020002164;ENSOARG00020003772;ENSOARG00020004380;ENSOARG00020006168;ENSOARG00020006183;ENSOARG00020007561;ENSOARG00020007565;ENSOARG00020009231;ENSOARG00020012146;ENSOARG00020013412;ENSOARG00020015831;ENSOARG00020016801;ENSOARG00020017989;ENSOARG00020022190;ENSOARG00020023275;ENSOARG00020024001;ENSOARG00020024811;ENSOARG00020025346	NLGN1;CNTN1;EPHB3;BTG2;LAMC2;BLOC1S3;IL6;GPM6B;MYO7A;ADCYAP1;CLMN;CNR1;CHL1;EPHA4;SPRY3;;EDN1;SEMA7A;GPM6A;FLRT3
870	GO:0008150	BP	biological_process	870/ 1002	19717/ 23771	0.0441244	0.000687453	0.0349605	ENSOARG00020000022;ENSOARG00020000034;ENSOARG00020000039;ENSOARG00020000075;ENSOARG00020000082;ENSOARG00020000138;ENSOARG00020000163;ENSOARG00020000232;ENSOARG00020000243;ENSOARG00020000257;ENSOARG00020000275;ENSOARG00020000286;ENSOARG00020000312;ENSOARG00020000420;ENSOARG00020000426;ENSOARG00020000438;ENSOARG00020000473;ENSOARG00020000532;ENSOARG00020000548;ENSOARG00020000571;ENSOARG00020000582;…	ATP6;CYTB;EXO5;ZMAT3;HIVEP3;MMACHC;RARRES1;;SST;HOXD3;HOXD4;RTP4;HOXA1;TMPRSS11D;ZNF691;NLGN1;F3;NFIL3;CNTN1;CSF2;OSBPL3;CYP1B1;;HSPA6;ZNF169;SEMA3D;GSDME;IGSF3;;;PIK3R3;PTGFRN;USP18;eIF2aK2;PKP2;PLXNA4;ADGRL1;SEMA3E;ZNF2;TRIM45;TNFSF10;YARS2;KCNK3;SLC27A3;;COL5A3;KCNAB1;EPHB6;;ECM2;OGN;TIAM1;GALNT12;RGS4;IQCG;;GABBR2;SLC2A2;STAC3;;GC;PALMD;NPFFR2;DNAJB5;SMC1B;GPR85;SLC13A4;ADPRH;PLA1A;HABP4;DGKI…
3	GO:0003374	BP	dynamin family protein polymerization involved in mitochondrial fission	3/ 1002	5/ 23771	0.6	0.000700523	0.0350067	ENSOARG00020002675;ENSOARG00020002706;ENSOARG00020026348	MX2;MX1;MIEF2
3	GO:0060685	BP	regulation of prostatic bud formation	3/ 1002	5/ 23771	0.6	0.000700523	0.0350067	ENSOARG00020014945;ENSOARG00020019886;ENSOARG00020020359	BMP7;AR;WNT5A
3	GO:0019800	BP	peptide cross-linking via chondroitin 4-sulfate glycosaminoglycan	3/ 1002	5/ 23771	0.6	0.000700523	0.0350067	ENSOARG00020009720;ENSOARG00020011103;ENSOARG00020023214	DCN;EGFLAM;NDNF
3	GO:0003373	BP	dynamin family protein polymerization involved in membrane fission	3/ 1002	5/ 23771	0.6	0.000700523	0.0350067	ENSOARG00020002675;ENSOARG00020002706;ENSOARG00020026348	MX2;MX1;MIEF2
3	GO:0072081	BP	specification of nephron tubule identity	3/ 1002	5/ 23771	0.6	0.000700523	0.0350067	ENSOARG00020008675;ENSOARG00020023933;ENSOARG00020023975	IRX3;IRX1;IRX2
12	GO:0035296	BP	regulation of tube diameter	12/ 1002	96/ 23771	0.125	0.000707068	0.0350901	ENSOARG00020005077;ENSOARG00020005782;ENSOARG00020017093;ENSOARG00020017317;ENSOARG00020020329;ENSOARG00020022990;ENSOARG00020023000;ENSOARG00020023002;ENSOARG00020023275;ENSOARG00020023482;ENSOARG00020023614;ENSOARG00020023772	;AGTR1;ADRA2A;ASIC2;HRH2;F2R;;F2RL1;EDN1;P2RY2;ADRA1B;ADRB2
12	GO:0097746	BP	blood vessel diameter maintenance	12/ 1002	96/ 23771	0.125	0.000707068	0.0350901	ENSOARG00020005077;ENSOARG00020005782;ENSOARG00020017093;ENSOARG00020017317;ENSOARG00020020329;ENSOARG00020022990;ENSOARG00020023000;ENSOARG00020023002;ENSOARG00020023275;ENSOARG00020023482;ENSOARG00020023614;ENSOARG00020023772	;AGTR1;ADRA2A;ASIC2;HRH2;F2R;;F2RL1;EDN1;P2RY2;ADRA1B;ADRB2
5	GO:0048843	BP	negative regulation of axon extension involved in axon guidance	5/ 1002	18/ 23771	0.277778	0.000713147	0.0352701	ENSOARG00020000651;ENSOARG00020000981;ENSOARG00020008460;ENSOARG00020020359;ENSOARG00020024001	SEMA3D;SEMA3E;SEMA6D;WNT5A;SEMA7A
13	GO:0045667	BP	regulation of osteoblast differentiation	13/ 1002	110/ 23771	0.118182	0.000740445	0.0363703	ENSOARG00020006183;ENSOARG00020008589;ENSOARG00020012228;ENSOARG00020014945;ENSOARG00020017587;ENSOARG00020018704;ENSOARG00020020841;ENSOARG00020022924;ENSOARG00020024807;ENSOARG00020024825;ENSOARG00020024860;ENSOARG00020025439;ENSOARG00020025942	IL6;SMAD3;RIOX1;BMP7;SFRP2;SCUBE2;MSX2;NOG;SFRP1;BMP6;JAG1;IGFBP5;SOX9
13	GO:0071219	BP	cellular response to molecule of bacterial origin	13/ 1002	110/ 23771	0.118182	0.000740445	0.0363703	ENSOARG00020002903;ENSOARG00020004582;ENSOARG00020005420;ENSOARG00020006183;ENSOARG00020006387;ENSOARG00020007182;ENSOARG00020009703;ENSOARG00020013342;ENSOARG00020016737;ENSOARG00020018469;ENSOARG00020020359;ENSOARG00020023915;ENSOARG00020023963	CXCL6;CXCL10;PLSCR4;IL6;;PDE4B;IRF8;LDOC1;PDCD4;ARID5A;WNT5A;TNFAIP3;PYCARD
19	GO:0030198	BP	extracellular matrix organization	19/ 1002	192/ 23771	0.0989583	0.000758373	0.0369983	ENSOARG00020000596;ENSOARG00020001301;ENSOARG00020002410;ENSOARG00020003457;ENSOARG00020003825;ENSOARG00020004992;ENSOARG00020006742;ENSOARG00020007561;ENSOARG00020009421;ENSOARG00020011103;ENSOARG00020011636;ENSOARG00020011858;ENSOARG00020013321;ENSOARG00020017587;ENSOARG00020017854;ENSOARG00020021509;ENSOARG00020023214;ENSOARG00020024704;ENSOARG00020025942	CYP1B1;ECM2;COL2A1;GFOD2;FMOD;POSTN;;GPM6B;ACAN;EGFLAM;COL11A2;SLC39A8;SPINT1;SFRP2;TNFRSF11B;ELF3;NDNF;WDR72;SOX9
19	GO:0045229	BP	external encapsulating structure organization	19/ 1002	192/ 23771	0.0989583	0.000758373	0.0369983	ENSOARG00020000596;ENSOARG00020001301;ENSOARG00020002410;ENSOARG00020003457;ENSOARG00020003825;ENSOARG00020004992;ENSOARG00020006742;ENSOARG00020007561;ENSOARG00020009421;ENSOARG00020011103;ENSOARG00020011636;ENSOARG00020011858;ENSOARG00020013321;ENSOARG00020017587;ENSOARG00020017854;ENSOARG00020021509;ENSOARG00020023214;ENSOARG00020024704;ENSOARG00020025942	CYP1B1;ECM2;COL2A1;GFOD2;FMOD;POSTN;;GPM6B;ACAN;EGFLAM;COL11A2;SLC39A8;SPINT1;SFRP2;TNFRSF11B;ELF3;NDNF;WDR72;SOX9
58	GO:0001932	BP	regulation of protein phosphorylation	58/ 1002	876/ 23771	0.06621	0.000768806	0.0372914	ENSOARG00020000571;ENSOARG00020000796;ENSOARG00020001750;ENSOARG00020002136;ENSOARG00020004211;ENSOARG00020004359;ENSOARG00020005590;ENSOARG00020005708;ENSOARG00020006182;ENSOARG00020006183;ENSOARG00020006254;ENSOARG00020006702;ENSOARG00020006751;ENSOARG00020006911;ENSOARG00020007754;ENSOARG00020007862;ENSOARG00020008386;ENSOARG00020008646;ENSOARG00020009231;ENSOARG00020010129;ENSOARG00020011053;…	CSF2;PIK3R3;NPFFR2;ADAR;CRLF1;THBS4;FYN;FGF7;NIBAN1;IL6;IRAK3;HMGA2;GPNMB;SLCO3A1;IGF2;PRKCZ;;DAB2;ADCYAP1;DUSP22;PRKAR2B;FAM20A;IL15;;;NHLRC1;SPTBN4;BMP7;KIT;ANGPT1;NCKAP1L;ITGA5;EPHA4;ADRA2A;PRR5L;SFRP2;PLCE1;SPRY3;NCF1;SPRY2;WNT5A;HBEGF;GDF9;PLCL2;;NOG;EDN1;ADRB2;TNFAIP3;CDKN1A;PYCARD;SEMA7A;PIM1;TCIM;SFRP1;BMP6;SOX9;TELO2
12	GO:0035150	BP	regulation of tube size	12/ 1002	97/ 23771	0.123711	0.00077653	0.0375027	ENSOARG00020005077;ENSOARG00020005782;ENSOARG00020017093;ENSOARG00020017317;ENSOARG00020020329;ENSOARG00020022990;ENSOARG00020023000;ENSOARG00020023002;ENSOARG00020023275;ENSOARG00020023482;ENSOARG00020023614;ENSOARG00020023772	;AGTR1;ADRA2A;ASIC2;HRH2;F2R;;F2RL1;EDN1;P2RY2;ADRA1B;ADRB2
7	GO:0050691	BP	regulation of defense response to virus by host	7/ 1002	37/ 23771	0.189189	0.000786521	0.0376112	ENSOARG00020003858;ENSOARG00020009445;ENSOARG00020009450;ENSOARG00020011892;ENSOARG00020020006;ENSOARG00020020061;ENSOARG00020023963	;;;IL15;;;PYCARD
11	GO:0010717	BP	regulation of epithelial to mesenchymal transition	11/ 1002	84/ 23771	0.130952	0.000786616	0.0376112	ENSOARG00020001378;ENSOARG00020006183;ENSOARG00020008589;ENSOARG00020008646;ENSOARG00020009785;ENSOARG00020014945;ENSOARG00020016801;ENSOARG00020017587;ENSOARG00020018823;ENSOARG00020022924;ENSOARG00020024807	TIAM1;IL6;SMAD3;DAB2;ELL3;BMP7;EPHA4;SFRP2;SPRY2;NOG;SFRP1
11	GO:0048704	BP	embryonic skeletal system morphogenesis	11/ 1002	84/ 23771	0.130952	0.000786616	0.0376112	ENSOARG00020000257;ENSOARG00020000275;ENSOARG00020002410;ENSOARG00020008589;ENSOARG00020008717;ENSOARG00020009957;ENSOARG00020014945;ENSOARG00020015035;ENSOARG00020018761;ENSOARG00020022138;ENSOARG00020022924	HOXD3;HOXD4;COL2A1;SMAD3;IRX5;PRRX1;BMP7;MDFI;FGFR2;HOXB9;NOG
13	GO:0005178	MF	integrin binding	13/ 1002	102/ 23771	0.127451	0.000355667	0.0376668	ENSOARG00020002274;ENSOARG00020002879;ENSOARG00020004359;ENSOARG00020004677;ENSOARG00020006751;ENSOARG00020007754;ENSOARG00020011297;ENSOARG00020013293;ENSOARG00020014334;ENSOARG00020016227;ENSOARG00020016394;ENSOARG00020017690;ENSOARG00020024001	PTPRZ1;ITGB8;THBS4;;GPNMB;IGF2;CCN5;ESM1;ISG15;;ITGA5;;SEMA7A
15	GO:0045216	BP	cell-cell junction organization	15/ 1002	139/ 23771	0.107914	0.000790992	0.0376952	ENSOARG00020000924;ENSOARG00020002982;ENSOARG00020005077;ENSOARG00020008507;ENSOARG00020008589;ENSOARG00020013985;ENSOARG00020016020;ENSOARG00020016458;ENSOARG00020016801;ENSOARG00020017535;ENSOARG00020017686;ENSOARG00020021120;ENSOARG00020022990;ENSOARG00020023002;ENSOARG00020026377	PKP2;GJA5;;CDH1;SMAD3;UGT8;LSR;PKHD1;EPHA4;CLDN10;CLDN7;CLDN4;F2R;F2RL1;
19	GO:0043062	BP	extracellular structure organization	19/ 1002	194/ 23771	0.0979381	0.000807486	0.0382281	ENSOARG00020000596;ENSOARG00020001301;ENSOARG00020002410;ENSOARG00020003457;ENSOARG00020003825;ENSOARG00020004992;ENSOARG00020006742;ENSOARG00020007561;ENSOARG00020009421;ENSOARG00020011103;ENSOARG00020011636;ENSOARG00020011858;ENSOARG00020013321;ENSOARG00020017587;ENSOARG00020017854;ENSOARG00020021509;ENSOARG00020023214;ENSOARG00020024704;ENSOARG00020025942	CYP1B1;ECM2;COL2A1;GFOD2;FMOD;POSTN;;GPM6B;ACAN;EGFLAM;COL11A2;SLC39A8;SPINT1;SFRP2;TNFRSF11B;ELF3;NDNF;WDR72;SOX9
4	GO:0090179	BP	planar cell polarity pathway involved in neural tube closure	4/ 1002	11/ 23771	0.363636	0.000816349	0.0383951	ENSOARG00020010772;ENSOARG00020017587;ENSOARG00020020359;ENSOARG00020024807	FZD2;SFRP2;WNT5A;SFRP1
4	GO:0046322	BP	negative regulation of fatty acid oxidation	4/ 1002	11/ 23771	0.363636	0.000816349	0.0383951	ENSOARG00020005462;ENSOARG00020013412;ENSOARG00020021864;ENSOARG00020025942	DGAT2;CNR1;SIRT4;SOX9
24	GO:0001558	BP	regulation of cell growth	24/ 1002	278/ 23771	0.0863309	0.000835152	0.0391515	ENSOARG00020000651;ENSOARG00020000951;ENSOARG00020000981;ENSOARG00020005077;ENSOARG00020007249;ENSOARG00020008460;ENSOARG00020008589;ENSOARG00020013676;ENSOARG00020016227;ENSOARG00020017100;ENSOARG00020017587;ENSOARG00020017690;ENSOARG00020017879;ENSOARG00020018447;ENSOARG00020020359;ENSOARG00020021050;ENSOARG00020023275;ENSOARG00020023947;ENSOARG00020024001;ENSOARG00020024602;ENSOARG00020024807;…	SEMA3D;PLXNA4;SEMA3E;;H1-5;SEMA6D;SMAD3;SLIT3;;FRZB;SFRP2;;CRYAB;TMC8;WNT5A;GDF9;EDN1;CDKN1A;SEMA7A;SYT17;SFRP1;CPNE9;IGFBP5;
10	GO:0016049	BP	cell growth	10/ 1002	72/ 23771	0.138889	0.0008466	0.0394313	ENSOARG00020007407;ENSOARG00020007862;ENSOARG00020009683;ENSOARG00020013676;ENSOARG00020021050;ENSOARG00020023275;ENSOARG00020024001;ENSOARG00020024280;ENSOARG00020025346;ENSOARG00020025942	JADE2;PRKCZ;SEMA5B;SLIT3;GDF9;EDN1;SEMA7A;NLGN3;FLRT3;SOX9
15	GO:0030308	BP	negative regulation of cell growth	15/ 1002	140/ 23771	0.107143	0.00085215	0.0395618	ENSOARG00020000651;ENSOARG00020000981;ENSOARG00020008460;ENSOARG00020008589;ENSOARG00020013676;ENSOARG00020016227;ENSOARG00020017100;ENSOARG00020017587;ENSOARG00020017690;ENSOARG00020017879;ENSOARG00020020359;ENSOARG00020021050;ENSOARG00020023947;ENSOARG00020024001;ENSOARG00020024807	SEMA3D;SEMA3E;SEMA6D;SMAD3;SLIT3;;FRZB;SFRP2;;CRYAB;WNT5A;GDF9;CDKN1A;SEMA7A;SFRP1
28	GO:0022407	BP	regulation of cell-cell adhesion	28/ 1002	338/ 23771	0.0828402	0.00085492	0.0395627	ENSOARG00020001251;ENSOARG00020002084;ENSOARG00020002164;ENSOARG00020003374;ENSOARG00020004096;ENSOARG00020004514;ENSOARG00020005022;ENSOARG00020005077;ENSOARG00020006183;ENSOARG00020006751;ENSOARG00020007754;ENSOARG00020007862;ENSOARG00020008417;ENSOARG00020008507;ENSOARG00020008826;ENSOARG00020011892;ENSOARG00020014061;ENSOARG00020014945;ENSOARG00020015501;ENSOARG00020016080;ENSOARG00020020359;…	EPHB6;KLF4;EPHB3;TNFSF13B;KIF26B;LAG3;EPCAM;;IL6;GPNMB;IGF2;PRKCZ;SELP;CDH1;SELE;IL15;PTPRU;BMP7;RC3H1;NCKAP1L;WNT5A;SKAP1;MYB;PYCARD;ABCA12;;BMP6;JAG1
77	GO:0009890	BP	negative regulation of biosynthetic process	77/ 1002	1253/ 23771	0.0614525	0.000863302	0.0398226	ENSOARG00020000532;ENSOARG00020000571;ENSOARG00020000891;ENSOARG00020002084;ENSOARG00020002953;ENSOARG00020003772;ENSOARG00020004462;ENSOARG00020004786;ENSOARG00020004867;ENSOARG00020005077;ENSOARG00020005545;ENSOARG00020005635;ENSOARG00020005966;ENSOARG00020006183;ENSOARG00020006702;ENSOARG00020007249;ENSOARG00020007754;ENSOARG00020007844;ENSOARG00020007852;ENSOARG00020008082;ENSOARG00020008146;…	NFIL3;CSF2;eIF2aK2;KLF4;BCL11A;BTG2;ID1;FOXS1;FRK;;VAX2;PRDM16;MXD1;IL6;HMGA2;H1-5;IGF2;TMEFF2;CIART;ZNF12;DACT1;SMAD3;DAB2;IRX3;BACH2;KLF5;IRF8;PRRX1;PTGIS;DUSP22;EID2;FOXO3;SIX5;MSC;;RIOX1;H2AFY2;MCIDAS;BAG3;BMP7;RC3H1;CREBZF;ZNF219;TFAP2B;EGR1;GLIS1;PDCD4;PDE12;SFRP2;CRYAB;SALL2;ARID5A;HMGA1;AR;WNT5A;MSX2;ATF3;ELF3;MYB;INSIG1;PER1;IGF2BP1;NOG;EDN1;IRX1;CDKN1A;IRX2;ARID5B;LHX1;ZMYND15;SFRP1;BMP…
14	GO:0090090	BP	negative regulation of canonical Wnt signaling pathway	14/ 1002	126/ 23771	0.111111	0.000875914	0.040147	ENSOARG00020008146;ENSOARG00020008646;ENSOARG00020010194;ENSOARG00020010382;ENSOARG00020014061;ENSOARG00020016143;ENSOARG00020017100;ENSOARG00020017587;ENSOARG00020020146;ENSOARG00020020359;ENSOARG00020022520;ENSOARG00020022924;ENSOARG00020024807;ENSOARG00020025942	DACT1;DAB2;TMEM88;FOXO3;PTPRU;EGR1;FRZB;SFRP2;GPC3;WNT5A;MLLT3;NOG;SFRP1;SOX9
14	GO:0001822	BP	kidney development	14/ 1002	126/ 23771	0.111111	0.000875914	0.040147	ENSOARG00020004893;ENSOARG00020005782;ENSOARG00020008675;ENSOARG00020009176;ENSOARG00020014945;ENSOARG00020016055;ENSOARG00020016458;ENSOARG00020020146;ENSOARG00020020359;ENSOARG00020023933;ENSOARG00020023975;ENSOARG00020024263;ENSOARG00020024449;ENSOARG00020024825	LRP2;AGTR1;IRX3;DCHS1;BMP7;TFAP2B;PKHD1;GPC3;WNT5A;IRX1;IRX2;ARID5B;LHX1;BMP6
7	GO:0098586	BP	cellular response to virus	7/ 1002	38/ 23771	0.184211	0.000929467	0.0421751	ENSOARG00020000709;ENSOARG00020002136;ENSOARG00020004582;ENSOARG00020008589;ENSOARG00020009445;ENSOARG00020010727;ENSOARG00020021024	GSDME;ADAR;CXCL10;SMAD3;;IFIH1;IFI6
5	GO:0072132	BP	mesenchyme morphogenesis	5/ 1002	19/ 23771	0.263158	0.000934468	0.0421751	ENSOARG00020008589;ENSOARG00020014945;ENSOARG00020022924;ENSOARG00020025898;ENSOARG00020025942	SMAD3;BMP7;NOG;HEYL;SOX9
5	GO:0071359	BP	cellular response to dsRNA	5/ 1002	19/ 23771	0.263158	0.000934468	0.0421751	ENSOARG00020009445;ENSOARG00020010727;ENSOARG00020017185;ENSOARG00020020006;ENSOARG00020020061	;IFIH1;PDE12;;
5	GO:0002063	BP	chondrocyte development	5/ 1002	19/ 23771	0.263158	0.000934468	0.0421751	ENSOARG00020008539;ENSOARG00020009421;ENSOARG00020017587;ENSOARG00020020841;ENSOARG00020025942	ECM1;ACAN;SFRP2;MSX2;SOX9
6	GO:1903115	BP	regulation of actin filament-based movement	6/ 1002	28/ 23771	0.214286	0.000937746	0.0421751	ENSOARG00020000924;ENSOARG00020002982;ENSOARG00020007182;ENSOARG00020016992;ENSOARG00020019907;ENSOARG00020019914	PKP2;GJA5;PDE4B;CACNA1C;RYR2;ANK2
6	GO:2000273	BP	positive regulation of signaling receptor activity	6/ 1002	28/ 23771	0.214286	0.000937746	0.0421751	ENSOARG00020017093;ENSOARG00020018390;ENSOARG00020020934;ENSOARG00020023275;ENSOARG00020023772;ENSOARG00020024280	ADRA2A;NCF1;HBEGF;EDN1;ADRB2;NLGN3
23	GO:0040013	BP	negative regulation of locomotion	23/ 1002	263/ 23771	0.0874525	0.000953339	0.0427429	ENSOARG00020000596;ENSOARG00020000651;ENSOARG00020000981;ENSOARG00020002084;ENSOARG00020003350;ENSOARG00020005077;ENSOARG00020007844;ENSOARG00020008130;ENSOARG00020008460;ENSOARG00020008507;ENSOARG00020009720;ENSOARG00020010129;ENSOARG00020014061;ENSOARG00020016227;ENSOARG00020016801;ENSOARG00020017587;ENSOARG00020017690;ENSOARG00020020359;ENSOARG00020022924;ENSOARG00020024001;ENSOARG00020024807;…	CYP1B1;SEMA3D;SEMA3E;KLF4;ADGRB1;;TMEFF2;STARD13;SEMA6D;CDH1;DCN;DUSP22;PTPRU;;EPHA4;SFRP2;;WNT5A;NOG;SEMA7A;SFRP1;JAG1;IGFBP5
25	GO:0050678	BP	regulation of epithelial cell proliferation	25/ 1002	291/ 23771	0.0859107	0.000963311	0.0429999	ENSOARG00020000473;ENSOARG00020004359;ENSOARG00020005708;ENSOARG00020005782;ENSOARG00020005989;ENSOARG00020008539;ENSOARG00020008589;ENSOARG00020013154;ENSOARG00020014807;ENSOARG00020016458;ENSOARG00020017587;ENSOARG00020017755;ENSOARG00020018483;ENSOARG00020018748;ENSOARG00020018761;ENSOARG00020019886;ENSOARG00020020146;ENSOARG00020020359;ENSOARG00020021566;ENSOARG00020022688;ENSOARG00020022924;…	F3;THBS4;FGF7;AGTR1;CDH13;ECM1;SMAD3;PTPRN;NR4A1;PKHD1;SFRP2;APLN;TNMD;FUT1;FGFR2;AR;GPC3;WNT5A;;SERPINF1;NOG;TNFAIP3;SFRP1;BMP6;SOX9
75	GO:0045934	BP	negative regulation of nucleobase-containing compound metabolic process	75/ 1002	1219/ 23771	0.0615258	0.000965048	0.0429999	ENSOARG00020000532;ENSOARG00020000571;ENSOARG00020002084;ENSOARG00020002151;ENSOARG00020002953;ENSOARG00020004462;ENSOARG00020004565;ENSOARG00020004786;ENSOARG00020004867;ENSOARG00020005545;ENSOARG00020005635;ENSOARG00020005966;ENSOARG00020006183;ENSOARG00020006370;ENSOARG00020006702;ENSOARG00020007249;ENSOARG00020007754;ENSOARG00020007852;ENSOARG00020008082;ENSOARG00020008146;ENSOARG00020008589;…	NFIL3;CSF2;KLF4;MAGEF1;BCL11A;ID1;ZC3H10;FOXS1;FRK;VAX2;PRDM16;MXD1;IL6;HIST1H1T;HMGA2;H1-5;IGF2;CIART;ZNF12;DACT1;SMAD3;DAB2;IRX3;BACH2;KLF5;;IRF8;PRRX1;DUSP22;EID2;FOXO3;SIX5;MSC;;RIOX1;H2AFY2;SHLD1;BAG3;BMP7;CREBZF;ZNF219;TFAP2B;EGR1;GLIS1;PDCD4;SFRP2;CRYAB;SALL2;ARID5A;HMGA1;AR;;;WNT5A;MSX2;ATF3;ELF3;MYB;PER1;IGF2BP1;A1CF;NOG;EDN1;IRX1;CDKN1A;IRX2;ARID5B;LHX1;ZMYND15;SFRP1;BMP6;HEYL;PARP3;SOX…
9	GO:1990266	BP	neutrophil migration	9/ 1002	61/ 23771	0.147541	0.000978854	0.0434805	ENSOARG00020002903;ENSOARG00020003298;ENSOARG00020003474;ENSOARG00020004582;ENSOARG00020006387;ENSOARG00020007182;ENSOARG00020007334;ENSOARG00020016080;ENSOARG00020021566	CXCL6;;VAV3;CXCL10;;PDE4B;CCL20;NCKAP1L;
50	GO:0051093	BP	negative regulation of developmental process	50/ 1002	736/ 23771	0.0679348	0.00101567	0.044977	ENSOARG00020000438;ENSOARG00020000651;ENSOARG00020000924;ENSOARG00020000981;ENSOARG00020002084;ENSOARG00020003350;ENSOARG00020004359;ENSOARG00020004440;ENSOARG00020004514;ENSOARG00020004582;ENSOARG00020005077;ENSOARG00020007754;ENSOARG00020008460;ENSOARG00020008539;ENSOARG00020008589;ENSOARG00020008675;ENSOARG00020009720;ENSOARG00020009868;ENSOARG00020012228;ENSOARG00020012995;ENSOARG00020014945;…	NLGN1;SEMA3D;PKP2;SEMA3E;KLF4;ADGRB1;THBS4;BRINP1;LAG3;CXCL10;;IGF2;SEMA6D;ECM1;SMAD3;IRX3;DCN;SRGN;RIOX1;DAAM2;BMP7;RC3H1;;GLIS1;PDCD4;EPHA4;FRZB;SFRP2;;TNFRSF11B;SPRY3;TNMD;SPRY2;WNT5A;MSX2;TCTA;MYB;INSIG1;SERPINF1;NOG;ADRB2;CDKN1A;SEMA7A;PRTG;NLGN3;SFRP1;JAG1;IGFBP5;PARP3;SOX9
41	GO:1901698	BP	response to nitrogen compound	41/ 1002	574/ 23771	0.0714286	0.00102224	0.0451289	ENSOARG00020005077;ENSOARG00020005590;ENSOARG00020005604;ENSOARG00020006254;ENSOARG00020007182;ENSOARG00020007766;ENSOARG00020008507;ENSOARG00020009445;ENSOARG00020009688;ENSOARG00020009743;ENSOARG00020010727;ENSOARG00020012198;ENSOARG00020012524;ENSOARG00020013194;ENSOARG00020013342;ENSOARG00020013412;ENSOARG00020014807;ENSOARG00020014809;ENSOARG00020015774;ENSOARG00020016143;ENSOARG00020016242;…	;FYN;AKAP6;IRAK3;PDE4B;MEAK7;CDH1;;GHRHR;;IFIH1;TRIM16;RFTN2;TRPC3;LDOC1;CNR1;NR4A1;GRIN2A;RAB15;EGR1;TMUB2;EPHA4;PDE12;RYR2;;;ALPL;AQP9;INSIG1;PER1;EDN1;GPD1;SESN3;ADRB2;TNFAIP3;SFRP1;JAG1;PMAIP1;IGFBP5;EPM2AIP1;SOX9
30	GO:0043410	BP	positive regulation of MAPK cascade	30/ 1002	378/ 23771	0.0793651	0.00104818	0.0461329	ENSOARG00020000709;ENSOARG00020000891;ENSOARG00020003298;ENSOARG00020004157;ENSOARG00020006183;ENSOARG00020007334;ENSOARG00020007754;ENSOARG00020007862;ENSOARG00020008386;ENSOARG00020009231;ENSOARG00020012095;ENSOARG00020015287;ENSOARG00020015343;ENSOARG00020016801;ENSOARG00020017093;ENSOARG00020017909;ENSOARG00020018390;ENSOARG00020018761;ENSOARG00020018823;ENSOARG00020019577;ENSOARG00020019886;…	GSDME;eIF2aK2;;GADD45G;IL6;CCL20;IGF2;PRKCZ;;ADCYAP1;FGFR4;KIT;ANGPT1;EPHA4;ADRA2A;PLCE1;NCF1;FGFR2;SPRY2;AVPI1;AR;WNT5A;;F2R;F2RL1;EDN1;ADRA1B;ADRB2;PYCARD;SEMA7A
11	GO:0030018	CC	Z disc	11/ 1002	85/ 23771	0.129412	0.000869761	0.0464949	ENSOARG00020005482;ENSOARG00020007182;ENSOARG00020008247;ENSOARG00020009368;ENSOARG00020014869;ENSOARG00020015386;ENSOARG00020017879;ENSOARG00020017975;ENSOARG00020019907;ENSOARG00020022177;ENSOARG00020022254	KRT19;PDE4B;FHL5;KRT8;BAG3;PDLIM3;CRYAB;JPH2;RYR2;PGM5;SYNPO2L
73	GO:0010558	BP	negative regulation of macromolecule biosynthetic process	73/ 1002	1184/ 23771	0.0616554	0.00106816	0.0468687	ENSOARG00020000532;ENSOARG00020000571;ENSOARG00020000891;ENSOARG00020002084;ENSOARG00020002953;ENSOARG00020003772;ENSOARG00020004462;ENSOARG00020004786;ENSOARG00020004867;ENSOARG00020005545;ENSOARG00020005635;ENSOARG00020005966;ENSOARG00020006702;ENSOARG00020007249;ENSOARG00020007754;ENSOARG00020007844;ENSOARG00020007852;ENSOARG00020008082;ENSOARG00020008146;ENSOARG00020008589;ENSOARG00020008646;…	NFIL3;CSF2;eIF2aK2;KLF4;BCL11A;BTG2;ID1;FOXS1;FRK;VAX2;PRDM16;MXD1;HMGA2;H1-5;IGF2;TMEFF2;CIART;ZNF12;DACT1;SMAD3;DAB2;IRX3;BACH2;KLF5;IRF8;PRRX1;DUSP22;EID2;FOXO3;SIX5;MSC;;RIOX1;H2AFY2;MCIDAS;BAG3;BMP7;RC3H1;CREBZF;ZNF219;TFAP2B;EGR1;GLIS1;PDCD4;PDE12;SFRP2;CRYAB;SALL2;ARID5A;HMGA1;AR;WNT5A;MSX2;ATF3;ELF3;MYB;PER1;IGF2BP1;NOG;EDN1;IRX1;CDKN1A;IRX2;ARID5B;LHX1;ZMYND15;SFRP1;BMP6;IGFBP5;HEYL;PARP…
20	GO:0045765	BP	regulation of angiogenesis	20/ 1002	219/ 23771	0.0913242	0.00109492	0.0477518	ENSOARG00020000473;ENSOARG00020000596;ENSOARG00020000981;ENSOARG00020002084;ENSOARG00020002879;ENSOARG00020003350;ENSOARG00020004359;ENSOARG00020004582;ENSOARG00020006493;ENSOARG00020008539;ENSOARG00020009720;ENSOARG00020009743;ENSOARG00020010083;ENSOARG00020016394;ENSOARG00020017587;ENSOARG00020018483;ENSOARG00020018748;ENSOARG00020018823;ENSOARG00020020359;ENSOARG00020022688	F3;CYP1B1;SEMA3E;KLF4;ITGB8;ADGRB1;THBS4;CXCL10;FKBPL;ECM1;DCN;;PTGIS;ITGA5;SFRP2;TNMD;FUT1;SPRY2;WNT5A;SERPINF1
41	GO:1901701	BP	cellular response to oxygen-containing compound	41/ 1002	578/ 23771	0.0709343	0.00110173	0.0479035	ENSOARG00020000596;ENSOARG00020002903;ENSOARG00020004440;ENSOARG00020004582;ENSOARG00020004992;ENSOARG00020005420;ENSOARG00020005462;ENSOARG00020005590;ENSOARG00020005604;ENSOARG00020006183;ENSOARG00020006387;ENSOARG00020007182;ENSOARG00020008507;ENSOARG00020009688;ENSOARG00020009703;ENSOARG00020009743;ENSOARG00020013342;ENSOARG00020014547;ENSOARG00020014807;ENSOARG00020015774;ENSOARG00020016143;…	CYP1B1;CXCL6;BRINP1;CXCL10;POSTN;PLSCR4;DGAT2;FYN;AKAP6;IL6;;PDE4B;CDH1;GHRHR;IRF8;;LDOC1;CALCRL;NR4A1;RAB15;EGR1;PDCD4;EPHA4;NCF1;ARID5A;AR;RYR2;WNT5A;MSX2;PDK4;AQP9;INSIG1;EDN1;GPD1;SESN3;ADRB2;TNFAIP3;PYCARD;SFRP1;IGFBP5;SOX9
147	GO:0031325	BP	positive regulation of cellular metabolic process	147/ 1002	2700/ 23771	0.0544444	0.00110812	0.0480362	ENSOARG00020000082;ENSOARG00020000275;ENSOARG00020000473;ENSOARG00020000532;ENSOARG00020000571;ENSOARG00020000780;ENSOARG00020000796;ENSOARG00020001002;ENSOARG00020001008;ENSOARG00020002042;ENSOARG00020002084;ENSOARG00020002151;ENSOARG00020002164;ENSOARG00020003108;ENSOARG00020003159;ENSOARG00020003350;ENSOARG00020003474;ENSOARG00020003772;ENSOARG00020003849;ENSOARG00020003858;ENSOARG00020004211;…	HIVEP3;HOXD4;F3;NFIL3;CSF2;;PIK3R3;TRIM45;TNFSF10;HABP4;KLF4;MAGEF1;EPHB3;ABCG1;ENDOG;ADGRB1;VAV3;BTG2;;;CRLF1;THBS4;EPCAM;;PLSCR1;DGAT2;FYN;PRDM16;FGF7;AGTR1;CDH13;PCOLCE2;NIBAN1;IL6;MLYCD;HMGA2;GPNMB;SLCO3A1;CARF;H1-5;IGF2;KLF6;DACT1;FHL5;CIDEB;;SLC45A3;CDH1;SMAD3;DAB2;IRX3;SELE;KLF5;ADCYAP1;TET1;;;IRF9;IRF8;DCN;ELL3;PRRX1;HSPB8;FOXO3;PACSIN3;FZD2;FAM20A;IL15;SIX5;FGFR4;TRIM16;SHLD1;MCIDAS;CDC2…
23	GO:0002697	BP	regulation of immune effector process	23/ 1002	267/ 23771	0.0861423	0.00111543	0.0482078	ENSOARG00020002611;ENSOARG00020003248;ENSOARG00020004514;ENSOARG00020006183;ENSOARG00020006254;ENSOARG00020006588;ENSOARG00020006589;ENSOARG00020006787;ENSOARG00020007862;ENSOARG00020009445;ENSOARG00020012561;ENSOARG00020013245;ENSOARG00020015287;ENSOARG00020015343;ENSOARG00020015501;ENSOARG00020016080;ENSOARG00020018469;ENSOARG00020020359;ENSOARG00020021881;ENSOARG00020023002;ENSOARG00020024001;…	IL18R1;DHX58;LAG3;IL6;IRAK3;FCGR1A;;;PRKCZ;;SHLD1;TRIL;KIT;ANGPT1;RC3H1;NCKAP1L;ARID5A;WNT5A;MYB;F2RL1;SEMA7A;PARP3;DNASE1
58	GO:0051130	BP	positive regulation of cellular component organization	58/ 1002	888/ 23771	0.0653153	0.00113258	0.0488027	ENSOARG00020000438;ENSOARG00020000548;ENSOARG00020000571;ENSOARG00020000968;ENSOARG00020001008;ENSOARG00020002164;ENSOARG00020002986;ENSOARG00020003350;ENSOARG00020003778;ENSOARG00020004677;ENSOARG00020005048;ENSOARG00020005077;ENSOARG00020005590;ENSOARG00020006183;ENSOARG00020007377;ENSOARG00020007754;ENSOARG00020008280;ENSOARG00020008447;ENSOARG00020008589;ENSOARG00020008646;ENSOARG00020008675;…	NLGN1;CNTN1;CSF2;ADGRL1;TNFSF10;EPHB3;LRRN3;ADGRB1;SHCBP1L;;HCK;;FYN;IL6;VIL1;IGF2;CIDEB;SYT9;SMAD3;DAB2;IRX3;SELE;DCN;CNR1;NEGR1;LRRN1;ISG15;BMP7;ANGPT1;NCKAP1L;CDC42EP2;ASIC2;APLN;PLCE1;AMIGO3;AVIL;AR;GPC3;WNT5A;PLXNA2;MSX2;LMOD1;SKAP1;SYNPO2L;CARMIL2;F2RL1;NCKIPSD;NDNF;EDN1;ADRB2;PYCARD;SEMA7A;NLGN3;GPM6A;PMAIP1;FLRT3;SOX9;MIEF2
68	GO:0080134	BP	regulation of response to stress	68/ 1002	1089/ 23771	0.0624426	0.0011508	0.0494398	ENSOARG00020000602;ENSOARG00020000891;ENSOARG00020002084;ENSOARG00020002136;ENSOARG00020002151;ENSOARG00020002344;ENSOARG00020003159;ENSOARG00020003178;ENSOARG00020003248;ENSOARG00020003858;ENSOARG00020004157;ENSOARG00020004514;ENSOARG00020005278;ENSOARG00020005334;ENSOARG00020005726;ENSOARG00020006183;ENSOARG00020006238;ENSOARG00020006254;ENSOARG00020006468;ENSOARG00020006588;ENSOARG00020006702;…	;eIF2aK2;KLF4;ADAR;MAGEF1;FNDC4;ENDOG;TNFRSF6B;DHX58;;GADD45G;LAG3;FICD;PLSCR1;N4BP1;IL6;LRFN5;IRAK3;EFHD1;FCGR1A;HMGA2;VIL1;MEAK7;DACT1;;SMAD3;;;;ELL3;PRRX1;PTGIS;IL15;SHLD1;FEM1A;TRPC3;;CNR1;ISG15;IRF7;ZNF385A;PDCD4;EPHA4;ADRA2A;SFRP2;CRYAB;NCF1;HMGA1;;;WNT5A;HBEGF;CLDN4;INSIG1;F2R;F2RL1;HERC5;SESN3;ZNFX1;TNFAIP3;PYCARD;SEMA7A;RNF125;SFRP1;NLRC5;PMAIP1;PARP3;DNASE1
11	GO:0048660	BP	regulation of smooth muscle cell proliferation	11/ 1002	88/ 23771	0.125	0.00116392	0.0496048	ENSOARG00020005077;ENSOARG00020005989;ENSOARG00020006183;ENSOARG00020014547;ENSOARG00020016737;ENSOARG00020017755;ENSOARG00020020934;ENSOARG00020023275;ENSOARG00020023915;ENSOARG00020023947;ENSOARG00020025439	;CDH13;IL6;CALCRL;PDCD4;APLN;HBEGF;EDN1;TNFAIP3;CDKN1A;IGFBP5
46	GO:0045937	BP	positive regulation of phosphate metabolic process	46/ 1002	668/ 23771	0.0688623	0.00116733	0.0496048	ENSOARG00020000571;ENSOARG00020000796;ENSOARG00020002164;ENSOARG00020003474;ENSOARG00020004211;ENSOARG00020004359;ENSOARG00020005590;ENSOARG00020005708;ENSOARG00020006182;ENSOARG00020006183;ENSOARG00020006702;ENSOARG00020006751;ENSOARG00020006911;ENSOARG00020007754;ENSOARG00020008386;ENSOARG00020008646;ENSOARG00020009231;ENSOARG00020011538;ENSOARG00020011892;ENSOARG00020012095;ENSOARG00020014945;…	CSF2;PIK3R3;EPHB3;VAV3;CRLF1;THBS4;FYN;FGF7;NIBAN1;IL6;HMGA2;GPNMB;SLCO3A1;IGF2;;DAB2;ADCYAP1;FAM20A;IL15;FGFR4;BMP7;KIT;ANGPT1;NCKAP1L;ITGA5;EPHA4;ADRA2A;PRR5L;SFRP2;NCF1;FGFR2;SPRY2;AR;WNT5A;HBEGF;GDF9;EDN1;GPD1;ADRB2;CDKN1A;SEMA7A;PIM1;TCIM;BMP6;SOX9;TELO2
46	GO:0010562	BP	positive regulation of phosphorus metabolic process	46/ 1002	668/ 23771	0.0688623	0.00116733	0.0496048	ENSOARG00020000571;ENSOARG00020000796;ENSOARG00020002164;ENSOARG00020003474;ENSOARG00020004211;ENSOARG00020004359;ENSOARG00020005590;ENSOARG00020005708;ENSOARG00020006182;ENSOARG00020006183;ENSOARG00020006702;ENSOARG00020006751;ENSOARG00020006911;ENSOARG00020007754;ENSOARG00020008386;ENSOARG00020008646;ENSOARG00020009231;ENSOARG00020011538;ENSOARG00020011892;ENSOARG00020012095;ENSOARG00020014945;…	CSF2;PIK3R3;EPHB3;VAV3;CRLF1;THBS4;FYN;FGF7;NIBAN1;IL6;HMGA2;GPNMB;SLCO3A1;IGF2;;DAB2;ADCYAP1;FAM20A;IL15;FGFR4;BMP7;KIT;ANGPT1;NCKAP1L;ITGA5;EPHA4;ADRA2A;PRR5L;SFRP2;NCF1;FGFR2;SPRY2;AR;WNT5A;HBEGF;GDF9;EDN1;GPD1;ADRB2;CDKN1A;SEMA7A;PIM1;TCIM;BMP6;SOX9;TELO2
10	GO:0001649	BP	osteoblast differentiation	10/ 1002	75/ 23771	0.133333	0.00116843	0.0496048	ENSOARG00020002136;ENSOARG00020007754;ENSOARG00020008589;ENSOARG00020014269;ENSOARG00020016495;ENSOARG00020020841;ENSOARG00020022924;ENSOARG00020024807;ENSOARG00020024825;ENSOARG00020025439	ADAR;IGF2;SMAD3;CYP24A1;GLIS1;MSX2;NOG;SFRP1;BMP6;IGFBP5
4	GO:0090178	BP	regulation of establishment of planar polarity involved in neural tube closure	4/ 1002	12/ 23771	0.333333	0.00118381	0.0498167	ENSOARG00020010772;ENSOARG00020017587;ENSOARG00020020359;ENSOARG00020024807	FZD2;SFRP2;WNT5A;SFRP1
4	GO:0010761	BP	fibroblast migration	4/ 1002	12/ 23771	0.333333	0.00118381	0.0498167	ENSOARG00020016227;ENSOARG00020017690;ENSOARG00020018111;ENSOARG00020024263	;;TMEM201;ARID5B
4	GO:0060026	BP	convergent extension	4/ 1002	12/ 23771	0.333333	0.00118381	0.0498167	ENSOARG00020017100;ENSOARG00020017587;ENSOARG00020020359;ENSOARG00020024807	FRZB;SFRP2;WNT5A;SFRP1
38	GO:0071495	BP	cellular response to endogenous stimulus	38/ 1002	519/ 23771	0.0732177	0.00119806	0.0502696	ENSOARG00020002410;ENSOARG00020002982;ENSOARG00020005386;ENSOARG00020005590;ENSOARG00020005604;ENSOARG00020007182;ENSOARG00020007377;ENSOARG00020008507;ENSOARG00020008589;ENSOARG00020009688;ENSOARG00020009743;ENSOARG00020010129;ENSOARG00020013342;ENSOARG00020013676;ENSOARG00020014807;ENSOARG00020014945;ENSOARG00020015287;ENSOARG00020015774;ENSOARG00020016143;ENSOARG00020016801;ENSOARG00020017093;…	COL2A1;GJA5;CILP;FYN;AKAP6;PDE4B;VIL1;CDH1;SMAD3;GHRHR;;DUSP22;LDOC1;SLIT3;NR4A1;BMP7;KIT;RAB15;EGR1;EPHA4;ADRA2A;ARID5A;AR;RYR2;WNT5A;AQP9;INSIG1;NOG;NDNF;EDN1;GPD1;SESN3;ADRB2;SFRP1;BMP6;IGFBP5;HEYL;SOX9
5	GO:0090136	BP	epithelial cell-cell adhesion	5/ 1002	20/ 23771	0.25	0.00120304	0.050305	ENSOARG00020000596;ENSOARG00020004359;ENSOARG00020015287;ENSOARG00020016227;ENSOARG00020017690	CYP1B1;THBS4;KIT;;
40	GO:0001934	BP	positive regulation of protein phosphorylation	40/ 1002	556/ 23771	0.0719424	0.00120589	0.050305	ENSOARG00020000571;ENSOARG00020000796;ENSOARG00020004211;ENSOARG00020004359;ENSOARG00020005590;ENSOARG00020005708;ENSOARG00020006182;ENSOARG00020006183;ENSOARG00020006702;ENSOARG00020006751;ENSOARG00020006911;ENSOARG00020007754;ENSOARG00020008386;ENSOARG00020008646;ENSOARG00020009231;ENSOARG00020011538;ENSOARG00020011892;ENSOARG00020014945;ENSOARG00020015287;ENSOARG00020015343;ENSOARG00020016080;…	CSF2;PIK3R3;CRLF1;THBS4;FYN;FGF7;NIBAN1;IL6;HMGA2;GPNMB;SLCO3A1;IGF2;;DAB2;ADCYAP1;FAM20A;IL15;BMP7;KIT;ANGPT1;NCKAP1L;ITGA5;EPHA4;ADRA2A;PRR5L;SFRP2;NCF1;SPRY2;WNT5A;HBEGF;GDF9;EDN1;ADRB2;CDKN1A;SEMA7A;PIM1;TCIM;BMP6;SOX9;TELO2
12	GO:0030595	BP	leukocyte chemotaxis	12/ 1002	102/ 23771	0.117647	0.00121511	0.0504652	ENSOARG00020002463;ENSOARG00020002903;ENSOARG00020003298;ENSOARG00020003474;ENSOARG00020004582;ENSOARG00020006387;ENSOARG00020007182;ENSOARG00020007334;ENSOARG00020008637;ENSOARG00020015287;ENSOARG00020016080;ENSOARG00020021566	S1PR1;CXCL6;;VAV3;CXCL10;;PDE4B;CCL20;CH25H;KIT;NCKAP1L;
14	GO:0048562	BP	embryonic organ morphogenesis	14/ 1002	131/ 23771	0.10687	0.0012823	0.052728	ENSOARG00020000257;ENSOARG00020000275;ENSOARG00020002410;ENSOARG00020004379;ENSOARG00020005545;ENSOARG00020008589;ENSOARG00020008717;ENSOARG00020009957;ENSOARG00020014945;ENSOARG00020015035;ENSOARG00020018761;ENSOARG00020020359;ENSOARG00020022138;ENSOARG00020022924	HOXD3;HOXD4;COL2A1;ALDH1A3;VAX2;SMAD3;IRX5;PRRX1;BMP7;MDFI;FGFR2;WNT5A;HOXB9;NOG
18	GO:0051962	BP	positive regulation of nervous system development	18/ 1002	187/ 23771	0.0962567	0.00128609	0.0527332	ENSOARG00020000438;ENSOARG00020002164;ENSOARG00020002986;ENSOARG00020003350;ENSOARG00020004893;ENSOARG00020006183;ENSOARG00020007407;ENSOARG00020009785;ENSOARG00020010910;ENSOARG00020014291;ENSOARG00020017317;ENSOARG00020019658;ENSOARG00020020727;ENSOARG00020022688;ENSOARG00020024001;ENSOARG00020024280;ENSOARG00020024540;ENSOARG00020025346	NLGN1;EPHB3;LRRN3;ADGRB1;LRP2;IL6;JADE2;ELL3;;LRRN1;ASIC2;AMIGO3;PLXNA2;SERPINF1;SEMA7A;NLGN3;EGR2;FLRT3
16	GO:0007188	BP	adenylate cyclase-modulating G protein-coupled receptor signaling pathway	16/ 1002	161/ 23771	0.0993789	0.00130841	0.053496	ENSOARG00020001486;ENSOARG00020002079;ENSOARG00020002463;ENSOARG00020003350;ENSOARG00020004582;ENSOARG00020008030;ENSOARG00020009231;ENSOARG00020009688;ENSOARG00020013412;ENSOARG00020014547;ENSOARG00020015292;ENSOARG00020017093;ENSOARG00020023000;ENSOARG00020023275;ENSOARG00020023614;ENSOARG00020023772	GABBR2;LGR5;S1PR1;ADGRB1;CXCL10;ADCY4;ADCYAP1;GHRHR;CNR1;CALCRL;HTR1E;ADRA2A;;EDN1;ADRA1B;ADRB2
12	GO:0007189	BP	adenylate cyclase-activating G protein-coupled receptor signaling pathway	12/ 1002	103/ 23771	0.116505	0.0013237	0.053968	ENSOARG00020002079;ENSOARG00020002463;ENSOARG00020003350;ENSOARG00020004582;ENSOARG00020009231;ENSOARG00020009688;ENSOARG00020013412;ENSOARG00020014547;ENSOARG00020017093;ENSOARG00020023000;ENSOARG00020023614;ENSOARG00020023772	LGR5;S1PR1;ADGRB1;CXCL10;ADCYAP1;GHRHR;CNR1;CALCRL;ADRA2A;;ADRA1B;ADRB2
3	GO:0045338	BP	farnesyl diphosphate metabolic process	3/ 1002	6/ 23771	0.5	0.00135707	0.0544457	ENSOARG00020005999;ENSOARG00020007422;ENSOARG00020008081	HMGCS1;PLPP6;FDFT1
3	GO:2000096	BP	positive regulation of Wnt signaling pathway, planar cell polarity pathway	3/ 1002	6/ 23771	0.5	0.00135707	0.0544457	ENSOARG00020008646;ENSOARG00020020146;ENSOARG00020022520	DAB2;GPC3;MLLT3
3	GO:0003283	BP	atrial septum development	3/ 1002	6/ 23771	0.5	0.00135707	0.0544457	ENSOARG00020002982;ENSOARG00020019914;ENSOARG00020020359	GJA5;ANK2;WNT5A
3	GO:0002634	BP	regulation of germinal center formation	3/ 1002	6/ 23771	0.5	0.00135707	0.0544457	ENSOARG00020003374;ENSOARG00020015501;ENSOARG00020023915	TNFSF13B;RC3H1;TNFAIP3
3	GO:0032020	BP	ISG15-protein conjugation	3/ 1002	6/ 23771	0.5	0.00135707	0.0544457	ENSOARG00020012211;ENSOARG00020014334;ENSOARG00020023567	UBE2L6;ISG15;HERC5
21	GO:0048638	BP	regulation of developmental growth	21/ 1002	232/ 23771	0.0905172	0.00135812	0.0544457	ENSOARG00020000651;ENSOARG00020000951;ENSOARG00020000981;ENSOARG00020004786;ENSOARG00020007377;ENSOARG00020007754;ENSOARG00020008460;ENSOARG00020009688;ENSOARG00020013943;ENSOARG00020019886;ENSOARG00020020359;ENSOARG00020022088;ENSOARG00020022924;ENSOARG00020023275;ENSOARG00020023772;ENSOARG00020023947;ENSOARG00020024001;ENSOARG00020024237;ENSOARG00020024602;ENSOARG00020025304;ENSOARG00020026251	SEMA3D;PLXNA4;SEMA3E;FOXS1;VIL1;IGF2;SEMA6D;GHRHR;SPTBN4;AR;WNT5A;NPY1R;NOG;EDN1;ADRB2;CDKN1A;SEMA7A;PIM1;SYT17;CPNE9;
6	GO:0071772	BP	response to BMP	6/ 1002	30/ 23771	0.2	0.00137554	0.0546871	ENSOARG00020002410;ENSOARG00020014945;ENSOARG00020022924;ENSOARG00020024807;ENSOARG00020024825;ENSOARG00020025898	COL2A1;BMP7;NOG;SFRP1;BMP6;HEYL
6	GO:0071773	BP	cellular response to BMP stimulus	6/ 1002	30/ 23771	0.2	0.00137554	0.0546871	ENSOARG00020002410;ENSOARG00020014945;ENSOARG00020022924;ENSOARG00020024807;ENSOARG00020024825;ENSOARG00020025898	COL2A1;BMP7;NOG;SFRP1;BMP6;HEYL
6	GO:0002230	BP	positive regulation of defense response to virus by host	6/ 1002	30/ 23771	0.2	0.00137554	0.0546871	ENSOARG00020003858;ENSOARG00020009445;ENSOARG00020009450;ENSOARG00020020006;ENSOARG00020020061;ENSOARG00020023963	;;;;;PYCARD
22	GO:0071396	BP	cellular response to lipid	22/ 1002	254/ 23771	0.0866142	0.00138458	0.0548722	ENSOARG00020002903;ENSOARG00020004440;ENSOARG00020004582;ENSOARG00020005420;ENSOARG00020005462;ENSOARG00020006183;ENSOARG00020006387;ENSOARG00020007182;ENSOARG00020009703;ENSOARG00020009743;ENSOARG00020013342;ENSOARG00020016737;ENSOARG00020018469;ENSOARG00020019886;ENSOARG00020020359;ENSOARG00020020841;ENSOARG00020021170;ENSOARG00020021923;ENSOARG00020023915;ENSOARG00020023963;ENSOARG00020024807;…	CXCL6;BRINP1;CXCL10;PLSCR4;DGAT2;IL6;;PDE4B;IRF8;;LDOC1;PDCD4;ARID5A;AR;WNT5A;MSX2;PDK4;INSIG1;TNFAIP3;PYCARD;SFRP1;SOX9
18	GO:0050708	BP	regulation of protein secretion	18/ 1002	189/ 23771	0.0952381	0.00138782	0.0548722	ENSOARG00020002489;ENSOARG00020003108;ENSOARG00020006183;ENSOARG00020006589;ENSOARG00020006787;ENSOARG00020008447;ENSOARG00020013412;ENSOARG00020016055;ENSOARG00020017055;ENSOARG00020017093;ENSOARG00020017216;ENSOARG00020018806;ENSOARG00020021566;ENSOARG00020021864;ENSOARG00020022990;ENSOARG00020023002;ENSOARG00020024186;ENSOARG00020024807	STXBP5L;ABCG1;IL6;;;SYT9;CNR1;TFAP2B;STXBP5;ADRA2A;RBP4;ANO1;;SIRT4;F2R;F2RL1;ABCA12;SFRP1
8	GO:0060760	BP	positive regulation of response to cytokine stimulus	8/ 1002	52/ 23771	0.153846	0.00140335	0.0551832	ENSOARG00020009445;ENSOARG00020010727;ENSOARG00020012040;ENSOARG00020013373;ENSOARG00020014727;ENSOARG00020020359;ENSOARG00020023275;ENSOARG00020024831	;IFIH1;CXCR4;;IRF7;WNT5A;EDN1;NLRC5
8	GO:0042472	BP	inner ear morphogenesis	8/ 1002	52/ 23771	0.153846	0.00140335	0.0551832	ENSOARG00020002410;ENSOARG00020004379;ENSOARG00020007565;ENSOARG00020009957;ENSOARG00020017100;ENSOARG00020018823;ENSOARG00020020359;ENSOARG00020021923	COL2A1;ALDH1A3;MYO7A;PRRX1;FRZB;SPRY2;WNT5A;INSIG1
13	GO:0010466	BP	negative regulation of peptidase activity	13/ 1002	118/ 23771	0.110169	0.0014277	0.0556582	ENSOARG00020002084;ENSOARG00020002561;ENSOARG00020008539;ENSOARG00020014807;ENSOARG00020017394;ENSOARG00020017587;ENSOARG00020017879;ENSOARG00020021024;ENSOARG00020021657;ENSOARG00020022145;ENSOARG00020022688;ENSOARG00020023247;ENSOARG00020025887	KLF4;SERPINI1;ECM1;NR4A1;TFPI2;SFRP2;CRYAB;IFI6;;CST6;SERPINF1;SPINK6;SERPINB13
10	GO:0014066	BP	regulation of phosphatidylinositol 3-kinase signaling	10/ 1002	77/ 23771	0.12987	0.00143379	0.0556582	ENSOARG00020008417;ENSOARG00020009720;ENSOARG00020011907;ENSOARG00020015343;ENSOARG00020017314;ENSOARG00020018390;ENSOARG00020021162;ENSOARG00020022990;ENSOARG00020023002;ENSOARG00020025942	SELP;DCN;;ANGPT1;PRR5L;NCF1;PIK3IP1;F2R;F2RL1;SOX9
10	GO:0010631	BP	epithelial cell migration	10/ 1002	77/ 23771	0.12987	0.00143379	0.0556582	ENSOARG00020000596;ENSOARG00020000796;ENSOARG00020005989;ENSOARG00020008130;ENSOARG00020012995;ENSOARG00020014807;ENSOARG00020015287;ENSOARG00020016227;ENSOARG00020016340;ENSOARG00020017690	CYP1B1;PIK3R3;CDH13;STARD13;DAAM2;NR4A1;KIT;;FAT2;
7	GO:0072164	BP	mesonephric tubule development	7/ 1002	41/ 23771	0.170732	0.0014838	0.0574054	ENSOARG00020004211;ENSOARG00020005022;ENSOARG00020008589;ENSOARG00020014945;ENSOARG00020022924;ENSOARG00020024449;ENSOARG00020024807	CRLF1;EPCAM;SMAD3;BMP7;NOG;LHX1;SFRP1
15	GO:0002819	BP	regulation of adaptive immune response	15/ 1002	148/ 23771	0.101351	0.00150167	0.0579411	ENSOARG00020002611;ENSOARG00020003374;ENSOARG00020006588;ENSOARG00020006589;ENSOARG00020006787;ENSOARG00020007862;ENSOARG00020012561;ENSOARG00020014727;ENSOARG00020015501;ENSOARG00020016080;ENSOARG00020018469;ENSOARG00020021817;ENSOARG00020023915;ENSOARG00020023963;ENSOARG00020025936	IL18R1;TNFSF13B;FCGR1A;;;PRKCZ;SHLD1;IRF7;RC3H1;NCKAP1L;ARID5A;SKAP1;TNFAIP3;PYCARD;PARP3
52	GO:0044092	BP	negative regulation of molecular function	52/ 1002	789/ 23771	0.0659062	0.00151518	0.0583061	ENSOARG00020000596;ENSOARG00020001172;ENSOARG00020001486;ENSOARG00020002042;ENSOARG00020002084;ENSOARG00020002136;ENSOARG00020002561;ENSOARG00020003858;ENSOARG00020004462;ENSOARG00020004786;ENSOARG00020006254;ENSOARG00020006702;ENSOARG00020008146;ENSOARG00020008539;ENSOARG00020008646;ENSOARG00020008771;ENSOARG00020009450;ENSOARG00020010083;ENSOARG00020010129;ENSOARG00020011053;ENSOARG00020013412;…	CYP1B1;KCNAB1;GABBR2;HABP4;KLF4;ADAR;SERPINI1;;ID1;FOXS1;IRAK3;HMGA2;DACT1;ECM1;DAB2;IFIT2;;PTGIS;DUSP22;PRKAR2B;CNR1;CCDC8;NR4A1;BMP7;ATP2A3;NCKAP1L;PKHD1;TFPI2;SFRP2;RRAD;CRYAB;SPRY3;TMC8;SPRY2;MSX2;IFI6;PIK3IP1;;CST6;SERPINF1;NOG;SPINK6;ADRB2;TNFAIP3;CDKN1A;PYCARD;PIM1;SFRP1;NLRC5;SERPINB13;HEYL;PARP3
5	GO:0016339	BP	calcium-dependent cell-cell adhesion via plasma membrane cell adhesion molecules	5/ 1002	21/ 23771	0.238095	0.00152466	0.0585145	ENSOARG00020000438;ENSOARG00020004677;ENSOARG00020005989;ENSOARG00020008417;ENSOARG00020017267	NLGN1;;CDH13;SELP;CDH16
12	GO:0042886	BP	amide transport	12/ 1002	105/ 23771	0.114286	0.00156501	0.0597673	ENSOARG00020004677;ENSOARG00020004893;ENSOARG00020009231;ENSOARG00020009743;ENSOARG00020013154;ENSOARG00020015433;ENSOARG00020016357;ENSOARG00020021823;ENSOARG00020023275;ENSOARG00020023793;ENSOARG00020024186;ENSOARG00020025187	;LRP2;ADCYAP1;;PTPRN;CPE;PLTP;AQP9;EDN1;SLC46A1;ABCA12;TAP1
8	GO:0045600	BP	positive regulation of fat cell differentiation	8/ 1002	53/ 23771	0.150943	0.00159278	0.0606436	ENSOARG00020009199;ENSOARG00020014945;ENSOARG00020015132;ENSOARG00020016620;ENSOARG00020017100;ENSOARG00020017587;ENSOARG00020024237;ENSOARG00020024807	KLF5;BMP7;CDS1;ZNF385A;FRZB;SFRP2;PIM1;SFRP1
63	GO:0045892	BP	negative regulation of transcription, DNA-templated	63/ 1002	999/ 23771	0.0630631	0.0016102	0.0611452	ENSOARG00020000532;ENSOARG00020000571;ENSOARG00020002084;ENSOARG00020002953;ENSOARG00020004462;ENSOARG00020004786;ENSOARG00020004867;ENSOARG00020005545;ENSOARG00020005635;ENSOARG00020005966;ENSOARG00020006702;ENSOARG00020007249;ENSOARG00020007754;ENSOARG00020007852;ENSOARG00020008082;ENSOARG00020008146;ENSOARG00020008589;ENSOARG00020008646;ENSOARG00020008675;ENSOARG00020009103;ENSOARG00020009199;…	NFIL3;CSF2;KLF4;BCL11A;ID1;FOXS1;FRK;VAX2;PRDM16;MXD1;HMGA2;H1-5;IGF2;CIART;ZNF12;DACT1;SMAD3;DAB2;IRX3;BACH2;KLF5;IRF8;PRRX1;DUSP22;EID2;FOXO3;SIX5;MSC;;RIOX1;H2AFY2;BAG3;BMP7;CREBZF;ZNF219;TFAP2B;EGR1;GLIS1;PDCD4;SFRP2;CRYAB;SALL2;ARID5A;HMGA1;AR;WNT5A;MSX2;ATF3;ELF3;MYB;PER1;NOG;EDN1;IRX1;IRX2;ARID5B;LHX1;ZMYND15;SFRP1;BMP6;HEYL;SOX9;ETV3
33	GO:0007610	BP	behavior	33/ 1002	441/ 23771	0.0748299	0.00163886	0.0620698	ENSOARG00020000548;ENSOARG00020002048;ENSOARG00020002274;ENSOARG00020003772;ENSOARG00020004359;ENSOARG00020004379;ENSOARG00020004440;ENSOARG00020004832;ENSOARG00020007222;ENSOARG00020007852;ENSOARG00020010638;ENSOARG00020011053;ENSOARG00020013099;ENSOARG00020013412;ENSOARG00020013943;ENSOARG00020014000;ENSOARG00020014809;ENSOARG00020015647;ENSOARG00020015831;ENSOARG00020016143;ENSOARG00020016394;…	CNTN1;DGKI;PTPRZ1;BTG2;THBS4;ALDH1A3;BRINP1;VPS13A;SCN2A;CIART;SDK1;PRKAR2B;ZFHX2;CNR1;SPTBN4;NEGR1;GRIN2A;LGI4;CHL1;EGR1;ITGA5;ZNF385A;EPHA4;NMUR2;APLN;ITPR3;NPY1R;NOG;NLGN3;EGR2;PENK;NAV2;GRID1
6	GO:0007157	BP	heterophilic cell-cell adhesion via plasma membrane cell adhesion molecules	6/ 1002	31/ 23771	0.193548	0.00164558	0.0621605	ENSOARG00020000438;ENSOARG00020000968;ENSOARG00020008417;ENSOARG00020008826;ENSOARG00020009176;ENSOARG00020016394	NLGN1;ADGRL1;SELP;SELE;DCHS1;ITGA5
63	GO:1902679	BP	negative regulation of RNA biosynthetic process	63/ 1002	1003/ 23771	0.0628116	0.00165743	0.0622811	ENSOARG00020000532;ENSOARG00020000571;ENSOARG00020002084;ENSOARG00020002953;ENSOARG00020004462;ENSOARG00020004786;ENSOARG00020004867;ENSOARG00020005545;ENSOARG00020005635;ENSOARG00020005966;ENSOARG00020006702;ENSOARG00020007249;ENSOARG00020007754;ENSOARG00020007852;ENSOARG00020008082;ENSOARG00020008146;ENSOARG00020008589;ENSOARG00020008646;ENSOARG00020008675;ENSOARG00020009103;ENSOARG00020009199;…	NFIL3;CSF2;KLF4;BCL11A;ID1;FOXS1;FRK;VAX2;PRDM16;MXD1;HMGA2;H1-5;IGF2;CIART;ZNF12;DACT1;SMAD3;DAB2;IRX3;BACH2;KLF5;IRF8;PRRX1;DUSP22;EID2;FOXO3;SIX5;MSC;;RIOX1;H2AFY2;BAG3;BMP7;CREBZF;ZNF219;TFAP2B;EGR1;GLIS1;PDCD4;SFRP2;CRYAB;SALL2;ARID5A;HMGA1;AR;WNT5A;MSX2;ATF3;ELF3;MYB;PER1;NOG;EDN1;IRX1;IRX2;ARID5B;LHX1;ZMYND15;SFRP1;BMP6;HEYL;SOX9;ETV3
63	GO:1903507	BP	negative regulation of nucleic acid-templated transcription	63/ 1002	1003/ 23771	0.0628116	0.00165743	0.0622811	ENSOARG00020000532;ENSOARG00020000571;ENSOARG00020002084;ENSOARG00020002953;ENSOARG00020004462;ENSOARG00020004786;ENSOARG00020004867;ENSOARG00020005545;ENSOARG00020005635;ENSOARG00020005966;ENSOARG00020006702;ENSOARG00020007249;ENSOARG00020007754;ENSOARG00020007852;ENSOARG00020008082;ENSOARG00020008146;ENSOARG00020008589;ENSOARG00020008646;ENSOARG00020008675;ENSOARG00020009103;ENSOARG00020009199;…	NFIL3;CSF2;KLF4;BCL11A;ID1;FOXS1;FRK;VAX2;PRDM16;MXD1;HMGA2;H1-5;IGF2;CIART;ZNF12;DACT1;SMAD3;DAB2;IRX3;BACH2;KLF5;IRF8;PRRX1;DUSP22;EID2;FOXO3;SIX5;MSC;;RIOX1;H2AFY2;BAG3;BMP7;CREBZF;ZNF219;TFAP2B;EGR1;GLIS1;PDCD4;SFRP2;CRYAB;SALL2;ARID5A;HMGA1;AR;WNT5A;MSX2;ATF3;ELF3;MYB;PER1;NOG;EDN1;IRX1;IRX2;ARID5B;LHX1;ZMYND15;SFRP1;BMP6;HEYL;SOX9;ETV3
29	GO:0010817	BP	regulation of hormone levels	29/ 1002	375/ 23771	0.0773333	0.00167364	0.0626252	ENSOARG00020000596;ENSOARG00020002489;ENSOARG00020002749;ENSOARG00020004379;ENSOARG00020006183;ENSOARG00020008447;ENSOARG00020009231;ENSOARG00020009688;ENSOARG00020009743;ENSOARG00020013154;ENSOARG00020013412;ENSOARG00020014246;ENSOARG00020014591;ENSOARG00020015163;ENSOARG00020015433;ENSOARG00020016055;ENSOARG00020016143;ENSOARG00020017093;ENSOARG00020017216;ENSOARG00020018806;ENSOARG00020019635;…	CYP1B1;STXBP5L;AFP;ALDH1A3;IL6;SYT9;ADCYAP1;GHRHR;;PTPRN;CNR1;ALDH1A1;;SLC7A8;CPE;TFAP2B;EGR1;ADRA2A;RBP4;ANO1;STC2;GDF9;;SIRT4;EDN1;GNB3;ABCA12;SFRP1;BMP6
75	GO:0043067	BP	regulation of programmed cell death	75/ 1002	1234/ 23771	0.060778	0.00167776	0.0626252	ENSOARG00020000571;ENSOARG00020000596;ENSOARG00020000709;ENSOARG00020000891;ENSOARG00020001008;ENSOARG00020002084;ENSOARG00020002136;ENSOARG00020002274;ENSOARG00020002410;ENSOARG00020002727;ENSOARG00020002913;ENSOARG00020003159;ENSOARG00020004157;ENSOARG00020004211;ENSOARG00020004379;ENSOARG00020004582;ENSOARG00020004893;ENSOARG00020005048;ENSOARG00020005077;ENSOARG00020006183;ENSOARG00020006702;…	CSF2;CYP1B1;GSDME;eIF2aK2;TNFSF10;KLF4;ADAR;PTPRZ1;COL2A1;;PHLDA1;ENDOG;GADD45G;CRLF1;ALDH1A3;CXCL10;LRP2;HCK;;IL6;HMGA2;CIDEB;KCNMA1;DAB2;IFIT2;IFIT3;KRT18;;ELL3;PTGIS;;CNR1;PRR7;NR4A1;GRIN2A;BAG3;BMP7;KIT;ANGPT1;CHL1;TFAP2B;NCKAP1L;EGR1;ITGA5;PKHD1;ZNF385A;PDCD4;FRZB;ASIC2;SFRP2;CRYAB;TMC8;SPRY2;AR;WNT5A;G0S2;MSX2;IFI6;ATF3;PDK4;;;NOG;F2R;F2RL1;NDNF;TNFAIP3;CDKN1A;PYCARD;PIM1;TCIM;SFRP1;PMAIP1;…
72	GO:2000113	BP	negative regulation of cellular macromolecule biosynthetic process	72/ 1002	1175/ 23771	0.0612766	0.00167964	0.0626252	ENSOARG00020000532;ENSOARG00020000571;ENSOARG00020000891;ENSOARG00020002084;ENSOARG00020002953;ENSOARG00020003772;ENSOARG00020004462;ENSOARG00020004786;ENSOARG00020004867;ENSOARG00020005545;ENSOARG00020005635;ENSOARG00020005966;ENSOARG00020006702;ENSOARG00020007249;ENSOARG00020007754;ENSOARG00020007852;ENSOARG00020008082;ENSOARG00020008146;ENSOARG00020008589;ENSOARG00020008646;ENSOARG00020008675;…	NFIL3;CSF2;eIF2aK2;KLF4;BCL11A;BTG2;ID1;FOXS1;FRK;VAX2;PRDM16;MXD1;HMGA2;H1-5;IGF2;CIART;ZNF12;DACT1;SMAD3;DAB2;IRX3;BACH2;KLF5;IRF8;PRRX1;DUSP22;EID2;FOXO3;SIX5;MSC;;RIOX1;H2AFY2;MCIDAS;BAG3;BMP7;RC3H1;CREBZF;ZNF219;TFAP2B;EGR1;GLIS1;PDCD4;PDE12;SFRP2;CRYAB;SALL2;ARID5A;HMGA1;AR;WNT5A;MSX2;ATF3;ELF3;MYB;PER1;IGF2BP1;NOG;EDN1;IRX1;CDKN1A;IRX2;ARID5B;LHX1;ZMYND15;SFRP1;BMP6;IGFBP5;HEYL;PARP3;SOX9;…
15	GO:0098802	CC	plasma membrane signaling receptor complex	15/ 1002	145/ 23771	0.103448	0.00122143	0.0626774	ENSOARG00020000571;ENSOARG00020001486;ENSOARG00020002611;ENSOARG00020002879;ENSOARG00020003755;ENSOARG00020006183;ENSOARG00020011907;ENSOARG00020014547;ENSOARG00020014809;ENSOARG00020016394;ENSOARG00020017055;ENSOARG00020017612;ENSOARG00020019831;ENSOARG00020021817;ENSOARG00020022286	CSF2;GABBR2;IL18R1;ITGB8;GRIN2C;IL6;;CALCRL;GRIN2A;ITGA5;STXBP5;GRIA1;AMHR2;SKAP1;GRIA3
9	GO:0071944	CC	cell periphery	9/ 1002	63/ 23771	0.142857	0.00123948	0.0626774	ENSOARG00020005077;ENSOARG00020005240;ENSOARG00020005482;ENSOARG00020005590;ENSOARG00020007182;ENSOARG00020009288;ENSOARG00020009368;ENSOARG00020009750;ENSOARG00020021211	;KRT17;KRT19;FYN;PDE4B;KRT18;KRT8;ACTG2;MINDY2
7	GO:0072163	BP	mesonephric epithelium development	7/ 1002	42/ 23771	0.166667	0.00171674	0.0627023	ENSOARG00020004211;ENSOARG00020005022;ENSOARG00020008589;ENSOARG00020014945;ENSOARG00020022924;ENSOARG00020024449;ENSOARG00020024807	CRLF1;EPCAM;SMAD3;BMP7;NOG;LHX1;SFRP1
10	GO:0070555	BP	response to interleukin-1	10/ 1002	79/ 23771	0.126582	0.00174614	0.0627023	ENSOARG00020003298;ENSOARG00020006254;ENSOARG00020007334;ENSOARG00020008826;ENSOARG00020010083;ENSOARG00020015501;ENSOARG00020021566;ENSOARG00020023963;ENSOARG00020024807;ENSOARG00020025942	;IRAK3;CCL20;SELE;PTGIS;RC3H1;;PYCARD;SFRP1;SOX9
46	GO:0030030	BP	cell projection organization	46/ 1002	678/ 23771	0.0678466	0.00176171	0.0627023	ENSOARG00020000438;ENSOARG00020000548;ENSOARG00020000951;ENSOARG00020001449;ENSOARG00020002164;ENSOARG00020002274;ENSOARG00020002463;ENSOARG00020002974;ENSOARG00020003474;ENSOARG00020003772;ENSOARG00020004380;ENSOARG00020004893;ENSOARG00020005077;ENSOARG00020005545;ENSOARG00020005590;ENSOARG00020005989;ENSOARG00020006168;ENSOARG00020006183;ENSOARG00020007561;ENSOARG00020007565;ENSOARG00020008386;…	NLGN1;CNTN1;PLXNA4;IQCG;EPHB3;PTPRZ1;S1PR1;EMP1;VAV3;BTG2;LAMC2;LRP2;;VAX2;FYN;CDH13;BLOC1S3;IL6;GPM6B;MYO7A;;KLF5;ADCYAP1;;CLMN;MCIDAS;CNR1;RHOV;SPTBN4;UGT8;BMP7;KIT;CHL1;PKHD1;EPHA4;SPRY3;GAS7;AVIL;WNT5A;;ATL1;EDN1;SEMA7A;TTC29;GPM6A;FLRT3
26	GO:0055074	BP	calcium ion homeostasis	26/ 1002	322/ 23771	0.0807453	0.00177077	0.0627023	ENSOARG00020003755;ENSOARG00020004582;ENSOARG00020004737;ENSOARG00020005782;ENSOARG00020008589;ENSOARG00020009231;ENSOARG00020010750;ENSOARG00020011538;ENSOARG00020012040;ENSOARG00020013194;ENSOARG00020014809;ENSOARG00020015478;ENSOARG00020016055;ENSOARG00020016458;ENSOARG00020016992;ENSOARG00020017502;ENSOARG00020017959;ENSOARG00020017975;ENSOARG00020019907;ENSOARG00020020359;ENSOARG00020021104;…	GRIN2C;CXCL10;TRPC4;AGTR1;SMAD3;ADCYAP1;LPAR6;FAM20A;CXCR4;TRPC3;GRIN2A;ATP2A3;TFAP2B;PKHD1;CACNA1C;NMUR2;ITPR3;JPH2;RYR2;WNT5A;ALPL;NALF2;F2R;F2RL1;EDN1;ADRA1B
2	GO:0010609	BP	mRNA localization resulting in posttranscriptional regulation of gene expression	2/ 1002	2/ 23771	1	0.00177511	0.0627023	ENSOARG00020016620;ENSOARG00020022812	ZNF385A;A1CF
2	GO:1901664	BP	regulation of NAD+ ADP-ribosyltransferase activity	2/ 1002	2/ 23771	1	0.00177511	0.0627023	ENSOARG00020003858;ENSOARG00020009450	;
2	GO:0060599	BP	lateral sprouting involved in mammary gland duct morphogenesis	2/ 1002	2/ 23771	1	0.00177511	0.0627023	ENSOARG00020019886;ENSOARG00020020359	AR;WNT5A
2	GO:0002270	BP	plasmacytoid dendritic cell activation	2/ 1002	2/ 23771	1	0.00177511	0.0627023	ENSOARG00020004514;ENSOARG00020009703	LAG3;IRF8
2	GO:1904863	BP	regulation of beta-catenin-TCF complex assembly	2/ 1002	2/ 23771	1	0.00177511	0.0627023	ENSOARG00020008146;ENSOARG00020025942	DACT1;SOX9
2	GO:0060024	BP	rhythmic synaptic transmission	2/ 1002	2/ 23771	1	0.00177511	0.0627023	ENSOARG00020023275;ENSOARG00020024280	EDN1;NLGN3
2	GO:0030185	BP	nitric oxide transport	2/ 1002	2/ 23771	1	0.00177511	0.0627023	ENSOARG00020009743;ENSOARG00020023275	;EDN1
2	GO:0099552	BP	trans-synaptic signaling by lipid, modulating synaptic transmission	2/ 1002	2/ 23771	1	0.00177511	0.0627023	ENSOARG00020013412;ENSOARG00020022990	CNR1;F2R
2	GO:0099553	BP	trans-synaptic signaling by endocannabinoid, modulating synaptic transmission	2/ 1002	2/ 23771	1	0.00177511	0.0627023	ENSOARG00020013412;ENSOARG00020022990	CNR1;F2R
2	GO:1904864	BP	negative regulation of beta-catenin-TCF complex assembly	2/ 1002	2/ 23771	1	0.00177511	0.0627023	ENSOARG00020008146;ENSOARG00020025942	DACT1;SOX9
2	GO:0072272	BP	proximal/distal pattern formation involved in metanephric nephron development	2/ 1002	2/ 23771	1	0.00177511	0.0627023	ENSOARG00020023933;ENSOARG00020023975	IRX1;IRX2
2	GO:0045720	BP	negative regulation of integrin biosynthetic process	2/ 1002	2/ 23771	1	0.00177511	0.0627023	ENSOARG00020007844;ENSOARG00020019886	TMEFF2;AR
2	GO:2000041	BP	negative regulation of planar cell polarity pathway involved in axis elongation	2/ 1002	2/ 23771	1	0.00177511	0.0627023	ENSOARG00020017587;ENSOARG00020024807	SFRP2;SFRP1
2	GO:0060067	BP	cervix development	2/ 1002	2/ 23771	1	0.00177511	0.0627023	ENSOARG00020020359;ENSOARG00020024449	WNT5A;LHX1
2	GO:0098904	BP	regulation of AV node cell action potential	2/ 1002	2/ 23771	1	0.00177511	0.0627023	ENSOARG00020002982;ENSOARG00020019907	GJA5;RYR2
2	GO:1901666	BP	positive regulation of NAD+ ADP-ribosyltransferase activity	2/ 1002	2/ 23771	1	0.00177511	0.0627023	ENSOARG00020003858;ENSOARG00020009450	;
2	GO:2000040	BP	regulation of planar cell polarity pathway involved in axis elongation	2/ 1002	2/ 23771	1	0.00177511	0.0627023	ENSOARG00020017587;ENSOARG00020024807	SFRP2;SFRP1
17	GO:0045088	BP	regulation of innate immune response	17/ 1002	176/ 23771	0.0965909	0.00178191	0.0627023	ENSOARG00020002136;ENSOARG00020003248;ENSOARG00020004514;ENSOARG00020005334;ENSOARG00020005726;ENSOARG00020006254;ENSOARG00020009040;ENSOARG00020013373;ENSOARG00020014334;ENSOARG00020014727;ENSOARG00020020006;ENSOARG00020020061;ENSOARG00020020359;ENSOARG00020023841;ENSOARG00020023915;ENSOARG00020023963;ENSOARG00020024831	ADAR;DHX58;LAG3;PLSCR1;N4BP1;IRAK3;;;ISG15;IRF7;;;WNT5A;ZNFX1;TNFAIP3;PYCARD;NLRC5
17	GO:0098742	BP	cell-cell adhesion via plasma-membrane adhesion molecules	17/ 1002	176/ 23771	0.0965909	0.00178191	0.0627023	ENSOARG00020000438;ENSOARG00020000968;ENSOARG00020004677;ENSOARG00020005989;ENSOARG00020006377;ENSOARG00020008417;ENSOARG00020008507;ENSOARG00020008826;ENSOARG00020009176;ENSOARG00020013404;ENSOARG00020016340;ENSOARG00020016394;ENSOARG00020017267;ENSOARG00020021120;ENSOARG00020022496;ENSOARG00020022579;ENSOARG00020025346	NLGN1;ADGRL1;;CDH13;PCDH9;SELP;CDH1;SELE;DCHS1;CDH8;FAT2;ITGA5;CDH16;CLDN4;CLDN2;SPARCL1;FLRT3
24	GO:0010975	BP	regulation of neuron projection development	24/ 1002	292/ 23771	0.0821918	0.00179936	0.0630967	ENSOARG00020000438;ENSOARG00020000548;ENSOARG00020000651;ENSOARG00020000981;ENSOARG00020002084;ENSOARG00020002164;ENSOARG00020005077;ENSOARG00020005590;ENSOARG00020008460;ENSOARG00020009957;ENSOARG00020013412;ENSOARG00020014000;ENSOARG00020014945;ENSOARG00020016801;ENSOARG00020017587;ENSOARG00020019683;ENSOARG00020020359;ENSOARG00020020727;ENSOARG00020021827;ENSOARG00020023097;ENSOARG00020023214;…	NLGN1;CNTN1;SEMA3D;SEMA3E;KLF4;EPHB3;;FYN;SEMA6D;PRRX1;CNR1;NEGR1;BMP7;EPHA4;SFRP2;AVIL;WNT5A;PLXNA2;MYLIP;NCKIPSD;NDNF;SEMA7A;NLGN3;SFRP1
8	GO:0071559	BP	response to transforming growth factor beta	8/ 1002	54/ 23771	0.148148	0.00180189	0.0630967	ENSOARG00020002344;ENSOARG00020005386;ENSOARG00020005590;ENSOARG00020008589;ENSOARG00020020359;ENSOARG00020021947;ENSOARG00020024807;ENSOARG00020025942	FNDC4;CILP;FYN;SMAD3;WNT5A;;SFRP1;SOX9
5	GO:0098901	BP	regulation of cardiac muscle cell action potential	5/ 1002	22/ 23771	0.227273	0.00190528	0.0663747	ENSOARG00020000924;ENSOARG00020002982;ENSOARG00020016992;ENSOARG00020019907;ENSOARG00020019914	PKP2;GJA5;CACNA1C;RYR2;ANK2
17	GO:0048812	BP	neuron projection morphogenesis	17/ 1002	178/ 23771	0.0955056	0.00190933	0.0663747	ENSOARG00020000951;ENSOARG00020002164;ENSOARG00020002274;ENSOARG00020004893;ENSOARG00020005077;ENSOARG00020005545;ENSOARG00020005590;ENSOARG00020008386;ENSOARG00020013943;ENSOARG00020013985;ENSOARG00020014945;ENSOARG00020016801;ENSOARG00020019487;ENSOARG00020020359;ENSOARG00020023261;ENSOARG00020023275;ENSOARG00020024811	PLXNA4;EPHB3;PTPRZ1;LRP2;;VAX2;FYN;;SPTBN4;UGT8;BMP7;EPHA4;GAS7;WNT5A;ATL1;EDN1;GPM6A
20	GO:1901342	BP	regulation of vasculature development	20/ 1002	222/ 23771	0.0900901	0.00193392	0.0670675	ENSOARG00020000473;ENSOARG00020000596;ENSOARG00020000981;ENSOARG00020002084;ENSOARG00020002879;ENSOARG00020003350;ENSOARG00020004359;ENSOARG00020004582;ENSOARG00020006493;ENSOARG00020008539;ENSOARG00020009720;ENSOARG00020009743;ENSOARG00020010083;ENSOARG00020016394;ENSOARG00020017587;ENSOARG00020018483;ENSOARG00020018748;ENSOARG00020018823;ENSOARG00020020359;ENSOARG00020022688	F3;CYP1B1;SEMA3E;KLF4;ITGB8;ADGRB1;THBS4;CXCL10;FKBPL;ECM1;DCN;;PTGIS;ITGA5;SFRP2;TNMD;FUT1;SPRY2;WNT5A;SERPINF1
46	GO:0051338	BP	regulation of transferase activity	46/ 1002	687/ 23771	0.0669578	0.00195656	0.0675538	ENSOARG00020001750;ENSOARG00020002084;ENSOARG00020002136;ENSOARG00020002164;ENSOARG00020003474;ENSOARG00020003858;ENSOARG00020006254;ENSOARG00020006702;ENSOARG00020007754;ENSOARG00020008386;ENSOARG00020009231;ENSOARG00020009450;ENSOARG00020010129;ENSOARG00020011053;ENSOARG00020011907;ENSOARG00020012095;ENSOARG00020012773;ENSOARG00020013159;ENSOARG00020013714;ENSOARG00020014945;ENSOARG00020015287;…	NPFFR2;KLF4;ADAR;EPHB3;VAV3;;IRAK3;HMGA2;IGF2;;ADCYAP1;;DUSP22;PRKAR2B;;FGFR4;CDC20B;FEM1A;NHLRC1;BMP7;KIT;ANGPT1;NCKAP1L;EPHA4;ADRA2A;SFRP2;PLCE1;SPRY3;NCF1;FGFR2;SPRY2;WNT5A;HBEGF;PIK3IP1;EDN1;ADRB2;TNFAIP3;CDKN1A;PYCARD;PIM1;TCIM;SFRP1;NLRC5;EPM2AIP1;PARP3;TELO2
15	GO:1901888	BP	regulation of cell junction assembly	15/ 1002	152/ 23771	0.0986842	0.00195733	0.0675538	ENSOARG00020000438;ENSOARG00020002164;ENSOARG00020002986;ENSOARG00020003350;ENSOARG00020006238;ENSOARG00020007561;ENSOARG00020008675;ENSOARG00020010129;ENSOARG00020010910;ENSOARG00020014291;ENSOARG00020017317;ENSOARG00020019658;ENSOARG00020020359;ENSOARG00020024280;ENSOARG00020025346	NLGN1;EPHB3;LRRN3;ADGRB1;LRFN5;GPM6B;IRX3;DUSP22;;LRRN1;ASIC2;AMIGO3;WNT5A;NLGN3;FLRT3
14	GO:0003018	BP	vascular process in circulatory system	14/ 1002	137/ 23771	0.10219	0.00196722	0.0676274	ENSOARG00020005077;ENSOARG00020005782;ENSOARG00020015343;ENSOARG00020017093;ENSOARG00020017317;ENSOARG00020020329;ENSOARG00020022990;ENSOARG00020023000;ENSOARG00020023002;ENSOARG00020023275;ENSOARG00020023482;ENSOARG00020023614;ENSOARG00020023772;ENSOARG00020024825	;AGTR1;ANGPT1;ADRA2A;ASIC2;HRH2;F2R;;F2RL1;EDN1;P2RY2;ADRA1B;ADRB2;BMP6
23	GO:0071900	BP	regulation of protein serine/threonine kinase activity	23/ 1002	273/ 23771	0.0842491	0.00196886	0.0676274	ENSOARG00020001750;ENSOARG00020006254;ENSOARG00020006702;ENSOARG00020008386;ENSOARG00020011053;ENSOARG00020011907;ENSOARG00020014945;ENSOARG00020015287;ENSOARG00020016801;ENSOARG00020017093;ENSOARG00020017587;ENSOARG00020017989;ENSOARG00020018823;ENSOARG00020020359;ENSOARG00020023275;ENSOARG00020023772;ENSOARG00020023915;ENSOARG00020023947;ENSOARG00020023963;ENSOARG00020024237;ENSOARG00020024760;…	NPFFR2;IRAK3;HMGA2;;PRKAR2B;;BMP7;KIT;EPHA4;ADRA2A;SFRP2;SPRY3;SPRY2;WNT5A;EDN1;ADRB2;TNFAIP3;CDKN1A;PYCARD;PIM1;TCIM;SFRP1;TELO2
24	GO:0050804	BP	modulation of chemical synaptic transmission	24/ 1002	295/ 23771	0.0813559	0.00198379	0.0679779	ENSOARG00020000438;ENSOARG00020002048;ENSOARG00020002489;ENSOARG00020003350;ENSOARG00020005590;ENSOARG00020006162;ENSOARG00020009192;ENSOARG00020011053;ENSOARG00020012505;ENSOARG00020013102;ENSOARG00020013412;ENSOARG00020014809;ENSOARG00020015997;ENSOARG00020016801;ENSOARG00020017055;ENSOARG00020017093;ENSOARG00020017959;ENSOARG00020021690;ENSOARG00020022013;ENSOARG00020022924;ENSOARG00020023275;…	NLGN1;DGKI;STXBP5L;ADGRB1;FYN;SNCAIP;DLGAP3;PRKAR2B;DLGAP1;;CNR1;GRIN2A;CHRDL1;EPHA4;STXBP5;ADRA2A;ITPR3;PLCL2;;NOG;EDN1;ADRB2;NLGN3;GRID1
8	GO:1990138	BP	neuron projection extension	8/ 1002	55/ 23771	0.145455	0.00203207	0.0694668	ENSOARG00020007407;ENSOARG00020007862;ENSOARG00020009683;ENSOARG00020013676;ENSOARG00020023275;ENSOARG00020024001;ENSOARG00020024280;ENSOARG00020025346	JADE2;PRKCZ;SEMA5B;SLIT3;EDN1;SEMA7A;NLGN3;FLRT3
28	GO:0072507	BP	divalent inorganic cation homeostasis	28/ 1002	360/ 23771	0.0777778	0.00203939	0.069552	ENSOARG00020003755;ENSOARG00020004582;ENSOARG00020004737;ENSOARG00020005782;ENSOARG00020008589;ENSOARG00020009231;ENSOARG00020010750;ENSOARG00020011538;ENSOARG00020011858;ENSOARG00020012040;ENSOARG00020013194;ENSOARG00020014809;ENSOARG00020015478;ENSOARG00020016055;ENSOARG00020016458;ENSOARG00020016992;ENSOARG00020017502;ENSOARG00020017959;ENSOARG00020017975;ENSOARG00020018447;ENSOARG00020019907;…	GRIN2C;CXCL10;TRPC4;AGTR1;SMAD3;ADCYAP1;LPAR6;FAM20A;SLC39A8;CXCR4;TRPC3;GRIN2A;ATP2A3;TFAP2B;PKHD1;CACNA1C;NMUR2;ITPR3;JPH2;TMC8;RYR2;WNT5A;ALPL;NALF2;F2R;F2RL1;EDN1;ADRA1B
74	GO:0031327	BP	negative regulation of cellular biosynthetic process	74/ 1002	1225/ 23771	0.0604082	0.00207478	0.0705915	ENSOARG00020000532;ENSOARG00020000571;ENSOARG00020000891;ENSOARG00020002084;ENSOARG00020002953;ENSOARG00020003772;ENSOARG00020004462;ENSOARG00020004786;ENSOARG00020004867;ENSOARG00020005545;ENSOARG00020005635;ENSOARG00020005966;ENSOARG00020006702;ENSOARG00020007249;ENSOARG00020007754;ENSOARG00020007852;ENSOARG00020008082;ENSOARG00020008146;ENSOARG00020008589;ENSOARG00020008646;ENSOARG00020008675;…	NFIL3;CSF2;eIF2aK2;KLF4;BCL11A;BTG2;ID1;FOXS1;FRK;VAX2;PRDM16;MXD1;HMGA2;H1-5;IGF2;CIART;ZNF12;DACT1;SMAD3;DAB2;IRX3;BACH2;KLF5;IRF8;PRRX1;PTGIS;DUSP22;EID2;FOXO3;SIX5;MSC;;RIOX1;H2AFY2;MCIDAS;BAG3;BMP7;RC3H1;CREBZF;ZNF219;TFAP2B;EGR1;GLIS1;PDCD4;PDE12;SFRP2;CRYAB;SALL2;ARID5A;HMGA1;AR;WNT5A;MSX2;ATF3;ELF3;MYB;INSIG1;PER1;IGF2BP1;NOG;EDN1;IRX1;CDKN1A;IRX2;ARID5B;LHX1;ZMYND15;SFRP1;BMP6;IGFBP5;HEY…
14	GO:0008016	BP	regulation of heart contraction	14/ 1002	138/ 23771	0.101449	0.0021065	0.0713293	ENSOARG00020000924;ENSOARG00020002982;ENSOARG00020007182;ENSOARG00020013943;ENSOARG00020014602;ENSOARG00020016992;ENSOARG00020017755;ENSOARG00020019907;ENSOARG00020019914;ENSOARG00020020934;ENSOARG00020023000;ENSOARG00020023221;ENSOARG00020023275;ENSOARG00020023614	PKP2;GJA5;PDE4B;SPTBN4;;CACNA1C;APLN;RYR2;ANK2;HBEGF;;MYL4;EDN1;ADRA1B
23	GO:0006954	BP	inflammatory response	23/ 1002	276/ 23771	0.0833333	0.00210847	0.0713293	ENSOARG00020001251;ENSOARG00020002903;ENSOARG00020003298;ENSOARG00020004582;ENSOARG00020005782;ENSOARG00020006183;ENSOARG00020006387;ENSOARG00020006588;ENSOARG00020007334;ENSOARG00020008417;ENSOARG00020008539;ENSOARG00020009121;ENSOARG00020015287;ENSOARG00020016671;ENSOARG00020020358;ENSOARG00020021509;ENSOARG00020021566;ENSOARG00020022990;ENSOARG00020023002;ENSOARG00020023963;ENSOARG00020024825;…	EPHB6;CXCL6;;CXCL10;AGTR1;IL6;;FCGR1A;CCL20;SELP;ECM1;SCYL3;KIT;CYSLTR1;CYBB;ELF3;;F2R;F2RL1;PYCARD;BMP6;;
10	GO:1901890	BP	positive regulation of cell junction assembly	10/ 1002	81/ 23771	0.123457	0.00211133	0.0713293	ENSOARG00020000438;ENSOARG00020002164;ENSOARG00020002986;ENSOARG00020003350;ENSOARG00020008675;ENSOARG00020014291;ENSOARG00020017317;ENSOARG00020019658;ENSOARG00020024280;ENSOARG00020025346	NLGN1;EPHB3;LRRN3;ADGRB1;IRX3;LRRN1;ASIC2;AMIGO3;NLGN3;FLRT3
9	GO:0097530	BP	granulocyte migration	9/ 1002	68/ 23771	0.132353	0.00214068	0.0721514	ENSOARG00020002903;ENSOARG00020003298;ENSOARG00020003474;ENSOARG00020004582;ENSOARG00020006387;ENSOARG00020007182;ENSOARG00020007334;ENSOARG00020016080;ENSOARG00020021566	CXCL6;;VAV3;CXCL10;;PDE4B;CCL20;NCKAP1L;
54	GO:0044087	BP	regulation of cellular component biogenesis	54/ 1002	843/ 23771	0.0640569	0.00218583	0.073501	ENSOARG00020000438;ENSOARG00020000571;ENSOARG00020000891;ENSOARG00020002164;ENSOARG00020002986;ENSOARG00020003350;ENSOARG00020004153;ENSOARG00020004677;ENSOARG00020005048;ENSOARG00020005077;ENSOARG00020006162;ENSOARG00020006238;ENSOARG00020007377;ENSOARG00020007561;ENSOARG00020007844;ENSOARG00020007862;ENSOARG00020008146;ENSOARG00020008417;ENSOARG00020008589;ENSOARG00020008675;ENSOARG00020008877;…	NLGN1;CSF2;eIF2aK2;EPHB3;LRRN3;ADGRB1;STXBP6;;HCK;;SNCAIP;LRFN5;VIL1;GPM6B;TMEFF2;PRKCZ;DACT1;SELP;SMAD3;IRX3;METTL18;KLF5;DUSP22;;CDKL5;MCIDAS;DAAM2;SPTBN4;ASAP3;LRRN1;ISG15;BMP7;NCKAP1L;CDC42EP2;STXBP5;ASIC2;CRYAB;PLCE1;TMC8;AMIGO3;AVIL;RAP1GAP;WNT5A;LMOD1;SKAP1;SYNPO2L;CARMIL2;F2RL1;PYCARD;NLGN3;GPM6A;;FLRT3;SOX9
4	GO:0061081	BP	positive regulation of myeloid leukocyte cytokine production involved in immune response	4/ 1002	14/ 23771	0.285714	0.0022377	0.0748955	ENSOARG00020009445;ENSOARG00020015287;ENSOARG00020020359;ENSOARG00020024001	;KIT;WNT5A;SEMA7A
4	GO:0071880	BP	adenylate cyclase-activating adrenergic receptor signaling pathway	4/ 1002	14/ 23771	0.285714	0.0022377	0.0748955	ENSOARG00020017093;ENSOARG00020023000;ENSOARG00020023614;ENSOARG00020023772	ADRA2A;;ADRA1B;ADRB2
5	GO:0016327	CC	apicolateral plasma membrane	5/ 1002	21/ 23771	0.238095	0.00152466	0.0750696	ENSOARG00020005482;ENSOARG00020009368;ENSOARG00020017686;ENSOARG00020021120;ENSOARG00020026377	KRT19;KRT8;CLDN7;CLDN4;
21	GO:0003002	BP	regionalization	21/ 1002	248/ 23771	0.0846774	0.00224948	0.0750764	ENSOARG00020000257;ENSOARG00020000275;ENSOARG00020003772;ENSOARG00020004893;ENSOARG00020008589;ENSOARG00020008675;ENSOARG00020013770;ENSOARG00020020359;ENSOARG00020020727;ENSOARG00020020841;ENSOARG00020022138;ENSOARG00020022520;ENSOARG00020022924;ENSOARG00020023275;ENSOARG00020023933;ENSOARG00020023975;ENSOARG00020024449;ENSOARG00020024540;ENSOARG00020024807;ENSOARG00020025042;ENSOARG00020025898	HOXD3;HOXD4;BTG2;LRP2;SMAD3;IRX3;LFNG;WNT5A;PLXNA2;MSX2;HOXB9;MLLT3;NOG;EDN1;IRX1;IRX2;LHX1;EGR2;SFRP1;HHIP;HEYL
8	GO:0006721	BP	terpenoid metabolic process	8/ 1002	56/ 23771	0.142857	0.00228476	0.0750764	ENSOARG00020000596;ENSOARG00020004379;ENSOARG00020005999;ENSOARG00020007422;ENSOARG00020008081;ENSOARG00020008949;ENSOARG00020014246;ENSOARG00020017216	CYP1B1;ALDH1A3;HMGCS1;PLPP6;FDFT1;LSS;ALDH1A1;RBP4
8	GO:0032651	BP	regulation of interleukin-1 beta production	8/ 1002	56/ 23771	0.142857	0.00228476	0.0750764	ENSOARG00020006183;ENSOARG00020012198;ENSOARG00020016143;ENSOARG00020020359;ENSOARG00020022990;ENSOARG00020023002;ENSOARG00020023915;ENSOARG00020023963	IL6;TRIM16;EGR1;WNT5A;F2R;F2RL1;TNFAIP3;PYCARD
55	GO:0060548	BP	negative regulation of cell death	55/ 1002	857/ 23771	0.0641774	0.00229781	0.0750764	ENSOARG00020000571;ENSOARG00020000891;ENSOARG00020002084;ENSOARG00020002136;ENSOARG00020002274;ENSOARG00020002410;ENSOARG00020004211;ENSOARG00020004893;ENSOARG00020005048;ENSOARG00020005077;ENSOARG00020006183;ENSOARG00020006702;ENSOARG00020006751;ENSOARG00020007766;ENSOARG00020008646;ENSOARG00020008812;ENSOARG00020009288;ENSOARG00020009743;ENSOARG00020009785;ENSOARG00020010910;ENSOARG00020011297;…	CSF2;eIF2aK2;KLF4;ADAR;PTPRZ1;COL2A1;CRLF1;LRP2;HCK;;IL6;HMGA2;GPNMB;MEAK7;DAB2;IFIT3;KRT18;;ELL3;;CCN5;NR4A1;BAG3;BMP7;KIT;ANGPT1;CHL1;TFAP2B;NCKAP1L;;ITGA5;PKHD1;ZNF385A;PDE12;ASIC2;SFRP2;;CRYAB;SPRY2;AR;WNT5A;MSX2;IFI6;PDK4;;;NOG;F2R;NDNF;TNFAIP3;PIM1;TCIM;SFRP1;SERPINB13;SOX9
3	GO:0046689	BP	response to mercury ion	3/ 1002	7/ 23771	0.428571	0.00230049	0.0750764	ENSOARG00020009743;ENSOARG00020012754;ENSOARG00020021823	;SLC34A1;AQP9
3	GO:0061004	BP	pattern specification involved in kidney development	3/ 1002	7/ 23771	0.428571	0.00230049	0.0750764	ENSOARG00020008675;ENSOARG00020023933;ENSOARG00020023975	IRX3;IRX1;IRX2
3	GO:0071503	BP	response to heparin	3/ 1002	7/ 23771	0.428571	0.00230049	0.0750764	ENSOARG00020016143;ENSOARG00020024807;ENSOARG00020025942	EGR1;SFRP1;SOX9
3	GO:0060028	BP	convergent extension involved in axis elongation	3/ 1002	7/ 23771	0.428571	0.00230049	0.0750764	ENSOARG00020017587;ENSOARG00020020359;ENSOARG00020024807	SFRP2;WNT5A;SFRP1
3	GO:0035767	BP	endothelial cell chemotaxis	3/ 1002	7/ 23771	0.428571	0.00230049	0.0750764	ENSOARG00020014807;ENSOARG00020016227;ENSOARG00020017690	NR4A1;;
3	GO:0035810	BP	positive regulation of urine volume	3/ 1002	7/ 23771	0.428571	0.00230049	0.0750764	ENSOARG00020016055;ENSOARG00020019849;ENSOARG00020023275	TFAP2B;NPR3;EDN1
10	GO:0070167	BP	regulation of biomineral tissue development	10/ 1002	82/ 23771	0.121951	0.00231568	0.0753933	ENSOARG00020002463;ENSOARG00020007561;ENSOARG00020008539;ENSOARG00020009574;ENSOARG00020009868;ENSOARG00020014334;ENSOARG00020014945;ENSOARG00020023772;ENSOARG00020024825;ENSOARG00020025942	S1PR1;GPM6B;ECM1;PKDCC;SRGN;ISG15;BMP7;ADRB2;BMP6;SOX9
69	GO:0051174	BP	regulation of phosphorus metabolic process	69/ 1002	1132/ 23771	0.0609541	0.00232592	0.0753933	ENSOARG00020000571;ENSOARG00020000796;ENSOARG00020001750;ENSOARG00020002136;ENSOARG00020002164;ENSOARG00020003474;ENSOARG00020004211;ENSOARG00020004359;ENSOARG00020005590;ENSOARG00020005708;ENSOARG00020006182;ENSOARG00020006183;ENSOARG00020006254;ENSOARG00020006702;ENSOARG00020006751;ENSOARG00020006911;ENSOARG00020007754;ENSOARG00020007862;ENSOARG00020008386;ENSOARG00020008646;ENSOARG00020009231;…	CSF2;PIK3R3;NPFFR2;ADAR;EPHB3;VAV3;CRLF1;THBS4;FYN;FGF7;NIBAN1;IL6;IRAK3;HMGA2;GPNMB;SLCO3A1;IGF2;PRKCZ;;DAB2;ADCYAP1;DUSP22;PRKAR2B;FAM20A;IL15;;FGFR4;;NHLRC1;SPTBN4;CCDC8;BMP7;KIT;ANGPT1;NCKAP1L;ITGA5;EPHA4;ADRA2A;PRR5L;SFRP2;PLCE1;SPRY3;NCF1;FGFR2;SPRY2;AR;WNT5A;HBEGF;GDF9;PIK3IP1;PDK4;PLCL2;;NOG;EDN1;GNB3;GPD1;ADRB2;TNFAIP3;CDKN1A;PYCARD;SEMA7A;PIM1;TCIM;SFRP1;BMP6;NLRC5;SOX9;TELO2
69	GO:0019220	BP	regulation of phosphate metabolic process	69/ 1002	1132/ 23771	0.0609541	0.00232592	0.0753933	ENSOARG00020000571;ENSOARG00020000796;ENSOARG00020001750;ENSOARG00020002136;ENSOARG00020002164;ENSOARG00020003474;ENSOARG00020004211;ENSOARG00020004359;ENSOARG00020005590;ENSOARG00020005708;ENSOARG00020006182;ENSOARG00020006183;ENSOARG00020006254;ENSOARG00020006702;ENSOARG00020006751;ENSOARG00020006911;ENSOARG00020007754;ENSOARG00020007862;ENSOARG00020008386;ENSOARG00020008646;ENSOARG00020009231;…	CSF2;PIK3R3;NPFFR2;ADAR;EPHB3;VAV3;CRLF1;THBS4;FYN;FGF7;NIBAN1;IL6;IRAK3;HMGA2;GPNMB;SLCO3A1;IGF2;PRKCZ;;DAB2;ADCYAP1;DUSP22;PRKAR2B;FAM20A;IL15;;FGFR4;;NHLRC1;SPTBN4;CCDC8;BMP7;KIT;ANGPT1;NCKAP1L;ITGA5;EPHA4;ADRA2A;PRR5L;SFRP2;PLCE1;SPRY3;NCF1;FGFR2;SPRY2;AR;WNT5A;HBEGF;GDF9;PIK3IP1;PDK4;PLCL2;;NOG;EDN1;GNB3;GPD1;ADRB2;TNFAIP3;CDKN1A;PYCARD;SEMA7A;PIM1;TCIM;SFRP1;BMP6;NLRC5;SOX9;TELO2
10	GO:0005604	CC	basement membrane	10/ 1002	78/ 23771	0.128205	0.00158373	0.0759786	ENSOARG00020001148;ENSOARG00020002410;ENSOARG00020004359;ENSOARG00020004380;ENSOARG00020007844;ENSOARG00020009421;ENSOARG00020011103;ENSOARG00020020472;ENSOARG00020024710;ENSOARG00020025616	COL15A1;COL2A1;THBS4;LAMC2;TMEFF2;ACAN;EGFLAM;LAMB3;TINAG;LAMA3
5	GO:0001782	BP	B cell homeostasis	5/ 1002	23/ 23771	0.217391	0.00235096	0.0760167	ENSOARG00020003374;ENSOARG00020014094;ENSOARG00020015501;ENSOARG00020016080;ENSOARG00020023915	TNFSF13B;SPNS2;RC3H1;NCKAP1L;TNFAIP3
26	GO:0009617	BP	response to bacterium	26/ 1002	333/ 23771	0.0780781	0.00235571	0.0760167	ENSOARG00020002400;ENSOARG00020002903;ENSOARG00020003248;ENSOARG00020003350;ENSOARG00020004582;ENSOARG00020006358;ENSOARG00020006588;ENSOARG00020006877;ENSOARG00020007303;ENSOARG00020007377;ENSOARG00020007443;ENSOARG00020009051;ENSOARG00020009247;ENSOARG00020009703;ENSOARG00020009743;ENSOARG00020011538;ENSOARG00020014334;ENSOARG00020015618;ENSOARG00020016720;ENSOARG00020019816;ENSOARG00020020146;…	B3GALT5;CXCL6;DHX58;ADGRB1;CXCL10;H2BC4;FCGR1A;HIST2H2BE;H2BC15;VIL1;CA3;;;IRF8;;FAM20A;ISG15;RNF213;;IFI44;GPC3;ZNFX1;PYCARD;GPM6A;NLRC5;PENK
17	GO:0120039	BP	plasma membrane bounded cell projection morphogenesis	17/ 1002	184/ 23771	0.0923913	0.00242715	0.0779723	ENSOARG00020000951;ENSOARG00020002164;ENSOARG00020002274;ENSOARG00020004893;ENSOARG00020005077;ENSOARG00020005545;ENSOARG00020005590;ENSOARG00020008386;ENSOARG00020013943;ENSOARG00020013985;ENSOARG00020014945;ENSOARG00020016801;ENSOARG00020019487;ENSOARG00020020359;ENSOARG00020023261;ENSOARG00020023275;ENSOARG00020024811	PLXNA4;EPHB3;PTPRZ1;LRP2;;VAX2;FYN;;SPTBN4;UGT8;BMP7;EPHA4;GAS7;WNT5A;ATL1;EDN1;GPM6A
10	GO:0110149	BP	regulation of biomineralization	10/ 1002	83/ 23771	0.120482	0.00253562	0.0810947	ENSOARG00020002463;ENSOARG00020007561;ENSOARG00020008539;ENSOARG00020009574;ENSOARG00020009868;ENSOARG00020014334;ENSOARG00020014945;ENSOARG00020023772;ENSOARG00020024825;ENSOARG00020025942	S1PR1;GPM6B;ECM1;PKDCC;SRGN;ISG15;BMP7;ADRB2;BMP6;SOX9
13	GO:0001959	BP	regulation of cytokine-mediated signaling pathway	13/ 1002	126/ 23771	0.103175	0.00257721	0.0822421	ENSOARG00020002136;ENSOARG00020008539;ENSOARG00020012040;ENSOARG00020013373;ENSOARG00020013676;ENSOARG00020014334;ENSOARG00020014727;ENSOARG00020015343;ENSOARG00020020359;ENSOARG00020023002;ENSOARG00020023275;ENSOARG00020023963;ENSOARG00020024831	ADAR;ECM1;CXCR4;;SLIT3;ISG15;IRF7;ANGPT1;WNT5A;F2RL1;EDN1;PYCARD;NLRC5
2	GO:0005610	CC	laminin-5 complex	2/ 1002	2/ 23771	1	0.00177511	0.0830308	ENSOARG00020020472;ENSOARG00020025616	LAMB3;LAMA3
30	GO:0051223	BP	regulation of protein transport	30/ 1002	405/ 23771	0.0740741	0.00261956	0.0832955	ENSOARG00020002489;ENSOARG00020003108;ENSOARG00020005590;ENSOARG00020006183;ENSOARG00020006589;ENSOARG00020006787;ENSOARG00020008447;ENSOARG00020008507;ENSOARG00020009574;ENSOARG00020012683;ENSOARG00020013412;ENSOARG00020014869;ENSOARG00020015343;ENSOARG00020016055;ENSOARG00020017055;ENSOARG00020017093;ENSOARG00020017216;ENSOARG00020017314;ENSOARG00020018806;ENSOARG00020019653;ENSOARG00020021566;…	STXBP5L;ABCG1;FYN;IL6;;;SYT9;CDH1;PKDCC;HSPA1L;CNR1;BAG3;ANGPT1;TFAP2B;STXBP5;ADRA2A;RBP4;PRR5L;ANO1;SEC16B;;SIRT4;INSIG1;LYPLA1;F2R;F2RL1;SH3TC2;ABCA12;SFRP1;MIEF2
9	GO:0051216	BP	cartilage development	9/ 1002	70/ 23771	0.128571	0.00262179	0.0832955	ENSOARG00020000257;ENSOARG00020002410;ENSOARG00020002879;ENSOARG00020008790;ENSOARG00020009957;ENSOARG00020011636;ENSOARG00020022924;ENSOARG00020023275;ENSOARG00020025942	HOXD3;COL2A1;ITGB8;THBS3;PRRX1;COL11A2;NOG;EDN1;SOX9
27	GO:0007389	BP	pattern specification process	27/ 1002	347/ 23771	0.0778098	0.00263859	0.0836445	ENSOARG00020000257;ENSOARG00020000275;ENSOARG00020003772;ENSOARG00020004893;ENSOARG00020005545;ENSOARG00020008589;ENSOARG00020008675;ENSOARG00020009176;ENSOARG00020012995;ENSOARG00020013770;ENSOARG00020014945;ENSOARG00020015997;ENSOARG00020020146;ENSOARG00020020359;ENSOARG00020020727;ENSOARG00020020841;ENSOARG00020022138;ENSOARG00020022520;ENSOARG00020022924;ENSOARG00020023275;ENSOARG00020023933;…	HOXD3;HOXD4;BTG2;LRP2;VAX2;SMAD3;IRX3;DCHS1;DAAM2;LFNG;BMP7;CHRDL1;GPC3;WNT5A;PLXNA2;MSX2;HOXB9;MLLT3;NOG;EDN1;IRX1;IRX2;LHX1;EGR2;SFRP1;HHIP;HEYL
12	GO:0031490	MF	chromatin DNA binding	12/ 1002	98/ 23771	0.122449	0.000851599	0.086089	ENSOARG00020005545;ENSOARG00020006331;ENSOARG00020006370;ENSOARG00020006702;ENSOARG00020007160;ENSOARG00020007249;ENSOARG00020008589;ENSOARG00020009112;ENSOARG00020009328;ENSOARG00020010382;ENSOARG00020012361;ENSOARG00020022543	VAX2;H1-4;HIST1H1T;HMGA2;H1-2;H1-5;SMAD3;H1-3;;FOXO3;H2AFY2;PER1
16	GO:0003013	BP	circulatory system process	16/ 1002	168/ 23771	0.0952381	0.00273765	0.086594	ENSOARG00020005077;ENSOARG00020005590;ENSOARG00020005782;ENSOARG00020008238;ENSOARG00020015343;ENSOARG00020017093;ENSOARG00020017317;ENSOARG00020020329;ENSOARG00020022990;ENSOARG00020023000;ENSOARG00020023002;ENSOARG00020023275;ENSOARG00020023482;ENSOARG00020023614;ENSOARG00020023772;ENSOARG00020024825	;FYN;AGTR1;;ANGPT1;ADRA2A;ASIC2;HRH2;F2R;;F2RL1;EDN1;P2RY2;ADRA1B;ADRB2;BMP6
14	GO:0090276	BP	regulation of peptide hormone secretion	14/ 1002	142/ 23771	0.0985915	0.00274773	0.0867222	ENSOARG00020002489;ENSOARG00020006183;ENSOARG00020008447;ENSOARG00020009231;ENSOARG00020009688;ENSOARG00020013412;ENSOARG00020016055;ENSOARG00020017093;ENSOARG00020017216;ENSOARG00020018806;ENSOARG00020021566;ENSOARG00020021864;ENSOARG00020024186;ENSOARG00020024807	STXBP5L;IL6;SYT9;ADCYAP1;GHRHR;CNR1;TFAP2B;ADRA2A;RBP4;ANO1;;SIRT4;ABCA12;SFRP1
19	GO:0007162	BP	negative regulation of cell adhesion	19/ 1002	212/ 23771	0.0896226	0.00275527	0.0867701	ENSOARG00020000596;ENSOARG00020000981;ENSOARG00020002084;ENSOARG00020004514;ENSOARG00020005022;ENSOARG00020005077;ENSOARG00020005989;ENSOARG00020006751;ENSOARG00020008507;ENSOARG00020010129;ENSOARG00020015343;ENSOARG00020015501;ENSOARG00020016080;ENSOARG00020016801;ENSOARG00020020727;ENSOARG00020024186;ENSOARG00020024448;ENSOARG00020024825;ENSOARG00020024860	CYP1B1;SEMA3E;KLF4;LAG3;EPCAM;;CDH13;GPNMB;CDH1;DUSP22;ANGPT1;RC3H1;NCKAP1L;EPHA4;PLXNA2;ABCA12;;BMP6;JAG1
11	GO:0090288	BP	negative regulation of cellular response to growth factor stimulus	11/ 1002	98/ 23771	0.112245	0.00278712	0.0875814	ENSOARG00020004893;ENSOARG00020009720;ENSOARG00020015997;ENSOARG00020017587;ENSOARG00020017755;ENSOARG00020017989;ENSOARG00020018483;ENSOARG00020018823;ENSOARG00020020359;ENSOARG00020022924;ENSOARG00020024807	LRP2;DCN;CHRDL1;SFRP2;APLN;SPRY3;TNMD;SPRY2;WNT5A;NOG;SFRP1
8	GO:0071347	BP	cellular response to interleukin-1	8/ 1002	58/ 23771	0.137931	0.00286366	0.0895303	ENSOARG00020003298;ENSOARG00020007334;ENSOARG00020010083;ENSOARG00020015501;ENSOARG00020021566;ENSOARG00020023963;ENSOARG00020024807;ENSOARG00020025942	;CCL20;PTGIS;RC3H1;;PYCARD;SFRP1;SOX9
8	GO:0060411	BP	cardiac septum morphogenesis	8/ 1002	58/ 23771	0.137931	0.00286366	0.0895303	ENSOARG00020004893;ENSOARG00020010772;ENSOARG00020013676;ENSOARG00020014945;ENSOARG00020020841;ENSOARG00020022924;ENSOARG00020024860;ENSOARG00020025898	LRP2;FZD2;SLIT3;BMP7;MSX2;NOG;JAG1;HEYL
5	GO:0045823	BP	positive regulation of heart contraction	5/ 1002	24/ 23771	0.208333	0.00286781	0.0895303	ENSOARG00020017755;ENSOARG00020019907;ENSOARG00020023000;ENSOARG00020023275;ENSOARG00020023614	APLN;RYR2;;EDN1;ADRA1B
9	GO:0030509	BP	BMP signaling pathway	9/ 1002	71/ 23771	0.126761	0.00289247	0.0901048	ENSOARG00020008589;ENSOARG00020014945;ENSOARG00020015997;ENSOARG00020016143;ENSOARG00020016737;ENSOARG00020020841;ENSOARG00020021050;ENSOARG00020022924;ENSOARG00020024825	SMAD3;BMP7;CHRDL1;EGR1;PDCD4;MSX2;GDF9;NOG;BMP6
137	GO:0051716	BP	cellular response to stimulus	137/ 1002	2550/ 23771	0.0537255	0.00290179	0.0901999	ENSOARG00020000039;ENSOARG00020000075;ENSOARG00020000532;ENSOARG00020000571;ENSOARG00020000596;ENSOARG00020000639;ENSOARG00020000709;ENSOARG00020000891;ENSOARG00020002042;ENSOARG00020002084;ENSOARG00020002410;ENSOARG00020002727;ENSOARG00020002903;ENSOARG00020002982;ENSOARG00020003178;ENSOARG00020003298;ENSOARG00020003474;ENSOARG00020003772;ENSOARG00020003858;ENSOARG00020004359;ENSOARG00020004440;…	EXO5;ZMAT3;NFIL3;CSF2;CYP1B1;HSPA6;GSDME;eIF2aK2;HABP4;KLF4;COL2A1;;CXCL6;GJA5;TNFRSF6B;;VAV3;BTG2;;THBS4;BRINP1;CXCL10;POSTN;;FICD;CILP;PLSCR4;DGAT2;FYN;AKAP6;N4BP1;REV3L;PCOLCE2;NIBAN1;IL6;H2AC6;;HMGA2;CARF;PDE4B;SCN2A;CCL20;VIL1;;;CDH1;SMAD3;IFIT2;IFIT3;;;KLF5;;;REC8;GHRHR;IRF8;;ZSWIM7;HSPB8;PTGIS;DUSP22;FOXO3;GSTO2;IFIH1;MSC;ABTB2;CXCR4;SHLD1;HSPA1L;LDOC1;SLIT3;NHLRC1;CHAC1;CALCRL;NR4A1;BAG3;…
22	GO:0001217	MF	DNA-binding transcription repressor activity	22/ 1002	240/ 23771	0.0916667	0.000915809	0.0905226	ENSOARG00020000532;ENSOARG00020002953;ENSOARG00020004786;ENSOARG00020005545;ENSOARG00020005635;ENSOARG00020005966;ENSOARG00020008589;ENSOARG00020008675;ENSOARG00020009103;ENSOARG00020009557;ENSOARG00020009703;ENSOARG00020009957;ENSOARG00020010382;ENSOARG00020011918;ENSOARG00020015592;ENSOARG00020016495;ENSOARG00020020841;ENSOARG00020021136;ENSOARG00020023933;ENSOARG00020023975;ENSOARG00020025898;…	NFIL3;BCL11A;FOXS1;VAX2;PRDM16;MXD1;SMAD3;IRX3;BACH2;;IRF8;PRRX1;FOXO3;MSC;ZNF219;GLIS1;MSX2;ATF3;IRX1;IRX2;HEYL;ETV3
7	GO:0030199	BP	collagen fibril organization	7/ 1002	46/ 23771	0.152174	0.00294412	0.0907314	ENSOARG00020000596;ENSOARG00020002410;ENSOARG00020003825;ENSOARG00020006742;ENSOARG00020009421;ENSOARG00020011636;ENSOARG00020017587	CYP1B1;COL2A1;FMOD;;ACAN;COL11A2;SFRP2
4	GO:0050918	BP	positive chemotaxis	4/ 1002	15/ 23771	0.266667	0.00295041	0.0907314	ENSOARG00020004582;ENSOARG00020005708;ENSOARG00020015343;ENSOARG00020020359	CXCL10;FGF7;ANGPT1;WNT5A
4	GO:0048546	BP	digestive tract morphogenesis	4/ 1002	15/ 23771	0.266667	0.00295041	0.0907314	ENSOARG00020002164;ENSOARG00020017587;ENSOARG00020020359;ENSOARG00020024807	EPHB3;SFRP2;WNT5A;SFRP1
4	GO:0071360	BP	cellular response to exogenous dsRNA	4/ 1002	15/ 23771	0.266667	0.00295041	0.0907314	ENSOARG00020009445;ENSOARG00020010727;ENSOARG00020020006;ENSOARG00020020061	;IFIH1;;
4	GO:2000047	BP	regulation of cell-cell adhesion mediated by cadherin	4/ 1002	15/ 23771	0.266667	0.00295041	0.0907314	ENSOARG00020005022;ENSOARG00020014061;ENSOARG00020020359;ENSOARG00020024825	EPCAM;PTPRU;WNT5A;BMP6
44	GO:0045597	BP	positive regulation of cell differentiation	44/ 1002	659/ 23771	0.0667678	0.00296685	0.0910424	ENSOARG00020000257;ENSOARG00020000571;ENSOARG00020004440;ENSOARG00020004893;ENSOARG00020005077;ENSOARG00020006183;ENSOARG00020007407;ENSOARG00020007862;ENSOARG00020008589;ENSOARG00020008646;ENSOARG00020008675;ENSOARG00020009199;ENSOARG00020009574;ENSOARG00020009785;ENSOARG00020010910;ENSOARG00020011892;ENSOARG00020012198;ENSOARG00020012361;ENSOARG00020014334;ENSOARG00020014945;ENSOARG00020015132;…	HOXD3;CSF2;BRINP1;LRP2;;IL6;JADE2;PRKCZ;SMAD3;DAB2;IRX3;KLF5;PKDCC;ELL3;;IL15;TRIM16;H2AFY2;ISG15;BMP7;CDS1;KIT;ZNF219;NCKAP1L;ZNF385A;FRZB;SFRP2;SCUBE2;AR;PLXNA2;MSX2;MYB;SERPINF1;TACSTD2;EDN1;SEMA7A;PIM1;LHX1;EGR2;SFRP1;BMP6;JAG1;HEYL;SOX9
350	GO:0016020	CC	membrane	350/ 1002	7243/ 23771	0.0483225	0.00201599	0.0919981	ENSOARG00020000022;ENSOARG00020000034;ENSOARG00020000075;ENSOARG00020000438;ENSOARG00020000473;ENSOARG00020000519;ENSOARG00020000548;ENSOARG00020000582;ENSOARG00020000596;ENSOARG00020000709;ENSOARG00020000770;ENSOARG00020000924;ENSOARG00020000941;ENSOARG00020000968;ENSOARG00020001008;ENSOARG00020001063;ENSOARG00020001172;ENSOARG00020001378;ENSOARG00020001388;ENSOARG00020001423;ENSOARG00020001456;…	ATP6;CYTB;ZMAT3;NLGN1;F3;;CNTN1;OSBPL3;CYP1B1;GSDME;C1orf210;PKP2;CD69;ADGRL1;TNFSF10;KCNK3;KCNAB1;TIAM1;DDN;GALNT12;;GABBR2;SLC2A2;STAC3;PALMD;NPFFR2;GPR85;SLC13A4;PLA1A;HABP4;DGKI;LGR5;PTPRZ1;FNDC4;B3GALT5;COL6A3;S1PR1;STXBP5L;SLC9A2;TRHDE;MX2;MX1;;TMPRSS2;EMP1;GJA5;ABCG1;ENDOG;ADGRB1;TNFSF13B;VAV3;MARCH3;GRIN2C;FMOD;STXBP6;LAMC2;SERINC5;NEU3;TMEM190;;TRPC4;VPS13A;FRK;LRP2;EPCAM;HCK;;KRT17;PLSC…
17	GO:0048858	BP	cell projection morphogenesis	17/ 1002	189/ 23771	0.0899471	0.00303472	0.0929271	ENSOARG00020000951;ENSOARG00020002164;ENSOARG00020002274;ENSOARG00020004893;ENSOARG00020005077;ENSOARG00020005545;ENSOARG00020005590;ENSOARG00020008386;ENSOARG00020013943;ENSOARG00020013985;ENSOARG00020014945;ENSOARG00020016801;ENSOARG00020019487;ENSOARG00020020359;ENSOARG00020023261;ENSOARG00020023275;ENSOARG00020024811	PLXNA4;EPHB3;PTPRZ1;LRP2;;VAX2;FYN;;SPTBN4;UGT8;BMP7;EPHA4;GAS7;WNT5A;ATL1;EDN1;GPM6A
16	GO:0034728	BP	nucleosome organization	16/ 1002	171/ 23771	0.0935673	0.00305344	0.0931296	ENSOARG00020006331;ENSOARG00020006345;ENSOARG00020006358;ENSOARG00020006370;ENSOARG00020006656;ENSOARG00020006877;ENSOARG00020007160;ENSOARG00020007249;ENSOARG00020007303;ENSOARG00020009051;ENSOARG00020009112;ENSOARG00020009247;ENSOARG00020009328;ENSOARG00020012361;ENSOARG00020023527;ENSOARG00020025942	H1-4;H2AC6;H2BC4;HIST1H1T;H2BC18;HIST2H2BE;H1-2;H1-5;H2BC15;;H1-3;;;H2AFY2;NAP1L5;SOX9
46	GO:0000122	BP	negative regulation of transcription by RNA polymerase II	46/ 1002	703/ 23771	0.0654339	0.00305428	0.0931296	ENSOARG00020000532;ENSOARG00020002084;ENSOARG00020002953;ENSOARG00020004462;ENSOARG00020004786;ENSOARG00020004867;ENSOARG00020005545;ENSOARG00020005635;ENSOARG00020005966;ENSOARG00020006702;ENSOARG00020007249;ENSOARG00020007754;ENSOARG00020008146;ENSOARG00020008589;ENSOARG00020008646;ENSOARG00020008675;ENSOARG00020009103;ENSOARG00020009199;ENSOARG00020009703;ENSOARG00020009957;ENSOARG00020010129;…	NFIL3;KLF4;BCL11A;ID1;FOXS1;FRK;VAX2;PRDM16;MXD1;HMGA2;H1-5;IGF2;DACT1;SMAD3;DAB2;IRX3;BACH2;KLF5;IRF8;PRRX1;DUSP22;EID2;FOXO3;MSC;H2AFY2;BAG3;ZNF219;TFAP2B;EGR1;GLIS1;SALL2;ARID5A;AR;MSX2;ATF3;MYB;PER1;NOG;EDN1;IRX1;IRX2;ARID5B;BMP6;HEYL;SOX9;ETV3
72	GO:0042981	BP	regulation of apoptotic process	72/ 1002	1202/ 23771	0.0599002	0.00309089	0.0940467	ENSOARG00020000571;ENSOARG00020000596;ENSOARG00020000709;ENSOARG00020000891;ENSOARG00020001008;ENSOARG00020002084;ENSOARG00020002136;ENSOARG00020002274;ENSOARG00020002410;ENSOARG00020002727;ENSOARG00020002913;ENSOARG00020003159;ENSOARG00020004157;ENSOARG00020004211;ENSOARG00020004379;ENSOARG00020004582;ENSOARG00020004893;ENSOARG00020005048;ENSOARG00020005077;ENSOARG00020006183;ENSOARG00020006702;…	CSF2;CYP1B1;GSDME;eIF2aK2;TNFSF10;KLF4;ADAR;PTPRZ1;COL2A1;;PHLDA1;ENDOG;GADD45G;CRLF1;ALDH1A3;CXCL10;LRP2;HCK;;IL6;HMGA2;CIDEB;KCNMA1;DAB2;IFIT2;IFIT3;KRT18;;ELL3;PTGIS;;CNR1;PRR7;NR4A1;GRIN2A;BAG3;BMP7;ANGPT1;CHL1;TFAP2B;NCKAP1L;EGR1;ITGA5;PKHD1;ZNF385A;PDCD4;FRZB;ASIC2;SFRP2;CRYAB;TMC8;SPRY2;AR;WNT5A;G0S2;MSX2;IFI6;ATF3;PDK4;;;NOG;F2R;NDNF;TNFAIP3;PYCARD;PIM1;TCIM;SFRP1;PMAIP1;SERPINB13;SOX9
24	GO:0099177	BP	regulation of trans-synaptic signaling	24/ 1002	297/ 23771	0.0808081	0.00310377	0.0942393	ENSOARG00020000438;ENSOARG00020002048;ENSOARG00020002489;ENSOARG00020003350;ENSOARG00020005590;ENSOARG00020006162;ENSOARG00020009192;ENSOARG00020011053;ENSOARG00020012505;ENSOARG00020013102;ENSOARG00020013412;ENSOARG00020014809;ENSOARG00020015997;ENSOARG00020016801;ENSOARG00020017055;ENSOARG00020017093;ENSOARG00020017959;ENSOARG00020021690;ENSOARG00020022013;ENSOARG00020022924;ENSOARG00020023275;…	NLGN1;DGKI;STXBP5L;ADGRB1;FYN;SNCAIP;DLGAP3;PRKAR2B;DLGAP1;;CNR1;GRIN2A;CHRDL1;EPHA4;STXBP5;ADRA2A;ITPR3;PLCL2;;NOG;EDN1;ADRB2;NLGN3;GRID1
14	GO:0002791	BP	regulation of peptide secretion	14/ 1002	144/ 23771	0.0972222	0.00312391	0.0944847	ENSOARG00020002489;ENSOARG00020006183;ENSOARG00020008447;ENSOARG00020009231;ENSOARG00020009688;ENSOARG00020013412;ENSOARG00020016055;ENSOARG00020017093;ENSOARG00020017216;ENSOARG00020018806;ENSOARG00020021566;ENSOARG00020021864;ENSOARG00020024186;ENSOARG00020024807	STXBP5L;IL6;SYT9;ADCYAP1;GHRHR;CNR1;TFAP2B;ADRA2A;RBP4;ANO1;;SIRT4;ABCA12;SFRP1
24	GO:0034330	BP	cell junction organization	24/ 1002	298/ 23771	0.0805369	0.00314662	0.0949395	ENSOARG00020000438;ENSOARG00020000924;ENSOARG00020000981;ENSOARG00020001268;ENSOARG00020002982;ENSOARG00020005077;ENSOARG00020008507;ENSOARG00020008589;ENSOARG00020009192;ENSOARG00020013985;ENSOARG00020015997;ENSOARG00020016020;ENSOARG00020016394;ENSOARG00020016458;ENSOARG00020016801;ENSOARG00020017535;ENSOARG00020017686;ENSOARG00020021120;ENSOARG00020022990;ENSOARG00020023002;ENSOARG00020024280;…	NLGN1;PKP2;SEMA3E;;GJA5;;CDH1;SMAD3;DLGAP3;UGT8;CHRDL1;LSR;ITGA5;PKHD1;EPHA4;CLDN10;CLDN7;CLDN4;F2R;F2RL1;NLGN3;GPM6A;FLRT3;
22	GO:0052548	BP	regulation of endopeptidase activity	22/ 1002	269/ 23771	0.0817844	0.00316639	0.0953363	ENSOARG00020000473;ENSOARG00020001008;ENSOARG00020002084;ENSOARG00020002561;ENSOARG00020005077;ENSOARG00020008280;ENSOARG00020008589;ENSOARG00020013499;ENSOARG00020014807;ENSOARG00020015478;ENSOARG00020016801;ENSOARG00020017587;ENSOARG00020017879;ENSOARG00020021024;ENSOARG00020021657;ENSOARG00020022145;ENSOARG00020022688;ENSOARG00020022990;ENSOARG00020023247;ENSOARG00020023963;ENSOARG00020025166;…	F3;TNFSF10;KLF4;SERPINI1;;CIDEB;SMAD3;PRR7;NR4A1;ATP2A3;EPHA4;SFRP2;CRYAB;IFI6;;CST6;SERPINF1;F2R;SPINK6;PYCARD;PMAIP1;SERPINB13
25	GO:0098552	CC	side of membrane	25/ 1002	308/ 23771	0.0811688	0.00227595	0.0990302	ENSOARG00020000438;ENSOARG00020000602;ENSOARG00020000941;ENSOARG00020002463;ENSOARG00020003108;ENSOARG00020004457;ENSOARG00020004514;ENSOARG00020004582;ENSOARG00020004893;ENSOARG00020005989;ENSOARG00020006475;ENSOARG00020006588;ENSOARG00020006889;ENSOARG00020008417;ENSOARG00020008507;ENSOARG00020012040;ENSOARG00020015287;ENSOARG00020016394;ENSOARG00020018064;ENSOARG00020022177;ENSOARG00020022352;…	NLGN1;;CD69;S1PR1;ABCG1;NEU3;LAG3;CXCL10;LRP2;CDH13;;FCGR1A;;SELP;CDH1;CXCR4;KIT;ITGA5;;PGM5;;;;SEMA7A;EPM2AIP1
16	GO:0032496	BP	response to lipopolysaccharide	16/ 1002	173/ 23771	0.0924855	0.00330482	0.0992962	ENSOARG00020002903;ENSOARG00020004582;ENSOARG00020005420;ENSOARG00020006183;ENSOARG00020006254;ENSOARG00020006387;ENSOARG00020007182;ENSOARG00020009703;ENSOARG00020013342;ENSOARG00020013412;ENSOARG00020016737;ENSOARG00020018469;ENSOARG00020020359;ENSOARG00020022990;ENSOARG00020023915;ENSOARG00020023963	CXCL6;CXCL10;PLSCR4;IL6;IRAK3;;PDE4B;IRF8;LDOC1;CNR1;PDCD4;ARID5A;WNT5A;F2R;TNFAIP3;PYCARD
83	GO:0051254	BP	positive regulation of RNA metabolic process	83/ 1002	1434/ 23771	0.0578801	0.00345842	0.103157	ENSOARG00020000082;ENSOARG00020000275;ENSOARG00020000532;ENSOARG00020001002;ENSOARG00020002042;ENSOARG00020002084;ENSOARG00020003772;ENSOARG00020003858;ENSOARG00020005022;ENSOARG00020005334;ENSOARG00020005635;ENSOARG00020005708;ENSOARG00020005989;ENSOARG00020006183;ENSOARG00020006702;ENSOARG00020006968;ENSOARG00020007754;ENSOARG00020007944;ENSOARG00020008247;ENSOARG00020008507;ENSOARG00020008589;…	HIVEP3;HOXD4;NFIL3;TRIM45;HABP4;KLF4;BTG2;;EPCAM;PLSCR1;PRDM16;FGF7;CDH13;IL6;HMGA2;CARF;IGF2;KLF6;FHL5;CDH1;SMAD3;DAB2;IRX3;KLF5;ADCYAP1;;;IRF9;IRF8;DCN;ELL3;PRRX1;FOXO3;FZD2;SIX5;TRIM16;MCIDAS;EHF;PTPRN;ZNF300;IRF7;NR4A1;BMP7;RC3H1;CREBZF;ZNF219;TFAP2B;EGR1;RBM20;GLIS1;DBP;PDE12;PRR5L;SFRP2;CSRNP1;APLN;NCF1;ARID5A;HMGA1;AR;WNT5A;ATF3;ELF3;SKAP1;MYB;HOXB9;MLLT3;PER1;NOG;F2R;F2RL1;PITX2;EDN1;ADRB…
5	GO:0033688	BP	regulation of osteoblast proliferation	5/ 1002	25/ 23771	0.2	0.00346199	0.103157	ENSOARG00020000891;ENSOARG00020005077;ENSOARG00020008589;ENSOARG00020019849;ENSOARG00020024807	eIF2aK2;;SMAD3;NPR3;SFRP1
5	GO:0002726	BP	positive regulation of T cell cytokine production	5/ 1002	25/ 23771	0.2	0.00346199	0.103157	ENSOARG00020002611;ENSOARG00020006589;ENSOARG00020006787;ENSOARG00020007862;ENSOARG00020018469	IL18R1;;;PRKCZ;ARID5A
8	GO:0014068	BP	positive regulation of phosphatidylinositol 3-kinase signaling	8/ 1002	60/ 23771	0.133333	0.00355088	0.104731	ENSOARG00020008417;ENSOARG00020009720;ENSOARG00020015343;ENSOARG00020017314;ENSOARG00020018390;ENSOARG00020022990;ENSOARG00020023002;ENSOARG00020025942	SELP;DCN;ANGPT1;PRR5L;NCF1;F2R;F2RL1;SOX9
3	GO:0060601	BP	lateral sprouting from an epithelium	3/ 1002	8/ 23771	0.375	0.00356576	0.104731	ENSOARG00020019886;ENSOARG00020020359;ENSOARG00020022924	AR;WNT5A;NOG
3	GO:0072178	BP	nephric duct morphogenesis	3/ 1002	8/ 23771	0.375	0.00356576	0.104731	ENSOARG00020016801;ENSOARG00020020146;ENSOARG00020024449	EPHA4;GPC3;LHX1
3	GO:0060346	BP	bone trabecula formation	3/ 1002	8/ 23771	0.375	0.00356576	0.104731	ENSOARG00020008790;ENSOARG00020020841;ENSOARG00020024807	THBS3;MSX2;SFRP1
3	GO:0033280	BP	response to vitamin D	3/ 1002	8/ 23771	0.375	0.00356576	0.104731	ENSOARG00020014269;ENSOARG00020021104;ENSOARG00020024807	CYP24A1;ALPL;SFRP1
3	GO:1902287	BP	semaphorin-plexin signaling pathway involved in axon guidance	3/ 1002	8/ 23771	0.375	0.00356576	0.104731	ENSOARG00020000951;ENSOARG00020020727;ENSOARG00020023275	PLXNA4;PLXNA2;EDN1
10	GO:0010977	BP	negative regulation of neuron projection development	10/ 1002	87/ 23771	0.114943	0.00358821	0.105176	ENSOARG00020000438;ENSOARG00020000651;ENSOARG00020000981;ENSOARG00020005077;ENSOARG00020008460;ENSOARG00020016801;ENSOARG00020020359;ENSOARG00020021827;ENSOARG00020024001;ENSOARG00020024280	NLGN1;SEMA3D;SEMA3E;;SEMA6D;EPHA4;WNT5A;MYLIP;SEMA7A;NLGN3
26	GO:1901699	BP	cellular response to nitrogen compound	26/ 1002	337/ 23771	0.0771513	0.00360017	0.105193	ENSOARG00020005590;ENSOARG00020005604;ENSOARG00020007182;ENSOARG00020008507;ENSOARG00020009445;ENSOARG00020009688;ENSOARG00020009743;ENSOARG00020010727;ENSOARG00020013342;ENSOARG00020014807;ENSOARG00020015774;ENSOARG00020016143;ENSOARG00020016801;ENSOARG00020017185;ENSOARG00020019907;ENSOARG00020020006;ENSOARG00020020061;ENSOARG00020021823;ENSOARG00020021923;ENSOARG00020023275;ENSOARG00020023447;…	FYN;AKAP6;PDE4B;CDH1;;GHRHR;;IFIH1;LDOC1;NR4A1;RAB15;EGR1;EPHA4;PDE12;RYR2;;;AQP9;INSIG1;EDN1;GPD1;SESN3;ADRB2;SFRP1;IGFBP5;SOX9
67	GO:0051253	BP	negative regulation of RNA metabolic process	67/ 1002	1115/ 23771	0.0600897	0.0036034	0.105193	ENSOARG00020000532;ENSOARG00020000571;ENSOARG00020002084;ENSOARG00020002953;ENSOARG00020004462;ENSOARG00020004565;ENSOARG00020004786;ENSOARG00020004867;ENSOARG00020005545;ENSOARG00020005635;ENSOARG00020005966;ENSOARG00020006183;ENSOARG00020006702;ENSOARG00020007249;ENSOARG00020007754;ENSOARG00020007852;ENSOARG00020008082;ENSOARG00020008146;ENSOARG00020008589;ENSOARG00020008646;ENSOARG00020008675;…	NFIL3;CSF2;KLF4;BCL11A;ID1;ZC3H10;FOXS1;FRK;VAX2;PRDM16;MXD1;IL6;HMGA2;H1-5;IGF2;CIART;ZNF12;DACT1;SMAD3;DAB2;IRX3;BACH2;KLF5;IRF8;PRRX1;DUSP22;EID2;FOXO3;SIX5;MSC;;RIOX1;H2AFY2;BAG3;BMP7;CREBZF;ZNF219;TFAP2B;EGR1;GLIS1;PDCD4;SFRP2;CRYAB;SALL2;ARID5A;HMGA1;AR;WNT5A;MSX2;ATF3;ELF3;MYB;PER1;IGF2BP1;A1CF;NOG;EDN1;IRX1;IRX2;ARID5B;LHX1;ZMYND15;SFRP1;BMP6;HEYL;SOX9;ETV3
6	GO:0120163	BP	negative regulation of cold-induced thermogenesis	6/ 1002	36/ 23771	0.166667	0.00364045	0.106059	ENSOARG00020002611;ENSOARG00020011892;ENSOARG00020013102;ENSOARG00020019849;ENSOARG00020021690;ENSOARG00020022013	IL18R1;IL15;;NPR3;PLCL2;
22	GO:0050839	MF	cell adhesion molecule binding	22/ 1002	248/ 23771	0.0887097	0.00112401	0.106375	ENSOARG00020000968;ENSOARG00020002274;ENSOARG00020002879;ENSOARG00020004153;ENSOARG00020004359;ENSOARG00020004677;ENSOARG00020004737;ENSOARG00020004992;ENSOARG00020005989;ENSOARG00020006751;ENSOARG00020007754;ENSOARG00020008507;ENSOARG00020011297;ENSOARG00020013293;ENSOARG00020014334;ENSOARG00020015433;ENSOARG00020016227;ENSOARG00020016394;ENSOARG00020017267;ENSOARG00020017690;ENSOARG00020024001;…	ADGRL1;PTPRZ1;ITGB8;STXBP6;THBS4;;TRPC4;POSTN;CDH13;GPNMB;IGF2;CDH1;CCN5;ESM1;ISG15;CPE;;ITGA5;CDH16;;SEMA7A;NLGN3
4	GO:0004935	MF	adrenergic receptor activity	4/ 1002	12/ 23771	0.333333	0.00118381	0.107022	ENSOARG00020017093;ENSOARG00020023000;ENSOARG00020023614;ENSOARG00020023772	ADRA2A;;ADRA1B;ADRB2
5	GO:0005112	MF	Notch binding	5/ 1002	20/ 23771	0.25	0.00120304	0.107022	ENSOARG00020013815;ENSOARG00020016227;ENSOARG00020017690;ENSOARG00020024760;ENSOARG00020024860	CHAC1;;;TCIM;JAG1
5	GO:0030215	MF	semaphorin receptor binding	5/ 1002	20/ 23771	0.25	0.00120304	0.107022	ENSOARG00020000651;ENSOARG00020000981;ENSOARG00020008460;ENSOARG00020009683;ENSOARG00020024001	SEMA3D;SEMA3E;SEMA6D;SEMA5B;SEMA7A
7	GO:0050922	BP	negative regulation of chemotaxis	7/ 1002	48/ 23771	0.145833	0.003766	0.108629	ENSOARG00020000651;ENSOARG00020000981;ENSOARG00020008460;ENSOARG00020016227;ENSOARG00020017690;ENSOARG00020020359;ENSOARG00020024001	SEMA3D;SEMA3E;SEMA6D;;;WNT5A;SEMA7A
7	GO:0070098	BP	chemokine-mediated signaling pathway	7/ 1002	48/ 23771	0.145833	0.003766	0.108629	ENSOARG00020002903;ENSOARG00020003298;ENSOARG00020004582;ENSOARG00020006387;ENSOARG00020007334;ENSOARG00020012040;ENSOARG00020021566	CXCL6;;CXCL10;;CCL20;CXCR4;
7	GO:0050709	BP	negative regulation of protein secretion	7/ 1002	48/ 23771	0.145833	0.003766	0.108629	ENSOARG00020002489;ENSOARG00020006589;ENSOARG00020006787;ENSOARG00020017093;ENSOARG00020021864;ENSOARG00020022990;ENSOARG00020024807	STXBP5L;;;ADRA2A;SIRT4;F2R;SFRP1
7	GO:0032757	BP	positive regulation of interleukin-8 production	7/ 1002	48/ 23771	0.145833	0.003766	0.108629	ENSOARG00020000473;ENSOARG00020006183;ENSOARG00020009445;ENSOARG00020020359;ENSOARG00020022990;ENSOARG00020023002;ENSOARG00020023963	F3;IL6;;WNT5A;F2R;F2RL1;PYCARD
45	GO:0051050	BP	positive regulation of transport	45/ 1002	690/ 23771	0.0652174	0.00376637	0.108629	ENSOARG00020000438;ENSOARG00020000548;ENSOARG00020001486;ENSOARG00020001529;ENSOARG00020003108;ENSOARG00020004582;ENSOARG00020005590;ENSOARG00020005604;ENSOARG00020006588;ENSOARG00020008447;ENSOARG00020008507;ENSOARG00020008526;ENSOARG00020008646;ENSOARG00020008826;ENSOARG00020009231;ENSOARG00020009688;ENSOARG00020009743;ENSOARG00020011892;ENSOARG00020012683;ENSOARG00020013194;ENSOARG00020014869;…	NLGN1;CNTN1;GABBR2;STAC3;ABCG1;CXCL10;FYN;AKAP6;FCGR1A;SYT9;CDH1;RAB3D;DAB2;SELE;ADCYAP1;GHRHR;;IL15;HSPA1L;TRPC3;BAG3;ANGPT1;RAB15;NCKAP1L;PLTP;STXBP5;RBP4;PRR5L;APLN;JPH2;ANO1;SEC16B;RYR2;GPC3;WNT5A;F2R;F2RL1;EDN1;;P2RY2;ADRB2;PYCARD;ABCA12;NLGN3;MIEF2
26	GO:0032970	BP	regulation of actin filament-based process	26/ 1002	340/ 23771	0.0764706	0.00378608	0.108979	ENSOARG00020000924;ENSOARG00020000981;ENSOARG00020002982;ENSOARG00020005048;ENSOARG00020005077;ENSOARG00020006919;ENSOARG00020007182;ENSOARG00020007377;ENSOARG00020007561;ENSOARG00020007844;ENSOARG00020012995;ENSOARG00020013943;ENSOARG00020014082;ENSOARG00020016080;ENSOARG00020016778;ENSOARG00020016992;ENSOARG00020019683;ENSOARG00020019907;ENSOARG00020019914;ENSOARG00020021739;ENSOARG00020022254;…	PKP2;SEMA3E;GJA5;HCK;;PLEKHH2;PDE4B;VIL1;GPM6B;TMEFF2;DAAM2;SPTBN4;ASAP3;NCKAP1L;CDC42EP2;CACNA1C;AVIL;RYR2;ANK2;LMOD1;SYNPO2L;CARMIL2;F2RL1;EDN1;PYCARD;
4	GO:0072080	BP	nephron tubule development	4/ 1002	16/ 23771	0.25	0.00380387	0.109054	ENSOARG00020009743;ENSOARG00020016055;ENSOARG00020024860;ENSOARG00020025898	;TFAP2B;JAG1;HEYL
4	GO:0040037	BP	negative regulation of fibroblast growth factor receptor signaling pathway	4/ 1002	16/ 23771	0.25	0.00380387	0.109054	ENSOARG00020017755;ENSOARG00020017989;ENSOARG00020018823;ENSOARG00020020359	APLN;SPRY3;SPRY2;WNT5A
9	GO:0002027	BP	regulation of heart rate	9/ 1002	74/ 23771	0.121622	0.00383873	0.109617	ENSOARG00020000924;ENSOARG00020013943;ENSOARG00020014602;ENSOARG00020016992;ENSOARG00020019907;ENSOARG00020019914;ENSOARG00020023000;ENSOARG00020023275;ENSOARG00020023614	PKP2;SPTBN4;;CACNA1C;RYR2;ANK2;;EDN1;ADRA1B
9	GO:0001938	BP	positive regulation of endothelial cell proliferation	9/ 1002	74/ 23771	0.121622	0.00383873	0.109617	ENSOARG00020000473;ENSOARG00020004359;ENSOARG00020005782;ENSOARG00020005989;ENSOARG00020008539;ENSOARG00020014807;ENSOARG00020017755;ENSOARG00020020359;ENSOARG00020024825	F3;THBS4;AGTR1;CDH13;ECM1;NR4A1;APLN;WNT5A;BMP6
77	GO:0045893	BP	positive regulation of transcription, DNA-templated	77/ 1002	1323/ 23771	0.0582011	0.00385718	0.109709	ENSOARG00020000082;ENSOARG00020000275;ENSOARG00020000532;ENSOARG00020001002;ENSOARG00020002084;ENSOARG00020003858;ENSOARG00020005022;ENSOARG00020005334;ENSOARG00020005635;ENSOARG00020005708;ENSOARG00020005989;ENSOARG00020006183;ENSOARG00020006702;ENSOARG00020006968;ENSOARG00020007754;ENSOARG00020007944;ENSOARG00020008247;ENSOARG00020008507;ENSOARG00020008589;ENSOARG00020008646;ENSOARG00020008675;…	HIVEP3;HOXD4;NFIL3;TRIM45;KLF4;;EPCAM;PLSCR1;PRDM16;FGF7;CDH13;IL6;HMGA2;CARF;IGF2;KLF6;FHL5;CDH1;SMAD3;DAB2;IRX3;KLF5;ADCYAP1;;;IRF9;IRF8;DCN;ELL3;PRRX1;FOXO3;FZD2;SIX5;TRIM16;MCIDAS;EHF;PTPRN;ZNF300;IRF7;NR4A1;BMP7;CREBZF;ZNF219;TFAP2B;EGR1;GLIS1;DBP;SFRP2;CSRNP1;APLN;NCF1;ARID5A;HMGA1;AR;WNT5A;ATF3;ELF3;SKAP1;MYB;HOXB9;MLLT3;PER1;NOG;F2R;F2RL1;PITX2;EDN1;ADRB2;PIM1;LHX1;EGR2;SFRP1;BMP6;NLRC5;J…
77	GO:1903508	BP	positive regulation of nucleic acid-templated transcription	77/ 1002	1323/ 23771	0.0582011	0.00385718	0.109709	ENSOARG00020000082;ENSOARG00020000275;ENSOARG00020000532;ENSOARG00020001002;ENSOARG00020002084;ENSOARG00020003858;ENSOARG00020005022;ENSOARG00020005334;ENSOARG00020005635;ENSOARG00020005708;ENSOARG00020005989;ENSOARG00020006183;ENSOARG00020006702;ENSOARG00020006968;ENSOARG00020007754;ENSOARG00020007944;ENSOARG00020008247;ENSOARG00020008507;ENSOARG00020008589;ENSOARG00020008646;ENSOARG00020008675;…	HIVEP3;HOXD4;NFIL3;TRIM45;KLF4;;EPCAM;PLSCR1;PRDM16;FGF7;CDH13;IL6;HMGA2;CARF;IGF2;KLF6;FHL5;CDH1;SMAD3;DAB2;IRX3;KLF5;ADCYAP1;;;IRF9;IRF8;DCN;ELL3;PRRX1;FOXO3;FZD2;SIX5;TRIM16;MCIDAS;EHF;PTPRN;ZNF300;IRF7;NR4A1;BMP7;CREBZF;ZNF219;TFAP2B;EGR1;GLIS1;DBP;SFRP2;CSRNP1;APLN;NCF1;ARID5A;HMGA1;AR;WNT5A;ATF3;ELF3;SKAP1;MYB;HOXB9;MLLT3;PER1;NOG;F2R;F2RL1;PITX2;EDN1;ADRB2;PIM1;LHX1;EGR2;SFRP1;BMP6;NLRC5;J…
12	GO:0010565	BP	regulation of cellular ketone metabolic process	12/ 1002	117/ 23771	0.102564	0.00388825	0.110029	ENSOARG00020005462;ENSOARG00020006248;ENSOARG00020008423;ENSOARG00020012095;ENSOARG00020012522;ENSOARG00020013412;ENSOARG00020016143;ENSOARG00020021170;ENSOARG00020021864;ENSOARG00020021923;ENSOARG00020024825;ENSOARG00020025942	DGAT2;MLYCD;SLC45A3;FGFR4;TYSND1;CNR1;EGR1;PDK4;SIRT4;INSIG1;BMP6;SOX9
10	GO:0097529	BP	myeloid leukocyte migration	10/ 1002	88/ 23771	0.113636	0.00389902	0.110029	ENSOARG00020002903;ENSOARG00020003298;ENSOARG00020003474;ENSOARG00020004582;ENSOARG00020006387;ENSOARG00020007182;ENSOARG00020007334;ENSOARG00020015287;ENSOARG00020016080;ENSOARG00020021566	CXCL6;;VAV3;CXCL10;;PDE4B;CCL20;KIT;NCKAP1L;
10	GO:0032092	BP	positive regulation of protein binding	10/ 1002	88/ 23771	0.113636	0.00389902	0.110029	ENSOARG00020001251;ENSOARG00020001378;ENSOARG00020003858;ENSOARG00020008146;ENSOARG00020009450;ENSOARG00020013102;ENSOARG00020013770;ENSOARG00020020359;ENSOARG00020021690;ENSOARG00020022013	EPHB6;TIAM1;;DACT1;;;LFNG;WNT5A;PLCL2;
10	GO:0032479	BP	regulation of type I interferon production	10/ 1002	88/ 23771	0.113636	0.00389902	0.110029	ENSOARG00020003248;ENSOARG00020009445;ENSOARG00020009703;ENSOARG00020010727;ENSOARG00020014334;ENSOARG00020014727;ENSOARG00020020006;ENSOARG00020020061;ENSOARG00020023963;ENSOARG00020024558	DHX58;;IRF8;IFIH1;ISG15;IRF7;;;PYCARD;RNF125
19	GO:0090092	BP	regulation of transmembrane receptor protein serine/threonine kinase signaling pathway	19/ 1002	225/ 23771	0.0844444	0.00392199	0.110387	ENSOARG00020004893;ENSOARG00020005386;ENSOARG00020005635;ENSOARG00020005935;ENSOARG00020008589;ENSOARG00020008646;ENSOARG00020010303;ENSOARG00020014945;ENSOARG00020015997;ENSOARG00020016055;ENSOARG00020017587;ENSOARG00020018823;ENSOARG00020020146;ENSOARG00020020359;ENSOARG00020020841;ENSOARG00020021050;ENSOARG00020022924;ENSOARG00020024807;ENSOARG00020024825	LRP2;CILP;PRDM16;KCP;SMAD3;DAB2;EID2;BMP7;CHRDL1;TFAP2B;SFRP2;SPRY2;GPC3;WNT5A;MSX2;GDF9;NOG;SFRP1;BMP6
135	GO:0051173	BP	positive regulation of nitrogen compound metabolic process	135/ 1002	2530/ 23771	0.0533597	0.00394539	0.110686	ENSOARG00020000082;ENSOARG00020000275;ENSOARG00020000473;ENSOARG00020000532;ENSOARG00020000571;ENSOARG00020000780;ENSOARG00020000796;ENSOARG00020001002;ENSOARG00020001008;ENSOARG00020002042;ENSOARG00020002084;ENSOARG00020002151;ENSOARG00020003108;ENSOARG00020003772;ENSOARG00020003858;ENSOARG00020004211;ENSOARG00020004359;ENSOARG00020005022;ENSOARG00020005077;ENSOARG00020005334;ENSOARG00020005590;…	HIVEP3;HOXD4;F3;NFIL3;CSF2;;PIK3R3;TRIM45;TNFSF10;HABP4;KLF4;MAGEF1;ABCG1;BTG2;;CRLF1;THBS4;EPCAM;;PLSCR1;FYN;PRDM16;FGF7;AGTR1;CDH13;PCOLCE2;NIBAN1;IL6;HMGA2;GPNMB;SLCO3A1;CARF;H1-5;IGF2;KLF6;DACT1;FHL5;CIDEB;;CDH1;SMAD3;DAB2;IRX3;KLF5;ADCYAP1;TET1;;;IRF9;IRF8;DCN;ELL3;PRRX1;FOXO3;PACSIN3;FZD2;FAM20A;IL15;SIX5;FGFR4;TRIM16;SHLD1;MCIDAS;CDC20B;EHF;PTPRN;PRR7;NHLRC1;ZNF300;IRF7;NR4A1;BMP7;KIT;ANGP…
30	GO:0060627	BP	regulation of vesicle-mediated transport	30/ 1002	411/ 23771	0.0729927	0.00395797	0.110823	ENSOARG00020000438;ENSOARG00020002048;ENSOARG00020002489;ENSOARG00020002727;ENSOARG00020004153;ENSOARG00020004457;ENSOARG00020005048;ENSOARG00020005334;ENSOARG00020005989;ENSOARG00020006588;ENSOARG00020008447;ENSOARG00020008526;ENSOARG00020008646;ENSOARG00020008826;ENSOARG00020009574;ENSOARG00020010393;ENSOARG00020011892;ENSOARG00020015343;ENSOARG00020015774;ENSOARG00020016080;ENSOARG00020017055;…	NLGN1;DGKI;STXBP5L;;STXBP6;NEU3;HCK;PLSCR1;CDH13;FCGR1A;SYT9;RAB3D;DAB2;SELE;PKDCC;PACSIN3;IL15;ANGPT1;RAB15;NCKAP1L;STXBP5;ADRA2A;APLN;GPC3;WNT5A;LYPLA1;F2RL1;;PYCARD;DNAJC6
48	GO:0032269	BP	negative regulation of cellular protein metabolic process	48/ 1002	750/ 23771	0.064	0.00405725	0.113175	ENSOARG00020000891;ENSOARG00020002084;ENSOARG00020002136;ENSOARG00020002561;ENSOARG00020002727;ENSOARG00020003350;ENSOARG00020003772;ENSOARG00020003858;ENSOARG00020005590;ENSOARG00020005726;ENSOARG00020006182;ENSOARG00020006254;ENSOARG00020007862;ENSOARG00020008539;ENSOARG00020009450;ENSOARG00020010129;ENSOARG00020011053;ENSOARG00020013499;ENSOARG00020013815;ENSOARG00020014334;ENSOARG00020014807;…	eIF2aK2;KLF4;ADAR;SERPINI1;;ADGRB1;BTG2;;FYN;N4BP1;NIBAN1;IRAK3;PRKCZ;ECM1;;DUSP22;PRKAR2B;PRR7;CHAC1;ISG15;NR4A1;BMP7;ANGPT1;RC3H1;NCKAP1L;EPHA4;PDE12;PRR5L;TFPI2;SFRP2;CRYAB;SPRY3;SPRY2;IFI6;;CST6;SERPINF1;IGF2BP1;NOG;SPINK6;EDN1;TNFAIP3;CDKN1A;PYCARD;SFRP1;CDYL;IGFBP5;SERPINB13
11	GO:0010469	BP	regulation of signaling receptor activity	11/ 1002	103/ 23771	0.106796	0.00410585	0.114286	ENSOARG00020000438;ENSOARG00020009192;ENSOARG00020012505;ENSOARG00020013342;ENSOARG00020017093;ENSOARG00020018390;ENSOARG00020020934;ENSOARG00020022924;ENSOARG00020023275;ENSOARG00020023772;ENSOARG00020024280	NLGN1;DLGAP3;DLGAP1;LDOC1;ADRA2A;NCF1;HBEGF;NOG;EDN1;ADRB2;NLGN3
13	GO:0071216	BP	cellular response to biotic stimulus	13/ 1002	133/ 23771	0.0977444	0.00412189	0.114286	ENSOARG00020002903;ENSOARG00020004582;ENSOARG00020005420;ENSOARG00020006183;ENSOARG00020006387;ENSOARG00020007182;ENSOARG00020009703;ENSOARG00020013342;ENSOARG00020016737;ENSOARG00020018469;ENSOARG00020020359;ENSOARG00020023915;ENSOARG00020023963	CXCL6;CXCL10;PLSCR4;IL6;;PDE4B;IRF8;LDOC1;PDCD4;ARID5A;WNT5A;TNFAIP3;PYCARD
5	GO:1903524	BP	positive regulation of blood circulation	5/ 1002	26/ 23771	0.192308	0.00413964	0.114286	ENSOARG00020017755;ENSOARG00020019907;ENSOARG00020023000;ENSOARG00020023275;ENSOARG00020023614	APLN;RYR2;;EDN1;ADRA1B
5	GO:0045922	BP	negative regulation of fatty acid metabolic process	5/ 1002	26/ 23771	0.192308	0.00413964	0.114286	ENSOARG00020005462;ENSOARG00020013412;ENSOARG00020021864;ENSOARG00020021923;ENSOARG00020025942	DGAT2;CNR1;SIRT4;INSIG1;SOX9
5	GO:0002335	BP	mature B cell differentiation	5/ 1002	26/ 23771	0.192308	0.00413964	0.114286	ENSOARG00020004677;ENSOARG00020009703;ENSOARG00020013770;ENSOARG00020021690;ENSOARG00020022013	;IRF8;LFNG;PLCL2;
12	GO:0050796	BP	regulation of insulin secretion	12/ 1002	118/ 23771	0.101695	0.0041668	0.114286	ENSOARG00020002489;ENSOARG00020006183;ENSOARG00020008447;ENSOARG00020013412;ENSOARG00020016055;ENSOARG00020017093;ENSOARG00020017216;ENSOARG00020018806;ENSOARG00020021566;ENSOARG00020021864;ENSOARG00020024186;ENSOARG00020024807	STXBP5L;IL6;SYT9;CNR1;TFAP2B;ADRA2A;RBP4;ANO1;;SIRT4;ABCA12;SFRP1
26	GO:0045785	BP	positive regulation of cell adhesion	26/ 1002	345/ 23771	0.0753623	0.00419168	0.114286	ENSOARG00020001251;ENSOARG00020001301;ENSOARG00020003374;ENSOARG00020003474;ENSOARG00020004096;ENSOARG00020005077;ENSOARG00020005989;ENSOARG00020006183;ENSOARG00020007754;ENSOARG00020007862;ENSOARG00020008417;ENSOARG00020008826;ENSOARG00020011103;ENSOARG00020011892;ENSOARG00020014061;ENSOARG00020014945;ENSOARG00020015343;ENSOARG00020016080;ENSOARG00020016801;ENSOARG00020018748;ENSOARG00020020359;…	EPHB6;ECM2;TNFSF13B;VAV3;KIF26B;;CDH13;IL6;IGF2;PRKCZ;SELP;SELE;EGFLAM;IL15;PTPRU;BMP7;ANGPT1;NCKAP1L;EPHA4;FUT1;WNT5A;EDIL3;SKAP1;MYB;NDNF;PYCARD
6	GO:2000404	BP	regulation of T cell migration	6/ 1002	37/ 23771	0.162162	0.00419282	0.114286	ENSOARG00020004582;ENSOARG00020007334;ENSOARG00020008539;ENSOARG00020020359;ENSOARG00020021566;ENSOARG00020023963	CXCL10;CCL20;ECM1;WNT5A;;PYCARD
6	GO:0030501	BP	positive regulation of bone mineralization	6/ 1002	37/ 23771	0.162162	0.00419282	0.114286	ENSOARG00020007561;ENSOARG00020009574;ENSOARG00020014334;ENSOARG00020014945;ENSOARG00020023772;ENSOARG00020024825	GPM6B;PKDCC;ISG15;BMP7;ADRB2;BMP6
6	GO:0060338	BP	regulation of type I interferon-mediated signaling pathway	6/ 1002	37/ 23771	0.162162	0.00419282	0.114286	ENSOARG00020002136;ENSOARG00020013373;ENSOARG00020014334;ENSOARG00020014727;ENSOARG00020020359;ENSOARG00020024831	ADAR;;ISG15;IRF7;WNT5A;NLRC5
6	GO:0046596	BP	regulation of viral entry into host cell	6/ 1002	37/ 23771	0.162162	0.00419282	0.114286	ENSOARG00020002743;ENSOARG00020003849;ENSOARG00020005281;ENSOARG00020008637;ENSOARG00020014111;ENSOARG00020017125	TMPRSS2;;;CH25H;TRIM26;
6	GO:2001259	BP	positive regulation of cation channel activity	6/ 1002	37/ 23771	0.162162	0.00419282	0.114286	ENSOARG00020001529;ENSOARG00020005604;ENSOARG00020017975;ENSOARG00020023275;ENSOARG00020023772;ENSOARG00020024280	STAC3;AKAP6;JPH2;EDN1;ADRB2;NLGN3
9	GO:0008593	BP	regulation of Notch signaling pathway	9/ 1002	75/ 23771	0.12	0.00420286	0.114328	ENSOARG00020004992;ENSOARG00020013770;ENSOARG00020013815;ENSOARG00020014945;ENSOARG00020016227;ENSOARG00020017690;ENSOARG00020024174;ENSOARG00020024760;ENSOARG00020024860	POSTN;LFNG;CHAC1;BMP7;;;;TCIM;JAG1
15	GO:0050900	BP	leukocyte migration	15/ 1002	160/ 23771	0.09375	0.00421024	0.114328	ENSOARG00020002463;ENSOARG00020002903;ENSOARG00020003298;ENSOARG00020003474;ENSOARG00020004582;ENSOARG00020006387;ENSOARG00020007182;ENSOARG00020007334;ENSOARG00020008417;ENSOARG00020008637;ENSOARG00020014094;ENSOARG00020015287;ENSOARG00020016080;ENSOARG00020021566;ENSOARG00020023002	S1PR1;CXCL6;;VAV3;CXCL10;;PDE4B;CCL20;SELP;CH25H;SPNS2;KIT;NCKAP1L;;F2RL1
6	GO:0016529	CC	sarcoplasmic reticulum	6/ 1002	34/ 23771	0.176471	0.00269976	0.114801	ENSOARG00020004359;ENSOARG00020005604;ENSOARG00020014539;ENSOARG00020015478;ENSOARG00020017975;ENSOARG00020019907	THBS4;AKAP6;IRAG1;ATP2A3;JPH2;RYR2
7	GO:0030834	BP	regulation of actin filament depolymerization	7/ 1002	49/ 23771	0.142857	0.00423702	0.114839	ENSOARG00020006919;ENSOARG00020007377;ENSOARG00020013943;ENSOARG00020019683;ENSOARG00020021739;ENSOARG00020022572;ENSOARG00020023002	PLEKHH2;VIL1;SPTBN4;AVIL;LMOD1;CARMIL2;F2RL1
3	GO:0001730	MF	2'-5'-oligoadenylate synthetase activity	3/ 1002	6/ 23771	0.5	0.00135707	0.118358	ENSOARG00020017761;ENSOARG00020017928;ENSOARG00020018043	;;
11	GO:0051224	BP	negative regulation of protein transport	11/ 1002	104/ 23771	0.105769	0.00442114	0.119604	ENSOARG00020002489;ENSOARG00020006589;ENSOARG00020006787;ENSOARG00020009574;ENSOARG00020015343;ENSOARG00020017093;ENSOARG00020021864;ENSOARG00020021923;ENSOARG00020022220;ENSOARG00020022990;ENSOARG00020024807	STXBP5L;;;PKDCC;ANGPT1;ADRA2A;SIRT4;INSIG1;LYPLA1;F2R;SFRP1
60	GO:0043085	BP	positive regulation of catalytic activity	60/ 1002	985/ 23771	0.0609137	0.0044299	0.119616	ENSOARG00020000473;ENSOARG00020001008;ENSOARG00020001378;ENSOARG00020001430;ENSOARG00020002084;ENSOARG00020002164;ENSOARG00020003298;ENSOARG00020003466;ENSOARG00020003474;ENSOARG00020003858;ENSOARG00020005077;ENSOARG00020005334;ENSOARG00020005782;ENSOARG00020006072;ENSOARG00020006702;ENSOARG00020007287;ENSOARG00020007334;ENSOARG00020007754;ENSOARG00020008130;ENSOARG00020008280;ENSOARG00020008386;…	F3;TNFSF10;TIAM1;RGS4;KLF4;EPHB3;;RGS16;VAV3;;;PLSCR1;AGTR1;PCOLCE2;HMGA2;ARHGAP25;CCL20;IGF2;STARD13;CIDEB;;SMAD3;SELE;ADCYAP1;;FGFR4;CDC20B;PRR7;ASAP3;KIT;ANGPT1;ATP2A3;NCKAP1L;CDC42EP2;EPHA4;ADRA2A;NMUR2;NCF1;FGFR2;RAP1GAP;WNT5A;HBEGF;CLDN4;;RIN1;F2R;;F2RL1;MYL4;EDN1;ADRB2;CDKN1A;PYCARD;;PIM1;TCIM;PMAIP1;ARHGAP15;EPM2AIP1;TELO2
30	GO:0008283	BP	cell population proliferation	30/ 1002	418/ 23771	0.0717703	0.0044521	0.11999	ENSOARG00020001251;ENSOARG00020002079;ENSOARG00020004893;ENSOARG00020005590;ENSOARG00020005708;ENSOARG00020005989;ENSOARG00020006183;ENSOARG00020006702;ENSOARG00020007754;ENSOARG00020009176;ENSOARG00020011892;ENSOARG00020012876;ENSOARG00020014945;ENSOARG00020015501;ENSOARG00020015647;ENSOARG00020016143;ENSOARG00020016227;ENSOARG00020017587;ENSOARG00020017690;ENSOARG00020019849;ENSOARG00020020146;…	EPHB6;LGR5;LRP2;FYN;FGF7;CDH13;IL6;HMGA2;IGF2;DCHS1;IL15;EHF;BMP7;RC3H1;LGI4;EGR1;;SFRP2;;NPR3;GPC3;WNT5A;PLCL2;;IGF2BP1;NOG;F2RL1;HHIP;IGFBP5;SOX9
9	GO:0005581	CC	collagen trimer	9/ 1002	71/ 23771	0.126761	0.00289247	0.120262	ENSOARG00020001143;ENSOARG00020001148;ENSOARG00020002041;ENSOARG00020002410;ENSOARG00020002421;ENSOARG00020004850;ENSOARG00020006072;ENSOARG00020011636;ENSOARG00020023939	COL5A3;COL15A1;COL24A1;COL2A1;COL6A3;C1QL3;PCOLCE2;COL11A2;
20	GO:0016324	CC	apical plasma membrane	20/ 1002	237/ 23771	0.0843882	0.00301712	0.122718	ENSOARG00020001524;ENSOARG00020004893;ENSOARG00020005022;ENSOARG00020006134;ENSOARG00020007565;ENSOARG00020007862;ENSOARG00020008389;ENSOARG00020009743;ENSOARG00020009888;ENSOARG00020011573;ENSOARG00020011858;ENSOARG00020012491;ENSOARG00020012754;ENSOARG00020014019;ENSOARG00020015163;ENSOARG00020016458;ENSOARG00020018806;ENSOARG00020023772;ENSOARG00020023793;ENSOARG00020024860	SLC2A2;LRP2;EPCAM;SLC3A1;MYO7A;PRKCZ;KCNMA1;;S100G;TRPM6;SLC39A8;SLC26A4;SLC34A1;SLC9A3;SLC7A8;PKHD1;ANO1;ADRB2;SLC46A1;JAG1
9	GO:0060021	BP	roof of mouth development	9/ 1002	76/ 23771	0.118421	0.00459339	0.123336	ENSOARG00020002164;ENSOARG00020002410;ENSOARG00020009574;ENSOARG00020009957;ENSOARG00020011918;ENSOARG00020017752;ENSOARG00020020359;ENSOARG00020021923;ENSOARG00020024263	EPHB3;COL2A1;PKDCC;PRRX1;MSC;CSRNP1;WNT5A;INSIG1;ARID5B
37	GO:0051129	BP	negative regulation of cellular component organization	37/ 1002	544/ 23771	0.0680147	0.00466749	0.125092	ENSOARG00020000438;ENSOARG00020000651;ENSOARG00020000981;ENSOARG00020004457;ENSOARG00020004582;ENSOARG00020005077;ENSOARG00020005590;ENSOARG00020006254;ENSOARG00020006919;ENSOARG00020007377;ENSOARG00020007844;ENSOARG00020007862;ENSOARG00020008146;ENSOARG00020008460;ENSOARG00020008637;ENSOARG00020009369;ENSOARG00020009720;ENSOARG00020010129;ENSOARG00020010393;ENSOARG00020013943;ENSOARG00020014945;…	NLGN1;SEMA3D;SEMA3E;NEU3;CXCL10;;FYN;IRAK3;PLEKHH2;VIL1;TMEFF2;PRKCZ;DACT1;SEMA6D;CH25H;TET1;DCN;DUSP22;PACSIN3;SPTBN4;BMP7;EPHA4;CRYAB;SPRY3;TMC8;SPRY2;AVIL;AR;RAP1GAP;WNT5A;LMOD1;MYLIP;CARMIL2;SEMA7A;NLGN3;BMP6;SOX9
16	GO:0046883	BP	regulation of hormone secretion	16/ 1002	181/ 23771	0.0883978	0.0046777	0.125133	ENSOARG00020002489;ENSOARG00020006183;ENSOARG00020008447;ENSOARG00020009231;ENSOARG00020009688;ENSOARG00020013412;ENSOARG00020016055;ENSOARG00020017093;ENSOARG00020017216;ENSOARG00020018806;ENSOARG00020021050;ENSOARG00020021566;ENSOARG00020021864;ENSOARG00020023275;ENSOARG00020024186;ENSOARG00020024807	STXBP5L;IL6;SYT9;ADCYAP1;GHRHR;CNR1;TFAP2B;ADRA2A;RBP4;ANO1;GDF9;;SIRT4;EDN1;ABCA12;SFRP1
19	GO:0030336	BP	negative regulation of cell migration	19/ 1002	230/ 23771	0.0826087	0.00469181	0.125277	ENSOARG00020000596;ENSOARG00020002084;ENSOARG00020003350;ENSOARG00020005077;ENSOARG00020007844;ENSOARG00020008130;ENSOARG00020008460;ENSOARG00020008507;ENSOARG00020009720;ENSOARG00020010129;ENSOARG00020014061;ENSOARG00020016227;ENSOARG00020016801;ENSOARG00020017587;ENSOARG00020017690;ENSOARG00020022924;ENSOARG00020024807;ENSOARG00020024860;ENSOARG00020025439	CYP1B1;KLF4;ADGRB1;;TMEFF2;STARD13;SEMA6D;CDH1;DCN;DUSP22;PTPRU;;EPHA4;SFRP2;;NOG;SFRP1;JAG1;IGFBP5
7	GO:0007200	BP	phospholipase C-activating G protein-coupled receptor signaling pathway	7/ 1002	50/ 23771	0.14	0.00475125	0.12663	ENSOARG00020005782;ENSOARG00020017093;ENSOARG00020017502;ENSOARG00020017909;ENSOARG00020022990;ENSOARG00020023482;ENSOARG00020023614	AGTR1;ADRA2A;NMUR2;PLCE1;F2R;P2RY2;ADRA1B
4	GO:0032332	BP	positive regulation of chondrocyte differentiation	4/ 1002	17/ 23771	0.235294	0.00481014	0.127096	ENSOARG00020008589;ENSOARG00020009574;ENSOARG00020015592;ENSOARG00020025942	SMAD3;PKDCC;ZNF219;SOX9
4	GO:0010460	BP	positive regulation of heart rate	4/ 1002	17/ 23771	0.235294	0.00481014	0.127096	ENSOARG00020019907;ENSOARG00020023000;ENSOARG00020023275;ENSOARG00020023614	RYR2;;EDN1;ADRA1B
4	GO:0045907	BP	positive regulation of vasoconstriction	4/ 1002	17/ 23771	0.235294	0.00481014	0.127096	ENSOARG00020005077;ENSOARG00020020329;ENSOARG00020022990;ENSOARG00020023614	;HRH2;F2R;ADRA1B
4	GO:0010463	BP	mesenchymal cell proliferation	4/ 1002	17/ 23771	0.235294	0.00481014	0.127096	ENSOARG00020005708;ENSOARG00020009176;ENSOARG00020014945;ENSOARG00020020146	FGF7;DCHS1;BMP7;GPC3
8	GO:0032729	BP	positive regulation of interferon-gamma production	8/ 1002	63/ 23771	0.126984	0.00481307	0.127096	ENSOARG00020002611;ENSOARG00020007182;ENSOARG00020009703;ENSOARG00020014334;ENSOARG00020018469;ENSOARG00020020359;ENSOARG00020023002;ENSOARG00020023963	IL18R1;PDE4B;IRF8;ISG15;ARID5A;WNT5A;F2RL1;PYCARD
77	GO:1902680	BP	positive regulation of RNA biosynthetic process	77/ 1002	1329/ 23771	0.0579383	0.00482174	0.127096	ENSOARG00020000082;ENSOARG00020000275;ENSOARG00020000532;ENSOARG00020001002;ENSOARG00020002084;ENSOARG00020003858;ENSOARG00020005022;ENSOARG00020005334;ENSOARG00020005635;ENSOARG00020005708;ENSOARG00020005989;ENSOARG00020006183;ENSOARG00020006702;ENSOARG00020006968;ENSOARG00020007754;ENSOARG00020007944;ENSOARG00020008247;ENSOARG00020008507;ENSOARG00020008589;ENSOARG00020008646;ENSOARG00020008675;…	HIVEP3;HOXD4;NFIL3;TRIM45;KLF4;;EPCAM;PLSCR1;PRDM16;FGF7;CDH13;IL6;HMGA2;CARF;IGF2;KLF6;FHL5;CDH1;SMAD3;DAB2;IRX3;KLF5;ADCYAP1;;;IRF9;IRF8;DCN;ELL3;PRRX1;FOXO3;FZD2;SIX5;TRIM16;MCIDAS;EHF;PTPRN;ZNF300;IRF7;NR4A1;BMP7;CREBZF;ZNF219;TFAP2B;EGR1;GLIS1;DBP;SFRP2;CSRNP1;APLN;NCF1;ARID5A;HMGA1;AR;WNT5A;ATF3;ELF3;SKAP1;MYB;HOXB9;MLLT3;PER1;NOG;F2R;F2RL1;PITX2;EDN1;ADRB2;PIM1;LHX1;EGR2;SFRP1;BMP6;NLRC5;J…
33	GO:0010942	BP	positive regulation of cell death	33/ 1002	468/ 23771	0.0705128	0.00484966	0.127265	ENSOARG00020000596;ENSOARG00020000709;ENSOARG00020001008;ENSOARG00020002913;ENSOARG00020003159;ENSOARG00020004157;ENSOARG00020004379;ENSOARG00020005077;ENSOARG00020005590;ENSOARG00020006183;ENSOARG00020006702;ENSOARG00020008280;ENSOARG00020008389;ENSOARG00020008771;ENSOARG00020010083;ENSOARG00020013412;ENSOARG00020013499;ENSOARG00020014807;ENSOARG00020014809;ENSOARG00020014945;ENSOARG00020016055;…	CYP1B1;GSDME;TNFSF10;PHLDA1;ENDOG;GADD45G;ALDH1A3;;FYN;IL6;HMGA2;CIDEB;KCNMA1;IFIT2;PTGIS;CNR1;PRR7;NR4A1;GRIN2A;BMP7;TFAP2B;PDCD4;FRZB;SFRP2;WNT5A;G0S2;MSX2;ATF3;F2RL1;CDKN1A;PYCARD;SFRP1;PMAIP1
64	GO:0003008	BP	system process	64/ 1002	1068/ 23771	0.0599251	0.00486878	0.127265	ENSOARG00020000438;ENSOARG00020001529;ENSOARG00020001590;ENSOARG00020002048;ENSOARG00020002274;ENSOARG00020002410;ENSOARG00020003755;ENSOARG00020003772;ENSOARG00020004379;ENSOARG00020004440;ENSOARG00020004786;ENSOARG00020004893;ENSOARG00020005077;ENSOARG00020005545;ENSOARG00020005562;ENSOARG00020005590;ENSOARG00020005782;ENSOARG00020007222;ENSOARG00020007377;ENSOARG00020007565;ENSOARG00020008238;…	NLGN1;STAC3;;DGKI;PTPRZ1;COL2A1;GRIN2C;BTG2;ALDH1A3;BRINP1;FOXS1;LRP2;;VAX2;IGDCC3;FYN;AGTR1;SCN2A;VIL1;MYO7A;;KCNMA1;SCO2;;FZD2;PRKAR2B;COL11A2;;PKD1L3;CNR1;SPTBN4;GRIN2A;KIT;ANGPT1;CHL1;TFAP2B;ITGA5;ZNF385A;ADRA2A;RBP4;ASIC2;CRYAB;ITPR3;SPRY2;NPR3;RYR2;HRH2;CLDN4;LMOD1;NPY1R;NOG;F2R;;F2RL1;MYL4;EDN1;P2RY2;ADRA1B;ADRB2;NLGN3;BMP6;PENK;NAV2;SOX9
61	GO:0055085	BP	transmembrane transport	61/ 1002	1008/ 23771	0.0605159	0.00487795	0.127265	ENSOARG00020000022;ENSOARG00020000034;ENSOARG00020001063;ENSOARG00020001119;ENSOARG00020001172;ENSOARG00020001456;ENSOARG00020001524;ENSOARG00020001884;ENSOARG00020002529;ENSOARG00020002679;ENSOARG00020002982;ENSOARG00020003108;ENSOARG00020003631;ENSOARG00020003755;ENSOARG00020004677;ENSOARG00020004737;ENSOARG00020004893;ENSOARG00020005958;ENSOARG00020006134;ENSOARG00020006911;ENSOARG00020007222;…	ATP6;CYTB;KCNK3;;KCNAB1;;SLC2A2;SLC13A4;SLC9A2;SVOPL;GJA5;ABCG1;SLC37A1;GRIN2C;;TRPC4;LRP2;MFSD4B;SLC3A1;SLCO3A1;SCN2A;SCN3A;SLC19A2;KCNMA1;SLC45A3;;SLC38A11;KCNA6;KCNH7;;SLC25A21;TRPM6;SLC39A8;KCNK5;SLC26A4;TRPC3;;SLC9A3;SPNS2;GRIN2A;;SLC7A8;ATP2A3;OCA2;CACNA1C;ASIC2;;ITPR3;ANO1;RYR2;;NALF2;AQP9;SLC25A28;F2R;EDN1;SLC46A1;ABCA12;SLC5A2;TAP1;KCNJ16
5	GO:2000406	BP	positive regulation of T cell migration	5/ 1002	27/ 23771	0.185185	0.00490689	0.127265	ENSOARG00020004582;ENSOARG00020007334;ENSOARG00020020359;ENSOARG00020021566;ENSOARG00020023963	CXCL10;CCL20;WNT5A;;PYCARD
27	GO:0090066	BP	regulation of anatomical structure size	27/ 1002	360/ 23771	0.075	0.00491883	0.127265	ENSOARG00020003474;ENSOARG00020005077;ENSOARG00020005782;ENSOARG00020006919;ENSOARG00020007377;ENSOARG00020008389;ENSOARG00020009743;ENSOARG00020012995;ENSOARG00020013943;ENSOARG00020016080;ENSOARG00020016778;ENSOARG00020017093;ENSOARG00020017317;ENSOARG00020019683;ENSOARG00020020329;ENSOARG00020021739;ENSOARG00020022572;ENSOARG00020022990;ENSOARG00020023000;ENSOARG00020023002;ENSOARG00020023275;…	VAV3;;AGTR1;PLEKHH2;VIL1;KCNMA1;;DAAM2;SPTBN4;NCKAP1L;CDC42EP2;ADRA2A;ASIC2;AVIL;HRH2;LMOD1;CARMIL2;F2R;;F2RL1;EDN1;GNB3;P2RY2;ADRA1B;ADRB2;PYCARD;
10	GO:0016051	BP	carbohydrate biosynthetic process	10/ 1002	91/ 23771	0.10989	0.00496071	0.127265	ENSOARG00020005658;ENSOARG00020011237;ENSOARG00020013044;ENSOARG00020013714;ENSOARG00020017216;ENSOARG00020018804;ENSOARG00020020468;ENSOARG00020021136;ENSOARG00020023447;ENSOARG00020025358	GYG1;PPP1R3C;NDST3;NHLRC1;RBP4;B3GALT2;MGAT2;ATF3;GPD1;CHST9
31	GO:0043068	BP	positive regulation of programmed cell death	31/ 1002	435/ 23771	0.0712644	0.0051107	0.127265	ENSOARG00020000596;ENSOARG00020000709;ENSOARG00020001008;ENSOARG00020002913;ENSOARG00020003159;ENSOARG00020004157;ENSOARG00020004379;ENSOARG00020005077;ENSOARG00020006183;ENSOARG00020006702;ENSOARG00020008389;ENSOARG00020008771;ENSOARG00020010083;ENSOARG00020013412;ENSOARG00020013499;ENSOARG00020014807;ENSOARG00020014809;ENSOARG00020014945;ENSOARG00020016055;ENSOARG00020016737;ENSOARG00020017100;…	CYP1B1;GSDME;TNFSF10;PHLDA1;ENDOG;GADD45G;ALDH1A3;;IL6;HMGA2;KCNMA1;IFIT2;PTGIS;CNR1;PRR7;NR4A1;GRIN2A;BMP7;TFAP2B;PDCD4;FRZB;SFRP2;WNT5A;G0S2;MSX2;ATF3;F2RL1;CDKN1A;PYCARD;SFRP1;PMAIP1
71	GO:0051247	BP	positive regulation of protein metabolic process	71/ 1002	1212/ 23771	0.0585809	0.00516274	0.127265	ENSOARG00020000473;ENSOARG00020000571;ENSOARG00020000796;ENSOARG00020001008;ENSOARG00020002042;ENSOARG00020002084;ENSOARG00020002151;ENSOARG00020003108;ENSOARG00020004211;ENSOARG00020004359;ENSOARG00020005077;ENSOARG00020005590;ENSOARG00020005708;ENSOARG00020005782;ENSOARG00020006072;ENSOARG00020006182;ENSOARG00020006183;ENSOARG00020006702;ENSOARG00020006751;ENSOARG00020006911;ENSOARG00020007249;…	F3;CSF2;PIK3R3;TNFSF10;HABP4;KLF4;MAGEF1;ABCG1;CRLF1;THBS4;;FYN;FGF7;AGTR1;PCOLCE2;NIBAN1;IL6;HMGA2;GPNMB;SLCO3A1;H1-5;IGF2;DACT1;CIDEB;;SMAD3;DAB2;ADCYAP1;TET1;;PACSIN3;FAM20A;IL15;FGFR4;CDC20B;PRR7;NHLRC1;BMP7;KIT;ANGPT1;ATP2A3;NCKAP1L;ITGA5;EPHA4;ADRA2A;PRR5L;SFRP2;NCF1;ARID5A;SPRY2;GPC3;WNT5A;HBEGF;GDF9;CLDN4;MYLIP;MYB;IGF2BP1;F2R;EDN1;ADRB2;TNFAIP3;CDKN1A;PYCARD;SEMA7A;PIM1;TCIM;BMP6;PMAIP1;…
2	GO:0061002	BP	negative regulation of dendritic spine morphogenesis	2/ 1002	3/ 23771	0.666667	0.00517597	0.127265	ENSOARG00020000438;ENSOARG00020024280	NLGN1;NLGN3
2	GO:1905337	BP	positive regulation of aggrephagy	2/ 1002	3/ 23771	0.666667	0.00517597	0.127265	ENSOARG00020010063;ENSOARG00020014869	HSPB8;BAG3
2	GO:0033058	BP	directional locomotion	2/ 1002	3/ 23771	0.666667	0.00517597	0.127265	ENSOARG00020003755;ENSOARG00020014809	GRIN2C;GRIN2A
2	GO:0046967	BP	cytosol to endoplasmic reticulum transport	2/ 1002	3/ 23771	0.666667	0.00517597	0.127265	ENSOARG00020015478;ENSOARG00020025187	ATP2A3;TAP1
2	GO:0002337	BP	B-1a B cell differentiation	2/ 1002	3/ 23771	0.666667	0.00517597	0.127265	ENSOARG00020021690;ENSOARG00020022013	PLCL2;
2	GO:1904515	BP	positive regulation of TORC2 signaling	2/ 1002	3/ 23771	0.666667	0.00517597	0.127265	ENSOARG00020016080;ENSOARG00020026262	NCKAP1L;TELO2
2	GO:0050798	BP	activated T cell proliferation	2/ 1002	3/ 23771	0.666667	0.00517597	0.127265	ENSOARG00020001251;ENSOARG00020005590	EPHB6;FYN
2	GO:0099541	BP	trans-synaptic signaling by lipid	2/ 1002	3/ 23771	0.666667	0.00517597	0.127265	ENSOARG00020013412;ENSOARG00020022990	CNR1;F2R
2	GO:1905335	BP	regulation of aggrephagy	2/ 1002	3/ 23771	0.666667	0.00517597	0.127265	ENSOARG00020010063;ENSOARG00020014869	HSPB8;BAG3
2	GO:0060686	BP	negative regulation of prostatic bud formation	2/ 1002	3/ 23771	0.666667	0.00517597	0.127265	ENSOARG00020014945;ENSOARG00020020359	BMP7;WNT5A
2	GO:0086019	BP	cell-cell signaling involved in cardiac conduction	2/ 1002	3/ 23771	0.666667	0.00517597	0.127265	ENSOARG00020000924;ENSOARG00020019907	PKP2;RYR2
2	GO:2000446	BP	regulation of macrophage migration inhibitory factor signaling pathway	2/ 1002	3/ 23771	0.666667	0.00517597	0.127265	ENSOARG00020012040;ENSOARG00020015343	CXCR4;ANGPT1
2	GO:0002524	BP	hypersensitivity	2/ 1002	3/ 23771	0.666667	0.00517597	0.127265	ENSOARG00020001251;ENSOARG00020006588	EPHB6;FCGR1A
2	GO:0046546	BP	development of primary male sexual characteristics	2/ 1002	3/ 23771	0.666667	0.00517597	0.127265	ENSOARG00020020359;ENSOARG00020024807	WNT5A;SFRP1
2	GO:0034140	BP	negative regulation of toll-like receptor 3 signaling pathway	2/ 1002	3/ 23771	0.666667	0.00517597	0.127265	ENSOARG00020023002;ENSOARG00020023915	F2RL1;TNFAIP3
2	GO:0099542	BP	trans-synaptic signaling by endocannabinoid	2/ 1002	3/ 23771	0.666667	0.00517597	0.127265	ENSOARG00020013412;ENSOARG00020022990	CNR1;F2R
2	GO:1904956	BP	regulation of midbrain dopaminergic neuron differentiation	2/ 1002	3/ 23771	0.666667	0.00517597	0.127265	ENSOARG00020017587;ENSOARG00020024807	SFRP2;SFRP1
2	GO:0016185	BP	synaptic vesicle budding from presynaptic endocytic zone membrane	2/ 1002	3/ 23771	0.666667	0.00517597	0.127265	ENSOARG00020002675;ENSOARG00020002706	MX2;MX1
2	GO:0090402	BP	oncogene-induced cell senescence	2/ 1002	3/ 23771	0.666667	0.00517597	0.127265	ENSOARG00020006702;ENSOARG00020019128	HMGA2;HMGA1
2	GO:0002025	BP	norepinephrine-epinephrine-mediated vasodilation involved in regulation of systemic arterial blood pressure	2/ 1002	3/ 23771	0.666667	0.00517597	0.127265	ENSOARG00020023000;ENSOARG00020023772	;ADRB2
3	GO:2000644	BP	regulation of receptor catabolic process	3/ 1002	9/ 23771	0.333333	0.00518186	0.127265	ENSOARG00020003858;ENSOARG00020009450;ENSOARG00020021827	;;MYLIP
3	GO:0006651	BP	diacylglycerol biosynthetic process	3/ 1002	9/ 23771	0.333333	0.00518186	0.127265	ENSOARG00020005462;ENSOARG00020017909;ENSOARG00020018444	DGAT2;PLCE1;MOGAT1
3	GO:0045741	BP	positive regulation of epidermal growth factor-activated receptor activity	3/ 1002	9/ 23771	0.333333	0.00518186	0.127265	ENSOARG00020017093;ENSOARG00020018390;ENSOARG00020020934	ADRA2A;NCF1;HBEGF
3	GO:1902285	BP	semaphorin-plexin signaling pathway involved in neuron projection guidance	3/ 1002	9/ 23771	0.333333	0.00518186	0.127265	ENSOARG00020000951;ENSOARG00020020727;ENSOARG00020023275	PLXNA4;PLXNA2;EDN1
3	GO:0060068	BP	vagina development	3/ 1002	9/ 23771	0.333333	0.00518186	0.127265	ENSOARG00020004893;ENSOARG00020020359;ENSOARG00020024449	LRP2;WNT5A;LHX1
3	GO:2000553	BP	positive regulation of T-helper 2 cell cytokine production	3/ 1002	9/ 23771	0.333333	0.00518186	0.127265	ENSOARG00020006589;ENSOARG00020006787;ENSOARG00020007862	;;PRKCZ
3	GO:0035457	BP	cellular response to interferon-alpha	3/ 1002	9/ 23771	0.333333	0.00518186	0.127265	ENSOARG00020008771;ENSOARG00020008812;ENSOARG00020017185	IFIT2;IFIT3;PDE12
3	GO:0001706	BP	endoderm formation	3/ 1002	9/ 23771	0.333333	0.00518186	0.127265	ENSOARG00020015336;ENSOARG00020022924;ENSOARG00020024449	DUSP5;NOG;LHX1
3	GO:0072111	BP	cell proliferation involved in kidney development	3/ 1002	9/ 23771	0.333333	0.00518186	0.127265	ENSOARG00020014945;ENSOARG00020016143;ENSOARG00020020146	BMP7;EGR1;GPC3
3	GO:0034058	BP	endosomal vesicle fusion	3/ 1002	9/ 23771	0.333333	0.00518186	0.127265	ENSOARG00020015800;ENSOARG00020015965;ENSOARG00020015977	SAMD9;;
5	GO:0004970	MF	ionotropic glutamate receptor activity	5/ 1002	21/ 23771	0.238095	0.00152466	0.127957	ENSOARG00020003755;ENSOARG00020014809;ENSOARG00020017612;ENSOARG00020022286;ENSOARG00020026327	GRIN2C;GRIN2A;GRIA1;GRIA3;GRID1
5	GO:0045499	MF	chemorepellent activity	5/ 1002	21/ 23771	0.238095	0.00152466	0.127957	ENSOARG00020000651;ENSOARG00020000981;ENSOARG00020008460;ENSOARG00020024001;ENSOARG00020025346	SEMA3D;SEMA3E;SEMA6D;SEMA7A;FLRT3
14	GO:0002833	BP	positive regulation of response to biotic stimulus	14/ 1002	145/ 23771	0.0965517	0.00523078	0.128248	ENSOARG00020003248;ENSOARG00020004514;ENSOARG00020005334;ENSOARG00020009040;ENSOARG00020013373;ENSOARG00020014727;ENSOARG00020020006;ENSOARG00020020061;ENSOARG00020020359;ENSOARG00020023002;ENSOARG00020023841;ENSOARG00020023963;ENSOARG00020024825;ENSOARG00020024831	DHX58;LAG3;PLSCR1;;;IRF7;;;WNT5A;F2RL1;ZNFX1;PYCARD;BMP6;NLRC5
8	GO:0061844	BP	antimicrobial humoral immune response mediated by antimicrobial peptide	8/ 1002	64/ 23771	0.125	0.00530217	0.129499	ENSOARG00020002903;ENSOARG00020004582;ENSOARG00020006358;ENSOARG00020006387;ENSOARG00020006877;ENSOARG00020007303;ENSOARG00020009051;ENSOARG00020009247	CXCL6;CXCL10;H2BC4;;HIST2H2BE;H2BC15;;
8	GO:1901184	BP	regulation of ERBB signaling pathway	8/ 1002	64/ 23771	0.125	0.00530217	0.129499	ENSOARG00020004457;ENSOARG00020005989;ENSOARG00020017093;ENSOARG00020018390;ENSOARG00020018823;ENSOARG00020020934;ENSOARG00020021024;ENSOARG00020023787	NEU3;CDH13;ADRA2A;NCF1;SPRY2;HBEGF;IFI6;SH3TC2
7	GO:0006766	BP	vitamin metabolic process	7/ 1002	51/ 23771	0.137255	0.00531109	0.129499	ENSOARG00020000138;ENSOARG00020001703;ENSOARG00020004893;ENSOARG00020010406;ENSOARG00020014269;ENSOARG00020016357;ENSOARG00020021104	MMACHC;GC;LRP2;GSTO2;CYP24A1;PLTP;ALPL
27	GO:0043087	BP	regulation of GTPase activity	27/ 1002	366/ 23771	0.0737705	0.00531781	0.129499	ENSOARG00020001378;ENSOARG00020001430;ENSOARG00020002048;ENSOARG00020002164;ENSOARG00020003298;ENSOARG00020003466;ENSOARG00020003474;ENSOARG00020007287;ENSOARG00020007334;ENSOARG00020008130;ENSOARG00020009231;ENSOARG00020014082;ENSOARG00020014249;ENSOARG00020016778;ENSOARG00020016801;ENSOARG00020018823;ENSOARG00020020068;ENSOARG00020020359;ENSOARG00020020727;ENSOARG00020021566;ENSOARG00020022933;…	TIAM1;RGS4;DGKI;EPHB3;;RGS16;VAV3;ARHGAP25;CCL20;STARD13;ADCYAP1;ASAP3;FGD6;CDC42EP2;EPHA4;SPRY2;RAP1GAP;WNT5A;PLXNA2;;RIN1;F2R;;F2RL1;PYCARD;;ARHGAP15
14	GO:0090087	BP	regulation of peptide transport	14/ 1002	146/ 23771	0.0958904	0.00536405	0.130404	ENSOARG00020002489;ENSOARG00020006183;ENSOARG00020008447;ENSOARG00020009231;ENSOARG00020009688;ENSOARG00020013412;ENSOARG00020016055;ENSOARG00020017093;ENSOARG00020017216;ENSOARG00020018806;ENSOARG00020021566;ENSOARG00020021864;ENSOARG00020024186;ENSOARG00020024807	STXBP5L;IL6;SYT9;ADCYAP1;GHRHR;CNR1;TFAP2B;ADRA2A;RBP4;ANO1;;SIRT4;ABCA12;SFRP1
21	GO:0001227	MF	DNA-binding transcription repressor activity, RNA polymerase II-specific	21/ 1002	238/ 23771	0.0882353	0.00158478	0.130539	ENSOARG00020000532;ENSOARG00020002953;ENSOARG00020004786;ENSOARG00020005545;ENSOARG00020005635;ENSOARG00020005966;ENSOARG00020008675;ENSOARG00020009103;ENSOARG00020009557;ENSOARG00020009703;ENSOARG00020009957;ENSOARG00020010382;ENSOARG00020011918;ENSOARG00020015592;ENSOARG00020016495;ENSOARG00020020841;ENSOARG00020021136;ENSOARG00020023933;ENSOARG00020023975;ENSOARG00020025898;ENSOARG00020026156	NFIL3;BCL11A;FOXS1;VAX2;PRDM16;MXD1;IRX3;BACH2;;IRF8;PRRX1;FOXO3;MSC;ZNF219;GLIS1;MSX2;ATF3;IRX1;IRX2;HEYL;ETV3
9	GO:0031397	BP	negative regulation of protein ubiquitination	9/ 1002	78/ 23771	0.115385	0.00545868	0.132322	ENSOARG00020003350;ENSOARG00020003858;ENSOARG00020005590;ENSOARG00020005726;ENSOARG00020009450;ENSOARG00020013499;ENSOARG00020014334;ENSOARG00020018823;ENSOARG00020023915	ADGRB1;;FYN;N4BP1;;PRR7;ISG15;SPRY2;TNFAIP3
6	GO:0006940	BP	regulation of smooth muscle contraction	6/ 1002	39/ 23771	0.153846	0.00547972	0.132322	ENSOARG00020005077;ENSOARG00020008389;ENSOARG00020017093;ENSOARG00020022990;ENSOARG00020023275;ENSOARG00020023772	;KCNMA1;ADRA2A;F2R;EDN1;ADRB2
6	GO:0032731	BP	positive regulation of interleukin-1 beta production	6/ 1002	39/ 23771	0.153846	0.00547972	0.132322	ENSOARG00020006183;ENSOARG00020012198;ENSOARG00020016143;ENSOARG00020020359;ENSOARG00020023002;ENSOARG00020023963	IL6;TRIM16;EGR1;WNT5A;F2RL1;PYCARD
6	GO:0043330	BP	response to exogenous dsRNA	6/ 1002	39/ 23771	0.153846	0.00547972	0.132322	ENSOARG00020006254;ENSOARG00020009445;ENSOARG00020010727;ENSOARG00020012524;ENSOARG00020020006;ENSOARG00020020061	IRAK3;;IFIH1;RFTN2;;
29	GO:1903530	BP	regulation of secretion by cell	29/ 1002	404/ 23771	0.0717822	0.00552691	0.133238	ENSOARG00020000438;ENSOARG00020002048;ENSOARG00020002489;ENSOARG00020003108;ENSOARG00020004153;ENSOARG00020006162;ENSOARG00020006183;ENSOARG00020006589;ENSOARG00020006787;ENSOARG00020008447;ENSOARG00020008526;ENSOARG00020009231;ENSOARG00020009688;ENSOARG00020013412;ENSOARG00020015774;ENSOARG00020016055;ENSOARG00020016080;ENSOARG00020017055;ENSOARG00020017093;ENSOARG00020017216;ENSOARG00020018806;…	NLGN1;DGKI;STXBP5L;ABCG1;STXBP6;SNCAIP;IL6;;;SYT9;RAB3D;ADCYAP1;GHRHR;CNR1;RAB15;TFAP2B;NCKAP1L;STXBP5;ADRA2A;RBP4;ANO1;GDF9;;SIRT4;F2R;F2RL1;EDN1;ABCA12;SFRP1
5	GO:0046329	BP	negative regulation of JNK cascade	5/ 1002	28/ 23771	0.178571	0.00576974	0.13886	ENSOARG00020008146;ENSOARG00020008386;ENSOARG00020017587;ENSOARG00020023002;ENSOARG00020024807	DACT1;;SFRP2;F2RL1;SFRP1
38	GO:0043549	BP	regulation of kinase activity	38/ 1002	571/ 23771	0.0665499	0.00579748	0.139284	ENSOARG00020001750;ENSOARG00020002136;ENSOARG00020002164;ENSOARG00020003474;ENSOARG00020006254;ENSOARG00020006702;ENSOARG00020008386;ENSOARG00020009231;ENSOARG00020010129;ENSOARG00020011053;ENSOARG00020011907;ENSOARG00020012095;ENSOARG00020013714;ENSOARG00020014945;ENSOARG00020015287;ENSOARG00020015343;ENSOARG00020016080;ENSOARG00020016801;ENSOARG00020017093;ENSOARG00020017587;ENSOARG00020017909;…	NPFFR2;ADAR;EPHB3;VAV3;IRAK3;HMGA2;;ADCYAP1;DUSP22;PRKAR2B;;FGFR4;NHLRC1;BMP7;KIT;ANGPT1;NCKAP1L;EPHA4;ADRA2A;SFRP2;PLCE1;SPRY3;NCF1;FGFR2;SPRY2;WNT5A;HBEGF;PIK3IP1;EDN1;ADRB2;TNFAIP3;CDKN1A;PYCARD;PIM1;TCIM;SFRP1;NLRC5;TELO2
23	GO:0006874	BP	cellular calcium ion homeostasis	23/ 1002	302/ 23771	0.0761589	0.00580674	0.139284	ENSOARG00020003755;ENSOARG00020004582;ENSOARG00020004737;ENSOARG00020005782;ENSOARG00020008589;ENSOARG00020009231;ENSOARG00020010750;ENSOARG00020012040;ENSOARG00020013194;ENSOARG00020014809;ENSOARG00020015478;ENSOARG00020016458;ENSOARG00020016992;ENSOARG00020017502;ENSOARG00020017959;ENSOARG00020017975;ENSOARG00020019907;ENSOARG00020020359;ENSOARG00020021401;ENSOARG00020022990;ENSOARG00020023002;…	GRIN2C;CXCL10;TRPC4;AGTR1;SMAD3;ADCYAP1;LPAR6;CXCR4;TRPC3;GRIN2A;ATP2A3;PKHD1;CACNA1C;NMUR2;ITPR3;JPH2;RYR2;WNT5A;NALF2;F2R;F2RL1;EDN1;ADRA1B
8	GO:0060070	BP	canonical Wnt signaling pathway	8/ 1002	65/ 23771	0.123077	0.00582832	0.139569	ENSOARG00020002084;ENSOARG00020010772;ENSOARG00020015652;ENSOARG00020017100;ENSOARG00020017587;ENSOARG00020020359;ENSOARG00020023275;ENSOARG00020024807	KLF4;FZD2;WNT5B;FRZB;SFRP2;WNT5A;EDN1;SFRP1
48	GO:0043066	BP	negative regulation of apoptotic process	48/ 1002	764/ 23771	0.0628272	0.0058643	0.140096	ENSOARG00020000571;ENSOARG00020000891;ENSOARG00020002084;ENSOARG00020002136;ENSOARG00020002274;ENSOARG00020002410;ENSOARG00020004211;ENSOARG00020004893;ENSOARG00020005048;ENSOARG00020005077;ENSOARG00020006183;ENSOARG00020006702;ENSOARG00020008646;ENSOARG00020008812;ENSOARG00020009288;ENSOARG00020009743;ENSOARG00020009785;ENSOARG00020010910;ENSOARG00020014807;ENSOARG00020014869;ENSOARG00020014945;…	CSF2;eIF2aK2;KLF4;ADAR;PTPRZ1;COL2A1;CRLF1;LRP2;HCK;;IL6;HMGA2;DAB2;IFIT3;KRT18;;ELL3;;NR4A1;BAG3;BMP7;ANGPT1;CHL1;TFAP2B;NCKAP1L;ITGA5;PKHD1;ZNF385A;ASIC2;SFRP2;CRYAB;SPRY2;AR;WNT5A;MSX2;IFI6;PDK4;;;NOG;F2R;NDNF;TNFAIP3;PIM1;TCIM;SFRP1;SERPINB13;SOX9
11	GO:1904950	BP	negative regulation of establishment of protein localization	11/ 1002	108/ 23771	0.101852	0.0058795	0.140096	ENSOARG00020002489;ENSOARG00020006589;ENSOARG00020006787;ENSOARG00020009574;ENSOARG00020015343;ENSOARG00020017093;ENSOARG00020021864;ENSOARG00020021923;ENSOARG00020022220;ENSOARG00020022990;ENSOARG00020024807	STXBP5L;;;PKDCC;ANGPT1;ADRA2A;SIRT4;INSIG1;LYPLA1;F2R;SFRP1
11	GO:0032675	BP	regulation of interleukin-6 production	11/ 1002	108/ 23771	0.101852	0.0058795	0.140096	ENSOARG00020006183;ENSOARG00020006254;ENSOARG00020009445;ENSOARG00020010727;ENSOARG00020016080;ENSOARG00020018469;ENSOARG00020020359;ENSOARG00020022990;ENSOARG00020023002;ENSOARG00020023915;ENSOARG00020023963	IL6;IRAK3;;IFIH1;NCKAP1L;ARID5A;WNT5A;F2R;F2RL1;TNFAIP3;PYCARD
25	GO:0051098	BP	regulation of binding	25/ 1002	337/ 23771	0.074184	0.00593001	0.140644	ENSOARG00020001251;ENSOARG00020001378;ENSOARG00020002042;ENSOARG00020002084;ENSOARG00020003858;ENSOARG00020006702;ENSOARG00020008146;ENSOARG00020008589;ENSOARG00020008646;ENSOARG00020008771;ENSOARG00020009450;ENSOARG00020013102;ENSOARG00020013342;ENSOARG00020013770;ENSOARG00020015343;ENSOARG00020015478;ENSOARG00020016801;ENSOARG00020018447;ENSOARG00020020359;ENSOARG00020020841;ENSOARG00020021690;…	EPHB6;TIAM1;HABP4;KLF4;;HMGA2;DACT1;SMAD3;DAB2;IFIT2;;;LDOC1;LFNG;ANGPT1;ATP2A3;EPHA4;TMC8;WNT5A;MSX2;PLCL2;;NOG;ADRB2;CDKN1A
9	GO:0019217	BP	regulation of fatty acid metabolic process	9/ 1002	79/ 23771	0.113924	0.00593601	0.140644	ENSOARG00020005462;ENSOARG00020006248;ENSOARG00020008423;ENSOARG00020012522;ENSOARG00020013412;ENSOARG00020021170;ENSOARG00020021864;ENSOARG00020021923;ENSOARG00020025942	DGAT2;MLYCD;SLC45A3;TYSND1;CNR1;PDK4;SIRT4;INSIG1;SOX9
4	GO:0071875	BP	adrenergic receptor signaling pathway	4/ 1002	18/ 23771	0.222222	0.00598071	0.140644	ENSOARG00020017093;ENSOARG00020023000;ENSOARG00020023614;ENSOARG00020023772	ADRA2A;;ADRA1B;ADRB2
4	GO:1903055	BP	positive regulation of extracellular matrix organization	4/ 1002	18/ 23771	0.222222	0.00598071	0.140644	ENSOARG00020006183;ENSOARG00020008589;ENSOARG00020022572;ENSOARG00020025942	IL6;SMAD3;CARMIL2;SOX9
4	GO:1904706	BP	negative regulation of vascular associated smooth muscle cell proliferation	4/ 1002	18/ 23771	0.222222	0.00598071	0.140644	ENSOARG00020005077;ENSOARG00020016737;ENSOARG00020017755;ENSOARG00020023947	;PDCD4;APLN;CDKN1A
4	GO:0061311	BP	cell surface receptor signaling pathway involved in heart development	4/ 1002	18/ 23771	0.222222	0.00598071	0.140644	ENSOARG00020020359;ENSOARG00020020841;ENSOARG00020022924;ENSOARG00020024860	WNT5A;MSX2;NOG;JAG1
4	GO:0043567	BP	regulation of insulin-like growth factor receptor signaling pathway	4/ 1002	18/ 23771	0.222222	0.00598071	0.140644	ENSOARG00020005386;ENSOARG00020009688;ENSOARG00020019886;ENSOARG00020025439	CILP;GHRHR;AR;IGFBP5
4	GO:0061326	BP	renal tubule development	4/ 1002	18/ 23771	0.222222	0.00598071	0.140644	ENSOARG00020009743;ENSOARG00020016055;ENSOARG00020024860;ENSOARG00020025898	;TFAP2B;JAG1;HEYL
2	GO:0061501	MF	2',3'-cyclic GMP-AMP synthase activity	2/ 1002	2/ 23771	1	0.00177511	0.140994	ENSOARG00020020006;ENSOARG00020020061	;
2	GO:0140699	MF	cyclic GMP-AMP synthase activity	2/ 1002	2/ 23771	1	0.00177511	0.140994	ENSOARG00020020006;ENSOARG00020020061	;
73	GO:0031399	BP	regulation of protein modification process	73/ 1002	1260/ 23771	0.0579365	0.00604179	0.141849	ENSOARG00020000571;ENSOARG00020000796;ENSOARG00020001750;ENSOARG00020002136;ENSOARG00020003350;ENSOARG00020003858;ENSOARG00020004211;ENSOARG00020004359;ENSOARG00020005590;ENSOARG00020005708;ENSOARG00020005726;ENSOARG00020006182;ENSOARG00020006183;ENSOARG00020006254;ENSOARG00020006702;ENSOARG00020006751;ENSOARG00020006911;ENSOARG00020007249;ENSOARG00020007754;ENSOARG00020007862;ENSOARG00020008386;…	CSF2;PIK3R3;NPFFR2;ADAR;ADGRB1;;CRLF1;THBS4;FYN;FGF7;N4BP1;NIBAN1;IL6;IRAK3;HMGA2;GPNMB;SLCO3A1;H1-5;IGF2;PRKCZ;;DAB2;ADCYAP1;TET1;;ZNF274;DUSP22;PRKAR2B;FAM20A;IL15;;MTHFR;CDC20B;;PRR7;NHLRC1;SPTBN4;ISG15;BMP7;KIT;ANGPT1;NCKAP1L;EGR1;ITGA5;EPHA4;ADRA2A;PRR5L;SFRP2;PLCE1;SPRY3;NCF1;ARID5A;SPRY2;WNT5A;HBEGF;GDF9;PLCL2;MYB;;NOG;EDN1;ADRB2;TNFAIP3;CDKN1A;PYCARD;SEMA7A;PIM1;TCIM;SFRP1;BMP6;CDYL;SOX9;…
6	GO:0031526	CC	brush border membrane	6/ 1002	36/ 23771	0.166667	0.00364045	0.141902	ENSOARG00020004893;ENSOARG00020006134;ENSOARG00020009743;ENSOARG00020011573;ENSOARG00020012491;ENSOARG00020014019	LRP2;SLC3A1;;TRPM6;SLC26A4;SLC9A3
6	GO:0048662	BP	negative regulation of smooth muscle cell proliferation	6/ 1002	40/ 23771	0.15	0.00622151	0.145122	ENSOARG00020005077;ENSOARG00020016737;ENSOARG00020017755;ENSOARG00020023915;ENSOARG00020023947;ENSOARG00020025439	;PDCD4;APLN;TNFAIP3;CDKN1A;IGFBP5
6	GO:0003151	BP	outflow tract morphogenesis	6/ 1002	40/ 23771	0.15	0.00622151	0.145122	ENSOARG00020002982;ENSOARG00020010772;ENSOARG00020017587;ENSOARG00020022088;ENSOARG00020022924;ENSOARG00020025898	GJA5;FZD2;SFRP2;NPY1R;NOG;HEYL
6	GO:1903053	BP	regulation of extracellular matrix organization	6/ 1002	40/ 23771	0.15	0.00622151	0.145122	ENSOARG00020006183;ENSOARG00020008589;ENSOARG00020009720;ENSOARG00020012095;ENSOARG00020022572;ENSOARG00020025942	IL6;SMAD3;DCN;FGFR4;CARMIL2;SOX9
6	GO:0002251	BP	organ or tissue specific immune response	6/ 1002	40/ 23771	0.15	0.00622151	0.145122	ENSOARG00020006183;ENSOARG00020006358;ENSOARG00020006877;ENSOARG00020007303;ENSOARG00020009051;ENSOARG00020009247	IL6;H2BC4;HIST2H2BE;H2BC15;;
10	GO:1904064	BP	positive regulation of cation transmembrane transport	10/ 1002	94/ 23771	0.106383	0.0062368	0.145243	ENSOARG00020001486;ENSOARG00020001529;ENSOARG00020004582;ENSOARG00020005604;ENSOARG00020017975;ENSOARG00020019907;ENSOARG00020022990;ENSOARG00020023275;ENSOARG00020023772;ENSOARG00020024280	GABBR2;STAC3;CXCL10;AKAP6;JPH2;RYR2;F2R;EDN1;ADRB2;NLGN3
67	GO:0032270	BP	positive regulation of cellular protein metabolic process	67/ 1002	1140/ 23771	0.0587719	0.0063559	0.147777	ENSOARG00020000473;ENSOARG00020000571;ENSOARG00020000796;ENSOARG00020001008;ENSOARG00020002042;ENSOARG00020002084;ENSOARG00020002151;ENSOARG00020004211;ENSOARG00020004359;ENSOARG00020005077;ENSOARG00020005590;ENSOARG00020005708;ENSOARG00020005782;ENSOARG00020006072;ENSOARG00020006182;ENSOARG00020006183;ENSOARG00020006702;ENSOARG00020006751;ENSOARG00020006911;ENSOARG00020007249;ENSOARG00020007754;…	F3;CSF2;PIK3R3;TNFSF10;HABP4;KLF4;MAGEF1;CRLF1;THBS4;;FYN;FGF7;AGTR1;PCOLCE2;NIBAN1;IL6;HMGA2;GPNMB;SLCO3A1;H1-5;IGF2;DACT1;CIDEB;;SMAD3;DAB2;ADCYAP1;TET1;PACSIN3;FAM20A;IL15;FGFR4;CDC20B;PRR7;NHLRC1;BMP7;KIT;ANGPT1;ATP2A3;NCKAP1L;ITGA5;EPHA4;ADRA2A;PRR5L;SFRP2;NCF1;ARID5A;SPRY2;WNT5A;HBEGF;GDF9;CLDN4;MYB;IGF2BP1;F2R;EDN1;ADRB2;TNFAIP3;CDKN1A;PYCARD;SEMA7A;PIM1;TCIM;BMP6;PMAIP1;SOX9;TELO2
8	GO:0010522	BP	regulation of calcium ion transport into cytosol	8/ 1002	66/ 23771	0.121212	0.00639325	0.147961	ENSOARG00020004582;ENSOARG00020005590;ENSOARG00020011907;ENSOARG00020013194;ENSOARG00020017975;ENSOARG00020019907;ENSOARG00020019914;ENSOARG00020022990	CXCL10;FYN;;TRPC3;JPH2;RYR2;ANK2;F2R
8	GO:0032677	BP	regulation of interleukin-8 production	8/ 1002	66/ 23771	0.121212	0.00639325	0.147961	ENSOARG00020000473;ENSOARG00020002084;ENSOARG00020006183;ENSOARG00020009445;ENSOARG00020020359;ENSOARG00020022990;ENSOARG00020023002;ENSOARG00020023963	F3;KLF4;IL6;;WNT5A;F2R;F2RL1;PYCARD
82	GO:0140110	MF	transcription regulator activity	82/ 1002	1389/ 23771	0.0590353	0.00192066	0.148489	ENSOARG00020000257;ENSOARG00020000275;ENSOARG00020000312;ENSOARG00020000426;ENSOARG00020000532;ENSOARG00020002084;ENSOARG00020002953;ENSOARG00020003385;ENSOARG00020003942;ENSOARG00020004051;ENSOARG00020004786;ENSOARG00020004802;ENSOARG00020005334;ENSOARG00020005545;ENSOARG00020005635;ENSOARG00020005966;ENSOARG00020006702;ENSOARG00020006924;ENSOARG00020006968;ENSOARG00020007944;ENSOARG00020008247;…	HOXD3;HOXD4;HOXA1;ZNF691;NFIL3;KLF4;BCL11A;ESRRB;;ZNF784;FOXS1;;PLSCR1;VAX2;PRDM16;MXD1;HMGA2;PURG;CARF;KLF6;FHL5;SMAD3;IRX3;IRX5;BACH2;KLF5;;;IRF9;;ZNF274;IRF8;CEBPD;PRRX1;EID2;FOXO3;SIX5;MSC;ZNF382;MCIDAS;EHF;ZFHX2;ZNF570;BATF2;ZNF300;IRF7;NR4A1;HOMEZ;ZNF331;CREBZF;ZNF219;TFAP2B;EGR1;GLIS1;ZFP2;DBP;CSRNP1;SALL2;ARID5A;HMGA1;AR;ZNF48;ZNF526;MSX2;ATF3;MKX;ELF3;MYB;HOXB9;ZNF629;PITX2;ZNF35;IRX1;IR…
21	GO:0001664	MF	G protein-coupled receptor binding	21/ 1002	244/ 23771	0.0860656	0.00193624	0.148489	ENSOARG00020000286;ENSOARG00020001750;ENSOARG00020002463;ENSOARG00020002903;ENSOARG00020002961;ENSOARG00020003298;ENSOARG00020004582;ENSOARG00020005590;ENSOARG00020005782;ENSOARG00020006387;ENSOARG00020007334;ENSOARG00020009231;ENSOARG00020013159;ENSOARG00020015652;ENSOARG00020017093;ENSOARG00020017755;ENSOARG00020020359;ENSOARG00020021566;ENSOARG00020023275;ENSOARG00020024807;ENSOARG00020025573	RTP4;NPFFR2;S1PR1;CXCL6;;;CXCL10;FYN;AGTR1;;CCL20;ADCYAP1;FEM1A;WNT5B;ADRA2A;APLN;WNT5A;;EDN1;SFRP1;PENK
9	GO:0048762	BP	mesenchymal cell differentiation	9/ 1002	80/ 23771	0.1125	0.00644486	0.148701	ENSOARG00020006702;ENSOARG00020014945;ENSOARG00020017100;ENSOARG00020020359;ENSOARG00020020841;ENSOARG00020022924;ENSOARG00020023275;ENSOARG00020025898;ENSOARG00020025942	HMGA2;BMP7;FRZB;WNT5A;MSX2;NOG;EDN1;HEYL;SOX9
36	GO:0045596	BP	negative regulation of cell differentiation	36/ 1002	539/ 23771	0.0667904	0.00644729	0.148701	ENSOARG00020000651;ENSOARG00020000924;ENSOARG00020000981;ENSOARG00020004440;ENSOARG00020004514;ENSOARG00020004582;ENSOARG00020005077;ENSOARG00020007754;ENSOARG00020008460;ENSOARG00020008589;ENSOARG00020008675;ENSOARG00020012228;ENSOARG00020012995;ENSOARG00020014945;ENSOARG00020015501;ENSOARG00020016227;ENSOARG00020016495;ENSOARG00020016737;ENSOARG00020016801;ENSOARG00020017100;ENSOARG00020017587;…	SEMA3D;PKP2;SEMA3E;BRINP1;LAG3;CXCL10;;IGF2;SEMA6D;SMAD3;IRX3;RIOX1;DAAM2;BMP7;RC3H1;;GLIS1;PDCD4;EPHA4;FRZB;SFRP2;;TNFRSF11B;SPRY2;WNT5A;MSX2;TCTA;MYB;INSIG1;NOG;SEMA7A;PRTG;SFRP1;JAG1;IGFBP5;SOX9
49	GO:0043069	BP	negative regulation of programmed cell death	49/ 1002	785/ 23771	0.0624204	0.00647449	0.148943	ENSOARG00020000571;ENSOARG00020000891;ENSOARG00020002084;ENSOARG00020002136;ENSOARG00020002274;ENSOARG00020002410;ENSOARG00020004211;ENSOARG00020004893;ENSOARG00020005048;ENSOARG00020005077;ENSOARG00020006183;ENSOARG00020006702;ENSOARG00020008646;ENSOARG00020008812;ENSOARG00020009288;ENSOARG00020009743;ENSOARG00020009785;ENSOARG00020010910;ENSOARG00020014807;ENSOARG00020014869;ENSOARG00020014945;…	CSF2;eIF2aK2;KLF4;ADAR;PTPRZ1;COL2A1;CRLF1;LRP2;HCK;;IL6;HMGA2;DAB2;IFIT3;KRT18;;ELL3;;NR4A1;BAG3;BMP7;KIT;ANGPT1;CHL1;TFAP2B;NCKAP1L;ITGA5;PKHD1;ZNF385A;ASIC2;SFRP2;CRYAB;SPRY2;AR;WNT5A;MSX2;IFI6;PDK4;;;NOG;F2R;NDNF;TNFAIP3;PIM1;TCIM;SFRP1;SERPINB13;SOX9
14	GO:0030178	BP	negative regulation of Wnt signaling pathway	14/ 1002	152/ 23771	0.0921053	0.00647849	0.148943	ENSOARG00020008146;ENSOARG00020008646;ENSOARG00020010194;ENSOARG00020010382;ENSOARG00020014061;ENSOARG00020016143;ENSOARG00020017100;ENSOARG00020017587;ENSOARG00020020146;ENSOARG00020020359;ENSOARG00020022520;ENSOARG00020022924;ENSOARG00020024807;ENSOARG00020025942	DACT1;DAB2;TMEM88;FOXO3;PTPRU;EGR1;FRZB;SFRP2;GPC3;WNT5A;MLLT3;NOG;SFRP1;SOX9
7	GO:0005201	MF	extracellular matrix structural constituent	7/ 1002	43/ 23771	0.162791	0.00197711	0.149054	ENSOARG00020001143;ENSOARG00020001590;ENSOARG00020002041;ENSOARG00020002410;ENSOARG00020009720;ENSOARG00020011636;ENSOARG00020018522	COL5A3;;COL24A1;COL2A1;DCN;COL11A2;ZP2
32	GO:0001775	BP	cell activation	32/ 1002	461/ 23771	0.0694143	0.00656452	0.150494	ENSOARG00020000532;ENSOARG00020000571;ENSOARG00020001251;ENSOARG00020002611;ENSOARG00020002879;ENSOARG00020002903;ENSOARG00020003374;ENSOARG00020004514;ENSOARG00020004582;ENSOARG00020004677;ENSOARG00020005590;ENSOARG00020006168;ENSOARG00020006589;ENSOARG00020006787;ENSOARG00020008589;ENSOARG00020009199;ENSOARG00020009703;ENSOARG00020011892;ENSOARG00020013499;ENSOARG00020013770;ENSOARG00020014259;…	NFIL3;CSF2;EPHB6;IL18R1;ITGB8;CXCL6;TNFSF13B;LAG3;CXCL10;;FYN;BLOC1S3;;;SMAD3;KLF5;IRF8;IL15;PRR7;LFNG;BATF2;KIT;RC3H1;EGR1;ADRA2A;PLCL2;;F2R;F2RL1;PYCARD;TCIM;DNASE1
7	GO:1902893	BP	regulation of pri-miRNA transcription by RNA polymerase II	7/ 1002	53/ 23771	0.132075	0.0065773	0.150494	ENSOARG00020002084;ENSOARG00020008589;ENSOARG00020009199;ENSOARG00020010382;ENSOARG00020016143;ENSOARG00020017755;ENSOARG00020025942	KLF4;SMAD3;KLF5;FOXO3;EGR1;APLN;SOX9
7	GO:0055117	BP	regulation of cardiac muscle contraction	7/ 1002	53/ 23771	0.132075	0.0065773	0.150494	ENSOARG00020000924;ENSOARG00020002982;ENSOARG00020007182;ENSOARG00020016992;ENSOARG00020019907;ENSOARG00020019914;ENSOARG00020023614	PKP2;GJA5;PDE4B;CACNA1C;RYR2;ANK2;ADRA1B
36	GO:0030001	BP	metal ion transport	36/ 1002	541/ 23771	0.0665434	0.00663165	0.151496	ENSOARG00020001063;ENSOARG00020001172;ENSOARG00020001884;ENSOARG00020002529;ENSOARG00020003755;ENSOARG00020004737;ENSOARG00020004893;ENSOARG00020007222;ENSOARG00020007511;ENSOARG00020008389;ENSOARG00020008944;ENSOARG00020009186;ENSOARG00020009443;ENSOARG00020009743;ENSOARG00020011573;ENSOARG00020011858;ENSOARG00020011946;ENSOARG00020013194;ENSOARG00020014019;ENSOARG00020014547;ENSOARG00020014809;…	KCNK3;KCNAB1;SLC13A4;SLC9A2;GRIN2C;TRPC4;LRP2;SCN2A;SCN3A;KCNMA1;SLC38A11;KCNA6;KCNH7;;TRPM6;SLC39A8;KCNK5;TRPC3;SLC9A3;CALCRL;GRIN2A;ATP2A3;CYSLTR1;CACNA1C;ASIC2;NMUR2;ITPR3;RYR2;NALF2;NIPAL4;SLC25A28;F2R;EDN1;SLC46A1;SLC5A2;KCNJ16
10	GO:0071901	BP	negative regulation of protein serine/threonine kinase activity	10/ 1002	95/ 23771	0.105263	0.0067145	0.152478	ENSOARG00020006254;ENSOARG00020011053;ENSOARG00020014945;ENSOARG00020017587;ENSOARG00020017989;ENSOARG00020018823;ENSOARG00020023915;ENSOARG00020023947;ENSOARG00020023963;ENSOARG00020024807	IRAK3;PRKAR2B;BMP7;SFRP2;SPRY3;SPRY2;TNFAIP3;CDKN1A;PYCARD;SFRP1
10	GO:0050768	BP	negative regulation of neurogenesis	10/ 1002	95/ 23771	0.105263	0.0067145	0.152478	ENSOARG00020000651;ENSOARG00020000981;ENSOARG00020004440;ENSOARG00020008460;ENSOARG00020012995;ENSOARG00020014945;ENSOARG00020020359;ENSOARG00020022924;ENSOARG00020024001;ENSOARG00020024103	SEMA3D;SEMA3E;BRINP1;SEMA6D;DAAM2;BMP7;WNT5A;NOG;SEMA7A;PRTG
36	GO:0048731	BP	system development	36/ 1002	542/ 23771	0.0664207	0.00673069	0.152478	ENSOARG00020000438;ENSOARG00020000548;ENSOARG00020000596;ENSOARG00020000951;ENSOARG00020002164;ENSOARG00020002410;ENSOARG00020004832;ENSOARG00020005545;ENSOARG00020006758;ENSOARG00020007222;ENSOARG00020008460;ENSOARG00020008589;ENSOARG00020009421;ENSOARG00020009574;ENSOARG00020009683;ENSOARG00020009743;ENSOARG00020013676;ENSOARG00020014945;ENSOARG00020015343;ENSOARG00020016055;ENSOARG00020016992;…	NLGN1;CNTN1;CYP1B1;PLXNA4;EPHB3;COL2A1;VPS13A;VAX2;ST8SIA2;SCN2A;SEMA6D;SMAD3;ACAN;PKDCC;SEMA5B;;SLIT3;BMP7;ANGPT1;TFAP2B;CACNA1C;NMUR2;SPRY2;NPR3;WNT5A;PLXNA2;MYLIP;HOXB9;IGF2BP1;NOG;SPINK6;EDN1;SEMA7A;LHX1;BMP6;SOX9
5	GO:0061036	BP	positive regulation of cartilage development	5/ 1002	29/ 23771	0.172414	0.00673414	0.152478	ENSOARG00020008589;ENSOARG00020009574;ENSOARG00020015592;ENSOARG00020020359;ENSOARG00020025942	SMAD3;PKDCC;ZNF219;WNT5A;SOX9
5	GO:0035418	BP	protein localization to synapse	5/ 1002	29/ 23771	0.172414	0.00673414	0.152478	ENSOARG00020000438;ENSOARG00020003755;ENSOARG00020014809;ENSOARG00020017317;ENSOARG00020024809	NLGN1;GRIN2C;GRIN2A;ASIC2;KIF5C
11	GO:0002705	BP	positive regulation of leukocyte mediated immunity	11/ 1002	110/ 23771	0.1	0.00673818	0.152478	ENSOARG00020002611;ENSOARG00020004514;ENSOARG00020006588;ENSOARG00020006589;ENSOARG00020006787;ENSOARG00020007862;ENSOARG00020009445;ENSOARG00020012561;ENSOARG00020015287;ENSOARG00020018469;ENSOARG00020023002	IL18R1;LAG3;FCGR1A;;;PRKCZ;;SHLD1;KIT;ARID5A;F2RL1
20	GO:0071407	BP	cellular response to organic cyclic compound	20/ 1002	253/ 23771	0.0790514	0.0067556	0.152632	ENSOARG00020000596;ENSOARG00020005604;ENSOARG00020007182;ENSOARG00020008507;ENSOARG00020009445;ENSOARG00020009743;ENSOARG00020010727;ENSOARG00020016143;ENSOARG00020017185;ENSOARG00020019886;ENSOARG00020019907;ENSOARG00020020006;ENSOARG00020020061;ENSOARG00020020841;ENSOARG00020021104;ENSOARG00020021823;ENSOARG00020021923;ENSOARG00020023447;ENSOARG00020024807;ENSOARG00020025439	CYP1B1;AKAP6;PDE4B;CDH1;;;IFIH1;EGR1;PDE12;AR;RYR2;;;MSX2;ALPL;AQP9;INSIG1;GPD1;SFRP1;IGFBP5
17	GO:1901652	BP	response to peptide	17/ 1002	201/ 23771	0.0845771	0.00680886	0.153594	ENSOARG00020005590;ENSOARG00020007766;ENSOARG00020009688;ENSOARG00020012198;ENSOARG00020013342;ENSOARG00020014807;ENSOARG00020015774;ENSOARG00020016143;ENSOARG00020016801;ENSOARG00020021923;ENSOARG00020023275;ENSOARG00020023675;ENSOARG00020023772;ENSOARG00020023915;ENSOARG00020024860;ENSOARG00020025439;ENSOARG00020025757	FYN;MEAK7;GHRHR;TRIM16;LDOC1;NR4A1;RAB15;EGR1;EPHA4;INSIG1;EDN1;SESN3;ADRB2;TNFAIP3;JAG1;IGFBP5;EPM2AIP1
24	GO:0002683	BP	negative regulation of immune system process	24/ 1002	320/ 23771	0.075	0.00697793	0.156916	ENSOARG00020002136;ENSOARG00020003248;ENSOARG00020004514;ENSOARG00020006238;ENSOARG00020006254;ENSOARG00020006751;ENSOARG00020013412;ENSOARG00020014334;ENSOARG00020015343;ENSOARG00020015501;ENSOARG00020016080;ENSOARG00020016227;ENSOARG00020017690;ENSOARG00020017854;ENSOARG00020020854;ENSOARG00020021690;ENSOARG00020022013;ENSOARG00020023915;ENSOARG00020024448;ENSOARG00020024558;ENSOARG00020024807;…	ADAR;DHX58;LAG3;LRFN5;IRAK3;GPNMB;CNR1;ISG15;ANGPT1;RC3H1;NCKAP1L;;;TNFRSF11B;TCTA;PLCL2;;TNFAIP3;;RNF125;SFRP1;NLRC5;PARP3;SOX9
8	GO:0006942	BP	regulation of striated muscle contraction	8/ 1002	67/ 23771	0.119403	0.0069987	0.157138	ENSOARG00020000924;ENSOARG00020002982;ENSOARG00020007182;ENSOARG00020008975;ENSOARG00020016992;ENSOARG00020019907;ENSOARG00020019914;ENSOARG00020023614	PKP2;GJA5;PDE4B;;CACNA1C;RYR2;ANK2;ADRA1B
50	GO:0051248	BP	negative regulation of protein metabolic process	50/ 1002	805/ 23771	0.0621118	0.00711501	0.158807	ENSOARG00020000891;ENSOARG00020002084;ENSOARG00020002136;ENSOARG00020002561;ENSOARG00020002727;ENSOARG00020003350;ENSOARG00020003755;ENSOARG00020003772;ENSOARG00020003858;ENSOARG00020005590;ENSOARG00020005726;ENSOARG00020006182;ENSOARG00020006254;ENSOARG00020007862;ENSOARG00020008539;ENSOARG00020009450;ENSOARG00020010129;ENSOARG00020011053;ENSOARG00020013499;ENSOARG00020013815;ENSOARG00020014334;…	eIF2aK2;KLF4;ADAR;SERPINI1;;ADGRB1;GRIN2C;BTG2;;FYN;N4BP1;NIBAN1;IRAK3;PRKCZ;ECM1;;DUSP22;PRKAR2B;PRR7;CHAC1;ISG15;NR4A1;GRIN2A;BMP7;ANGPT1;RC3H1;NCKAP1L;EPHA4;PDE12;PRR5L;TFPI2;SFRP2;CRYAB;SPRY3;SPRY2;IFI6;;CST6;SERPINF1;IGF2BP1;NOG;SPINK6;EDN1;TNFAIP3;CDKN1A;PYCARD;SFRP1;CDYL;IGFBP5;SERPINB13
3	GO:1900122	BP	positive regulation of receptor binding	3/ 1002	10/ 23771	0.3	0.00717235	0.158807	ENSOARG00020013102;ENSOARG00020021690;ENSOARG00020022013	;PLCL2;
3	GO:0033689	BP	negative regulation of osteoblast proliferation	3/ 1002	10/ 23771	0.3	0.00717235	0.158807	ENSOARG00020000891;ENSOARG00020008589;ENSOARG00020024807	eIF2aK2;SMAD3;SFRP1
3	GO:2000369	BP	regulation of clathrin-dependent endocytosis	3/ 1002	10/ 23771	0.3	0.00717235	0.158807	ENSOARG00020004457;ENSOARG00020008646;ENSOARG00020025984	NEU3;DAB2;DNAJC6
3	GO:0010935	BP	regulation of macrophage cytokine production	3/ 1002	10/ 23771	0.3	0.00717235	0.158807	ENSOARG00020006254;ENSOARG00020020359;ENSOARG00020024001	IRAK3;WNT5A;SEMA7A
3	GO:0034340	BP	response to type I interferon	3/ 1002	10/ 23771	0.3	0.00717235	0.158807	ENSOARG00020002706;ENSOARG00020008637;ENSOARG00020014334	MX1;CH25H;ISG15
3	GO:0035313	BP	wound healing, spreading of epidermal cells	3/ 1002	10/ 23771	0.3	0.00717235	0.158807	ENSOARG00020016394;ENSOARG00020020841;ENSOARG00020020934	ITGA5;MSX2;HBEGF
3	GO:0043931	BP	ossification involved in bone maturation	3/ 1002	10/ 23771	0.3	0.00717235	0.158807	ENSOARG00020005077;ENSOARG00020008790;ENSOARG00020009176	;THBS3;DCHS1
3	GO:0003188	BP	heart valve formation	3/ 1002	10/ 23771	0.3	0.00717235	0.158807	ENSOARG00020002982;ENSOARG00020009176;ENSOARG00020025942	GJA5;DCHS1;SOX9
15	GO:0065004	BP	protein-DNA complex assembly	15/ 1002	173/ 23771	0.0867052	0.00719252	0.158991	ENSOARG00020006331;ENSOARG00020006358;ENSOARG00020006370;ENSOARG00020006656;ENSOARG00020006877;ENSOARG00020007160;ENSOARG00020007249;ENSOARG00020007303;ENSOARG00020009051;ENSOARG00020009112;ENSOARG00020009247;ENSOARG00020009328;ENSOARG00020012361;ENSOARG00020023527;ENSOARG00020025942	H1-4;H2BC4;HIST1H1T;H2BC18;HIST2H2BE;H1-2;H1-5;H2BC15;;H1-3;;;H2AFY2;NAP1L5;SOX9
11	GO:0120161	BP	regulation of cold-induced thermogenesis	11/ 1002	111/ 23771	0.0990991	0.00720276	0.158991	ENSOARG00020002611;ENSOARG00020011892;ENSOARG00020013102;ENSOARG00020018956;ENSOARG00020019849;ENSOARG00020020456;ENSOARG00020021104;ENSOARG00020021690;ENSOARG00020022013;ENSOARG00020023772;ENSOARG00020025469	IL18R1;IL15;;PTH2R;NPR3;G0S2;ALPL;PLCL2;;ADRB2;ELOVL3
14	GO:0007626	BP	locomotory behavior	14/ 1002	155/ 23771	0.0903226	0.00725215	0.159836	ENSOARG00020000548;ENSOARG00020004379;ENSOARG00020004832;ENSOARG00020007852;ENSOARG00020013943;ENSOARG00020014000;ENSOARG00020015647;ENSOARG00020015831;ENSOARG00020016143;ENSOARG00020016620;ENSOARG00020016801;ENSOARG00020022088;ENSOARG00020025573;ENSOARG00020025736	CNTN1;ALDH1A3;VPS13A;CIART;SPTBN4;NEGR1;LGI4;CHL1;EGR1;ZNF385A;EPHA4;NPY1R;PENK;NAV2
4	GO:0060340	BP	positive regulation of type I interferon-mediated signaling pathway	4/ 1002	19/ 23771	0.210526	0.00732638	0.160002	ENSOARG00020013373;ENSOARG00020014727;ENSOARG00020020359;ENSOARG00020024831	;IRF7;WNT5A;NLRC5
4	GO:2000042	BP	negative regulation of double-strand break repair via homologous recombination	4/ 1002	19/ 23771	0.210526	0.00732638	0.160002	ENSOARG00020002151;ENSOARG00020012561;ENSOARG00020020006;ENSOARG00020020061	MAGEF1;SHLD1;;
4	GO:0046597	BP	negative regulation of viral entry into host cell	4/ 1002	19/ 23771	0.210526	0.00732638	0.160002	ENSOARG00020005281;ENSOARG00020008637;ENSOARG00020014111;ENSOARG00020017125	;CH25H;TRIM26;
4	GO:0032228	BP	regulation of synaptic transmission, GABAergic	4/ 1002	19/ 23771	0.210526	0.00732638	0.160002	ENSOARG00020013102;ENSOARG00020013412;ENSOARG00020021690;ENSOARG00020022013	;CNR1;PLCL2;
4	GO:2001034	BP	positive regulation of double-strand break repair via nonhomologous end joining	4/ 1002	19/ 23771	0.210526	0.00732638	0.160002	ENSOARG00020003858;ENSOARG00020009450;ENSOARG00020012561;ENSOARG00020025936	;;SHLD1;PARP3
4	GO:0007205	BP	protein kinase C-activating G protein-coupled receptor signaling pathway	4/ 1002	19/ 23771	0.210526	0.00732638	0.160002	ENSOARG00020002048;ENSOARG00020012970;ENSOARG00020022990;ENSOARG00020023275	DGKI;DGKK;F2R;EDN1
30	GO:0070201	BP	regulation of establishment of protein localization	30/ 1002	432/ 23771	0.0694444	0.00743114	0.161865	ENSOARG00020002489;ENSOARG00020003108;ENSOARG00020005590;ENSOARG00020006183;ENSOARG00020006589;ENSOARG00020006787;ENSOARG00020008447;ENSOARG00020008507;ENSOARG00020009574;ENSOARG00020012683;ENSOARG00020013412;ENSOARG00020014869;ENSOARG00020015343;ENSOARG00020016055;ENSOARG00020017055;ENSOARG00020017093;ENSOARG00020017216;ENSOARG00020017314;ENSOARG00020018806;ENSOARG00020019653;ENSOARG00020021566;…	STXBP5L;ABCG1;FYN;IL6;;;SYT9;CDH1;PKDCC;HSPA1L;CNR1;BAG3;ANGPT1;TFAP2B;STXBP5;ADRA2A;RBP4;PRR5L;ANO1;SEC16B;;SIRT4;INSIG1;LYPLA1;F2R;F2RL1;SH3TC2;ABCA12;SFRP1;MIEF2
17	GO:0045861	BP	negative regulation of proteolysis	17/ 1002	204/ 23771	0.0833333	0.00743417	0.161865	ENSOARG00020002084;ENSOARG00020002561;ENSOARG00020002727;ENSOARG00020005726;ENSOARG00020008539;ENSOARG00020013815;ENSOARG00020014807;ENSOARG00020016801;ENSOARG00020017394;ENSOARG00020017587;ENSOARG00020017879;ENSOARG00020021024;ENSOARG00020021657;ENSOARG00020022145;ENSOARG00020022688;ENSOARG00020023247;ENSOARG00020025887	KLF4;SERPINI1;;N4BP1;ECM1;CHAC1;NR4A1;EPHA4;TFPI2;SFRP2;CRYAB;IFI6;;CST6;SERPINF1;SPINK6;SERPINB13
8	GO:0007599	BP	hemostasis	8/ 1002	68/ 23771	0.117647	0.00764643	0.166235	ENSOARG00020000473;ENSOARG00020006168;ENSOARG00020008238;ENSOARG00020016620;ENSOARG00020017394;ENSOARG00020022990;ENSOARG00020023002;ENSOARG00020025382	F3;BLOC1S3;;ZNF385A;TFPI2;F2R;F2RL1;HPS6
19	GO:0045121	CC	membrane raft	19/ 1002	228/ 23771	0.0833333	0.00435994	0.166479	ENSOARG00020002463;ENSOARG00020004457;ENSOARG00020004737;ENSOARG00020005048;ENSOARG00020005334;ENSOARG00020005590;ENSOARG00020005989;ENSOARG00020007561;ENSOARG00020007809;ENSOARG00020008389;ENSOARG00020008826;ENSOARG00020009743;ENSOARG00020010083;ENSOARG00020013412;ENSOARG00020015343;ENSOARG00020020358;ENSOARG00020021817;ENSOARG00020022990;ENSOARG00020023614	S1PR1;NEU3;TRPC4;HCK;PLSCR1;FYN;CDH13;GPM6B;CAVIN2;KCNMA1;SELE;;PTGIS;CNR1;ANGPT1;CYBB;SKAP1;F2R;ADRA1B
7	GO:0008009	MF	chemokine activity	7/ 1002	44/ 23771	0.159091	0.00226701	0.167747	ENSOARG00020002903;ENSOARG00020002961;ENSOARG00020003298;ENSOARG00020004582;ENSOARG00020006387;ENSOARG00020007334;ENSOARG00020021566	CXCL6;;;CXCL10;;CCL20;
3	GO:0042609	MF	CD4 receptor binding	3/ 1002	7/ 23771	0.428571	0.00230049	0.167747	ENSOARG00020005334;ENSOARG00020005420;ENSOARG00020005590	PLSCR1;PLSCR4;FYN
10	GO:0002821	BP	positive regulation of adaptive immune response	10/ 1002	97/ 23771	0.103093	0.00775459	0.168332	ENSOARG00020002611;ENSOARG00020003374;ENSOARG00020006588;ENSOARG00020006589;ENSOARG00020006787;ENSOARG00020007862;ENSOARG00020012561;ENSOARG00020018469;ENSOARG00020021817;ENSOARG00020023963	IL18R1;TNFSF13B;FCGR1A;;;PRKCZ;SHLD1;ARID5A;SKAP1;PYCARD
5	GO:2001032	BP	regulation of double-strand break repair via nonhomologous end joining	5/ 1002	30/ 23771	0.166667	0.00780586	0.168682	ENSOARG00020003858;ENSOARG00020006702;ENSOARG00020009450;ENSOARG00020012561;ENSOARG00020025936	;HMGA2;;SHLD1;PARP3
5	GO:0010719	BP	negative regulation of epithelial to mesenchymal transition	5/ 1002	30/ 23771	0.166667	0.00780586	0.168682	ENSOARG00020016801;ENSOARG00020017587;ENSOARG00020018823;ENSOARG00020022924;ENSOARG00020024807	EPHA4;SFRP2;SPRY2;NOG;SFRP1
5	GO:0033363	BP	secretory granule organization	5/ 1002	30/ 23771	0.166667	0.00780586	0.168682	ENSOARG00020006168;ENSOARG00020009743;ENSOARG00020009868;ENSOARG00020013154;ENSOARG00020016620	BLOC1S3;;SRGN;PTPRN;ZNF385A
145	GO:0009892	BP	negative regulation of metabolic process	145/ 1002	2794/ 23771	0.0518969	0.00783481	0.169053	ENSOARG00020000532;ENSOARG00020000571;ENSOARG00020000891;ENSOARG00020002084;ENSOARG00020002136;ENSOARG00020002151;ENSOARG00020002561;ENSOARG00020002611;ENSOARG00020002727;ENSOARG00020002879;ENSOARG00020002953;ENSOARG00020003248;ENSOARG00020003350;ENSOARG00020003755;ENSOARG00020003772;ENSOARG00020003858;ENSOARG00020004462;ENSOARG00020004514;ENSOARG00020004565;ENSOARG00020004786;ENSOARG00020004867;…	NFIL3;CSF2;eIF2aK2;KLF4;ADAR;MAGEF1;SERPINI1;IL18R1;;ITGB8;BCL11A;DHX58;ADGRB1;GRIN2C;BTG2;;ID1;LAG3;ZC3H10;FOXS1;FRK;MIR129-1;;CILP;DGAT2;VAX2;FYN;PRDM16;N4BP1;MXD1;NIBAN1;IL6;IRAK3;H2AC6;HIST1H1T;HMGA2;GPNMB;H1-5;IGF2;TMEFF2;CIART;PRKCZ;ZNF12;DACT1;ECM1;SMAD3;DAB2;IRX3;BACH2;KLF5;;;IRF8;PRRX1;PTGIS;DUSP22;EID2;FOXO3;PRKAR2B;IL15;SIX5;MSC;;RIOX1;H2AFY2;SHLD1;MCIDAS;;CNR1;PRR7;SLIT3;CHAC1;ISG15;C…
19	GO:0098857	CC	membrane microdomain	19/ 1002	229/ 23771	0.0829694	0.00452176	0.169204	ENSOARG00020002463;ENSOARG00020004457;ENSOARG00020004737;ENSOARG00020005048;ENSOARG00020005334;ENSOARG00020005590;ENSOARG00020005989;ENSOARG00020007561;ENSOARG00020007809;ENSOARG00020008389;ENSOARG00020008826;ENSOARG00020009743;ENSOARG00020010083;ENSOARG00020013412;ENSOARG00020015343;ENSOARG00020020358;ENSOARG00020021817;ENSOARG00020022990;ENSOARG00020023614	S1PR1;NEU3;TRPC4;HCK;PLSCR1;FYN;CDH13;GPM6B;CAVIN2;KCNMA1;SELE;;PTGIS;CNR1;ANGPT1;CYBB;SKAP1;F2R;ADRA1B
6	GO:0098900	BP	regulation of action potential	6/ 1002	42/ 23771	0.142857	0.00791985	0.170377	ENSOARG00020000924;ENSOARG00020002982;ENSOARG00020013412;ENSOARG00020016992;ENSOARG00020019907;ENSOARG00020019914	PKP2;GJA5;CNR1;CACNA1C;RYR2;ANK2
6	GO:1902895	BP	positive regulation of pri-miRNA transcription by RNA polymerase II	6/ 1002	42/ 23771	0.142857	0.00791985	0.170377	ENSOARG00020002084;ENSOARG00020008589;ENSOARG00020009199;ENSOARG00020010382;ENSOARG00020016143;ENSOARG00020017755	KLF4;SMAD3;KLF5;FOXO3;EGR1;APLN
7	GO:0032722	BP	positive regulation of chemokine production	7/ 1002	55/ 23771	0.127273	0.0080551	0.173028	ENSOARG00020000891;ENSOARG00020006183;ENSOARG00020009231;ENSOARG00020016143;ENSOARG00020020359;ENSOARG00020023002;ENSOARG00020023963	eIF2aK2;IL6;ADCYAP1;EGR1;WNT5A;F2RL1;PYCARD
17	GO:0022409	BP	positive regulation of cell-cell adhesion	17/ 1002	207/ 23771	0.0821256	0.0081798	0.175445	ENSOARG00020001251;ENSOARG00020003374;ENSOARG00020004096;ENSOARG00020005077;ENSOARG00020006183;ENSOARG00020007754;ENSOARG00020007862;ENSOARG00020008417;ENSOARG00020008826;ENSOARG00020011892;ENSOARG00020014061;ENSOARG00020014945;ENSOARG00020016080;ENSOARG00020020359;ENSOARG00020021817;ENSOARG00020021881;ENSOARG00020023963	EPHB6;TNFSF13B;KIF26B;;IL6;IGF2;PRKCZ;SELP;SELE;IL15;PTPRU;BMP7;NCKAP1L;WNT5A;SKAP1;MYB;PYCARD
11	GO:0045089	BP	positive regulation of innate immune response	11/ 1002	113/ 23771	0.0973451	0.0082066	0.175497	ENSOARG00020004514;ENSOARG00020005334;ENSOARG00020009040;ENSOARG00020013373;ENSOARG00020014727;ENSOARG00020020006;ENSOARG00020020061;ENSOARG00020020359;ENSOARG00020023841;ENSOARG00020023963;ENSOARG00020024831	LAG3;PLSCR1;;;IRF7;;;WNT5A;ZNFX1;PYCARD;NLRC5
11	GO:0010951	BP	negative regulation of endopeptidase activity	11/ 1002	113/ 23771	0.0973451	0.0082066	0.175497	ENSOARG00020002084;ENSOARG00020002561;ENSOARG00020014807;ENSOARG00020017587;ENSOARG00020017879;ENSOARG00020021024;ENSOARG00020021657;ENSOARG00020022145;ENSOARG00020022688;ENSOARG00020023247;ENSOARG00020025887	KLF4;SERPINI1;NR4A1;SFRP2;CRYAB;IFI6;;CST6;SERPINF1;SPINK6;SERPINB13
10	GO:0030510	BP	regulation of BMP signaling pathway	10/ 1002	98/ 23771	0.102041	0.00831907	0.177258	ENSOARG00020004893;ENSOARG00020005935;ENSOARG00020015997;ENSOARG00020016055;ENSOARG00020017587;ENSOARG00020020146;ENSOARG00020020359;ENSOARG00020020841;ENSOARG00020022924;ENSOARG00020024807	LRP2;KCP;CHRDL1;TFAP2B;SFRP2;GPC3;WNT5A;MSX2;NOG;SFRP1
10	GO:0051961	BP	negative regulation of nervous system development	10/ 1002	98/ 23771	0.102041	0.00831907	0.177258	ENSOARG00020000651;ENSOARG00020000981;ENSOARG00020004440;ENSOARG00020008460;ENSOARG00020012995;ENSOARG00020014945;ENSOARG00020020359;ENSOARG00020022924;ENSOARG00020024001;ENSOARG00020024103	SEMA3D;SEMA3E;BRINP1;SEMA6D;DAAM2;BMP7;WNT5A;NOG;SEMA7A;PRTG
8	GO:0048640	BP	negative regulation of developmental growth	8/ 1002	69/ 23771	0.115942	0.00833822	0.177258	ENSOARG00020000651;ENSOARG00020000981;ENSOARG00020008460;ENSOARG00020020359;ENSOARG00020022924;ENSOARG00020023772;ENSOARG00020023947;ENSOARG00020024001	SEMA3D;SEMA3E;SEMA6D;WNT5A;NOG;ADRB2;CDKN1A;SEMA7A
8	GO:0032652	BP	regulation of interleukin-1 production	8/ 1002	69/ 23771	0.115942	0.00833822	0.177258	ENSOARG00020006183;ENSOARG00020012198;ENSOARG00020016143;ENSOARG00020020359;ENSOARG00020022990;ENSOARG00020023002;ENSOARG00020023915;ENSOARG00020023963	IL6;TRIM16;EGR1;WNT5A;F2R;F2RL1;TNFAIP3;PYCARD
13	GO:2001236	BP	regulation of extrinsic apoptotic signaling pathway	13/ 1002	139/ 23771	0.0935252	0.00844403	0.179243	ENSOARG00020000571;ENSOARG00020001008;ENSOARG00020002410;ENSOARG00020017587;ENSOARG00020018447;ENSOARG00020019886;ENSOARG00020020456;ENSOARG00020021024;ENSOARG00020021136;ENSOARG00020023915;ENSOARG00020023963;ENSOARG00020024807;ENSOARG00020025166	CSF2;TNFSF10;COL2A1;SFRP2;TMC8;AR;G0S2;IFI6;ATF3;TNFAIP3;PYCARD;SFRP1;PMAIP1
4	GO:0042474	BP	middle ear morphogenesis	4/ 1002	20/ 23771	0.2	0.00885721	0.186102	ENSOARG00020009957;ENSOARG00020021923;ENSOARG00020022924;ENSOARG00020023275	PRRX1;INSIG1;NOG;EDN1
4	GO:0072009	BP	nephron epithelium development	4/ 1002	20/ 23771	0.2	0.00885721	0.186102	ENSOARG00020009743;ENSOARG00020016055;ENSOARG00020024860;ENSOARG00020025898	;TFAP2B;JAG1;HEYL
4	GO:0097150	BP	neuronal stem cell population maintenance	4/ 1002	20/ 23771	0.2	0.00885721	0.186102	ENSOARG00020009957;ENSOARG00020010382;ENSOARG00020022766;ENSOARG00020024860	PRRX1;FOXO3;IGF2BP1;JAG1
4	GO:0090103	BP	cochlea morphogenesis	4/ 1002	20/ 23771	0.2	0.00885721	0.186102	ENSOARG00020010772;ENSOARG00020017100;ENSOARG00020020359;ENSOARG00020025942	FZD2;FRZB;WNT5A;SOX9
7	GO:0072676	BP	lymphocyte migration	7/ 1002	56/ 23771	0.125	0.00887943	0.186102	ENSOARG00020002463;ENSOARG00020003298;ENSOARG00020004582;ENSOARG00020007334;ENSOARG00020008637;ENSOARG00020014094;ENSOARG00020021566	S1PR1;;CXCL10;CCL20;CH25H;SPNS2;
7	GO:0043542	BP	endothelial cell migration	7/ 1002	56/ 23771	0.125	0.00887943	0.186102	ENSOARG00020000596;ENSOARG00020000796;ENSOARG00020005989;ENSOARG00020008130;ENSOARG00020014807;ENSOARG00020016227;ENSOARG00020017690	CYP1B1;PIK3R3;CDH13;STARD13;NR4A1;;
6	GO:0052372	BP	modulation by symbiont of entry into host	6/ 1002	43/ 23771	0.139535	0.00888354	0.186102	ENSOARG00020002743;ENSOARG00020003849;ENSOARG00020005281;ENSOARG00020008637;ENSOARG00020014111;ENSOARG00020017125	TMPRSS2;;;CH25H;TRIM26;
6	GO:0045668	BP	negative regulation of osteoblast differentiation	6/ 1002	43/ 23771	0.139535	0.00888354	0.186102	ENSOARG00020008589;ENSOARG00020012228;ENSOARG00020022924;ENSOARG00020024807;ENSOARG00020025439;ENSOARG00020025942	SMAD3;RIOX1;NOG;SFRP1;IGFBP5;SOX9
16	GO:0002699	BP	positive regulation of immune effector process	16/ 1002	188/ 23771	0.0851064	0.00890139	0.186205	ENSOARG00020002611;ENSOARG00020003248;ENSOARG00020004514;ENSOARG00020006183;ENSOARG00020006588;ENSOARG00020006589;ENSOARG00020006787;ENSOARG00020007862;ENSOARG00020009445;ENSOARG00020012561;ENSOARG00020015287;ENSOARG00020018469;ENSOARG00020020359;ENSOARG00020021881;ENSOARG00020023002;ENSOARG00020024001	IL18R1;DHX58;LAG3;IL6;FCGR1A;;;PRKCZ;;SHLD1;KIT;ARID5A;WNT5A;MYB;F2RL1;SEMA7A
5	GO:2000780	BP	negative regulation of double-strand break repair	5/ 1002	31/ 23771	0.16129	0.00899053	0.187524	ENSOARG00020002151;ENSOARG00020006702;ENSOARG00020012561;ENSOARG00020020006;ENSOARG00020020061	MAGEF1;HMGA2;SHLD1;;
5	GO:0045616	BP	regulation of keratinocyte differentiation	5/ 1002	31/ 23771	0.16129	0.00899053	0.187524	ENSOARG00020010910;ENSOARG00020012198;ENSOARG00020012361;ENSOARG00020020841;ENSOARG00020024186	;TRIM16;H2AFY2;MSX2;ABCA12
31	GO:0051046	BP	regulation of secretion	31/ 1002	455/ 23771	0.0681319	0.00901298	0.18772	ENSOARG00020000438;ENSOARG00020002048;ENSOARG00020002489;ENSOARG00020003108;ENSOARG00020004153;ENSOARG00020006162;ENSOARG00020006183;ENSOARG00020006589;ENSOARG00020006787;ENSOARG00020008447;ENSOARG00020008526;ENSOARG00020009231;ENSOARG00020009688;ENSOARG00020009743;ENSOARG00020013412;ENSOARG00020015774;ENSOARG00020016055;ENSOARG00020016080;ENSOARG00020017055;ENSOARG00020017093;ENSOARG00020017216;…	NLGN1;DGKI;STXBP5L;ABCG1;STXBP6;SNCAIP;IL6;;;SYT9;RAB3D;ADCYAP1;GHRHR;;CNR1;RAB15;TFAP2B;NCKAP1L;STXBP5;ADRA2A;RBP4;ANO1;GDF9;;SIRT4;F2R;F2RL1;EDN1;P2RY2;ABCA12;SFRP1
17	GO:0032989	BP	cellular component morphogenesis	17/ 1002	210/ 23771	0.0809524	0.00905224	0.187723	ENSOARG00020000951;ENSOARG00020002164;ENSOARG00020002274;ENSOARG00020004893;ENSOARG00020005077;ENSOARG00020005545;ENSOARG00020005590;ENSOARG00020008386;ENSOARG00020013943;ENSOARG00020013985;ENSOARG00020014945;ENSOARG00020016801;ENSOARG00020019487;ENSOARG00020020359;ENSOARG00020023261;ENSOARG00020023275;ENSOARG00020024811	PLXNA4;EPHB3;PTPRZ1;LRP2;;VAX2;FYN;;SPTBN4;UGT8;BMP7;EPHA4;GAS7;WNT5A;ATL1;EDN1;GPM6A
17	GO:0032990	BP	cell part morphogenesis	17/ 1002	210/ 23771	0.0809524	0.00905224	0.187723	ENSOARG00020000951;ENSOARG00020002164;ENSOARG00020002274;ENSOARG00020004893;ENSOARG00020005077;ENSOARG00020005545;ENSOARG00020005590;ENSOARG00020008386;ENSOARG00020013943;ENSOARG00020013985;ENSOARG00020014945;ENSOARG00020016801;ENSOARG00020019487;ENSOARG00020020359;ENSOARG00020023261;ENSOARG00020023275;ENSOARG00020024811	PLXNA4;EPHB3;PTPRZ1;LRP2;;VAX2;FYN;;SPTBN4;UGT8;BMP7;EPHA4;GAS7;WNT5A;ATL1;EDN1;GPM6A
16	GO:1990778	BP	protein localization to cell periphery	16/ 1002	189/ 23771	0.0846561	0.00911099	0.18867	ENSOARG00020000924;ENSOARG00020003755;ENSOARG00020006705;ENSOARG00020007862;ENSOARG00020008507;ENSOARG00020008526;ENSOARG00020009055;ENSOARG00020009176;ENSOARG00020009288;ENSOARG00020010194;ENSOARG00020014809;ENSOARG00020015774;ENSOARG00020019914;ENSOARG00020021817;ENSOARG00020024186;ENSOARG00020024704	PKP2;GRIN2C;TSPAN33;PRKCZ;CDH1;RAB3D;FYB1;DCHS1;KRT18;TMEM88;GRIN2A;RAB15;ANK2;SKAP1;ABCA12;WDR72
2	GO:0098844	CC	postsynaptic endocytic zone membrane	2/ 1002	3/ 23771	0.666667	0.00517597	0.189887	ENSOARG00020002675;ENSOARG00020002706	MX2;MX1
9	GO:0045807	BP	positive regulation of endocytosis	9/ 1002	85/ 23771	0.105882	0.00950841	0.195177	ENSOARG00020000438;ENSOARG00020008646;ENSOARG00020008826;ENSOARG00020015343;ENSOARG00020016080;ENSOARG00020017755;ENSOARG00020020146;ENSOARG00020020359;ENSOARG00020023002	NLGN1;DAB2;SELE;ANGPT1;NCKAP1L;APLN;GPC3;WNT5A;F2RL1
10	GO:0010906	BP	regulation of glucose metabolic process	10/ 1002	100/ 23771	0.1	0.00954222	0.195177	ENSOARG00020005462;ENSOARG00020006248;ENSOARG00020007754;ENSOARG00020007845;ENSOARG00020008423;ENSOARG00020011237;ENSOARG00020021170;ENSOARG00020023409;ENSOARG00020025166;ENSOARG00020025757	DGAT2;MLYCD;IGF2;PPP1R3D;SLC45A3;PPP1R3C;PDK4;GNB3;PMAIP1;EPM2AIP1
3	GO:0060272	BP	embryonic skeletal joint morphogenesis	3/ 1002	11/ 23771	0.272727	0.00955584	0.195177	ENSOARG00020002410;ENSOARG00020014945;ENSOARG00020022924	COL2A1;BMP7;NOG
3	GO:0070166	BP	enamel mineralization	3/ 1002	11/ 23771	0.272727	0.00955584	0.195177	ENSOARG00020011538;ENSOARG00020020841;ENSOARG00020024704	FAM20A;MSX2;WDR72
3	GO:2000551	BP	regulation of T-helper 2 cell cytokine production	3/ 1002	11/ 23771	0.272727	0.00955584	0.195177	ENSOARG00020006589;ENSOARG00020006787;ENSOARG00020007862	;;PRKCZ
3	GO:2001053	BP	regulation of mesenchymal cell apoptotic process	3/ 1002	11/ 23771	0.272727	0.00955584	0.195177	ENSOARG00020014945;ENSOARG00020020841;ENSOARG00020025942	BMP7;MSX2;SOX9
3	GO:0060973	BP	cell migration involved in heart development	3/ 1002	11/ 23771	0.272727	0.00955584	0.195177	ENSOARG00020009176;ENSOARG00020023275;ENSOARG00020025346	DCHS1;EDN1;FLRT3
3	GO:0030836	BP	positive regulation of actin filament depolymerization	3/ 1002	11/ 23771	0.272727	0.00955584	0.195177	ENSOARG00020007377;ENSOARG00020022572;ENSOARG00020023002	VIL1;CARMIL2;F2RL1
3	GO:0140374	BP	antiviral innate immune response	3/ 1002	11/ 23771	0.272727	0.00955584	0.195177	ENSOARG00020002706;ENSOARG00020004582;ENSOARG00020009445	MX1;CXCL10;
19	GO:2000146	BP	negative regulation of cell motility	19/ 1002	244/ 23771	0.0778689	0.00956353	0.195177	ENSOARG00020000596;ENSOARG00020002084;ENSOARG00020003350;ENSOARG00020005077;ENSOARG00020007844;ENSOARG00020008130;ENSOARG00020008460;ENSOARG00020008507;ENSOARG00020009720;ENSOARG00020010129;ENSOARG00020014061;ENSOARG00020016227;ENSOARG00020016801;ENSOARG00020017587;ENSOARG00020017690;ENSOARG00020022924;ENSOARG00020024807;ENSOARG00020024860;ENSOARG00020025439	CYP1B1;KLF4;ADGRB1;;TMEFF2;STARD13;SEMA6D;CDH1;DCN;DUSP22;PTPRU;;EPHA4;SFRP2;;NOG;SFRP1;JAG1;IGFBP5
29	GO:0043065	BP	positive regulation of apoptotic process	29/ 1002	422/ 23771	0.0687204	0.00977626	0.195177	ENSOARG00020000596;ENSOARG00020000709;ENSOARG00020001008;ENSOARG00020002913;ENSOARG00020003159;ENSOARG00020004157;ENSOARG00020004379;ENSOARG00020005077;ENSOARG00020006183;ENSOARG00020006702;ENSOARG00020008389;ENSOARG00020008771;ENSOARG00020010083;ENSOARG00020013412;ENSOARG00020013499;ENSOARG00020014807;ENSOARG00020014809;ENSOARG00020014945;ENSOARG00020016055;ENSOARG00020016737;ENSOARG00020017100;…	CYP1B1;GSDME;TNFSF10;PHLDA1;ENDOG;GADD45G;ALDH1A3;;IL6;HMGA2;KCNMA1;IFIT2;PTGIS;CNR1;PRR7;NR4A1;GRIN2A;BMP7;TFAP2B;PDCD4;FRZB;SFRP2;WNT5A;G0S2;MSX2;ATF3;PYCARD;SFRP1;PMAIP1
16	GO:0002237	BP	response to molecule of bacterial origin	16/ 1002	192/ 23771	0.0833333	0.0098409	0.195177	ENSOARG00020002903;ENSOARG00020004582;ENSOARG00020005420;ENSOARG00020006183;ENSOARG00020006254;ENSOARG00020006387;ENSOARG00020007182;ENSOARG00020009703;ENSOARG00020013342;ENSOARG00020013412;ENSOARG00020016737;ENSOARG00020018469;ENSOARG00020020359;ENSOARG00020022990;ENSOARG00020023915;ENSOARG00020023963	CXCL6;CXCL10;PLSCR4;IL6;IRAK3;;PDE4B;IRF8;LDOC1;CNR1;PDCD4;ARID5A;WNT5A;F2R;TNFAIP3;PYCARD
8	GO:0046683	BP	response to organophosphorus	8/ 1002	71/ 23771	0.112676	0.00986101	0.195177	ENSOARG00020005604;ENSOARG00020009743;ENSOARG00020012198;ENSOARG00020013194;ENSOARG00020021823;ENSOARG00020022543;ENSOARG00020023447;ENSOARG00020025439	AKAP6;;TRIM16;TRPC3;AQP9;PER1;GPD1;IGFBP5
39	GO:0050801	BP	ion homeostasis	39/ 1002	605/ 23771	0.0644628	0.00988644	0.195177	ENSOARG00020002529;ENSOARG00020002982;ENSOARG00020003755;ENSOARG00020004582;ENSOARG00020004737;ENSOARG00020005782;ENSOARG00020008389;ENSOARG00020008589;ENSOARG00020009231;ENSOARG00020009321;ENSOARG00020009720;ENSOARG00020010750;ENSOARG00020011538;ENSOARG00020011858;ENSOARG00020012040;ENSOARG00020012491;ENSOARG00020012754;ENSOARG00020013194;ENSOARG00020014019;ENSOARG00020014809;ENSOARG00020015478;…	SLC9A2;GJA5;GRIN2C;CXCL10;TRPC4;AGTR1;KCNMA1;SMAD3;ADCYAP1;SCO2;DCN;LPAR6;FAM20A;SLC39A8;CXCR4;SLC26A4;SLC34A1;TRPC3;SLC9A3;GRIN2A;ATP2A3;TFAP2B;PKHD1;CACNA1C;NMUR2;ITPR3;JPH2;TMC8;RYR2;WNT5A;IFI6;ALPL;PDK4;NALF2;F2R;F2RL1;EDN1;ADRA1B;BMP6
6	GO:0070169	BP	positive regulation of biomineral tissue development	6/ 1002	44/ 23771	0.136364	0.00992826	0.195177	ENSOARG00020007561;ENSOARG00020009574;ENSOARG00020014334;ENSOARG00020014945;ENSOARG00020023772;ENSOARG00020024825	GPM6B;PKDCC;ISG15;BMP7;ADRB2;BMP6
13	GO:0043405	BP	regulation of MAP kinase activity	13/ 1002	144/ 23771	0.0902778	0.009969	0.195177	ENSOARG00020006254;ENSOARG00020008386;ENSOARG00020011907;ENSOARG00020014945;ENSOARG00020015287;ENSOARG00020016801;ENSOARG00020017093;ENSOARG00020017587;ENSOARG00020017989;ENSOARG00020018823;ENSOARG00020020359;ENSOARG00020023275;ENSOARG00020024807	IRAK3;;;BMP7;KIT;EPHA4;ADRA2A;SFRP2;SPRY3;SPRY2;WNT5A;EDN1;SFRP1
2	GO:0061437	BP	renal system vasculature development	2/ 1002	4/ 23771	0.5	0.0100626	0.195177	ENSOARG00020009743;ENSOARG00020015343	;ANGPT1
2	GO:0061440	BP	kidney vasculature development	2/ 1002	4/ 23771	0.5	0.0100626	0.195177	ENSOARG00020009743;ENSOARG00020015343	;ANGPT1
2	GO:0097113	BP	AMPA glutamate receptor clustering	2/ 1002	4/ 23771	0.5	0.0100626	0.195177	ENSOARG00020000438;ENSOARG00020015997	NLGN1;CHRDL1
2	GO:0001996	BP	positive regulation of heart rate by epinephrine-norepinephrine	2/ 1002	4/ 23771	0.5	0.0100626	0.195177	ENSOARG00020023000;ENSOARG00020023614	;ADRA1B
2	GO:0090244	BP	Wnt signaling pathway involved in somitogenesis	2/ 1002	4/ 23771	0.5	0.0100626	0.195177	ENSOARG00020017587;ENSOARG00020024807	SFRP2;SFRP1
2	GO:0045113	BP	regulation of integrin biosynthetic process	2/ 1002	4/ 23771	0.5	0.0100626	0.195177	ENSOARG00020007844;ENSOARG00020019886	TMEFF2;AR
2	GO:0070445	BP	regulation of oligodendrocyte progenitor proliferation	2/ 1002	4/ 23771	0.5	0.0100626	0.195177	ENSOARG00020002274;ENSOARG00020004893	PTPRZ1;LRP2
2	GO:0070384	BP	Harderian gland development	2/ 1002	4/ 23771	0.5	0.0100626	0.195177	ENSOARG00020004379;ENSOARG00020025942	ALDH1A3;SOX9
2	GO:0072017	BP	distal tubule development	2/ 1002	4/ 23771	0.5	0.0100626	0.195177	ENSOARG00020016055;ENSOARG00020024860	TFAP2B;JAG1
2	GO:2000809	BP	positive regulation of synaptic vesicle clustering	2/ 1002	4/ 23771	0.5	0.0100626	0.195177	ENSOARG00020000438;ENSOARG00020024280	NLGN1;NLGN3
2	GO:0097492	BP	sympathetic neuron axon guidance	2/ 1002	4/ 23771	0.5	0.0100626	0.195177	ENSOARG00020000951;ENSOARG00020023275	PLXNA4;EDN1
2	GO:0016338	BP	calcium-independent cell-cell adhesion via plasma membrane cell-adhesion molecules	2/ 1002	4/ 23771	0.5	0.0100626	0.195177	ENSOARG00020021120;ENSOARG00020022496	CLDN4;CLDN2
2	GO:0000455	BP	enzyme-directed rRNA pseudouridine synthesis	2/ 1002	4/ 23771	0.5	0.0100626	0.195177	ENSOARG00020012557;ENSOARG00020020730	RPUSD2;RPUSD1
2	GO:0098907	BP	regulation of SA node cell action potential	2/ 1002	4/ 23771	0.5	0.0100626	0.195177	ENSOARG00020019907;ENSOARG00020019914	RYR2;ANK2
2	GO:0048865	BP	stem cell fate commitment	2/ 1002	4/ 23771	0.5	0.0100626	0.195177	ENSOARG00020023275;ENSOARG00020024807	EDN1;SFRP1
2	GO:0072268	BP	pattern specification involved in metanephros development	2/ 1002	4/ 23771	0.5	0.0100626	0.195177	ENSOARG00020023933;ENSOARG00020023975	IRX1;IRX2
2	GO:2000969	BP	positive regulation of AMPA receptor activity	2/ 1002	4/ 23771	0.5	0.0100626	0.195177	ENSOARG00020023772;ENSOARG00020024280	ADRB2;NLGN3
2	GO:0014034	BP	neural crest cell fate commitment	2/ 1002	4/ 23771	0.5	0.0100626	0.195177	ENSOARG00020023275;ENSOARG00020024807	EDN1;SFRP1
2	GO:1903939	BP	regulation of TORC2 signaling	2/ 1002	4/ 23771	0.5	0.0100626	0.195177	ENSOARG00020016080;ENSOARG00020026262	NCKAP1L;TELO2
2	GO:0072012	BP	glomerulus vasculature development	2/ 1002	4/ 23771	0.5	0.0100626	0.195177	ENSOARG00020009743;ENSOARG00020015343	;ANGPT1
2	GO:0009597	BP	detection of virus	2/ 1002	4/ 23771	0.5	0.0100626	0.195177	ENSOARG00020004451;ENSOARG00020009445	SERINC5;
2	GO:0002520	BP	immune system development	2/ 1002	4/ 23771	0.5	0.0100626	0.195177	ENSOARG00020008589;ENSOARG00020016992	SMAD3;CACNA1C
2	GO:1900133	BP	regulation of renin secretion into blood stream	2/ 1002	4/ 23771	0.5	0.0100626	0.195177	ENSOARG00020022990;ENSOARG00020023002	F2R;F2RL1
2	GO:0038203	BP	TORC2 signaling	2/ 1002	4/ 23771	0.5	0.0100626	0.195177	ENSOARG00020017314;ENSOARG00020023675	PRR5L;SESN3
2	GO:0097688	BP	glutamate receptor clustering	2/ 1002	4/ 23771	0.5	0.0100626	0.195177	ENSOARG00020000438;ENSOARG00020015997	NLGN1;CHRDL1
2	GO:0021615	BP	glossopharyngeal nerve morphogenesis	2/ 1002	4/ 23771	0.5	0.0100626	0.195177	ENSOARG00020000257;ENSOARG00020000951	HOXD3;PLXNA4
2	GO:0070948	BP	regulation of neutrophil mediated cytotoxicity	2/ 1002	4/ 23771	0.5	0.0100626	0.195177	ENSOARG00020023002;ENSOARG00020026459	F2RL1;DNASE1
2	GO:0097065	BP	anterior head development	2/ 1002	4/ 23771	0.5	0.0100626	0.195177	ENSOARG00020002410;ENSOARG00020025942	COL2A1;SOX9
2	GO:2000467	BP	positive regulation of glycogen (starch) synthase activity	2/ 1002	4/ 23771	0.5	0.0100626	0.195177	ENSOARG00020007754;ENSOARG00020025757	IGF2;EPM2AIP1
2	GO:0048659	BP	smooth muscle cell proliferation	2/ 1002	4/ 23771	0.5	0.0100626	0.195177	ENSOARG00020016227;ENSOARG00020017690	;
2	GO:0010753	BP	positive regulation of cGMP-mediated signaling	2/ 1002	4/ 23771	0.5	0.0100626	0.195177	ENSOARG00020020006;ENSOARG00020020061	;
10	GO:0019722	BP	calcium-mediated signaling	10/ 1002	101/ 23771	0.0990099	0.010203	0.197578	ENSOARG00020000968;ENSOARG00020005782;ENSOARG00020007334;ENSOARG00020008417;ENSOARG00020012040;ENSOARG00020017502;ENSOARG00020019907;ENSOARG00020019914;ENSOARG00020021967;ENSOARG00020023275	ADGRL1;AGTR1;CCL20;SELP;CXCR4;NMUR2;RYR2;ANK2;NCALD;EDN1
5	GO:0010907	BP	positive regulation of glucose metabolic process	5/ 1002	32/ 23771	0.15625	0.0102936	0.197578	ENSOARG00020005462;ENSOARG00020007754;ENSOARG00020008423;ENSOARG00020025166;ENSOARG00020025757	DGAT2;IGF2;SLC45A3;PMAIP1;EPM2AIP1
5	GO:0040018	BP	positive regulation of multicellular organism growth	5/ 1002	32/ 23771	0.15625	0.0102936	0.197578	ENSOARG00020004786;ENSOARG00020007377;ENSOARG00020007754;ENSOARG00020009688;ENSOARG00020013943	FOXS1;VIL1;IGF2;GHRHR;SPTBN4
5	GO:0002724	BP	regulation of T cell cytokine production	5/ 1002	32/ 23771	0.15625	0.0102936	0.197578	ENSOARG00020002611;ENSOARG00020006589;ENSOARG00020006787;ENSOARG00020007862;ENSOARG00020018469	IL18R1;;;PRKCZ;ARID5A
5	GO:0030517	BP	negative regulation of axon extension	5/ 1002	32/ 23771	0.15625	0.0102936	0.197578	ENSOARG00020000651;ENSOARG00020000981;ENSOARG00020008460;ENSOARG00020020359;ENSOARG00020024001	SEMA3D;SEMA3E;SEMA6D;WNT5A;SEMA7A
5	GO:2000403	BP	positive regulation of lymphocyte migration	5/ 1002	32/ 23771	0.15625	0.0102936	0.197578	ENSOARG00020004582;ENSOARG00020007334;ENSOARG00020020359;ENSOARG00020021566;ENSOARG00020023963	CXCL10;CCL20;WNT5A;;PYCARD
5	GO:0097028	BP	dendritic cell differentiation	5/ 1002	32/ 23771	0.15625	0.0102936	0.197578	ENSOARG00020000571;ENSOARG00020002879;ENSOARG00020009703;ENSOARG00020014259;ENSOARG00020023002	CSF2;ITGB8;IRF8;BATF2;F2RL1
4	GO:0033273	BP	response to vitamin	4/ 1002	21/ 23771	0.190476	0.0105825	0.201194	ENSOARG00020004992;ENSOARG00020014269;ENSOARG00020021104;ENSOARG00020024807	POSTN;CYP24A1;ALPL;SFRP1
4	GO:0060079	BP	excitatory postsynaptic potential	4/ 1002	21/ 23771	0.190476	0.0105825	0.201194	ENSOARG00020002048;ENSOARG00020003755;ENSOARG00020014809;ENSOARG00020024280	DGKI;GRIN2C;GRIN2A;NLGN3
4	GO:0000737	BP	DNA catabolic process, endonucleolytic	4/ 1002	21/ 23771	0.190476	0.0105825	0.201194	ENSOARG00020003159;ENSOARG00020010558;ENSOARG00020026146;ENSOARG00020026459	ENDOG;EXOG;DNASE1L2;DNASE1
4	GO:1903901	BP	negative regulation of viral life cycle	4/ 1002	21/ 23771	0.190476	0.0105825	0.201194	ENSOARG00020005281;ENSOARG00020008637;ENSOARG00020014111;ENSOARG00020017125	;CH25H;TRIM26;
4	GO:0046339	BP	diacylglycerol metabolic process	4/ 1002	21/ 23771	0.190476	0.0105825	0.201194	ENSOARG00020005462;ENSOARG00020012970;ENSOARG00020017909;ENSOARG00020018444	DGAT2;DGKK;PLCE1;MOGAT1
4	GO:0060322	BP	head development	4/ 1002	21/ 23771	0.190476	0.0105825	0.201194	ENSOARG00020002410;ENSOARG00020024449;ENSOARG00020025346;ENSOARG00020025942	COL2A1;LHX1;FLRT3;SOX9
62	GO:0044877	MF	protein-containing complex binding	62/ 1002	1002/ 23771	0.0618762	0.00281926	0.202259	ENSOARG00020000924;ENSOARG00020001301;ENSOARG00020002274;ENSOARG00020002879;ENSOARG00020004359;ENSOARG00020004677;ENSOARG00020005022;ENSOARG00020005240;ENSOARG00020005555;ENSOARG00020005989;ENSOARG00020006072;ENSOARG00020006370;ENSOARG00020006545;ENSOARG00020006588;ENSOARG00020006667;ENSOARG00020006702;ENSOARG00020006751;ENSOARG00020006881;ENSOARG00020007249;ENSOARG00020007263;ENSOARG00020007377;…	PKP2;ECM2;PTPRZ1;ITGB8;THBS4;;EPCAM;KRT17;TSSK1B;CDH13;PCOLCE2;HIST1H1T;;FCGR1A;;HMGA2;GPNMB;;H1-5;;VIL1;MYO7A;IGF2;SMAD3;;DCN;IFIH1;CCN5;MTRES1;MTHFR;CDC20B;PTPRN;ESM1;SPTBN4;ISG15;BAG3;RC3H1;NCKAP1L;;PLTP;ITGA5;ADRA2A;;CRYAB;SOLD1;TMEM201;SALL2;GAS7;AVIL;AMHR2;ANK2;;ESPN;CARMIL2;;;MYL4;ADRB2;CDKN1A;SEMA7A;PIM1;TELO2
8	GO:0032642	BP	regulation of chemokine production	8/ 1002	72/ 23771	0.111111	0.0106955	0.202683	ENSOARG00020000891;ENSOARG00020002084;ENSOARG00020006183;ENSOARG00020009231;ENSOARG00020016143;ENSOARG00020020359;ENSOARG00020023002;ENSOARG00020023963	eIF2aK2;KLF4;IL6;ADCYAP1;EGR1;WNT5A;F2RL1;PYCARD
8	GO:0006720	BP	isoprenoid metabolic process	8/ 1002	72/ 23771	0.111111	0.0106955	0.202683	ENSOARG00020000596;ENSOARG00020004379;ENSOARG00020005999;ENSOARG00020007422;ENSOARG00020008081;ENSOARG00020008949;ENSOARG00020014246;ENSOARG00020017216	CYP1B1;ALDH1A3;HMGCS1;PLPP6;FDFT1;LSS;ALDH1A1;RBP4
7	GO:0045669	BP	positive regulation of osteoblast differentiation	7/ 1002	58/ 23771	0.12069	0.010711	0.202683	ENSOARG00020006183;ENSOARG00020014945;ENSOARG00020017587;ENSOARG00020018704;ENSOARG00020020841;ENSOARG00020024825;ENSOARG00020024860	IL6;BMP7;SFRP2;SCUBE2;MSX2;BMP6;JAG1
13	GO:0043433	BP	negative regulation of DNA-binding transcription factor activity	13/ 1002	146/ 23771	0.0890411	0.0107411	0.202683	ENSOARG00020000596;ENSOARG00020002084;ENSOARG00020004462;ENSOARG00020004786;ENSOARG00020006254;ENSOARG00020010083;ENSOARG00020016458;ENSOARG00020020841;ENSOARG00020023915;ENSOARG00020023963;ENSOARG00020024237;ENSOARG00020024831;ENSOARG00020025898	CYP1B1;KLF4;ID1;FOXS1;IRAK3;PTGIS;PKHD1;MSX2;TNFAIP3;PYCARD;PIM1;NLRC5;HEYL
13	GO:0045664	BP	regulation of neuron differentiation	13/ 1002	146/ 23771	0.0890411	0.0107411	0.202683	ENSOARG00020000257;ENSOARG00020000438;ENSOARG00020004440;ENSOARG00020005077;ENSOARG00020008675;ENSOARG00020013099;ENSOARG00020014945;ENSOARG00020017587;ENSOARG00020024807;ENSOARG00020024825;ENSOARG00020024860;ENSOARG00020025898;ENSOARG00020025942	HOXD3;NLGN1;BRINP1;;IRX3;ZFHX2;BMP7;SFRP2;SFRP1;BMP6;JAG1;HEYL;SOX9
10	GO:1903305	BP	regulation of regulated secretory pathway	10/ 1002	102/ 23771	0.0980392	0.010898	0.205026	ENSOARG00020000438;ENSOARG00020002048;ENSOARG00020002489;ENSOARG00020008447;ENSOARG00020008526;ENSOARG00020015774;ENSOARG00020016080;ENSOARG00020017055;ENSOARG00020017093;ENSOARG00020023002	NLGN1;DGKI;STXBP5L;SYT9;RAB3D;RAB15;NCKAP1L;STXBP5;ADRA2A;F2RL1
9	GO:0032649	BP	regulation of interferon-gamma production	9/ 1002	87/ 23771	0.103448	0.0110012	0.206159	ENSOARG00020002611;ENSOARG00020007182;ENSOARG00020009703;ENSOARG00020014334;ENSOARG00020018469;ENSOARG00020020359;ENSOARG00020023002;ENSOARG00020023963;ENSOARG00020024448	IL18R1;PDE4B;IRF8;ISG15;ARID5A;WNT5A;F2RL1;PYCARD;
9	GO:0016525	BP	negative regulation of angiogenesis	9/ 1002	87/ 23771	0.103448	0.0110012	0.206159	ENSOARG00020000981;ENSOARG00020002084;ENSOARG00020003350;ENSOARG00020004359;ENSOARG00020004582;ENSOARG00020009720;ENSOARG00020018483;ENSOARG00020018823;ENSOARG00020022688	SEMA3E;KLF4;ADGRB1;THBS4;CXCL10;DCN;TNMD;SPRY2;SERPINF1
6	GO:0030858	BP	positive regulation of epithelial cell differentiation	6/ 1002	45/ 23771	0.133333	0.0110574	0.206405	ENSOARG00020010910;ENSOARG00020012198;ENSOARG00020012361;ENSOARG00020024449;ENSOARG00020024825;ENSOARG00020025942	;TRIM16;H2AFY2;LHX1;BMP6;SOX9
6	GO:0110151	BP	positive regulation of biomineralization	6/ 1002	45/ 23771	0.133333	0.0110574	0.206405	ENSOARG00020007561;ENSOARG00020009574;ENSOARG00020014334;ENSOARG00020014945;ENSOARG00020023772;ENSOARG00020024825	GPM6B;PKDCC;ISG15;BMP7;ADRB2;BMP6
6	GO:0042531	BP	positive regulation of tyrosine phosphorylation of STAT protein	6/ 1002	45/ 23771	0.133333	0.0110574	0.206405	ENSOARG00020000571;ENSOARG00020004211;ENSOARG00020005590;ENSOARG00020006183;ENSOARG00020011892;ENSOARG00020015287	CSF2;CRLF1;FYN;IL6;IL15;KIT
7	GO:0044291	CC	cell-cell contact zone	7/ 1002	52/ 23771	0.134615	0.00591897	0.208951	ENSOARG00020000924;ENSOARG00020001378;ENSOARG00020002982;ENSOARG00020006377;ENSOARG00020007222;ENSOARG00020013943;ENSOARG00020022177	PKP2;TIAM1;GJA5;PCDH9;SCN2A;SPTBN4;PGM5
16	GO:0001525	BP	angiogenesis	16/ 1002	197/ 23771	0.0812183	0.0114091	0.212509	ENSOARG00020000596;ENSOARG00020000981;ENSOARG00020002164;ENSOARG00020002463;ENSOARG00020002982;ENSOARG00020005989;ENSOARG00020009199;ENSOARG00020013293;ENSOARG00020014547;ENSOARG00020015343;ENSOARG00020015618;ENSOARG00020016227;ENSOARG00020017690;ENSOARG00020017755;ENSOARG00020022857;ENSOARG00020023214	CYP1B1;SEMA3E;EPHB3;S1PR1;GJA5;CDH13;KLF5;ESM1;CALCRL;ANGPT1;RNF213;;;APLN;VEGFA;NDNF
18	GO:1903131	BP	mononuclear cell differentiation	18/ 1002	228/ 23771	0.0789474	0.0114139	0.212509	ENSOARG00020000532;ENSOARG00020000571;ENSOARG00020002611;ENSOARG00020002879;ENSOARG00020003374;ENSOARG00020004677;ENSOARG00020006589;ENSOARG00020006787;ENSOARG00020009703;ENSOARG00020013499;ENSOARG00020013770;ENSOARG00020014259;ENSOARG00020015287;ENSOARG00020015501;ENSOARG00020016143;ENSOARG00020021690;ENSOARG00020022013;ENSOARG00020023002	NFIL3;CSF2;IL18R1;ITGB8;TNFSF13B;;;;IRF8;PRR7;LFNG;BATF2;KIT;RC3H1;EGR1;PLCL2;;F2RL1
20	GO:0090287	BP	regulation of cellular response to growth factor stimulus	20/ 1002	259/ 23771	0.0772201	0.0114458	0.212827	ENSOARG00020004893;ENSOARG00020005635;ENSOARG00020005935;ENSOARG00020008589;ENSOARG00020008646;ENSOARG00020009720;ENSOARG00020010303;ENSOARG00020015997;ENSOARG00020016055;ENSOARG00020017587;ENSOARG00020017755;ENSOARG00020017989;ENSOARG00020018483;ENSOARG00020018823;ENSOARG00020020146;ENSOARG00020020359;ENSOARG00020020841;ENSOARG00020022924;ENSOARG00020024807;ENSOARG00020025042	LRP2;PRDM16;KCP;SMAD3;DAB2;DCN;EID2;CHRDL1;TFAP2B;SFRP2;APLN;SPRY3;TNMD;SPRY2;GPC3;WNT5A;MSX2;NOG;SFRP1;HHIP
8	GO:0018108	BP	peptidyl-tyrosine phosphorylation	8/ 1002	73/ 23771	0.109589	0.0115812	0.214513	ENSOARG00020005048;ENSOARG00020005590;ENSOARG00020009574;ENSOARG00020011892;ENSOARG00020012095;ENSOARG00020015287;ENSOARG00020016801;ENSOARG00020018761	HCK;FYN;PKDCC;IL15;FGFR4;KIT;EPHA4;FGFR2
8	GO:0050764	BP	regulation of phagocytosis	8/ 1002	73/ 23771	0.109589	0.0115812	0.214513	ENSOARG00020005048;ENSOARG00020005334;ENSOARG00020006588;ENSOARG00020011892;ENSOARG00020016080;ENSOARG00020023002;ENSOARG00020023444;ENSOARG00020023963	HCK;PLSCR1;FCGR1A;IL15;NCKAP1L;F2RL1;;PYCARD
8	GO:0032755	BP	positive regulation of interleukin-6 production	8/ 1002	73/ 23771	0.109589	0.0115812	0.214513	ENSOARG00020006183;ENSOARG00020009445;ENSOARG00020010727;ENSOARG00020018469;ENSOARG00020020359;ENSOARG00020022990;ENSOARG00020023002;ENSOARG00020023963	IL6;;IFIH1;ARID5A;WNT5A;F2R;F2RL1;PYCARD
10	GO:1903531	BP	negative regulation of secretion by cell	10/ 1002	103/ 23771	0.0970874	0.0116284	0.214655	ENSOARG00020002489;ENSOARG00020004153;ENSOARG00020006589;ENSOARG00020006787;ENSOARG00020013412;ENSOARG00020016080;ENSOARG00020017093;ENSOARG00020021864;ENSOARG00020022990;ENSOARG00020024807	STXBP5L;STXBP6;;;CNR1;NCKAP1L;ADRA2A;SIRT4;F2R;SFRP1
10	GO:1903169	BP	regulation of calcium ion transmembrane transport	10/ 1002	103/ 23771	0.0970874	0.0116284	0.214655	ENSOARG00020001529;ENSOARG00020004582;ENSOARG00020005590;ENSOARG00020007182;ENSOARG00020011907;ENSOARG00020017701;ENSOARG00020017975;ENSOARG00020019907;ENSOARG00020019914;ENSOARG00020022990	STAC3;CXCL10;FYN;PDE4B;;RRAD;JPH2;RYR2;ANK2;F2R
5	GO:0032733	BP	positive regulation of interleukin-10 production	5/ 1002	33/ 23771	0.151515	0.0117202	0.214655	ENSOARG00020006183;ENSOARG00020007862;ENSOARG00020014334;ENSOARG00020023002;ENSOARG00020023963	IL6;PRKCZ;ISG15;F2RL1;PYCARD
5	GO:0002227	BP	innate immune response in mucosa	5/ 1002	33/ 23771	0.151515	0.0117202	0.214655	ENSOARG00020006358;ENSOARG00020006877;ENSOARG00020007303;ENSOARG00020009051;ENSOARG00020009247	H2BC4;HIST2H2BE;H2BC15;;
5	GO:0045738	BP	negative regulation of DNA repair	5/ 1002	33/ 23771	0.151515	0.0117202	0.214655	ENSOARG00020002151;ENSOARG00020006702;ENSOARG00020012561;ENSOARG00020020006;ENSOARG00020020061	MAGEF1;HMGA2;SHLD1;;
5	GO:0048675	BP	axon extension	5/ 1002	33/ 23771	0.151515	0.0117202	0.214655	ENSOARG00020009683;ENSOARG00020013676;ENSOARG00020023275;ENSOARG00020024001;ENSOARG00020024280	SEMA5B;SLIT3;EDN1;SEMA7A;NLGN3
5	GO:0003179	BP	heart valve morphogenesis	5/ 1002	33/ 23771	0.151515	0.0117202	0.214655	ENSOARG00020009176;ENSOARG00020013676;ENSOARG00020024860;ENSOARG00020025898;ENSOARG00020025942	DCHS1;SLIT3;JAG1;HEYL;SOX9
7	GO:0042058	BP	regulation of epidermal growth factor receptor signaling pathway	7/ 1002	59/ 23771	0.118644	0.0117231	0.214655	ENSOARG00020004457;ENSOARG00020005989;ENSOARG00020017093;ENSOARG00020018390;ENSOARG00020018823;ENSOARG00020020934;ENSOARG00020021024	NEU3;CDH13;ADRA2A;NCF1;SPRY2;HBEGF;IFI6
7	GO:1903510	BP	mucopolysaccharide metabolic process	7/ 1002	59/ 23771	0.118644	0.0117231	0.214655	ENSOARG00020009720;ENSOARG00020011103;ENSOARG00020011135;ENSOARG00020013044;ENSOARG00020015343;ENSOARG00020023214;ENSOARG00020024237	DCN;EGFLAM;B3GNT7;NDST3;ANGPT1;NDNF;PIM1
32	GO:0045859	BP	regulation of protein kinase activity	32/ 1002	485/ 23771	0.0659794	0.0117487	0.214851	ENSOARG00020001750;ENSOARG00020002136;ENSOARG00020006254;ENSOARG00020006702;ENSOARG00020008386;ENSOARG00020009231;ENSOARG00020010129;ENSOARG00020011053;ENSOARG00020011907;ENSOARG00020013714;ENSOARG00020014945;ENSOARG00020015287;ENSOARG00020015343;ENSOARG00020016080;ENSOARG00020016801;ENSOARG00020017093;ENSOARG00020017587;ENSOARG00020017909;ENSOARG00020017989;ENSOARG00020018390;ENSOARG00020018823;…	NPFFR2;ADAR;IRAK3;HMGA2;;ADCYAP1;DUSP22;PRKAR2B;;NHLRC1;BMP7;KIT;ANGPT1;NCKAP1L;EPHA4;ADRA2A;SFRP2;PLCE1;SPRY3;NCF1;SPRY2;WNT5A;HBEGF;EDN1;ADRB2;TNFAIP3;CDKN1A;PYCARD;PIM1;TCIM;SFRP1;TELO2
9	GO:2000181	BP	negative regulation of blood vessel morphogenesis	9/ 1002	88/ 23771	0.102273	0.0118104	0.215431	ENSOARG00020000981;ENSOARG00020002084;ENSOARG00020003350;ENSOARG00020004359;ENSOARG00020004582;ENSOARG00020009720;ENSOARG00020018483;ENSOARG00020018823;ENSOARG00020022688	SEMA3E;KLF4;ADGRB1;THBS4;CXCL10;DCN;TNMD;SPRY2;SERPINF1
9	GO:0045444	BP	fat cell differentiation	9/ 1002	88/ 23771	0.102273	0.0118104	0.215431	ENSOARG00020002084;ENSOARG00020006702;ENSOARG00020014807;ENSOARG00020016055;ENSOARG00020016495;ENSOARG00020020472;ENSOARG00020023772;ENSOARG00020024263;ENSOARG00020024540	KLF4;HMGA2;NR4A1;TFAP2B;GLIS1;LAMB3;ADRB2;ARID5B;EGR2
13	GO:0001666	BP	response to hypoxia	13/ 1002	149/ 23771	0.0872483	0.0120838	0.22014	ENSOARG00020005077;ENSOARG00020008389;ENSOARG00020008589;ENSOARG00020009743;ENSOARG00020010083;ENSOARG00020012040;ENSOARG00020016143;ENSOARG00020017879;ENSOARG00020019907;ENSOARG00020023214;ENSOARG00020023275;ENSOARG00020024807;ENSOARG00020025166	;KCNMA1;SMAD3;;PTGIS;CXCR4;EGR1;CRYAB;RYR2;NDNF;EDN1;SFRP1;PMAIP1
6	GO:0032732	BP	positive regulation of interleukin-1 production	6/ 1002	46/ 23771	0.130435	0.0122744	0.221284	ENSOARG00020006183;ENSOARG00020012198;ENSOARG00020016143;ENSOARG00020020359;ENSOARG00020023002;ENSOARG00020023963	IL6;TRIM16;EGR1;WNT5A;F2RL1;PYCARD
6	GO:0051591	BP	response to cAMP	6/ 1002	46/ 23771	0.130435	0.0122744	0.221284	ENSOARG00020005604;ENSOARG00020009743;ENSOARG00020021823;ENSOARG00020022543;ENSOARG00020023447;ENSOARG00020025439	AKAP6;;AQP9;PER1;GPD1;IGFBP5
6	GO:0030104	BP	water homeostasis	6/ 1002	46/ 23771	0.130435	0.0122744	0.221284	ENSOARG00020009688;ENSOARG00020009743;ENSOARG00020016020;ENSOARG00020016055;ENSOARG00020021120;ENSOARG00020024186	GHRHR;;LSR;TFAP2B;CLDN4;ABCA12
6	GO:0048661	BP	positive regulation of smooth muscle cell proliferation	6/ 1002	46/ 23771	0.130435	0.0122744	0.221284	ENSOARG00020005989;ENSOARG00020006183;ENSOARG00020014547;ENSOARG00020020934;ENSOARG00020023275;ENSOARG00020025439	CDH13;IL6;CALCRL;HBEGF;EDN1;IGFBP5
15	GO:0034329	BP	cell junction assembly	15/ 1002	177/ 23771	0.0847458	0.0123289	0.221284	ENSOARG00020000438;ENSOARG00020000924;ENSOARG00020001268;ENSOARG00020002982;ENSOARG00020005077;ENSOARG00020013985;ENSOARG00020016020;ENSOARG00020016394;ENSOARG00020017535;ENSOARG00020017686;ENSOARG00020021120;ENSOARG00020024280;ENSOARG00020024811;ENSOARG00020025346;ENSOARG00020026377	NLGN1;PKP2;;GJA5;;UGT8;LSR;ITGA5;CLDN10;CLDN7;CLDN4;NLGN3;GPM6A;FLRT3;
3	GO:0098911	BP	regulation of ventricular cardiac muscle cell action potential	3/ 1002	12/ 23771	0.25	0.0123465	0.221284	ENSOARG00020000924;ENSOARG00020016992;ENSOARG00020019907	PKP2;CACNA1C;RYR2
3	GO:0010715	BP	regulation of extracellular matrix disassembly	3/ 1002	12/ 23771	0.25	0.0123465	0.221284	ENSOARG00020006183;ENSOARG00020012095;ENSOARG00020022572	IL6;FGFR4;CARMIL2
3	GO:2000774	BP	positive regulation of cellular senescence	3/ 1002	12/ 23771	0.25	0.0123465	0.221284	ENSOARG00020019128;ENSOARG00020020006;ENSOARG00020020061	HMGA1;;
3	GO:0016114	BP	terpenoid biosynthetic process	3/ 1002	12/ 23771	0.25	0.0123465	0.221284	ENSOARG00020004379;ENSOARG00020005999;ENSOARG00020008949	ALDH1A3;HMGCS1;LSS
3	GO:0035809	BP	regulation of urine volume	3/ 1002	12/ 23771	0.25	0.0123465	0.221284	ENSOARG00020016055;ENSOARG00020019849;ENSOARG00020023275	TFAP2B;NPR3;EDN1
3	GO:0060113	BP	inner ear receptor cell differentiation	3/ 1002	12/ 23771	0.25	0.0123465	0.221284	ENSOARG00020000709;ENSOARG00020007565;ENSOARG00020024860	GSDME;MYO7A;JAG1
3	GO:2000463	BP	positive regulation of excitatory postsynaptic potential	3/ 1002	12/ 23771	0.25	0.0123465	0.221284	ENSOARG00020000438;ENSOARG00020023772;ENSOARG00020024280	NLGN1;ADRB2;NLGN3
3	GO:0042659	BP	regulation of cell fate specification	3/ 1002	12/ 23771	0.25	0.0123465	0.221284	ENSOARG00020017587;ENSOARG00020019886;ENSOARG00020020359	SFRP2;AR;WNT5A
10	GO:0050864	BP	regulation of B cell activation	10/ 1002	104/ 23771	0.0961538	0.0123951	0.221879	ENSOARG00020003374;ENSOARG00020003474;ENSOARG00020006183;ENSOARG00020012561;ENSOARG00020015501;ENSOARG00020016080;ENSOARG00020023915;ENSOARG00020023947;ENSOARG00020024807;ENSOARG00020025936	TNFSF13B;VAV3;IL6;SHLD1;RC3H1;NCKAP1L;TNFAIP3;CDKN1A;SFRP1;PARP3
4	GO:0051482	BP	positive regulation of cytosolic calcium ion concentration involved in phospholipase C-activating G protein-coupled signaling pathway	4/ 1002	22/ 23771	0.181818	0.0125108	0.222448	ENSOARG00020005782;ENSOARG00020010750;ENSOARG00020022990;ENSOARG00020023275	AGTR1;LPAR6;F2R;EDN1
4	GO:0035456	BP	response to interferon-beta	4/ 1002	22/ 23771	0.181818	0.0125108	0.222448	ENSOARG00020005334;ENSOARG00020009040;ENSOARG00020013336;ENSOARG00020017125	PLSCR1;;XAF1;
4	GO:0086002	BP	cardiac muscle cell action potential involved in contraction	4/ 1002	22/ 23771	0.181818	0.0125108	0.222448	ENSOARG00020000924;ENSOARG00020016992;ENSOARG00020019907;ENSOARG00020019914	PKP2;CACNA1C;RYR2;ANK2
4	GO:0090200	BP	positive regulation of release of cytochrome c from mitochondria	4/ 1002	22/ 23771	0.181818	0.0125108	0.222448	ENSOARG00020001008;ENSOARG00020008280;ENSOARG00020023963;ENSOARG00020025166	TNFSF10;CIDEB;PYCARD;PMAIP1
8	GO:0019218	BP	regulation of steroid metabolic process	8/ 1002	74/ 23771	0.108108	0.0125197	0.222448	ENSOARG00020005462;ENSOARG00020005782;ENSOARG00020012095;ENSOARG00020015060;ENSOARG00020016143;ENSOARG00020021923;ENSOARG00020023409;ENSOARG00020024825	DGAT2;AGTR1;FGFR4;TTC39B;EGR1;INSIG1;GNB3;BMP6
8	GO:0032088	BP	negative regulation of NF-kappaB transcription factor activity	8/ 1002	74/ 23771	0.108108	0.0125197	0.222448	ENSOARG00020000596;ENSOARG00020002084;ENSOARG00020006254;ENSOARG00020010083;ENSOARG00020016458;ENSOARG00020023915;ENSOARG00020023963;ENSOARG00020024831	CYP1B1;KLF4;IRAK3;PTGIS;PKHD1;TNFAIP3;PYCARD;NLRC5
85	GO:0010557	BP	positive regulation of macromolecule biosynthetic process	85/ 1002	1543/ 23771	0.0550875	0.0125752	0.223014	ENSOARG00020000082;ENSOARG00020000275;ENSOARG00020000532;ENSOARG00020001002;ENSOARG00020002042;ENSOARG00020002084;ENSOARG00020003159;ENSOARG00020003858;ENSOARG00020005022;ENSOARG00020005077;ENSOARG00020005334;ENSOARG00020005635;ENSOARG00020005708;ENSOARG00020005989;ENSOARG00020006182;ENSOARG00020006183;ENSOARG00020006702;ENSOARG00020006968;ENSOARG00020007754;ENSOARG00020007944;ENSOARG00020008247;…	HIVEP3;HOXD4;NFIL3;TRIM45;HABP4;KLF4;ENDOG;;EPCAM;;PLSCR1;PRDM16;FGF7;CDH13;NIBAN1;IL6;HMGA2;CARF;IGF2;KLF6;FHL5;CDH1;SMAD3;DAB2;IRX3;KLF5;ADCYAP1;;;IRF9;IRF8;DCN;ELL3;PRRX1;FOXO3;FZD2;IL15;SIX5;FGFR4;TRIM16;MCIDAS;EHF;PTPRN;ZNF300;IRF7;NR4A1;BMP7;CREBZF;ZNF219;TFAP2B;EGR1;GLIS1;DBP;SFRP2;CSRNP1;APLN;NCF1;ARID5A;HMGA1;AR;WNT5A;ATF3;ELF3;SKAP1;MYB;HOXB9;MLLT3;PER1;IGF2BP1;NOG;F2R;F2RL1;PITX2;EDN1;…
13	GO:0030100	BP	regulation of endocytosis	13/ 1002	150/ 23771	0.0866667	0.0125825	0.223014	ENSOARG00020000438;ENSOARG00020004457;ENSOARG00020005989;ENSOARG00020008646;ENSOARG00020008826;ENSOARG00020010393;ENSOARG00020015343;ENSOARG00020016080;ENSOARG00020017755;ENSOARG00020020146;ENSOARG00020020359;ENSOARG00020023002;ENSOARG00020025984	NLGN1;NEU3;CDH13;DAB2;SELE;PACSIN3;ANGPT1;NCKAP1L;APLN;GPC3;WNT5A;F2RL1;DNAJC6
24	GO:0072503	BP	cellular divalent inorganic cation homeostasis	24/ 1002	335/ 23771	0.0716418	0.012618	0.223368	ENSOARG00020003755;ENSOARG00020004582;ENSOARG00020004737;ENSOARG00020005782;ENSOARG00020008589;ENSOARG00020009231;ENSOARG00020010750;ENSOARG00020011858;ENSOARG00020012040;ENSOARG00020013194;ENSOARG00020014809;ENSOARG00020015478;ENSOARG00020016458;ENSOARG00020016992;ENSOARG00020017502;ENSOARG00020017959;ENSOARG00020017975;ENSOARG00020019907;ENSOARG00020020359;ENSOARG00020021401;ENSOARG00020022990;…	GRIN2C;CXCL10;TRPC4;AGTR1;SMAD3;ADCYAP1;LPAR6;SLC39A8;CXCR4;TRPC3;GRIN2A;ATP2A3;PKHD1;CACNA1C;NMUR2;ITPR3;JPH2;RYR2;WNT5A;NALF2;F2R;F2RL1;EDN1;ADRA1B
9	GO:1901343	BP	negative regulation of vasculature development	9/ 1002	89/ 23771	0.101124	0.0126631	0.22389	ENSOARG00020000981;ENSOARG00020002084;ENSOARG00020003350;ENSOARG00020004359;ENSOARG00020004582;ENSOARG00020009720;ENSOARG00020018483;ENSOARG00020018823;ENSOARG00020022688	SEMA3E;KLF4;ADGRB1;THBS4;CXCL10;DCN;TNMD;SPRY2;SERPINF1
59	GO:0006629	BP	lipid metabolic process	59/ 1002	1010/ 23771	0.0584158	0.0127686	0.22548	ENSOARG00020000596;ENSOARG00020001089;ENSOARG00020001703;ENSOARG00020001966;ENSOARG00020002048;ENSOARG00020002749;ENSOARG00020002848;ENSOARG00020002879;ENSOARG00020003108;ENSOARG00020004379;ENSOARG00020004451;ENSOARG00020004457;ENSOARG00020005462;ENSOARG00020005879;ENSOARG00020005999;ENSOARG00020006248;ENSOARG00020006758;ENSOARG00020007422;ENSOARG00020008055;ENSOARG00020008081;ENSOARG00020008637;…	CYP1B1;SLC27A3;GC;PLA1A;DGKI;AFP;PLBD1;ITGB8;ABCG1;ALDH1A3;SERINC5;NEU3;DGAT2;SDR42E1;HMGCS1;MLYCD;ST8SIA2;PLPP6;LIPM;FDFT1;CH25H;LSS;PTGIS;PRKAR2B;AIG1;PLPPR3;;DGKK;;HMGCL;MGST2;SPNS2;ALDH1A1;CYP24A1;;ACSF3;CDS1;KIT;MSMO1;RNF213;PLTP;OXSM;RBP4;DECR2;ACSM3;PLCE1;MOGAT1;;B3GALT2;HSD11B1;PLCL2;INSIG1;;LYPLA1;ABHD12B;EDN1;ABCA12;;ELOVL3
7	GO:0022008	BP	neurogenesis	7/ 1002	60/ 23771	0.116667	0.0128025	0.2258	ENSOARG00020009176;ENSOARG00020012040;ENSOARG00020013815;ENSOARG00020014809;ENSOARG00020015647;ENSOARG00020020359;ENSOARG00020025736	DCHS1;CXCR4;CHAC1;GRIN2A;LGI4;WNT5A;NAV2
[truncated: 943 more rows]
