# Supplementary material for: Transcriptomic Analysis of the Antiviral Responses in Ovine Type II Alveolar Epithelial Cells During Early Stage of Bluetongue Virus Infection
Source: Animals (Basel). 2026 Jan 13;16(2):243. doi: 10.3390/ani16020243 (PMC12837445; doi:10.3390/ani16020243)
Supplement: Supplementary file 1 [file animals-16-00243-s001.zip › Supplemental table S2.xlsx]

## Sheet: GO富集分析统计表 (4)
Number	GO ID	Term Type	Description	Ratio_in_study	Ratio_in_pop	Rich factor	Pvalue	Padjust	Gene_ids	Gene_names
52	GO:0051607	BP	defense response to virus	52/ 824	210/ 23771	0.247619	1.00452e-29	7.22856e-26	ENSOARG00020000891;ENSOARG00020002675;ENSOARG00020002706;ENSOARG00020003046;ENSOARG00020003248;ENSOARG00020003281;ENSOARG00020003473;ENSOARG00020003520;ENSOARG00020003711;ENSOARG00020004451;ENSOARG00020005334;ENSOARG00020006172;ENSOARG00020006545;ENSOARG00020006589;ENSOARG00020006624;ENSOARG00020006667;ENSOARG00020006787;ENSOARG00020006881;ENSOARG00020007263;ENSOARG00020007960;ENSOARG00020008771;…	eIF2aK2;MX2;MX1;SHFL;DHX58;;;;TRIM5;SERINC5;PLSCR1;ABCC9;;;;;;;;;IFIT2;IFIT3;;IFIH1;Bst-2B;BST-2A;;;;MOV10;ISG15;IRF7;;;OAS2;;;;;;;IFI6;;;F2RL1;PYCARD;;NLRC5;PMAIP1;OPRK1;STAT1;
52	GO:0140546	BP	defense response to symbiont	52/ 824	210/ 23771	0.247619	1.00452e-29	7.22856e-26	ENSOARG00020000891;ENSOARG00020002675;ENSOARG00020002706;ENSOARG00020003046;ENSOARG00020003248;ENSOARG00020003281;ENSOARG00020003473;ENSOARG00020003520;ENSOARG00020003711;ENSOARG00020004451;ENSOARG00020005334;ENSOARG00020006172;ENSOARG00020006545;ENSOARG00020006589;ENSOARG00020006624;ENSOARG00020006667;ENSOARG00020006787;ENSOARG00020006881;ENSOARG00020007263;ENSOARG00020007960;ENSOARG00020008771;…	eIF2aK2;MX2;MX1;SHFL;DHX58;;;;TRIM5;SERINC5;PLSCR1;ABCC9;;;;;;;;;IFIT2;IFIT3;;IFIH1;Bst-2B;BST-2A;;;;MOV10;ISG15;IRF7;;;OAS2;;;;;;;IFI6;;;F2RL1;PYCARD;;NLRC5;PMAIP1;OPRK1;STAT1;
57	GO:0009615	BP	response to virus	57/ 824	293/ 23771	0.194539	1.2237e-26	5.87049e-23	ENSOARG00020000709;ENSOARG00020000891;ENSOARG00020002675;ENSOARG00020002706;ENSOARG00020002879;ENSOARG00020003046;ENSOARG00020003248;ENSOARG00020003281;ENSOARG00020003473;ENSOARG00020003520;ENSOARG00020003711;ENSOARG00020004451;ENSOARG00020005334;ENSOARG00020006172;ENSOARG00020006545;ENSOARG00020006589;ENSOARG00020006624;ENSOARG00020006667;ENSOARG00020006702;ENSOARG00020006787;ENSOARG00020006881;…	GSDME;eIF2aK2;MX2;MX1;ITGB8;SHFL;DHX58;;;;TRIM5;SERINC5;PLSCR1;ABCC9;;;;;HMGA2;;;;;ACTA2;IFIT2;IFIT3;;IFIH1;Bst-2B;BST-2A;;;;HYAL1;MOV10;ISG15;IRF7;;;OAS2;;;;;;;IFI6;;;F2RL1;PYCARD;;NLRC5;PMAIP1;OPRK1;STAT1;
88	GO:0006952	BP	defense response	88/ 824	867/ 23771	0.101499	1.1572e-19	4.1636e-16	ENSOARG00020000891;ENSOARG00020000946;ENSOARG00020001251;ENSOARG00020002675;ENSOARG00020002694;ENSOARG00020002706;ENSOARG00020002903;ENSOARG00020002961;ENSOARG00020002968;ENSOARG00020003046;ENSOARG00020003248;ENSOARG00020003281;ENSOARG00020003289;ENSOARG00020003473;ENSOARG00020003520;ENSOARG00020003711;ENSOARG00020003849;ENSOARG00020004440;ENSOARG00020004451;ENSOARG00020005281;ENSOARG00020005334;…	eIF2aK2;PTX3;EPHB6;MX2;IL23A;MX1;CXCL6;;;SHFL;DHX58;;;;;TRIM5;;BRINP1;SERINC5;;PLSCR1;AGTR1;ABCC9;H2BC4;;;;;;;HIST2H2BE;;;;SELP;IFIT2;IFIT3;;;;IRF8;;IFIH1;Bst-2B;BST-2A;TNFRSF4;;;;HYAL1;MOV10;BATF2;ISG15;IRF7;KIT;RNF213;CYSLTR1;LYST;;;CCL2;OAS2;;;;;;;CYBB;IFI6;ELF3;;C1S;;;F2RL1;PYCARD;;BMP6;NLRC5;PMAIP1;TAP1;OPRK1;PENK;STAT1;;;
256	GO:0050896	BP	response to stimulus	256/ 824	4350/ 23771	0.0588506	2.15863e-19	6.21341e-16	ENSOARG00020000065;ENSOARG00020000075;ENSOARG00020000157;ENSOARG00020000229;ENSOARG00020000286;ENSOARG00020000709;ENSOARG00020000891;ENSOARG00020000946;ENSOARG00020001008;ENSOARG00020001251;ENSOARG00020001855;ENSOARG00020002344;ENSOARG00020002594;ENSOARG00020002605;ENSOARG00020002671;ENSOARG00020002674;ENSOARG00020002675;ENSOARG00020002682;ENSOARG00020002694;ENSOARG00020002706;ENSOARG00020002724;…	DTYMK;ZMAT3;MYLK;PNPT1;RTP4;GSDME;eIF2aK2;PTX3;TNFSF10;EPHB6;BMT2;FNDC4;IGFBP3;TIMELESS;COL11A1;;MX2;ABCA1;IL23A;MX1;GUCY2C;;ITGB8;CXCL6;;;GJA5;SHFL;ABCG1;TNFRSF6B;DHX58;;;TNFSF13B;;;NT5E;TRIM5;GRIN2C;TP53INP1;;ZNF580;TONSL;THBS4;BRINP1;SERINC5;LRP2;MSH2;POSTN;;;PLSCR1;CILP;KRT19;EPAS1;FGF10;AKAP6;;EGLN3;AGTR1;REV3L;PCOLCE2;PARP10;ABCC9;IRAK3;H2AC6;H2BC4;;RFC3;;;;;HMGA2;;HIST2H2BE;;HMCN1;PDE4B;SC…
90	GO:0006955	BP	immune response	90/ 824	916/ 23771	0.0982533	3.63484e-19	8.71876e-16	ENSOARG00020000891;ENSOARG00020000946;ENSOARG00020001008;ENSOARG00020001251;ENSOARG00020002675;ENSOARG00020002694;ENSOARG00020002706;ENSOARG00020002879;ENSOARG00020002903;ENSOARG00020002961;ENSOARG00020002968;ENSOARG00020003046;ENSOARG00020003248;ENSOARG00020003281;ENSOARG00020003289;ENSOARG00020003374;ENSOARG00020003473;ENSOARG00020003520;ENSOARG00020003711;ENSOARG00020003849;ENSOARG00020004451;…	eIF2aK2;PTX3;TNFSF10;EPHB6;MX2;IL23A;MX1;ITGB8;CXCL6;;;SHFL;DHX58;;;TNFSF13B;;;TRIM5;;SERINC5;MSH2;;PLSCR1;ABCC9;H2BC4;;;;;;;HIST2H2BE;;;;IFIT2;IFIT3;FYB1;;;IRF8;;IFIH1;Bst-2B;BST-2A;IL15;CXCR4;;;;MOV10;BATF2;ISG15;IRF7;TNFSF4;RNF213;CYSLTR1;LYST;;;CCL2;OAS2;;;;;;;CYBB;IFI6;;FGL1;C1R;C1S;;;F2RL1;PYCARD;;BMP6;NLRC5;TAP2;PMAIP1;TAP1;OPRK1;PENK;STAT1;;
81	GO:0051707	BP	response to other organism	81/ 824	804/ 23771	0.100746	5.76623e-18	1.18554e-14	ENSOARG00020000709;ENSOARG00020000891;ENSOARG00020000946;ENSOARG00020002675;ENSOARG00020002694;ENSOARG00020002706;ENSOARG00020002879;ENSOARG00020002903;ENSOARG00020003046;ENSOARG00020003248;ENSOARG00020003281;ENSOARG00020003473;ENSOARG00020003520;ENSOARG00020003711;ENSOARG00020003849;ENSOARG00020004451;ENSOARG00020005281;ENSOARG00020005334;ENSOARG00020006172;ENSOARG00020006358;ENSOARG00020006387;…	GSDME;eIF2aK2;PTX3;MX2;IL23A;MX1;ITGB8;CXCL6;SHFL;DHX58;;;;TRIM5;;SERINC5;;PLSCR1;ABCC9;H2BC4;;;;;;HMGA2;;HIST2H2BE;;HMCN1;;VIL1;CA3;;ACTA2;IFIT2;IFIT3;;KRT8;;IRF8;;IFIH1;Bst-2B;BST-2A;;;;HYAL1;MOV10;BATF2;ISG15;IRF7;RNF213;LYST;;;OAS2;;;;;IFI44;;;GPC3;CYBB;IFI6;C1S;;;F2RL1;PYCARD;;GPM6A;NLRC5;PMAIP1;OPRK1;PENK;STAT1;
28	GO:0006260	BP	DNA replication	28/ 824	109/ 23771	0.256881	4.75094e-17	6.21595e-14	ENSOARG00020000265;ENSOARG00020000418;ENSOARG00020002282;ENSOARG00020003178;ENSOARG00020003908;ENSOARG00020006444;ENSOARG00020007895;ENSOARG00020008931;ENSOARG00020009057;ENSOARG00020009486;ENSOARG00020011429;ENSOARG00020011991;ENSOARG00020012369;ENSOARG00020012782;ENSOARG00020014185;ENSOARG00020014361;ENSOARG00020016237;ENSOARG00020016734;ENSOARG00020017147;ENSOARG00020017260;ENSOARG00020018340;…	;RFC4;PRIM1;TNFRSF6B;POLD3;RFC3;ORC1;GINS3;GINS1;GINS2;TICRR;PCNA;MCM6;;LIG1;CHAF1A;POLD1;;RMI2;FEN1;MCM2;MCM3;RFC2;MCM5;POLE;NFIA;MCM4;GINS4
96	GO:0005615	CC	extracellular space	96/ 824	1114/ 23771	0.0861759	1.44375e-16	7.99474e-14	ENSOARG00020000199;ENSOARG00020000651;ENSOARG00020000799;ENSOARG00020000946;ENSOARG00020000981;ENSOARG00020001008;ENSOARG00020001312;ENSOARG00020001392;ENSOARG00020001703;ENSOARG00020002344;ENSOARG00020002561;ENSOARG00020002594;ENSOARG00020002694;ENSOARG00020002749;ENSOARG00020002903;ENSOARG00020002961;ENSOARG00020002968;ENSOARG00020003139;ENSOARG00020003289;ENSOARG00020003374;ENSOARG00020003939;…	EFEMP1;SEMA3D;SVEP1;PTX3;SEMA3E;TNFSF10;ASPN;INHBE;GC;FNDC4;SERPINI1;IGFBP3;IL23A;AFP;CXCL6;;;CPQ;;TNFSF13B;GPT;THBS4;POSTN;CILP;FGF10;FGF7;KCP;CDH13;TG;H2BC4;;;;;HIST2H2BE;;;IGF2;;SELP;SELE;;PTGIS;BDNF;FGF2;FAP;CCN5;IL15;ANGPTL4;COL3A1;;;FBLN5;SLIT3;HYAL1;LRRN1;PI15;TNFSF4;CRISPLD1;KIT;ANGPT1;LGI4;WNT5B;PLTP;COL4A5;FRZB;RBP4;CCL2;SFRP2;TNFRSF11B;SOLD1;COL4A6;SCUBE2;CLEC11A;;HBEGF;IFI35;;;ANGPTL5…
68	GO:0098542	BP	defense response to other organism	68/ 824	626/ 23771	0.108626	6.88216e-17	8.254e-14	ENSOARG00020000891;ENSOARG00020000946;ENSOARG00020002675;ENSOARG00020002694;ENSOARG00020002706;ENSOARG00020002903;ENSOARG00020003046;ENSOARG00020003248;ENSOARG00020003281;ENSOARG00020003473;ENSOARG00020003520;ENSOARG00020003711;ENSOARG00020003849;ENSOARG00020004451;ENSOARG00020005281;ENSOARG00020005334;ENSOARG00020006172;ENSOARG00020006358;ENSOARG00020006545;ENSOARG00020006589;ENSOARG00020006624;…	eIF2aK2;PTX3;MX2;IL23A;MX1;CXCL6;SHFL;DHX58;;;;TRIM5;;SERINC5;;PLSCR1;ABCC9;H2BC4;;;;;;HIST2H2BE;;;;IFIT2;IFIT3;;;IRF8;;IFIH1;Bst-2B;BST-2A;;;;MOV10;BATF2;ISG15;IRF7;RNF213;LYST;;;OAS2;;;;;;;CYBB;IFI6;C1S;;;F2RL1;PYCARD;;NLRC5;PMAIP1;OPRK1;PENK;STAT1;
86	GO:0043207	BP	response to external biotic stimulus	86/ 824	926/ 23771	0.0928726	7.60933e-17	8.42412e-14	ENSOARG00020000709;ENSOARG00020000891;ENSOARG00020000946;ENSOARG00020002675;ENSOARG00020002682;ENSOARG00020002694;ENSOARG00020002706;ENSOARG00020002879;ENSOARG00020002903;ENSOARG00020003046;ENSOARG00020003248;ENSOARG00020003281;ENSOARG00020003473;ENSOARG00020003520;ENSOARG00020003711;ENSOARG00020003849;ENSOARG00020004451;ENSOARG00020005281;ENSOARG00020005334;ENSOARG00020006172;ENSOARG00020006254;…	GSDME;eIF2aK2;PTX3;MX2;ABCA1;IL23A;MX1;ITGB8;CXCL6;SHFL;DHX58;;;;TRIM5;;SERINC5;;PLSCR1;ABCC9;IRAK3;H2BC4;;;;;;HMGA2;;HIST2H2BE;;HMCN1;PDE4B;;VIL1;CA3;;ACTA2;IFIT2;IFIT3;;KRT8;;IRF8;;IFIH1;Bst-2B;BST-2A;;;;HYAL1;MOV10;BATF2;ISG15;IRF7;TNFSF4;RNF213;LYST;;;OAS2;;;;;IFI44;;;GPC3;CYBB;IFI6;C1S;;;F2RL1;PYCARD;;GPM6A;NLRC5;TAP2;PMAIP1;OPRK1;PENK;STAT1;
85	GO:0044419	BP	biological process involved in interspecies interaction between organisms	85/ 824	928/ 23771	0.0915948	2.6623e-16	2.73684e-13	ENSOARG00020000709;ENSOARG00020000891;ENSOARG00020000946;ENSOARG00020002675;ENSOARG00020002694;ENSOARG00020002706;ENSOARG00020002879;ENSOARG00020002903;ENSOARG00020003046;ENSOARG00020003248;ENSOARG00020003281;ENSOARG00020003473;ENSOARG00020003520;ENSOARG00020003711;ENSOARG00020003849;ENSOARG00020004451;ENSOARG00020005281;ENSOARG00020005334;ENSOARG00020005782;ENSOARG00020006172;ENSOARG00020006358;…	GSDME;eIF2aK2;PTX3;MX2;IL23A;MX1;ITGB8;CXCL6;SHFL;DHX58;;;;TRIM5;;SERINC5;;PLSCR1;AGTR1;ABCC9;H2BC4;;;;;;HMGA2;;HIST2H2BE;;HMCN1;;VIL1;CA3;;ACTA2;IFIT2;IFIT3;;KRT8;;IRF8;;IFIH1;Bst-2B;BST-2A;;;;HYAL1;MOV10;BATF2;ISG15;IRF7;RNF213;LYST;;;OAS2;;;;NECTIN4;;IFI44;;;GPC3;CYBB;IFI6;C1S;;;F2RL1;ZNF502;PYCARD;;GPM6A;NLRC5;PMAIP1;OPRK1;PENK;STAT1;;TFAP4
169	GO:0006950	BP	response to stress	169/ 824	2601/ 23771	0.064975	4.22332e-16	4.05213e-13	ENSOARG00020000075;ENSOARG00020000157;ENSOARG00020000229;ENSOARG00020000891;ENSOARG00020000946;ENSOARG00020001251;ENSOARG00020001855;ENSOARG00020002605;ENSOARG00020002674;ENSOARG00020002675;ENSOARG00020002682;ENSOARG00020002694;ENSOARG00020002706;ENSOARG00020002903;ENSOARG00020002961;ENSOARG00020002968;ENSOARG00020003046;ENSOARG00020003178;ENSOARG00020003248;ENSOARG00020003281;ENSOARG00020003289;…	ZMAT3;MYLK;PNPT1;eIF2aK2;PTX3;EPHB6;BMT2;TIMELESS;;MX2;ABCA1;IL23A;MX1;CXCL6;;;SHFL;TNFRSF6B;DHX58;;;;;TRIM5;GRIN2C;TP53INP1;;ZNF580;TONSL;THBS4;BRINP1;SERINC5;MSH2;;;PLSCR1;EPAS1;FGF10;EGLN3;AGTR1;REV3L;PARP10;ABCC9;H2AC6;H2BC4;;RFC3;;;;;HMGA2;;HIST2H2BE;;SCN2A;;;;SELP;AUNIP;IFIT2;IFIT3;;;PARP9;;;GINS2;RAD51AP1;IRF8;;PTGIS;FGF2;IFIH1;Bst-2B;;CLSPN;BST-2A;TICRR;TNFRSF4;PCNA;FOXM1;E2F1;CXCR4;MCM6;…
108	GO:0009605	BP	response to external stimulus	108/ 824	1362/ 23771	0.0792952	6.12571e-16	5.51008e-13	ENSOARG00020000709;ENSOARG00020000891;ENSOARG00020000946;ENSOARG00020001855;ENSOARG00020002671;ENSOARG00020002674;ENSOARG00020002675;ENSOARG00020002682;ENSOARG00020002694;ENSOARG00020002706;ENSOARG00020002879;ENSOARG00020002903;ENSOARG00020003046;ENSOARG00020003248;ENSOARG00020003281;ENSOARG00020003473;ENSOARG00020003520;ENSOARG00020003711;ENSOARG00020003849;ENSOARG00020004451;ENSOARG00020004992;…	GSDME;eIF2aK2;PTX3;BMT2;COL11A1;;MX2;ABCA1;IL23A;MX1;ITGB8;CXCL6;SHFL;DHX58;;;;TRIM5;;SERINC5;POSTN;;;PLSCR1;ABCC9;IRAK3;H2BC4;;;;;;HMGA2;;HIST2H2BE;;HMCN1;PDE4B;;VIL1;CA3;;ACTA2;IFIT2;IFIT3;;KRT8;;SEMA5B;IRF8;;SLC8A1;;ADORA2B;TMEM150C;IFIH1;Bst-2B;BST-2A;;COL3A1;;;;HYAL1;MOV10;BATF2;ISG15;IRF7;TNFSF4;GRIN2A;KIT;RNF213;LYST;;;OAS2;SFRP2;;;;FOS;;IFI44;;;GPC3;CYBB;IFI6;NR4A2;C1S;;;CLPSL2;F2RL1;SESN…
86	GO:0009607	BP	response to biotic stimulus	86/ 824	966/ 23771	0.0890269	9.45392e-16	8.00358e-13	ENSOARG00020000709;ENSOARG00020000891;ENSOARG00020000946;ENSOARG00020002675;ENSOARG00020002682;ENSOARG00020002694;ENSOARG00020002706;ENSOARG00020002879;ENSOARG00020002903;ENSOARG00020003046;ENSOARG00020003248;ENSOARG00020003281;ENSOARG00020003473;ENSOARG00020003520;ENSOARG00020003711;ENSOARG00020003849;ENSOARG00020004451;ENSOARG00020005281;ENSOARG00020005334;ENSOARG00020006172;ENSOARG00020006254;…	GSDME;eIF2aK2;PTX3;MX2;ABCA1;IL23A;MX1;ITGB8;CXCL6;SHFL;DHX58;;;;TRIM5;;SERINC5;;PLSCR1;ABCC9;IRAK3;H2BC4;;;;;;HMGA2;;HIST2H2BE;;HMCN1;PDE4B;;VIL1;CA3;;ACTA2;IFIT2;IFIT3;;KRT8;;IRF8;;IFIH1;Bst-2B;BST-2A;;;;HYAL1;MOV10;BATF2;ISG15;IRF7;TNFSF4;RNF213;LYST;;;OAS2;;;;;IFI44;;;GPC3;CYBB;IFI6;C1S;;;F2RL1;PYCARD;;GPM6A;NLRC5;TAP2;PMAIP1;OPRK1;PENK;STAT1;
112	GO:0002376	BP	immune system process	112/ 824	1449/ 23771	0.0772947	1.36169e-15	1.08875e-12	ENSOARG00020000891;ENSOARG00020000946;ENSOARG00020001008;ENSOARG00020001251;ENSOARG00020002051;ENSOARG00020002675;ENSOARG00020002694;ENSOARG00020002706;ENSOARG00020002879;ENSOARG00020002903;ENSOARG00020002961;ENSOARG00020002968;ENSOARG00020003046;ENSOARG00020003248;ENSOARG00020003281;ENSOARG00020003289;ENSOARG00020003374;ENSOARG00020003473;ENSOARG00020003520;ENSOARG00020003711;ENSOARG00020003849;…	eIF2aK2;PTX3;TNFSF10;EPHB6;;MX2;IL23A;MX1;ITGB8;CXCL6;;;SHFL;DHX58;;;TNFSF13B;;;TRIM5;;SERINC5;;;MSH2;;;PLSCR1;ABCC9;H2BC4;;;;;;;HIST2H2BE;;PDE4B;;;SELP;IFIT2;IFIT3;;FYB1;;;IRF9;IRF8;;IFIH1;Bst-2B;BST-2A;IL15;;CXCR4;;;;MOV10;BATF2;ISG15;TRPM2;IRF7;TNFSF4;KIT;RNF213;NCKAP1L;CYSLTR1;LYST;;;CCL2;OAS2;;;;HELLS;RO60;;;;CYBB;IFI6;IFI35;;PLCL2;FGL1;C1R;C1S;;;F2RL1;IL16;PYCARD;SH2B2;;TCIM;BMP6;NLRC5;TAP2…
10	GO:0071162	CC	CMG complex	10/ 824	11/ 23771	0.909091	2.53199e-14	6.76766e-12	ENSOARG00020006078;ENSOARG00020008931;ENSOARG00020009057;ENSOARG00020009486;ENSOARG00020012369;ENSOARG00020018340;ENSOARG00020019991;ENSOARG00020020578;ENSOARG00020024419;ENSOARG00020024828	CDC45;GINS3;GINS1;GINS2;MCM6;MCM2;MCM3;MCM5;MCM4;GINS4
10	GO:0031261	CC	DNA replication preinitiation complex	10/ 824	11/ 23771	0.909091	2.53199e-14	6.76766e-12	ENSOARG00020006078;ENSOARG00020008931;ENSOARG00020009057;ENSOARG00020009486;ENSOARG00020012369;ENSOARG00020018340;ENSOARG00020019991;ENSOARG00020020578;ENSOARG00020024419;ENSOARG00020024828	CDC45;GINS3;GINS1;GINS2;MCM6;MCM2;MCM3;MCM5;MCM4;GINS4
225	GO:0032502	BP	developmental process	225/ 824	4016/ 23771	0.0560259	2.28681e-14	1.7322e-11	ENSOARG00020000082;ENSOARG00020000157;ENSOARG00020000199;ENSOARG00020000229;ENSOARG00020000257;ENSOARG00020000265;ENSOARG00020000275;ENSOARG00020000548;ENSOARG00020000709;ENSOARG00020000764;ENSOARG00020000799;ENSOARG00020000951;ENSOARG00020000981;ENSOARG00020001120;ENSOARG00020001159;ENSOARG00020001312;ENSOARG00020001449;ENSOARG00020001751;ENSOARG00020002051;ENSOARG00020002079;ENSOARG00020002274;…	HIVEP3;MYLK;EFEMP1;PNPT1;HOXD3;;HOXD4;CNTN1;GSDME;IGSF3;SVEP1;PLXNA4;SEMA3E;TENT5C;ASF1B;ASPN;IQCG;SCIN;;LGR5;PTPRZ1;IGFBP3;TIMELESS;COL11A1;;FBN2;;RIPK4;ITGB8;GJA5;NTNG1;TNFSF13B;ESRRB;KIF26B;GADD45G;LAMC2;ID1;;;TRPC4;FOXS1;PTER;TMEM119;LRP2;MSH2;POSTN;EPCAM;;KRT17;KRT19;EPAS1;TSSK1B;FGF10;;FGF7;AGTR1;KCP;CDH13;TG;HIST1H1T;;HMGA2;FRY;FRAS1;;;SCN2A;VIL1;JADE2;MYO7A;ATP2C2;IGF2;PRKCZ;;DACT1;MFAP5;…
382	GO:0005515	MF	protein binding	382/ 824	8003/ 23771	0.0477321	1.8533e-14	8.24347e-11	ENSOARG00020000157;ENSOARG00020000199;ENSOARG00020000265;ENSOARG00020000286;ENSOARG00020000497;ENSOARG00020000548;ENSOARG00020000651;ENSOARG00020000780;ENSOARG00020000796;ENSOARG00020000891;ENSOARG00020000946;ENSOARG00020000951;ENSOARG00020000965;ENSOARG00020000981;ENSOARG00020001008;ENSOARG00020001159;ENSOARG00020001164;ENSOARG00020001172;ENSOARG00020001251;ENSOARG00020001277;ENSOARG00020001301;…	MYLK;EFEMP1;;RTP4;DUSP2;CNTN1;SEMA3D;;PIK3R3;eIF2aK2;PTX3;PLXNA4;NR4A3;SEMA3E;TNFSF10;ASF1B;USF3;KCNAB1;EPHB6;;ECM2;ASPN;OGN;INHBE;IQCG;ROBO1;DCK;GC;PHC3;NPFFR2;SCIN;FNBP1;;LGR5;DOCK4;PTPRZ1;LRRC58;FNDC4;STXBP5L;;IGFBP3;TIMELESS;MX2;ABCA1;BCHE;MAGI2;IL23A;MX1;RIPK4;ITGB8;CXCL6;;;ABCG1;CPQ;NTNG1;TNFRSF6B;PPFIA4;;;;TNFSF13B;TRIM5;LYPD5;FMOD;;KPNA5;KIF26B;STXBP6;TONSL;THBS4;LAMC2;RYR3;ID1;CCDC92;;;;…
40	GO:0031012	CC	extracellular matrix	40/ 824	304/ 23771	0.131579	4.60902e-13	8.62348e-11	ENSOARG00020000199;ENSOARG00020000946;ENSOARG00020001301;ENSOARG00020001312;ENSOARG00020002274;ENSOARG00020002671;ENSOARG00020002708;ENSOARG00020003765;ENSOARG00020003825;ENSOARG00020004359;ENSOARG00020004380;ENSOARG00020004992;ENSOARG00020005334;ENSOARG00020005386;ENSOARG00020005559;ENSOARG00020006780;ENSOARG00020007150;ENSOARG00020008398;ENSOARG00020009421;ENSOARG00020011297;ENSOARG00020013214;…	EFEMP1;PTX3;ECM2;ASPN;PTPRZ1;COL11A1;FBN2;GPC6;FMOD;THBS4;LAMC2;POSTN;PLSCR1;CILP;FGF10;FRAS1;HMCN1;MFAP5;ACAN;CCN5;ANGPTL4;COL3A1;FBLN5;LRRN1;;COL4A5;;TNFRSF11B;COL4A6;FGFR2;GPC3;LAMB3;ANGPTL5;FGL1;MATN2;TINAG;SFRP1;;LAMA3;NPNT
40	GO:0030312	CC	external encapsulating structure	40/ 824	305/ 23771	0.131148	5.13302e-13	8.73081e-11	ENSOARG00020000199;ENSOARG00020000946;ENSOARG00020001301;ENSOARG00020001312;ENSOARG00020002274;ENSOARG00020002671;ENSOARG00020002708;ENSOARG00020003765;ENSOARG00020003825;ENSOARG00020004359;ENSOARG00020004380;ENSOARG00020004992;ENSOARG00020005334;ENSOARG00020005386;ENSOARG00020005559;ENSOARG00020006780;ENSOARG00020007150;ENSOARG00020008398;ENSOARG00020009421;ENSOARG00020011297;ENSOARG00020013214;…	EFEMP1;PTX3;ECM2;ASPN;PTPRZ1;COL11A1;FBN2;GPC6;FMOD;THBS4;LAMC2;POSTN;PLSCR1;CILP;FGF10;FRAS1;HMCN1;MFAP5;ACAN;CCN5;ANGPTL4;COL3A1;FBLN5;LRRN1;;COL4A5;;TNFRSF11B;COL4A6;FGFR2;GPC3;LAMB3;ANGPTL5;FGL1;MATN2;TINAG;SFRP1;;LAMA3;NPNT
270	GO:0048518	BP	positive regulation of biological process	270/ 824	5199/ 23771	0.0519331	2.10429e-13	1.37659e-10	ENSOARG00020000082;ENSOARG00020000157;ENSOARG00020000222;ENSOARG00020000229;ENSOARG00020000257;ENSOARG00020000275;ENSOARG00020000418;ENSOARG00020000548;ENSOARG00020000651;ENSOARG00020000709;ENSOARG00020000780;ENSOARG00020000796;ENSOARG00020000891;ENSOARG00020000946;ENSOARG00020000965;ENSOARG00020000981;ENSOARG00020001008;ENSOARG00020001120;ENSOARG00020001164;ENSOARG00020001251;ENSOARG00020001301;…	HIVEP3;MYLK;NCAPH;PNPT1;HOXD3;HOXD4;RFC4;CNTN1;SEMA3D;GSDME;;PIK3R3;eIF2aK2;PTX3;NR4A3;SEMA3E;TNFSF10;TENT5C;USF3;EPHB6;ECM2;INHBE;ROBO1;SCIN;;LGR5;DOCK4;IGFBP3;TIMELESS;ABCA1;MAGI2;IL23A;FBN2;POU2F1;ITGB8;ABCG1;DHX58;;;TNFSF13B;TP53INP1;;ZNF580;KIF26B;GADD45G;THBS4;LAMC2;BRINP1;;;FOXS1;TMEM119;LRP2;MSH2;EPCAM;HCK;;CDK2;PLSCR1;NOP2;EPAS1;FGF10;AKAP6;PRDM16;FGF7;EGLN3;AGTR1;KCP;CDH13;PCOLCE2;IRAK3…
30	GO:0062023	CC	collagen-containing extracellular matrix	30/ 824	184/ 23771	0.163043	1.60675e-12	2.14731e-10	ENSOARG00020000199;ENSOARG00020001301;ENSOARG00020002274;ENSOARG00020002708;ENSOARG00020003765;ENSOARG00020003825;ENSOARG00020004359;ENSOARG00020004380;ENSOARG00020004992;ENSOARG00020005334;ENSOARG00020005386;ENSOARG00020005559;ENSOARG00020006780;ENSOARG00020007150;ENSOARG00020009421;ENSOARG00020013214;ENSOARG00020013296;ENSOARG00020013651;ENSOARG00020017079;ENSOARG00020018448;ENSOARG00020018761;…	EFEMP1;ECM2;PTPRZ1;FBN2;GPC6;FMOD;THBS4;LAMC2;POSTN;PLSCR1;CILP;FGF10;FRAS1;HMCN1;ACAN;ANGPTL4;COL3A1;FBLN5;COL4A5;COL4A6;FGFR2;GPC3;LAMB3;ANGPTL5;FGL1;MATN2;TINAG;SFRP1;LAMA3;NPNT
598	GO:0005488	MF	binding	598/ 824	14408/ 23771	0.0415047	3.03472e-13	4.49947e-10	ENSOARG00020000065;ENSOARG00020000075;ENSOARG00020000082;ENSOARG00020000157;ENSOARG00020000199;ENSOARG00020000222;ENSOARG00020000229;ENSOARG00020000257;ENSOARG00020000265;ENSOARG00020000275;ENSOARG00020000286;ENSOARG00020000418;ENSOARG00020000497;ENSOARG00020000548;ENSOARG00020000643;ENSOARG00020000651;ENSOARG00020000709;ENSOARG00020000768;ENSOARG00020000780;ENSOARG00020000796;ENSOARG00020000799;…	DTYMK;ZMAT3;HIVEP3;MYLK;EFEMP1;NCAPH;PNPT1;HOXD3;;HOXD4;RTP4;RFC4;DUSP2;CNTN1;GTPBP8;SEMA3D;GSDME;;;PIK3R3;SVEP1;eIF2aK2;PTX3;PLXNA4;GPATCH11;NR4A3;SEMA3E;TNFSF10;;COL5A3;ASF1B;USF3;KCNAB1;EPHB6;;;ECM2;ASPN;OGN;INHBE;IQCG;ROBO1;DCK;GC;PHC3;NPFFR2;SCIN;FNBP1;BMT2;ADPRH;;ZC3H6;;LGR5;DOCK4;PTPRZ1;PRIM1;LRRC58;FNDC4;STXBP5L;;HDAC9;IGFBP3;TIMELESS;;MX2;ABCA1;BCHE;MAGI2;IL23A;MX1;FBN2;GUCY2C;POU2F1;AFP…
95	GO:0005102	MF	signaling receptor binding	95/ 824	1253/ 23771	0.075818	8.49596e-13	9.44751e-10	ENSOARG00020000199;ENSOARG00020000286;ENSOARG00020000651;ENSOARG00020000981;ENSOARG00020001008;ENSOARG00020001335;ENSOARG00020001392;ENSOARG00020001750;ENSOARG00020002182;ENSOARG00020002274;ENSOARG00020002682;ENSOARG00020002689;ENSOARG00020002694;ENSOARG00020002879;ENSOARG00020002903;ENSOARG00020002961;ENSOARG00020002968;ENSOARG00020003289;ENSOARG00020003374;ENSOARG00020004359;ENSOARG00020004380;…	EFEMP1;RTP4;SEMA3D;SEMA3E;TNFSF10;OGN;INHBE;NPFFR2;DOCK4;PTPRZ1;ABCA1;MAGI2;IL23A;ITGB8;CXCL6;;;;TNFSF13B;THBS4;LAMC2;;;PLSCR1;FGF10;FGF7;AGTR1;TG;;;;;GPNMB;;;IGF2;SEMA5B;;BDNF;FGF2;FAP;CCN5;FGF22;MTSS1;IL15;PCNA;LY6E;;ANGPTL4;COL3A1;;;SLIT3;ISG15;TNFSF4;RSPO2;ANGPT1;WNT5B;;ITGA5;CCL2;SFRP2;;BEX5;CLEC11A;HMGA1;STC2;AR;HBEGF;;PLCL2;FGL1;SEMA5A;NGF;;;VEGFA;EDN1;IL16;PYCARD;SEMA7A;ABCA12;SH2B2;;TCIM…
128	GO:0042221	BP	response to chemical	128/ 824	1989/ 23771	0.0643539	6.10765e-12	3.66255e-09	ENSOARG00020000065;ENSOARG00020000157;ENSOARG00020000229;ENSOARG00020000709;ENSOARG00020000891;ENSOARG00020002344;ENSOARG00020002594;ENSOARG00020002605;ENSOARG00020002675;ENSOARG00020002682;ENSOARG00020002706;ENSOARG00020002724;ENSOARG00020002727;ENSOARG00020002903;ENSOARG00020002982;ENSOARG00020003046;ENSOARG00020003108;ENSOARG00020003289;ENSOARG00020003599;ENSOARG00020003806;ENSOARG00020004038;…	DTYMK;MYLK;PNPT1;GSDME;eIF2aK2;FNDC4;IGFBP3;TIMELESS;MX2;ABCA1;MX1;GUCY2C;;CXCL6;GJA5;SHFL;ABCG1;;NT5E;TP53INP1;ZNF580;THBS4;BRINP1;LRP2;POSTN;;PLSCR1;CILP;KRT19;EPAS1;AKAP6;;EGLN3;PCOLCE2;ABCC9;IRAK3;;RFC3;PDE4B;SCN2A;VIL1;;CDH1;IFIT2;IFIT3;SELE;;;KLF5;;GHRHR;IRF8;;PTGIS;IFIH1;TRPM6;ABTB2;PCNA;E2F1;CXCR4;GRIA4;RFTN2;DDX11;HSPA1L;SLC34A1;PTPRN;COL3A1;XAF1;SLIT3;HYAL1;ISG15;TRPM2;CALCRL;TNFSF4;NR4…
94	GO:0005576	CC	extracellular region	94/ 824	1319/ 23771	0.0712661	3.26355e-11	4.07073e-09	ENSOARG00020000420;ENSOARG00020000799;ENSOARG00020000946;ENSOARG00020001312;ENSOARG00020001335;ENSOARG00020001392;ENSOARG00020002344;ENSOARG00020002594;ENSOARG00020002687;ENSOARG00020002694;ENSOARG00020002708;ENSOARG00020002749;ENSOARG00020002903;ENSOARG00020002961;ENSOARG00020002968;ENSOARG00020003139;ENSOARG00020003825;ENSOARG00020004359;ENSOARG00020004510;ENSOARG00020005386;ENSOARG00020005559;…	TMPRSS11D;SVEP1;PTX3;ASPN;OGN;INHBE;FNDC4;IGFBP3;BCHE;IL23A;FBN2;AFP;CXCL6;;;CPQ;FMOD;THBS4;;CILP;FGF10;FGF7;PCOLCE2;TG;;;;;HMCN1;;IGF2;;MFAP5;ACAN;LECT2;COL12A1;BDNF;FGF2;ARSK;CCN5;FGF22;IL15;SBSPON;ST14;ANGPTL4;COL3A1;;;SLIT3;ISG15;PI15;CRISPLD1;RSPO2;LGI4;WNT5B;CHRDL1;;PLTP;FRZB;RBP4;CCL2;SFRP2;;PRSS35;CRYAB;HTRA3;CLEC11A;FNDC5;CILP2;STC2;;;;FGL1;;NGF;;;NOG;CLPSL2;;EDN1;ADAMTS16;PYCARD;;SFRP1;…
106	GO:0030154	BP	cell differentiation	106/ 824	1556/ 23771	0.0681234	2.04655e-11	1.17816e-08	ENSOARG00020000082;ENSOARG00020000275;ENSOARG00020000709;ENSOARG00020001159;ENSOARG00020002051;ENSOARG00020002079;ENSOARG00020002274;ENSOARG00020002594;ENSOARG00020002671;ENSOARG00020002674;ENSOARG00020002879;ENSOARG00020003374;ENSOARG00020004157;ENSOARG00020004462;ENSOARG00020004677;ENSOARG00020004730;ENSOARG00020004737;ENSOARG00020004818;ENSOARG00020004848;ENSOARG00020004936;ENSOARG00020005022;…	HIVEP3;HOXD4;GSDME;ASF1B;;LGR5;PTPRZ1;IGFBP3;COL11A1;;ITGB8;TNFSF13B;GADD45G;ID1;;;TRPC4;PTER;TMEM119;MSH2;EPCAM;;KRT17;KRT19;EPAS1;FGF10;;FGF7;KCP;HIST1H1T;;HMGA2;;VIL1;MYO7A;IGF2;;DAB2;KLF5;KRT8;SEMA5B;IRF8;ELL3;COL12A1;FGF2;IL15;PCNA;CXCR4;EHF;ST14;COL3A1;ITGA8;BATF2;TRPM2;NR4A1;GRIN2A;RSPO2;KIT;ANGPT1;LGI4;WNT5B;SMARCA1;TFAP2B;;ITGA5;MYRF;ZFPM2;FRZB;SFRP2;;FOS;RHOB;SCUBE2;FAT1;AR;THRB;ETV4;GP…
244	GO:0048522	BP	positive regulation of cellular process	244/ 824	4753/ 23771	0.051336	2.23094e-11	1.23491e-08	ENSOARG00020000082;ENSOARG00020000157;ENSOARG00020000222;ENSOARG00020000229;ENSOARG00020000257;ENSOARG00020000275;ENSOARG00020000418;ENSOARG00020000548;ENSOARG00020000651;ENSOARG00020000709;ENSOARG00020000780;ENSOARG00020000796;ENSOARG00020000891;ENSOARG00020000946;ENSOARG00020000965;ENSOARG00020000981;ENSOARG00020001008;ENSOARG00020001164;ENSOARG00020001251;ENSOARG00020001301;ENSOARG00020001392;…	HIVEP3;MYLK;NCAPH;PNPT1;HOXD3;HOXD4;RFC4;CNTN1;SEMA3D;GSDME;;PIK3R3;eIF2aK2;PTX3;NR4A3;SEMA3E;TNFSF10;USF3;EPHB6;ECM2;INHBE;ROBO1;SCIN;;LGR5;DOCK4;IGFBP3;TIMELESS;ABCA1;MAGI2;IL23A;FBN2;POU2F1;ABCG1;DHX58;;;TNFSF13B;TP53INP1;;ZNF580;KIF26B;GADD45G;THBS4;LAMC2;BRINP1;;;TMEM119;LRP2;MSH2;EPCAM;HCK;;CDK2;PLSCR1;NOP2;EPAS1;FGF10;AKAP6;PRDM16;FGF7;EGLN3;AGTR1;KCP;CDH13;PCOLCE2;RFC3;;HMGA2;GPNMB;;VIL1;…
135	GO:0048869	BP	cellular developmental process	135/ 824	2190/ 23771	0.0616438	3.23476e-11	1.72425e-08	ENSOARG00020000082;ENSOARG00020000229;ENSOARG00020000275;ENSOARG00020000709;ENSOARG00020000951;ENSOARG00020001159;ENSOARG00020001449;ENSOARG00020002051;ENSOARG00020002079;ENSOARG00020002274;ENSOARG00020002594;ENSOARG00020002671;ENSOARG00020002674;ENSOARG00020002727;ENSOARG00020002879;ENSOARG00020003145;ENSOARG00020003374;ENSOARG00020004157;ENSOARG00020004462;ENSOARG00020004677;ENSOARG00020004730;…	HIVEP3;PNPT1;HOXD4;GSDME;PLXNA4;ASF1B;IQCG;;LGR5;PTPRZ1;IGFBP3;COL11A1;;;ITGB8;NTNG1;TNFSF13B;GADD45G;ID1;;;TRPC4;PTER;TMEM119;LRP2;MSH2;EPCAM;;KRT17;KRT19;EPAS1;TSSK1B;FGF10;;FGF7;KCP;HIST1H1T;;HMGA2;;VIL1;MYO7A;IGF2;;ACTA2;DAB2;FLI1;KLF5;KRT8;ACAN;SEMA5B;GHRHR;IRF8;MXRA8;ELL3;COL12A1;BDNF;FGF2;SLITRK2;IL15;PCNA;CXCR4;EHF;ST14;COL3A1;ITGA8;UGT8;BATF2;TRPM2;NR4A1;GRIN2A;RSPO2;KIT;ANGPT1;KLF7;LGI4…
33	GO:0006935	BP	chemotaxis	33/ 824	248/ 23771	0.133065	3.81733e-11	1.96211e-08	ENSOARG00020000651;ENSOARG00020000951;ENSOARG00020000981;ENSOARG00020001570;ENSOARG00020002182;ENSOARG00020002903;ENSOARG00020002961;ENSOARG00020002968;ENSOARG00020003289;ENSOARG00020005559;ENSOARG00020005708;ENSOARG00020005782;ENSOARG00020006387;ENSOARG00020007182;ENSOARG00020008975;ENSOARG00020009943;ENSOARG00020010451;ENSOARG00020012040;ENSOARG00020013676;ENSOARG00020014481;ENSOARG00020014807;…	SEMA3D;PLXNA4;SEMA3E;ROBO1;DOCK4;CXCL6;;;;FGF10;FGF7;AGTR1;;PDE4B;;LECT2;FGF2;CXCR4;SLIT3;TRPM2;NR4A1;KIT;ANGPT1;NCKAP1L;;CYSLTR1;CCL2;;HBEGF;;HOXB9;IL16;SEMA7A
94	GO:0042127	BP	regulation of cell population proliferation	94/ 824	1334/ 23771	0.0704648	4.81851e-11	2.39131e-08	ENSOARG00020000709;ENSOARG00020000891;ENSOARG00020000965;ENSOARG00020001570;ENSOARG00020001751;ENSOARG00020002079;ENSOARG00020002274;ENSOARG00020002594;ENSOARG00020002694;ENSOARG00020002724;ENSOARG00020003374;ENSOARG00020003806;ENSOARG00020004038;ENSOARG00020004359;ENSOARG00020004380;ENSOARG00020004848;ENSOARG00020004893;ENSOARG00020005022;ENSOARG00020005048;ENSOARG00020005077;ENSOARG00020005083;…	GSDME;eIF2aK2;NR4A3;ROBO1;SCIN;LGR5;PTPRZ1;IGFBP3;IL23A;GUCY2C;TNFSF13B;TP53INP1;ZNF580;THBS4;LAMC2;TMEM119;LRP2;EPCAM;HCK;;CDK2;NOP2;FGF10;FGF7;EGLN3;AGTR1;CDH13;PARP10;H2AC6;HMGA2;GPNMB;IGF2;;PBLD;IFIT3;KLF11;TET1;GHRHR;;ELL3;NUDT6;FGF2;FAP;IL15;FOXM1;E2F1;FGFR4;UHRF1;PTPRN;SLIT3;HYAL1;PTPRU;CALCRL;NR4A1;KIT;ANGPT1;SMARCA1;TFAP2B;NCKAP1L;;PKHD1;ZFPM2;EPHA4;FRZB;CCL2;SFRP2;;SCUBE2;FUT1;FGFR2;CLE…
33	GO:0042330	BP	taxis	33/ 824	251/ 23771	0.131474	5.28843e-11	2.53704e-08	ENSOARG00020000651;ENSOARG00020000951;ENSOARG00020000981;ENSOARG00020001570;ENSOARG00020002182;ENSOARG00020002903;ENSOARG00020002961;ENSOARG00020002968;ENSOARG00020003289;ENSOARG00020005559;ENSOARG00020005708;ENSOARG00020005782;ENSOARG00020006387;ENSOARG00020007182;ENSOARG00020008975;ENSOARG00020009943;ENSOARG00020010451;ENSOARG00020012040;ENSOARG00020013676;ENSOARG00020014481;ENSOARG00020014807;…	SEMA3D;PLXNA4;SEMA3E;ROBO1;DOCK4;CXCL6;;;;FGF10;FGF7;AGTR1;;PDE4B;;LECT2;FGF2;CXCR4;SLIT3;TRPM2;NR4A1;KIT;ANGPT1;NCKAP1L;;CYSLTR1;CCL2;;HBEGF;;HOXB9;IL16;SEMA7A
106	GO:0010033	BP	response to organic substance	106/ 824	1590/ 23771	0.0666667	8.78716e-11	4.07951e-08	ENSOARG00020000065;ENSOARG00020000229;ENSOARG00020000709;ENSOARG00020000891;ENSOARG00020002344;ENSOARG00020002594;ENSOARG00020002605;ENSOARG00020002675;ENSOARG00020002682;ENSOARG00020002706;ENSOARG00020002727;ENSOARG00020002903;ENSOARG00020002982;ENSOARG00020003046;ENSOARG00020003108;ENSOARG00020003289;ENSOARG00020003599;ENSOARG00020003806;ENSOARG00020004359;ENSOARG00020004440;ENSOARG00020004893;…	DTYMK;PNPT1;GSDME;eIF2aK2;FNDC4;IGFBP3;TIMELESS;MX2;ABCA1;MX1;;CXCL6;GJA5;SHFL;ABCG1;;NT5E;TP53INP1;THBS4;BRINP1;LRP2;POSTN;;PLSCR1;CILP;KRT19;AKAP6;;EGLN3;PCOLCE2;ABCC9;IRAK3;;RFC3;PDE4B;VIL1;CDH1;IFIT2;IFIT3;SELE;;;KLF5;;GHRHR;IRF8;;PTGIS;IFIH1;CXCR4;RFTN2;DDX11;HSPA1L;COL3A1;XAF1;SLIT3;HYAL1;ISG15;TRPM2;CALCRL;TNFSF4;NR4A1;GRIN2A;KIT;RAB15;TEX14;EPHA4;;;RBP4;MYBL2;CCL2;CRYAB;MCM2;COL4A6;HELLS;…
17	GO:0048525	BP	negative regulation of viral process	17/ 824	68/ 23771	0.25	1.09638e-10	4.93099e-08	ENSOARG00020000891;ENSOARG00020000946;ENSOARG00020002706;ENSOARG00020003046;ENSOARG00020005281;ENSOARG00020005334;ENSOARG00020006150;ENSOARG00020006589;ENSOARG00020006702;ENSOARG00020006787;ENSOARG00020010727;ENSOARG00020013083;ENSOARG00020014334;ENSOARG00020017125;ENSOARG00020017201;ENSOARG00020017574;ENSOARG00020025634	eIF2aK2;PTX3;MX1;SHFL;;PLSCR1;PARP10;;HMGA2;;IFIH1;LY6E;ISG15;;;OAS2;STAT1
447	GO:0050794	BP	regulation of cellular process	447/ 824	10295/ 23771	0.0434191	1.62967e-10	6.98994e-08	ENSOARG00020000082;ENSOARG00020000157;ENSOARG00020000199;ENSOARG00020000222;ENSOARG00020000229;ENSOARG00020000257;ENSOARG00020000275;ENSOARG00020000418;ENSOARG00020000548;ENSOARG00020000651;ENSOARG00020000709;ENSOARG00020000768;ENSOARG00020000780;ENSOARG00020000796;ENSOARG00020000799;ENSOARG00020000891;ENSOARG00020000946;ENSOARG00020000951;ENSOARG00020000965;ENSOARG00020000981;ENSOARG00020001008;…	HIVEP3;MYLK;EFEMP1;NCAPH;PNPT1;HOXD3;HOXD4;RFC4;CNTN1;SEMA3D;GSDME;;;PIK3R3;SVEP1;eIF2aK2;PTX3;PLXNA4;NR4A3;SEMA3E;TNFSF10;TENT5C;USF3;KCNAB1;EPHB6;;ECM2;ASPN;OGN;INHBE;ROBO1;PHC3;NPFFR2;SCIN;FNBP1;GPR85;BMT2;ZC3H6;;LGR5;DOCK4;TSPAN13;PTPRZ1;STXBP5L;SERPINI1;IGFBP3;TIMELESS;;MX2;ABCA1;MAGI2;IL23A;MX1;FBN2;GUCY2C;;POU2F1;AFP;RIPK4;ITGB8;CXCL6;GJA5;SHFL;ABCG1;NTNG1;TNFRSF6B;DHX58;;;TNFSF13B;ESRRB;G…
10	GO:0006268	BP	DNA unwinding involved in DNA replication	10/ 824	19/ 23771	0.526316	1.65132e-10	6.98994e-08	ENSOARG00020006078;ENSOARG00020008931;ENSOARG00020009057;ENSOARG00020009486;ENSOARG00020012369;ENSOARG00020018340;ENSOARG00020019991;ENSOARG00020020578;ENSOARG00020024419;ENSOARG00020024828	CDC45;GINS3;GINS1;GINS2;MCM6;MCM2;MCM3;MCM5;MCM4;GINS4
14	GO:0090329	BP	regulation of DNA-dependent DNA replication	14/ 824	45/ 23771	0.311111	1.99294e-10	8.19495e-08	ENSOARG00020000418;ENSOARG00020002605;ENSOARG00020005083;ENSOARG00020006444;ENSOARG00020008931;ENSOARG00020009057;ENSOARG00020009486;ENSOARG00020010026;ENSOARG00020011429;ENSOARG00020011991;ENSOARG00020020256;ENSOARG00020024828;ENSOARG00020024869;ENSOARG00020025926	RFC4;TIMELESS;CDK2;RFC3;GINS3;GINS1;GINS2;GMNN;TICRR;PCNA;RFC2;GINS4;FBXO5;E2F8
175	GO:0048583	BP	regulation of response to stimulus	175/ 824	3174/ 23771	0.0551355	2.11802e-10	8.46738e-08	ENSOARG00020000157;ENSOARG00020000229;ENSOARG00020000602;ENSOARG00020000651;ENSOARG00020000709;ENSOARG00020000891;ENSOARG00020000951;ENSOARG00020000981;ENSOARG00020001008;ENSOARG00020001312;ENSOARG00020001392;ENSOARG00020001570;ENSOARG00020001750;ENSOARG00020001855;ENSOARG00020002051;ENSOARG00020002079;ENSOARG00020002344;ENSOARG00020002594;ENSOARG00020002605;ENSOARG00020002682;ENSOARG00020002689;…	MYLK;PNPT1;;SEMA3D;GSDME;eIF2aK2;PLXNA4;SEMA3E;TNFSF10;ASPN;INHBE;ROBO1;NPFFR2;BMT2;;LGR5;FNDC4;IGFBP3;TIMELESS;ABCA1;MAGI2;IL23A;FBN2;;TNFRSF6B;DHX58;;;TNFSF13B;NT5E;GPC6;;ZNF580;GADD45G;THBS4;LRP2;MSH2;POSTN;;KLHL24;;PLSCR1;NOP2;CILP;FGF10;PRDM16;KCP;CDH13;IRAK3;RFC3;EFHD1;;HMGA2;;TEX15;PDE4B;ARHGAP25;VIL1;IGF2;PRKCZ;SCAI;;PBLD;DACT1;SELP;AUNIP;DAB2;;PARP9;;;RAD51AP1;GHRHR;ELL3;ADORA2B;PTGIS;FG…
13	GO:0045071	BP	negative regulation of viral genome replication	13/ 824	38/ 23771	0.342105	2.30666e-10	8.97228e-08	ENSOARG00020000891;ENSOARG00020002706;ENSOARG00020003046;ENSOARG00020005334;ENSOARG00020006150;ENSOARG00020006589;ENSOARG00020006702;ENSOARG00020006787;ENSOARG00020010727;ENSOARG00020014334;ENSOARG00020017125;ENSOARG00020017201;ENSOARG00020017574	eIF2aK2;MX1;SHFL;PLSCR1;PARP10;;HMGA2;;IFIH1;ISG15;;;OAS2
48	GO:0048018	MF	receptor ligand activity	48/ 824	509/ 23771	0.0943026	4.04048e-10	1.99689e-07	ENSOARG00020000651;ENSOARG00020000981;ENSOARG00020001008;ENSOARG00020001335;ENSOARG00020001392;ENSOARG00020002694;ENSOARG00020002903;ENSOARG00020002961;ENSOARG00020002968;ENSOARG00020003289;ENSOARG00020003374;ENSOARG00020004359;ENSOARG00020005559;ENSOARG00020005708;ENSOARG00020006257;ENSOARG00020006387;ENSOARG00020006545;ENSOARG00020006624;ENSOARG00020006667;ENSOARG00020006751;ENSOARG00020006881;…	SEMA3D;SEMA3E;TNFSF10;OGN;INHBE;IL23A;CXCL6;;;;TNFSF13B;THBS4;FGF10;FGF7;TG;;;;;GPNMB;;;IGF2;BDNF;FGF2;FGF22;IL15;;;TNFSF4;WNT5B;CCL2;SFRP2;CLEC11A;STC2;HBEGF;;NGF;;;VEGFA;EDN1;IL16;SEMA7A;;BMP6;PENK;
471	GO:0050789	BP	regulation of biological process	471/ 824	11095/ 23771	0.0424516	8.77889e-10	3.09648e-07	ENSOARG00020000075;ENSOARG00020000082;ENSOARG00020000157;ENSOARG00020000199;ENSOARG00020000222;ENSOARG00020000229;ENSOARG00020000257;ENSOARG00020000275;ENSOARG00020000418;ENSOARG00020000548;ENSOARG00020000602;ENSOARG00020000651;ENSOARG00020000709;ENSOARG00020000768;ENSOARG00020000780;ENSOARG00020000796;ENSOARG00020000799;ENSOARG00020000891;ENSOARG00020000946;ENSOARG00020000951;ENSOARG00020000965;…	ZMAT3;HIVEP3;MYLK;EFEMP1;NCAPH;PNPT1;HOXD3;HOXD4;RFC4;CNTN1;;SEMA3D;GSDME;;;PIK3R3;SVEP1;eIF2aK2;PTX3;PLXNA4;NR4A3;SEMA3E;TNFSF10;TENT5C;USF3;KCNAB1;EPHB6;;ECM2;ASPN;OGN;INHBE;ROBO1;PHC3;NPFFR2;SCIN;FNBP1;GPR85;BMT2;ZC3H6;;LGR5;DOCK4;TSPAN13;PTPRZ1;FNDC4;STXBP5L;SERPINI1;IGFBP3;TIMELESS;;MX2;ABCA1;MAGI2;IL23A;MX1;FBN2;GUCY2C;;POU2F1;AFP;RIPK4;ITGB8;CXCL6;GJA5;SHFL;ABCG1;NTNG1;TNFRSF6B;DHX58;;;TNF…
8	GO:1900262	BP	regulation of DNA-directed DNA polymerase activity	8/ 824	12/ 23771	0.666667	8.82126e-10	3.09648e-07	ENSOARG00020000418;ENSOARG00020006444;ENSOARG00020008931;ENSOARG00020009057;ENSOARG00020009486;ENSOARG00020011991;ENSOARG00020020256;ENSOARG00020024828	RFC4;RFC3;GINS3;GINS1;GINS2;PCNA;RFC2;GINS4
8	GO:1900264	BP	positive regulation of DNA-directed DNA polymerase activity	8/ 824	12/ 23771	0.666667	8.82126e-10	3.09648e-07	ENSOARG00020000418;ENSOARG00020006444;ENSOARG00020008931;ENSOARG00020009057;ENSOARG00020009486;ENSOARG00020011991;ENSOARG00020020256;ENSOARG00020024828	RFC4;RFC3;GINS3;GINS1;GINS2;PCNA;RFC2;GINS4
491	GO:0065007	BP	biological regulation	491/ 824	11671/ 23771	0.0420701	9.34141e-10	3.20099e-07	ENSOARG00020000075;ENSOARG00020000082;ENSOARG00020000157;ENSOARG00020000199;ENSOARG00020000222;ENSOARG00020000229;ENSOARG00020000257;ENSOARG00020000275;ENSOARG00020000418;ENSOARG00020000548;ENSOARG00020000602;ENSOARG00020000651;ENSOARG00020000709;ENSOARG00020000768;ENSOARG00020000780;ENSOARG00020000796;ENSOARG00020000799;ENSOARG00020000891;ENSOARG00020000946;ENSOARG00020000951;ENSOARG00020000965;…	ZMAT3;HIVEP3;MYLK;EFEMP1;NCAPH;PNPT1;HOXD3;HOXD4;RFC4;CNTN1;;SEMA3D;GSDME;;;PIK3R3;SVEP1;eIF2aK2;PTX3;PLXNA4;NR4A3;SEMA3E;TNFSF10;TENT5C;USF3;KCNAB1;EPHB6;;ECM2;ASPN;OGN;INHBE;ROBO1;PHC3;NPFFR2;SCIN;FNBP1;GPR85;BMT2;ZC3H6;;LGR5;DOCK4;TSPAN13;PTPRZ1;FNDC4;STXBP5L;SLC9A2;SERPINI1;IGFBP3;TIMELESS;;MX2;ABCA1;MAGI2;IL23A;MX1;FBN2;GUCY2C;;POU2F1;AFP;RIPK4;ITGB8;CXCL6;GJA5;SHFL;ABCG1;NTNG1;TNFRSF6B;DHX5…
48	GO:0030546	MF	signaling receptor activator activity	48/ 824	518/ 23771	0.0926641	7.26199e-10	3.23014e-07	ENSOARG00020000651;ENSOARG00020000981;ENSOARG00020001008;ENSOARG00020001335;ENSOARG00020001392;ENSOARG00020002694;ENSOARG00020002903;ENSOARG00020002961;ENSOARG00020002968;ENSOARG00020003289;ENSOARG00020003374;ENSOARG00020004359;ENSOARG00020005559;ENSOARG00020005708;ENSOARG00020006257;ENSOARG00020006387;ENSOARG00020006545;ENSOARG00020006624;ENSOARG00020006667;ENSOARG00020006751;ENSOARG00020006881;…	SEMA3D;SEMA3E;TNFSF10;OGN;INHBE;IL23A;CXCL6;;;;TNFSF13B;THBS4;FGF10;FGF7;TG;;;;;GPNMB;;;IGF2;BDNF;FGF2;FGF22;IL15;;;TNFSF4;WNT5B;CCL2;SFRP2;CLEC11A;STC2;HBEGF;;NGF;;;VEGFA;EDN1;IL16;SEMA7A;;BMP6;PENK;
90	GO:0070887	BP	cellular response to chemical stimulus	90/ 824	1328/ 23771	0.0677711	1.00381e-09	3.35974e-07	ENSOARG00020000065;ENSOARG00020000157;ENSOARG00020000229;ENSOARG00020000709;ENSOARG00020002605;ENSOARG00020002682;ENSOARG00020002727;ENSOARG00020002903;ENSOARG00020002982;ENSOARG00020003289;ENSOARG00020003806;ENSOARG00020004038;ENSOARG00020004440;ENSOARG00020004992;ENSOARG00020005386;ENSOARG00020005535;ENSOARG00020005604;ENSOARG00020005685;ENSOARG00020005770;ENSOARG00020006072;ENSOARG00020006387;…	DTYMK;MYLK;PNPT1;GSDME;TIMELESS;ABCA1;;CXCL6;GJA5;;TP53INP1;ZNF580;BRINP1;POSTN;CILP;EPAS1;AKAP6;;EGLN3;PCOLCE2;;PDE4B;SCN2A;VIL1;;CDH1;IFIT2;IFIT3;;;KLF5;;GHRHR;IRF8;;PTGIS;IFIH1;ABTB2;PCNA;E2F1;CXCR4;DDX11;HSPA1L;COL3A1;SLIT3;HYAL1;TRPM2;CALCRL;TNFSF4;NR4A1;KIT;RAB15;TEX14;EPHA4;MYBL2;CCL2;FOS;MCM2;COL4A6;RHOB;HELLS;RO60;AR;THRB;;;BSPRY;MSX2;;AQP9;NR4A2;MYH11;NOG;EDN1;SLC26A6;GPD1;SESN3;ADRB2;P…
49	GO:0030545	MF	signaling receptor regulator activity	49/ 824	540/ 23771	0.0907407	9.77097e-10	3.95102e-07	ENSOARG00020000651;ENSOARG00020000981;ENSOARG00020001008;ENSOARG00020001335;ENSOARG00020001392;ENSOARG00020002694;ENSOARG00020002903;ENSOARG00020002961;ENSOARG00020002968;ENSOARG00020003289;ENSOARG00020003374;ENSOARG00020004359;ENSOARG00020005559;ENSOARG00020005708;ENSOARG00020006257;ENSOARG00020006387;ENSOARG00020006545;ENSOARG00020006624;ENSOARG00020006667;ENSOARG00020006751;ENSOARG00020006881;…	SEMA3D;SEMA3E;TNFSF10;OGN;INHBE;IL23A;CXCL6;;;;TNFSF13B;THBS4;FGF10;FGF7;TG;;;;;GPNMB;;;IGF2;BDNF;FGF2;FGF22;IL15;LY6E;;;TNFSF4;WNT5B;CCL2;SFRP2;CLEC11A;STC2;HBEGF;;NGF;;;VEGFA;EDN1;IL16;SEMA7A;;BMP6;PENK;
127	GO:0051239	BP	regulation of multicellular organismal process	127/ 824	2152/ 23771	0.0590149	2.16705e-09	7.08823e-07	ENSOARG00020000199;ENSOARG00020000651;ENSOARG00020000891;ENSOARG00020000981;ENSOARG00020001164;ENSOARG00020001312;ENSOARG00020001570;ENSOARG00020001751;ENSOARG00020002051;ENSOARG00020002182;ENSOARG00020002274;ENSOARG00020002682;ENSOARG00020002694;ENSOARG00020002708;ENSOARG00020002879;ENSOARG00020002982;ENSOARG00020003248;ENSOARG00020004038;ENSOARG00020004359;ENSOARG00020004440;ENSOARG00020004786;…	EFEMP1;SEMA3D;eIF2aK2;SEMA3E;USF3;ASPN;ROBO1;SCIN;;DOCK4;PTPRZ1;ABCA1;IL23A;FBN2;ITGB8;GJA5;DHX58;ZNF580;THBS4;BRINP1;FOXS1;TMEM119;LRP2;MSH2;;EPAS1;FGF10;FGF7;AGTR1;ABCC9;IRAK3;TG;;HMGA2;GPNMB;;PDE4B;VIL1;ALX1;JADE2;IGF2;PRKCZ;;PBLD;DAB2;;;GHRHR;IRF8;;ELL3;SLC8A1;ADORA2B;PTGIS;BDNF;FGF2;IFIH1;IL15;H2AFY2;DLGAP1;;HYAL1;LRRN1;ISG15;IRF7;TNFSF4;DACT3;RSPO2;KIT;CASQ1;ANGPT1;KLF7;LGI4;NCKAP1L;ITGA5;M…
76	GO:0071310	BP	cellular response to organic substance	76/ 824	1074/ 23771	0.0707635	3.55379e-09	1.13658e-06	ENSOARG00020000065;ENSOARG00020000229;ENSOARG00020000709;ENSOARG00020002605;ENSOARG00020002682;ENSOARG00020002727;ENSOARG00020002903;ENSOARG00020002982;ENSOARG00020003289;ENSOARG00020003806;ENSOARG00020004440;ENSOARG00020005386;ENSOARG00020005604;ENSOARG00020005685;ENSOARG00020005770;ENSOARG00020006072;ENSOARG00020006387;ENSOARG00020007182;ENSOARG00020007377;ENSOARG00020008507;ENSOARG00020008771;…	DTYMK;PNPT1;GSDME;TIMELESS;ABCA1;;CXCL6;GJA5;;TP53INP1;BRINP1;CILP;AKAP6;;EGLN3;PCOLCE2;;PDE4B;VIL1;CDH1;IFIT2;IFIT3;;;KLF5;;GHRHR;IRF8;;PTGIS;IFIH1;CXCR4;DDX11;HSPA1L;COL3A1;SLIT3;HYAL1;TRPM2;CALCRL;TNFSF4;NR4A1;KIT;RAB15;TEX14;EPHA4;MYBL2;CCL2;MCM2;COL4A6;HELLS;RO60;AR;THRB;;;BSPRY;MSX2;;AQP9;NR4A2;MYH11;NOG;EDN1;SLC26A6;GPD1;SESN3;ADRB2;PYCARD;ARID5B;SFRP1;BMP6;IGFBP5;STAT1;NPNT;GATA6;TFAP4
64	GO:0040011	BP	locomotion	64/ 824	845/ 23771	0.0757396	4.7045e-09	1.47189e-06	ENSOARG00020000651;ENSOARG00020000796;ENSOARG00020000951;ENSOARG00020000981;ENSOARG00020001570;ENSOARG00020002182;ENSOARG00020002879;ENSOARG00020002903;ENSOARG00020002961;ENSOARG00020002968;ENSOARG00020003289;ENSOARG00020003755;ENSOARG00020003765;ENSOARG00020004359;ENSOARG00020005077;ENSOARG00020005559;ENSOARG00020005708;ENSOARG00020005782;ENSOARG00020005989;ENSOARG00020006387;ENSOARG00020007182;…	SEMA3D;PIK3R3;PLXNA4;SEMA3E;ROBO1;DOCK4;ITGB8;CXCL6;;;;GRIN2C;GPC6;THBS4;;FGF10;FGF7;AGTR1;CDH13;;PDE4B;ALX1;SELP;;LECT2;FGF2;FAP;CXCR4;FGFR4;LRATD1;SLIT3;ASAP3;TRPM2;NR4A1;GRIN2A;KIT;ANGPT1;CHL1;NCKAP1L;;PLTP;ITGA5;CYSLTR1;TTC21A;CCL2;;TMEM201;RHOB;GPC3;MSX2;HBEGF;;NR4A2;HOXB9;PRKG1;F2RL1;EDN1;IL16;SEMA7A;KANK1;ARID5B;LHX1;GPM6A;
28	GO:0005125	MF	cytokine activity	28/ 824	224/ 23771	0.125	4.79428e-09	1.77708e-06	ENSOARG00020001008;ENSOARG00020001392;ENSOARG00020002694;ENSOARG00020002903;ENSOARG00020002961;ENSOARG00020002968;ENSOARG00020003289;ENSOARG00020006387;ENSOARG00020006545;ENSOARG00020006624;ENSOARG00020006667;ENSOARG00020006881;ENSOARG00020007263;ENSOARG00020010451;ENSOARG00020011892;ENSOARG00020013353;ENSOARG00020013393;ENSOARG00020014761;ENSOARG00020015652;ENSOARG00020017573;ENSOARG00020021566;…	TNFSF10;INHBE;IL23A;CXCL6;;;;;;;;;;FGF2;IL15;;;TNFSF4;WNT5B;CCL2;;;;EDN1;IL16;;BMP6;
79	GO:0051240	BP	positive regulation of multicellular organismal process	79/ 824	1149/ 23771	0.0687554	6.71831e-09	2.05723e-06	ENSOARG00020000891;ENSOARG00020001570;ENSOARG00020002051;ENSOARG00020002682;ENSOARG00020002694;ENSOARG00020002708;ENSOARG00020002879;ENSOARG00020003248;ENSOARG00020004038;ENSOARG00020004786;ENSOARG00020004848;ENSOARG00020004893;ENSOARG00020004936;ENSOARG00020005077;ENSOARG00020005535;ENSOARG00020005559;ENSOARG00020006254;ENSOARG00020006589;ENSOARG00020006787;ENSOARG00020007182;ENSOARG00020007377;…	eIF2aK2;ROBO1;;ABCA1;IL23A;FBN2;ITGB8;DHX58;ZNF580;FOXS1;TMEM119;LRP2;MSH2;;EPAS1;FGF10;IRAK3;;;PDE4B;VIL1;ALX1;JADE2;IGF2;PRKCZ;DAB2;;GHRHR;IRF8;;ELL3;SLC8A1;ADORA2B;PTGIS;BDNF;FGF2;IFIH1;IL15;H2AFY2;HYAL1;LRRN1;ISG15;IRF7;TNFSF4;KIT;NCKAP1L;ITGA5;MYRF;ZFPM2;OAS2;SFRP2;FOS;RHOB;SCUBE2;FUT1;PTH2R;AMIGO3;AR;ETV4;;;HRH2;G0S2;MSX2;MYB;NGF;NOG;F2RL1;EDN1;ADRB2;PYCARD;SEMA7A;LHX1;BMP6;FBXO5;STAT1;TOX;…
147	GO:0048856	BP	anatomical structure development	147/ 824	2652/ 23771	0.0554299	7.16787e-09	2.14917e-06	ENSOARG00020000199;ENSOARG00020000257;ENSOARG00020000265;ENSOARG00020000275;ENSOARG00020000548;ENSOARG00020000764;ENSOARG00020000799;ENSOARG00020000951;ENSOARG00020001120;ENSOARG00020001312;ENSOARG00020001449;ENSOARG00020001751;ENSOARG00020002051;ENSOARG00020002079;ENSOARG00020002605;ENSOARG00020002671;ENSOARG00020002674;ENSOARG00020002708;ENSOARG00020002879;ENSOARG00020002982;ENSOARG00020004157;…	EFEMP1;HOXD3;;HOXD4;CNTN1;IGSF3;SVEP1;PLXNA4;TENT5C;ASPN;IQCG;SCIN;;LGR5;TIMELESS;COL11A1;;FBN2;ITGB8;GJA5;GADD45G;LAMC2;;;FOXS1;LRP2;MSH2;POSTN;EPCAM;;EPAS1;TSSK1B;FGF10;;FGF7;AGTR1;TG;HIST1H1T;FRAS1;SCN2A;MYO7A;ATP2C2;IGF2;;DACT1;MFAP5;ACTA2;IRX5;FLI1;SLC6A17;KLF5;ACAN;SEMA5B;GHRHR;;MXRA8;BDNF;FGF2;;IL15;E2F1;CXCR4;FGFR4;H2AFY2;;LY6E;COL3A1;ITGA8;SLIT3;HYAL1;CALCRL;RSPO2;KIT;ANGPT1;PDLIM3;LGI4;…
9	GO:0005132	MF	type I interferon receptor binding	9/ 824	20/ 23771	0.45	8.24462e-09	2.82093e-06	ENSOARG00020006545;ENSOARG00020006624;ENSOARG00020006667;ENSOARG00020006881;ENSOARG00020007263;ENSOARG00020013353;ENSOARG00020013393;ENSOARG00020022810;ENSOARG00020022827	;;;;;;;;
13	GO:0032508	BP	DNA duplex unwinding	13/ 824	50/ 23771	0.26	1.02873e-08	3.02154e-06	ENSOARG00020006078;ENSOARG00020006444;ENSOARG00020008931;ENSOARG00020009057;ENSOARG00020009486;ENSOARG00020012369;ENSOARG00020012623;ENSOARG00020018340;ENSOARG00020019991;ENSOARG00020020578;ENSOARG00020020803;ENSOARG00020024419;ENSOARG00020024828	CDC45;RFC3;GINS3;GINS1;GINS2;MCM6;DDX11;MCM2;MCM3;MCM5;;MCM4;GINS4
119	GO:0050793	BP	regulation of developmental process	119/ 824	2021/ 23771	0.0588817	1.12245e-08	3.23087e-06	ENSOARG00020000199;ENSOARG00020000229;ENSOARG00020000257;ENSOARG00020000651;ENSOARG00020000891;ENSOARG00020000951;ENSOARG00020000981;ENSOARG00020001120;ENSOARG00020001164;ENSOARG00020001312;ENSOARG00020001570;ENSOARG00020001751;ENSOARG00020002051;ENSOARG00020002274;ENSOARG00020002594;ENSOARG00020002694;ENSOARG00020002708;ENSOARG00020002879;ENSOARG00020003145;ENSOARG00020003374;ENSOARG00020003806;…	EFEMP1;PNPT1;HOXD3;SEMA3D;eIF2aK2;PLXNA4;SEMA3E;TENT5C;USF3;ASPN;ROBO1;SCIN;;PTPRZ1;IGFBP3;IL23A;FBN2;ITGB8;NTNG1;TNFSF13B;TP53INP1;THBS4;BRINP1;FOXS1;TMEM119;LRP2;MSH2;HCK;;FGF10;FGF7;TG;HMGA2;VIL1;ALX1;JADE2;IGF2;PRKCZ;PBLD;DACT1;DAB2;KLF5;GHRHR;;ELL3;SLC8A1;PTGIS;BDNF;FGF2;IL15;FOXM1;E2F1;H2AFY2;HYAL1;MOV10;LRRN1;ISG15;DACT3;RSPO2;KIT;KLF7;LGI4;TFAP2B;NCKAP1L;;ITGA5;PKHD1;MYRF;ZFPM2;EPHA4;FRZB…
58	GO:0030334	BP	regulation of cell migration	58/ 824	749/ 23771	0.0774366	1.17018e-08	3.3022e-06	ENSOARG00020000157;ENSOARG00020000651;ENSOARG00020000965;ENSOARG00020000981;ENSOARG00020001570;ENSOARG00020002182;ENSOARG00020002594;ENSOARG00020002694;ENSOARG00020003145;ENSOARG00020003806;ENSOARG00020004038;ENSOARG00020004359;ENSOARG00020004380;ENSOARG00020005077;ENSOARG00020005559;ENSOARG00020005708;ENSOARG00020005989;ENSOARG00020006751;ENSOARG00020007377;ENSOARG00020007930;ENSOARG00020007960;…	MYLK;SEMA3D;NR4A3;SEMA3E;ROBO1;DOCK4;IGFBP3;IL23A;NTNG1;TP53INP1;ZNF580;THBS4;LAMC2;;FGF10;FGF7;CDH13;GPNMB;VIL1;SCAI;;PBLD;SELP;CDH1;DAB2;SELE;;;FGF2;PLA2G7;COL3A1;HYAL1;PTPRU;ANGPT1;WNT5B;NCKAP1L;;EPHA4;CCL2;SFRP2;;RHOB;FUT1;HBEGF;CLDN4;PHLDA2;;PRKG1;NOG;F2RL1;EDN1;PYCARD;SEMA7A;KANK1;SFRP1;FBXO5;IGFBP5;LAMA3
41	GO:0034097	BP	response to cytokine	41/ 824	445/ 23771	0.0921348	1.50866e-08	4.1755e-06	ENSOARG00020000229;ENSOARG00020000709;ENSOARG00020000891;ENSOARG00020002675;ENSOARG00020002706;ENSOARG00020003046;ENSOARG00020003289;ENSOARG00020005334;ENSOARG00020005770;ENSOARG00020006072;ENSOARG00020006254;ENSOARG00020008771;ENSOARG00020008812;ENSOARG00020008826;ENSOARG00020008975;ENSOARG00020009040;ENSOARG00020009199;ENSOARG00020009703;ENSOARG00020010083;ENSOARG00020012040;ENSOARG00020013296;…	PNPT1;GSDME;eIF2aK2;MX2;MX1;SHFL;;PLSCR1;EGLN3;PCOLCE2;IRAK3;IFIT2;IFIT3;SELE;;;KLF5;IRF8;PTGIS;CXCR4;COL3A1;XAF1;HYAL1;ISG15;TEX14;;;MYBL2;CCL2;MCM2;HELLS;RO60;BSPRY;;SLC26A6;GPD1;PYCARD;ARID5B;SFRP1;STAT1;NPNT
121	GO:0003677	MF	DNA binding	121/ 824	2097/ 23771	0.0577015	2.06324e-08	6.55521e-06	ENSOARG00020000082;ENSOARG00020000257;ENSOARG00020000275;ENSOARG00020000418;ENSOARG00020000965;ENSOARG00020001164;ENSOARG00020001727;ENSOARG00020002605;ENSOARG00020002732;ENSOARG00020003178;ENSOARG00020003248;ENSOARG00020003385;ENSOARG00020004038;ENSOARG00020004786;ENSOARG00020004802;ENSOARG00020004936;ENSOARG00020005535;ENSOARG00020005635;ENSOARG00020005685;ENSOARG00020005845;ENSOARG00020006331;…	HIVEP3;HOXD3;HOXD4;RFC4;NR4A3;USF3;PHC3;TIMELESS;POU2F1;TNFRSF6B;DHX58;ESRRB;ZNF580;FOXS1;;MSH2;EPAS1;PRDM16;;REV3L;H1-4;H2AC6;H2BC4;HIST1H1T;RFC3;;H2BC18;HMGA2;HIST2H2BE;PURG;H1-2;ALX1;;ORC1;AUNIP;IRX5;FLI1;KLF11;H1-3;SP110;KLF5;;;TET1;;;RAD51AP1;IRF9;IRF8;ELL3;IFIH1;CLSPN;PCNA;FOXM1;E2F1;ZBTB26;ZNF382;H2AFY2;MCM6;DDX11;;UHRF1;EHF;;LIG1;BATF2;HES4;IRF7;NR4A1;TCEA3;KLF7;SMARCA1;TFAP2B;POLD1;HROB;…
75	GO:0048513	BP	animal organ development	75/ 824	1103/ 23771	0.0679964	2.64753e-08	7.18929e-06	ENSOARG00020000199;ENSOARG00020000257;ENSOARG00020000275;ENSOARG00020000764;ENSOARG00020002051;ENSOARG00020002605;ENSOARG00020002671;ENSOARG00020002674;ENSOARG00020002708;ENSOARG00020002879;ENSOARG00020004677;ENSOARG00020004730;ENSOARG00020004893;ENSOARG00020004936;ENSOARG00020005535;ENSOARG00020005559;ENSOARG00020005685;ENSOARG00020005708;ENSOARG00020005782;ENSOARG00020006257;ENSOARG00020006780;…	EFEMP1;HOXD3;HOXD4;IGSF3;;TIMELESS;COL11A1;;FBN2;ITGB8;;;LRP2;MSH2;EPAS1;FGF10;;FGF7;AGTR1;TG;FRAS1;IGF2;;MFAP5;IRX5;SLC6A17;ACAN;GHRHR;FGF2;;IL15;CXCR4;H2AFY2;LY6E;COL3A1;ITGA8;HYAL1;CALCRL;KIT;ANGPT1;PDLIM3;SMARCA1;CHRDL1;TFAP2B;PKHD1;RBM20;ZFPM2;RBP4;HSPB7;SFRP2;CRYAB;SPRY3;HELLS;FAT1;AR;GPC3;MKX;PHLDA2;HOXB9;NOG;PITX2;EDN1;NFIA;IRX1;CDKN1A;IRX2;STRA6;ARID5B;LHX1;SFRP1;BMP6;TOX;GATA6;MAP2K6;E2…
18	GO:0071103	BP	DNA conformation change	18/ 824	107/ 23771	0.168224	2.7835e-08	7.41853e-06	ENSOARG00020000222;ENSOARG00020006078;ENSOARG00020006370;ENSOARG00020006444;ENSOARG00020008931;ENSOARG00020009057;ENSOARG00020009328;ENSOARG00020009486;ENSOARG00020010582;ENSOARG00020012369;ENSOARG00020012623;ENSOARG00020015714;ENSOARG00020018340;ENSOARG00020019991;ENSOARG00020020578;ENSOARG00020020803;ENSOARG00020024419;ENSOARG00020024828	NCAPH;CDC45;HIST1H1T;RFC3;GINS3;GINS1;;GINS2;;MCM6;DDX11;CDCA5;MCM2;MCM3;MCM5;;MCM4;GINS4
104	GO:0048584	BP	positive regulation of response to stimulus	104/ 824	1726/ 23771	0.0602549	3.33929e-08	8.58197e-06	ENSOARG00020000157;ENSOARG00020000709;ENSOARG00020000891;ENSOARG00020001008;ENSOARG00020001392;ENSOARG00020001570;ENSOARG00020002051;ENSOARG00020002079;ENSOARG00020002594;ENSOARG00020002605;ENSOARG00020002694;ENSOARG00020003248;ENSOARG00020003289;ENSOARG00020003339;ENSOARG00020003374;ENSOARG00020003849;ENSOARG00020004038;ENSOARG00020004157;ENSOARG00020004359;ENSOARG00020004893;ENSOARG00020004936;…	MYLK;GSDME;eIF2aK2;TNFSF10;INHBE;ROBO1;;LGR5;IGFBP3;TIMELESS;IL23A;DHX58;;;TNFSF13B;;ZNF580;GADD45G;THBS4;LRP2;MSH2;PLSCR1;FGF10;KCP;CDH13;;HMGA2;;PDE4B;IGF2;PRKCZ;;DACT1;SELP;DAB2;;PARP9;;;RAD51AP1;ADORA2B;PTGIS;FGF2;IFIH1;IL15;;PCNA;FOXM1;CXCR4;FGFR4;DDX11;LURAP1L;PLA2G7;COL3A1;;IRF7;TNFSF4;RSPO2;KIT;ANGPT1;SLC15A3;NCKAP1L;;EPHA4;CCL2;SFRP2;;SCUBE2;FGFR2;HMGA1;CREBRF;AR;THRB;;;GPC3;G0S2;MSX2;HB…
124	GO:0065009	BP	regulation of molecular function	124/ 824	2179/ 23771	0.0569068	3.51544e-08	8.87617e-06	ENSOARG00020000418;ENSOARG00020000891;ENSOARG00020000946;ENSOARG00020001008;ENSOARG00020001172;ENSOARG00020001251;ENSOARG00020001570;ENSOARG00020001750;ENSOARG00020002051;ENSOARG00020002079;ENSOARG00020002182;ENSOARG00020002561;ENSOARG00020002689;ENSOARG00020002694;ENSOARG00020002780;ENSOARG00020003289;ENSOARG00020003849;ENSOARG00020004462;ENSOARG00020004786;ENSOARG00020004936;ENSOARG00020005048;…	RFC4;eIF2aK2;PTX3;TNFSF10;KCNAB1;EPHB6;ROBO1;NPFFR2;;LGR5;DOCK4;SERPINI1;MAGI2;IL23A;RIPK4;;;ID1;FOXS1;MSH2;HCK;;KLHL24;PLSCR1;FGF10;AKAP6;EGLN3;AGTR1;PCOLCE2;PARP10;ABCC9;IRAK3;RFC3;HMGA2;PDE4B;ARHGAP25;IGF2;;DACT1;DAB2;IFIT2;SELE;GINS3;GINS1;PARP9;;;GINS2;ADORA2B;GMNN;PTGIS;BDNF;TSKS;FGF2;CLSPN;PRKAR2B;;PCNA;E2F1;FGFR4;DLGAP1;DDX11;;ANGPTL4;MGST2;ASAP3;NR4A1;KIT;CASQ1;ANGPT1;ATP2A3;FXYD1;NCKAP1…
79	GO:0009653	BP	anatomical structure morphogenesis	79/ 824	1197/ 23771	0.0659983	3.77179e-08	9.35923e-06	ENSOARG00020000157;ENSOARG00020000199;ENSOARG00020000229;ENSOARG00020000257;ENSOARG00020000275;ENSOARG00020000799;ENSOARG00020000951;ENSOARG00020000981;ENSOARG00020002051;ENSOARG00020002274;ENSOARG00020002605;ENSOARG00020002671;ENSOARG00020002708;ENSOARG00020002780;ENSOARG00020002982;ENSOARG00020003145;ENSOARG00020004380;ENSOARG00020004893;ENSOARG00020005077;ENSOARG00020005559;ENSOARG00020005685;…	MYLK;EFEMP1;PNPT1;HOXD3;HOXD4;SVEP1;PLXNA4;SEMA3E;;PTPRZ1;TIMELESS;COL11A1;FBN2;RIPK4;GJA5;NTNG1;LAMC2;LRP2;;FGF10;;FGF7;FRY;FRAS1;;MYO7A;IGF2;MFAP5;IRX5;FLI1;;GMNN;BDNF;FGF2;SLITRK2;ST14;LY6E;LRATD1;COL3A1;ITGA8;SLIT3;HYAL1;UGT8;CRISPLD1;RSPO2;KLF7;TFAP2B;PKHD1;ZFPM2;EPHA4;FRZB;SFRP2;RHOB;FGFR2;FAT1;AR;THRB;GCNT3;GPC3;MSX2;PHLDA2;ELF3;NR4A2;HOXB9;NGF;NOG;PITX2;ATL1;EDN1;ADAMTS16;STRA6;ARID5B;LHX…
20	GO:0008201	MF	heparin binding	20/ 824	134/ 23771	0.149254	3.88859e-08	1.1531e-05	ENSOARG00020001143;ENSOARG00020001301;ENSOARG00020002903;ENSOARG00020004359;ENSOARG00020004992;ENSOARG00020005559;ENSOARG00020005708;ENSOARG00020006072;ENSOARG00020006751;ENSOARG00020008417;ENSOARG00020010451;ENSOARG00020011297;ENSOARG00020012095;ENSOARG00020013676;ENSOARG00020015141;ENSOARG00020016227;ENSOARG00020017690;ENSOARG00020020934;ENSOARG00020022857;ENSOARG00020024807	COL5A3;ECM2;CXCL6;THBS4;POSTN;FGF10;FGF7;PCOLCE2;GPNMB;SELP;FGF2;CCN5;FGFR4;SLIT3;RSPO2;;;HBEGF;VEGFA;SFRP1
128	GO:0032879	BP	regulation of localization	128/ 824	2291/ 23771	0.0558708	5.1747e-08	1.26228e-05	ENSOARG00020000157;ENSOARG00020000548;ENSOARG00020000651;ENSOARG00020000946;ENSOARG00020000965;ENSOARG00020000981;ENSOARG00020001172;ENSOARG00020001570;ENSOARG00020002182;ENSOARG00020002191;ENSOARG00020002489;ENSOARG00020002594;ENSOARG00020002675;ENSOARG00020002682;ENSOARG00020002689;ENSOARG00020002694;ENSOARG00020002727;ENSOARG00020002982;ENSOARG00020003108;ENSOARG00020003145;ENSOARG00020003806;…	MYLK;CNTN1;SEMA3D;PTX3;NR4A3;SEMA3E;KCNAB1;ROBO1;DOCK4;TSPAN13;STXBP5L;IGFBP3;MX2;ABCA1;MAGI2;IL23A;;GJA5;ABCG1;NTNG1;TP53INP1;;ZNF580;STXBP6;THBS4;LAMC2;KCNK12;HCK;;KLHL24;PLSCR1;FGF10;AKAP6;FGF7;CDH13;ABCC9;;GPNMB;;PDE4B;SCN2A;VIL1;ATP2C2;SCAI;;PBLD;STX10;SELP;SYT9;CDH1;RAB3D;DAB2;SELE;KCNA6;PARP9;KCNH7;;;GHRHR;;SLC8A1;ADORA2B;PACSIN3;FGF2;IL15;;HSPA1L;PLA2G7;COL3A1;HYAL1;PTPRU;TRPM2;TTC39B;CAS…
19	GO:0006334	BP	nucleosome assembly	19/ 824	124/ 23771	0.153226	5.5033e-08	1.32006e-05	ENSOARG00020000265;ENSOARG00020001159;ENSOARG00020001277;ENSOARG00020004693;ENSOARG00020006331;ENSOARG00020006358;ENSOARG00020006370;ENSOARG00020006656;ENSOARG00020006877;ENSOARG00020007160;ENSOARG00020009112;ENSOARG00020009247;ENSOARG00020009328;ENSOARG00020012361;ENSOARG00020012782;ENSOARG00020014361;ENSOARG00020015283;ENSOARG00020018340;ENSOARG00020023527	;ASF1B;;;H1-4;H2BC4;HIST1H1T;H2BC18;HIST2H2BE;H1-2;H1-3;;;H2AFY2;;CHAF1A;CHAF1B;MCM2;NAP1L5
139	GO:0051716	BP	cellular response to stimulus	139/ 824	2550/ 23771	0.0545098	5.89369e-08	1.39052e-05	ENSOARG00020000065;ENSOARG00020000075;ENSOARG00020000157;ENSOARG00020000229;ENSOARG00020000709;ENSOARG00020000891;ENSOARG00020001855;ENSOARG00020002605;ENSOARG00020002682;ENSOARG00020002727;ENSOARG00020002903;ENSOARG00020002982;ENSOARG00020003178;ENSOARG00020003289;ENSOARG00020003806;ENSOARG00020004038;ENSOARG00020004202;ENSOARG00020004359;ENSOARG00020004440;ENSOARG00020004936;ENSOARG00020004992;…	DTYMK;ZMAT3;MYLK;PNPT1;GSDME;eIF2aK2;BMT2;TIMELESS;ABCA1;;CXCL6;GJA5;TNFRSF6B;;TP53INP1;ZNF580;TONSL;THBS4;BRINP1;MSH2;POSTN;;CILP;EPAS1;AKAP6;;EGLN3;REV3L;PCOLCE2;PARP10;H2AC6;;RFC3;HMGA2;PDE4B;SCN2A;VIL1;;;AUNIP;CDH1;IFIT2;IFIT3;;;KLF5;PARP9;;;GINS2;RAD51AP1;GHRHR;IRF8;;ADORA2B;PTGIS;TMEM150C;IFIH1;;CLSPN;TICRR;ABTB2;PCNA;FOXM1;E2F1;CXCR4;MCM6;DDX11;HSPA1L;UHRF1;COL3A1;SLIT3;HYAL1;LIG1;CHAF1A;T…
61	GO:0040012	BP	regulation of locomotion	61/ 824	839/ 23771	0.0727056	6.8131e-08	1.58152e-05	ENSOARG00020000157;ENSOARG00020000651;ENSOARG00020000951;ENSOARG00020000965;ENSOARG00020000981;ENSOARG00020001570;ENSOARG00020002182;ENSOARG00020002594;ENSOARG00020002694;ENSOARG00020003145;ENSOARG00020003806;ENSOARG00020004038;ENSOARG00020004359;ENSOARG00020004380;ENSOARG00020005077;ENSOARG00020005559;ENSOARG00020005708;ENSOARG00020005989;ENSOARG00020006751;ENSOARG00020007377;ENSOARG00020007930;…	MYLK;SEMA3D;PLXNA4;NR4A3;SEMA3E;ROBO1;DOCK4;IGFBP3;IL23A;NTNG1;TP53INP1;ZNF580;THBS4;LAMC2;;FGF10;FGF7;CDH13;GPNMB;VIL1;SCAI;;PBLD;SELP;CDH1;DAB2;SELE;;;FGF2;CXCR4;PLA2G7;COL3A1;HYAL1;PTPRU;ANGPT1;WNT5B;NCKAP1L;;EPHA4;CCL2;SFRP2;;RHOB;FUT1;HBEGF;CLDN4;PHLDA2;;PRKG1;NOG;F2RL1;EDN1;IL16;PYCARD;SEMA7A;KANK1;SFRP1;FBXO5;IGFBP5;LAMA3
734	GO:0110165	CC	cellular anatomical entity	734/ 824	19631/ 23771	0.0373898	1.49774e-07	1.75142e-05	ENSOARG00020000075;ENSOARG00020000082;ENSOARG00020000157;ENSOARG00020000199;ENSOARG00020000222;ENSOARG00020000229;ENSOARG00020000257;ENSOARG00020000265;ENSOARG00020000275;ENSOARG00020000286;ENSOARG00020000418;ENSOARG00020000420;ENSOARG00020000497;ENSOARG00020000548;ENSOARG00020000602;ENSOARG00020000643;ENSOARG00020000651;ENSOARG00020000709;ENSOARG00020000764;ENSOARG00020000780;ENSOARG00020000799;…	ZMAT3;HIVEP3;MYLK;EFEMP1;NCAPH;PNPT1;HOXD3;;HOXD4;RTP4;RFC4;TMPRSS11D;DUSP2;CNTN1;;GTPBP8;SEMA3D;GSDME;IGSF3;;SVEP1;eIF2aK2;PTX3;GPATCH11;NR4A3;SEMA3E;TNFSF10;;TENT5C;ASF1B;KCNAB1;EPHB6;;;ECM2;ASPN;OGN;INHBE;IQCG;;;LSAMP;SLC2A2;ROBO1;FAM214B;DCK;GC;PHC3;NPFFR2;SCIN;FNBP1;GPR85;BMT2;;ZC3H6;;LGR5;DOCK4;TSPAN13;CPED1;;PTPRZ1;FNDC4;CADM2;STXBP5L;;SLC9A2;SERPINI1;IGFBP3;TIMELESS;COL11A1;;MX2;ABCA1;BCH…
17	GO:0005178	MF	integrin binding	17/ 824	102/ 23771	0.166667	7.76646e-08	2.15907e-05	ENSOARG00020002274;ENSOARG00020002879;ENSOARG00020004359;ENSOARG00020004677;ENSOARG00020004730;ENSOARG00020006751;ENSOARG00020007754;ENSOARG00020010451;ENSOARG00020011213;ENSOARG00020011297;ENSOARG00020013296;ENSOARG00020014334;ENSOARG00020016227;ENSOARG00020016394;ENSOARG00020017690;ENSOARG00020024001;ENSOARG00020025758	PTPRZ1;ITGB8;THBS4;;;GPNMB;IGF2;FGF2;FAP;CCN5;COL3A1;ISG15;;ITGA5;;SEMA7A;NPNT
49	GO:0007155	BP	cell adhesion	49/ 824	622/ 23771	0.0787781	9.61341e-08	2.19613e-05	ENSOARG00020000257;ENSOARG00020000548;ENSOARG00020001143;ENSOARG00020001570;ENSOARG00020002879;ENSOARG00020003145;ENSOARG00020003599;ENSOARG00020003752;ENSOARG00020004359;ENSOARG00020004677;ENSOARG00020004730;ENSOARG00020004992;ENSOARG00020005077;ENSOARG00020005400;ENSOARG00020005989;ENSOARG00020006377;ENSOARG00020006751;ENSOARG00020008417;ENSOARG00020008507;ENSOARG00020008826;ENSOARG00020009421;…	HOXD3;CNTN1;COL5A3;ROBO1;ITGB8;NTNG1;NT5E;LYPD5;THBS4;;;POSTN;;;CDH13;PCDH9;GPNMB;SELP;CDH1;SELE;ACAN;MXRA8;SLITRK2;FAP;CCN5;SLC39A8;COL3A1;ITGA8;NEGR1;PTPRU;NRCAM;KIT;ANGPT1;CHL1;;ITGA5;EPHA4;CLDN10;;NECTIN4;RHOB;FAT1;AMIGO3;CLDN4;;TINAG;;LAMA3;NPNT
61	GO:0051270	BP	regulation of cellular component movement	61/ 824	855/ 23771	0.071345	1.01744e-07	2.28796e-05	ENSOARG00020000157;ENSOARG00020000651;ENSOARG00020000965;ENSOARG00020000981;ENSOARG00020001570;ENSOARG00020002182;ENSOARG00020002594;ENSOARG00020002694;ENSOARG00020002982;ENSOARG00020003145;ENSOARG00020003806;ENSOARG00020004038;ENSOARG00020004359;ENSOARG00020004380;ENSOARG00020005077;ENSOARG00020005559;ENSOARG00020005708;ENSOARG00020005989;ENSOARG00020006751;ENSOARG00020007182;ENSOARG00020007377;…	MYLK;SEMA3D;NR4A3;SEMA3E;ROBO1;DOCK4;IGFBP3;IL23A;GJA5;NTNG1;TP53INP1;ZNF580;THBS4;LAMC2;;FGF10;FGF7;CDH13;GPNMB;PDE4B;VIL1;SCAI;;PBLD;SELP;CDH1;DAB2;SELE;;;FGF2;PLA2G7;COL3A1;HYAL1;PTPRU;ANGPT1;WNT5B;NCKAP1L;;EPHA4;CCL2;SFRP2;;RHOB;FUT1;ANK2;HBEGF;CLDN4;PHLDA2;;PRKG1;NOG;F2RL1;EDN1;PYCARD;SEMA7A;KANK1;SFRP1;FBXO5;IGFBP5;LAMA3
162	GO:0009893	BP	positive regulation of metabolic process	162/ 824	3132/ 23771	0.0517241	1.05618e-07	2.33855e-05	ENSOARG00020000082;ENSOARG00020000229;ENSOARG00020000257;ENSOARG00020000275;ENSOARG00020000418;ENSOARG00020000548;ENSOARG00020000780;ENSOARG00020000796;ENSOARG00020000891;ENSOARG00020000946;ENSOARG00020000965;ENSOARG00020001008;ENSOARG00020001120;ENSOARG00020001164;ENSOARG00020001392;ENSOARG00020001570;ENSOARG00020002605;ENSOARG00020002689;ENSOARG00020002694;ENSOARG00020002732;ENSOARG00020002879;…	HIVEP3;PNPT1;HOXD3;HOXD4;RFC4;CNTN1;;PIK3R3;eIF2aK2;PTX3;NR4A3;TNFSF10;TENT5C;USF3;INHBE;ROBO1;TIMELESS;MAGI2;IL23A;POU2F1;ITGB8;ABCG1;DHX58;;TP53INP1;;ZNF580;THBS4;TMEM119;MSH2;EPCAM;;CDK2;PLSCR1;EPAS1;FGF10;PRDM16;FGF7;EGLN3;AGTR1;CDH13;PCOLCE2;IRAK3;RFC3;;HMGA2;GPNMB;;PDE4B;ALX1;IGF2;PRKCZ;;DACT1;ASB9;ACTA2;CDH1;DAB2;SELE;FLI1;GINS3;GINS1;KLF5;PARP9;TET1;;;GINS2;RAD51AP1;IRF9;IRF8;ACTG2;ELL3;A…
196	GO:0048523	BP	negative regulation of cellular process	196/ 824	3974/ 23771	0.0493206	1.19156e-07	2.57014e-05	ENSOARG00020000199;ENSOARG00020000229;ENSOARG00020000651;ENSOARG00020000709;ENSOARG00020000891;ENSOARG00020000946;ENSOARG00020000981;ENSOARG00020001120;ENSOARG00020001164;ENSOARG00020001172;ENSOARG00020001312;ENSOARG00020001570;ENSOARG00020001727;ENSOARG00020001751;ENSOARG00020001855;ENSOARG00020001977;ENSOARG00020002051;ENSOARG00020002274;ENSOARG00020002489;ENSOARG00020002561;ENSOARG00020002594;…	EFEMP1;PNPT1;SEMA3D;GSDME;eIF2aK2;PTX3;SEMA3E;TENT5C;USF3;KCNAB1;ASPN;ROBO1;PHC3;SCIN;BMT2;ZC3H6;;PTPRZ1;STXBP5L;SERPINI1;IGFBP3;TIMELESS;MAGI2;FBN2;;POU2F1;SHFL;DHX58;TP53INP1;STXBP6;BRINP1;ID1;FOXS1;TMEM119;LRP2;MSH2;EPCAM;HCK;;CDK2;;PLSCR1;CILP;FGF10;PRDM16;CDH13;PARP10;IRAK3;H2AC6;HIST1H1T;;HMGA2;GPNMB;FRY;;PDE4B;ARHGAP25;VIL1;ALX1;;IGF2;PRKCZ;SCAI;PBLD;DACT1;AUNIP;CDH1;DAB2;IFIT3;KLF11;KLF5;…
152	GO:0010604	BP	positive regulation of macromolecule metabolic process	152/ 824	2889/ 23771	0.0526134	1.19649e-07	2.57014e-05	ENSOARG00020000082;ENSOARG00020000229;ENSOARG00020000257;ENSOARG00020000275;ENSOARG00020000418;ENSOARG00020000548;ENSOARG00020000796;ENSOARG00020000891;ENSOARG00020000965;ENSOARG00020001008;ENSOARG00020001120;ENSOARG00020001164;ENSOARG00020001392;ENSOARG00020001570;ENSOARG00020002605;ENSOARG00020002689;ENSOARG00020002694;ENSOARG00020002732;ENSOARG00020002879;ENSOARG00020003108;ENSOARG00020003248;…	HIVEP3;PNPT1;HOXD3;HOXD4;RFC4;CNTN1;PIK3R3;eIF2aK2;NR4A3;TNFSF10;TENT5C;USF3;INHBE;ROBO1;TIMELESS;MAGI2;IL23A;POU2F1;ITGB8;ABCG1;DHX58;;TP53INP1;ZNF580;THBS4;TMEM119;MSH2;EPCAM;;CDK2;PLSCR1;EPAS1;FGF10;PRDM16;FGF7;EGLN3;AGTR1;CDH13;PCOLCE2;IRAK3;RFC3;;HMGA2;GPNMB;;PDE4B;ALX1;IGF2;PRKCZ;;DACT1;ASB9;ACTA2;CDH1;DAB2;SELE;FLI1;GINS3;GINS1;KLF5;PARP9;TET1;;;GINS2;RAD51AP1;IRF9;IRF8;ACTG2;ELL3;ADORA2B;…
56	GO:0008284	BP	positive regulation of cell population proliferation	56/ 824	758/ 23771	0.0738786	1.4246e-07	3.01513e-05	ENSOARG00020000965;ENSOARG00020002694;ENSOARG00020003374;ENSOARG00020004038;ENSOARG00020004359;ENSOARG00020004380;ENSOARG00020004848;ENSOARG00020004893;ENSOARG00020005022;ENSOARG00020005048;ENSOARG00020005083;ENSOARG00020005339;ENSOARG00020005559;ENSOARG00020005708;ENSOARG00020005782;ENSOARG00020005989;ENSOARG00020006702;ENSOARG00020007754;ENSOARG00020009369;ENSOARG00020009688;ENSOARG00020009743;…	NR4A3;IL23A;TNFSF13B;ZNF580;THBS4;LAMC2;TMEM119;LRP2;EPCAM;HCK;CDK2;NOP2;FGF10;FGF7;AGTR1;CDH13;HMGA2;IGF2;TET1;GHRHR;;ELL3;FGF2;IL15;FOXM1;E2F1;FGFR4;PTPRN;HYAL1;CALCRL;NR4A1;KIT;TFAP2B;NCKAP1L;PKHD1;ZFPM2;EPHA4;SFRP2;SCUBE2;FGFR2;CLEC11A;ZBED9;AR;HBEGF;;NOG;EDN1;CDKN1A;PYCARD;SFRP1;BMP6;FBXO5;IGFBP5;STAT1;TOX;GATA6
22	GO:0065004	BP	protein-DNA complex assembly	22/ 824	173/ 23771	0.127168	1.55455e-07	3.24247e-05	ENSOARG00020000265;ENSOARG00020001159;ENSOARG00020001277;ENSOARG00020004693;ENSOARG00020006331;ENSOARG00020006358;ENSOARG00020006370;ENSOARG00020006656;ENSOARG00020006877;ENSOARG00020007160;ENSOARG00020009112;ENSOARG00020009247;ENSOARG00020009328;ENSOARG00020010026;ENSOARG00020012361;ENSOARG00020012369;ENSOARG00020012782;ENSOARG00020014361;ENSOARG00020015283;ENSOARG00020018340;ENSOARG00020019991;…	;ASF1B;;;H1-4;H2BC4;HIST1H1T;H2BC18;HIST2H2BE;H1-2;H1-3;;;GMNN;H2AFY2;MCM6;;CHAF1A;CHAF1B;MCM2;MCM3;NAP1L5
49	GO:0022610	BP	biological adhesion	49/ 824	627/ 23771	0.0781499	1.6923e-07	3.47937e-05	ENSOARG00020000257;ENSOARG00020000548;ENSOARG00020001143;ENSOARG00020001570;ENSOARG00020002879;ENSOARG00020003145;ENSOARG00020003599;ENSOARG00020003752;ENSOARG00020004359;ENSOARG00020004677;ENSOARG00020004730;ENSOARG00020004992;ENSOARG00020005077;ENSOARG00020005400;ENSOARG00020005989;ENSOARG00020006377;ENSOARG00020006751;ENSOARG00020008417;ENSOARG00020008507;ENSOARG00020008826;ENSOARG00020009421;…	HOXD3;CNTN1;COL5A3;ROBO1;ITGB8;NTNG1;NT5E;LYPD5;THBS4;;;POSTN;;;CDH13;PCDH9;GPNMB;SELP;CDH1;SELE;ACAN;MXRA8;SLITRK2;FAP;CCN5;SLC39A8;COL3A1;ITGA8;NEGR1;PTPRU;NRCAM;KIT;ANGPT1;CHL1;;ITGA5;EPHA4;CLDN10;;NECTIN4;RHOB;FAT1;AMIGO3;CLDN4;;TINAG;;LAMA3;NPNT
58	GO:2000145	BP	regulation of cell motility	58/ 824	802/ 23771	0.0723192	1.8832e-07	3.81732e-05	ENSOARG00020000157;ENSOARG00020000651;ENSOARG00020000965;ENSOARG00020000981;ENSOARG00020001570;ENSOARG00020002182;ENSOARG00020002594;ENSOARG00020002694;ENSOARG00020003145;ENSOARG00020003806;ENSOARG00020004038;ENSOARG00020004359;ENSOARG00020004380;ENSOARG00020005077;ENSOARG00020005559;ENSOARG00020005708;ENSOARG00020005989;ENSOARG00020006751;ENSOARG00020007377;ENSOARG00020007930;ENSOARG00020007960;…	MYLK;SEMA3D;NR4A3;SEMA3E;ROBO1;DOCK4;IGFBP3;IL23A;NTNG1;TP53INP1;ZNF580;THBS4;LAMC2;;FGF10;FGF7;CDH13;GPNMB;VIL1;SCAI;;PBLD;SELP;CDH1;DAB2;SELE;;;FGF2;PLA2G7;COL3A1;HYAL1;PTPRU;ANGPT1;WNT5B;NCKAP1L;;EPHA4;CCL2;SFRP2;;RHOB;FUT1;HBEGF;CLDN4;PHLDA2;;PRKG1;NOG;F2RL1;EDN1;PYCARD;SEMA7A;KANK1;SFRP1;FBXO5;IGFBP5;LAMA3
13	GO:0032392	BP	DNA geometric change	13/ 824	63/ 23771	0.206349	2.00176e-07	3.98606e-05	ENSOARG00020006078;ENSOARG00020006444;ENSOARG00020008931;ENSOARG00020009057;ENSOARG00020009486;ENSOARG00020012369;ENSOARG00020012623;ENSOARG00020018340;ENSOARG00020019991;ENSOARG00020020578;ENSOARG00020020803;ENSOARG00020024419;ENSOARG00020024828	CDC45;RFC3;GINS3;GINS1;GINS2;MCM6;DDX11;MCM2;MCM3;MCM5;;MCM4;GINS4
226	GO:0051171	BP	regulation of nitrogen compound metabolic process	226/ 824	4765/ 23771	0.0474292	2.02183e-07	3.98606e-05	ENSOARG00020000082;ENSOARG00020000199;ENSOARG00020000229;ENSOARG00020000257;ENSOARG00020000275;ENSOARG00020000418;ENSOARG00020000768;ENSOARG00020000780;ENSOARG00020000796;ENSOARG00020000891;ENSOARG00020000946;ENSOARG00020000965;ENSOARG00020001008;ENSOARG00020001120;ENSOARG00020001164;ENSOARG00020001277;ENSOARG00020001392;ENSOARG00020001570;ENSOARG00020001727;ENSOARG00020001750;ENSOARG00020001977;…	HIVEP3;EFEMP1;PNPT1;HOXD3;HOXD4;RFC4;;;PIK3R3;eIF2aK2;PTX3;NR4A3;TNFSF10;TENT5C;USF3;;INHBE;ROBO1;PHC3;NPFFR2;ZC3H6;;SERPINI1;IGFBP3;TIMELESS;MAGI2;IL23A;;POU2F1;RIPK4;SHFL;ABCG1;TNFRSF6B;;ESRRB;GRIN2C;;TP53INP1;;ZNF404;THBS4;ID1;FOXS1;;TMEM119;MSH2;EPCAM;HCK;;;CDK2;PLSCR1;EPAS1;FGF10;PRDM16;;FGF7;EGLN3;AGTR1;CDH13;PCOLCE2;PARP10;IRAK3;HIST1H1T;RFC3;;HMGA2;GPNMB;FRY;TEX15;PURG;ALX1;IGF2;PRKCZ;ZNF…
24	GO:1901681	MF	sulfur compound binding	24/ 824	204/ 23771	0.117647	1.89453e-07	4.58674e-05	ENSOARG00020001143;ENSOARG00020001301;ENSOARG00020001855;ENSOARG00020001960;ENSOARG00020002903;ENSOARG00020004359;ENSOARG00020004992;ENSOARG00020005559;ENSOARG00020005708;ENSOARG00020006072;ENSOARG00020006751;ENSOARG00020008417;ENSOARG00020010451;ENSOARG00020011297;ENSOARG00020012095;ENSOARG00020013676;ENSOARG00020013746;ENSOARG00020014591;ENSOARG00020015141;ENSOARG00020016227;ENSOARG00020017690;…	COL5A3;ECM2;BMT2;;CXCL6;THBS4;POSTN;FGF10;FGF7;PCOLCE2;GPNMB;SELP;FGF2;CCN5;FGFR4;SLIT3;MGST2;;RSPO2;;;HBEGF;VEGFA;SFRP1
126	GO:0097367	MF	carbohydrate derivative binding	126/ 824	2291/ 23771	0.0549978	1.95927e-07	4.58674e-05	ENSOARG00020000065;ENSOARG00020000157;ENSOARG00020000418;ENSOARG00020000643;ENSOARG00020000891;ENSOARG00020001119;ENSOARG00020001143;ENSOARG00020001251;ENSOARG00020001301;ENSOARG00020001643;ENSOARG00020001960;ENSOARG00020002675;ENSOARG00020002682;ENSOARG00020002706;ENSOARG00020002724;ENSOARG00020002780;ENSOARG00020002903;ENSOARG00020003108;ENSOARG00020003178;ENSOARG00020003248;ENSOARG00020003706;…	DTYMK;MYLK;RFC4;GTPBP8;eIF2aK2;;COL5A3;EPHB6;ECM2;DCK;;MX2;ABCA1;MX1;GUCY2C;RIPK4;CXCL6;ABCG1;TNFRSF6B;DHX58;CDKL2;;KIF26B;THBS4;MSH2;POSTN;HCK;;CDK2;TSSK1B;FGF10;FGF7;PCOLCE2;ABCC9;IRAK3;;GPNMB;;GBP5;PDE4B;VIL1;MYO7A;ATP2C2;PRKCZ;ORC1;;SELP;ACTA2;RAB3D;PRKG2;SELE;PARP9;ACAN;;FGF2;IFIH1;PRKAR2B;CCN5;MPPED2;TRPM6;FGFR4;CDKL5;UBE2L6;MCM6;;DDX11;HSPA1L;DGKK;SLIT3;MOV10;LIG1;TRPM2;;RSPO2;KIT;ATP2A3;R…
13	GO:0045069	BP	regulation of viral genome replication	13/ 824	64/ 23771	0.203125	2.43297e-07	4.66872e-05	ENSOARG00020000891;ENSOARG00020002706;ENSOARG00020003046;ENSOARG00020005334;ENSOARG00020006150;ENSOARG00020006589;ENSOARG00020006702;ENSOARG00020006787;ENSOARG00020010727;ENSOARG00020014334;ENSOARG00020017125;ENSOARG00020017201;ENSOARG00020017574	eIF2aK2;MX1;SHFL;PLSCR1;PARP10;;HMGA2;;IFIH1;ISG15;;;OAS2
8	GO:0006270	BP	DNA replication initiation	8/ 824	21/ 23771	0.380952	2.74575e-07	5.19959e-05	ENSOARG00020006078;ENSOARG00020008931;ENSOARG00020012369;ENSOARG00020016734;ENSOARG00020018340;ENSOARG00020019991;ENSOARG00020020578;ENSOARG00020024419	CDC45;GINS3;MCM6;;MCM2;MCM3;MCM5;MCM4
231	GO:0080090	BP	regulation of primary metabolic process	231/ 824	4914/ 23771	0.0470085	2.80311e-07	5.23926e-05	ENSOARG00020000082;ENSOARG00020000199;ENSOARG00020000229;ENSOARG00020000257;ENSOARG00020000275;ENSOARG00020000418;ENSOARG00020000768;ENSOARG00020000780;ENSOARG00020000796;ENSOARG00020000891;ENSOARG00020000946;ENSOARG00020000965;ENSOARG00020001008;ENSOARG00020001120;ENSOARG00020001164;ENSOARG00020001277;ENSOARG00020001392;ENSOARG00020001570;ENSOARG00020001727;ENSOARG00020001750;ENSOARG00020001977;…	HIVEP3;EFEMP1;PNPT1;HOXD3;HOXD4;RFC4;;;PIK3R3;eIF2aK2;PTX3;NR4A3;TNFSF10;TENT5C;USF3;;INHBE;ROBO1;PHC3;NPFFR2;ZC3H6;;SERPINI1;IGFBP3;TIMELESS;;MAGI2;IL23A;;POU2F1;RIPK4;SHFL;ABCG1;TNFRSF6B;;ESRRB;GRIN2C;;TP53INP1;;ZNF404;THBS4;ID1;FOXS1;;TMEM119;MSH2;EPCAM;HCK;;;CDK2;PLSCR1;EPAS1;FGF10;PRDM16;;FGF7;EGLN3;AGTR1;CDH13;PCOLCE2;PARP10;IRAK3;HIST1H1T;RFC3;;HMGA2;GPNMB;FRY;TEX15;PURG;ALX1;IGF2;PRKCZ;ZN…
262	GO:0043167	MF	ion binding	262/ 824	5724/ 23771	0.0457722	3.13626e-07	6.97504e-05	ENSOARG00020000065;ENSOARG00020000075;ENSOARG00020000157;ENSOARG00020000199;ENSOARG00020000418;ENSOARG00020000643;ENSOARG00020000709;ENSOARG00020000768;ENSOARG00020000780;ENSOARG00020000799;ENSOARG00020000891;ENSOARG00020000965;ENSOARG00020001008;ENSOARG00020001119;ENSOARG00020001172;ENSOARG00020001251;ENSOARG00020001268;ENSOARG00020001277;ENSOARG00020001312;ENSOARG00020001643;ENSOARG00020001727;…	DTYMK;ZMAT3;MYLK;EFEMP1;RFC4;GTPBP8;GSDME;;;SVEP1;eIF2aK2;NR4A3;TNFSF10;;KCNAB1;EPHB6;;;ASPN;DCK;PHC3;SCIN;BMT2;ADPRH;;ZC3H6;PRIM1;HDAC9;;MX2;ABCA1;MX1;FBN2;GUCY2C;AFP;RIPK4;;ABCG1;TNFRSF6B;DHX58;;ESRRB;;;NT5E;MARCH3;CDKL2;TRIM5;;;;ZNF404;GPT;KIF26B;STXBP6;THBS4;RYR3;;;TRPC4;PTER;LRP2;MSH2;POSTN;HCK;GJB2;;;CDK2;;PLSCR1;TSSK1B;;EGLN3;REV3L;CDH13;ABCC9;IRAK3;PCDH9;EFHD1;;;;;;GBP5;HMCN1;PDE4B;VIL1;J…
6	GO:0042555	CC	MCM complex	6/ 824	11/ 23771	0.545455	6.78143e-07	7.46356e-05	ENSOARG00020004202;ENSOARG00020012369;ENSOARG00020018340;ENSOARG00020019991;ENSOARG00020020578;ENSOARG00020024419	TONSL;MCM6;MCM2;MCM3;MCM5;MCM4
8	GO:0035456	BP	response to interferon-beta	8/ 824	22/ 23771	0.363636	4.18369e-07	7.71944e-05	ENSOARG00020000229;ENSOARG00020003046;ENSOARG00020005334;ENSOARG00020009040;ENSOARG00020013336;ENSOARG00020017125;ENSOARG00020017201;ENSOARG00020025634	PNPT1;SHFL;PLSCR1;;XAF1;;;STAT1
139	GO:0032501	BP	multicellular organismal process	139/ 824	2638/ 23771	0.0526914	4.37395e-07	7.96834e-05	ENSOARG00020000257;ENSOARG00020000275;ENSOARG00020000799;ENSOARG00020000981;ENSOARG00020001120;ENSOARG00020001159;ENSOARG00020002079;ENSOARG00020002182;ENSOARG00020002274;ENSOARG00020002605;ENSOARG00020002671;ENSOARG00020002674;ENSOARG00020002682;ENSOARG00020002694;ENSOARG00020003385;ENSOARG00020003755;ENSOARG00020004157;ENSOARG00020004359;ENSOARG00020004440;ENSOARG00020004462;ENSOARG00020004786;…	HOXD3;HOXD4;SVEP1;SEMA3E;TENT5C;ASF1B;LGR5;DOCK4;PTPRZ1;TIMELESS;COL11A1;;ABCA1;IL23A;ESRRB;GRIN2C;GADD45G;THBS4;BRINP1;ID1;FOXS1;TMEM119;LRP2;MSH2;GJB2;;KRT17;EPAS1;TSSK1B;FGF10;SLC26A7;FGF7;AGTR1;ABCC9;HIST1H1T;;;;;SCN2A;;VIL1;MYO7A;IGF2;PBLD;DACT1;;ACTA2;FLI1;GHRHR;;ACTG2;ADORA2B;BDNF;FGF2;TMEM150C;PRKAR2B;;FGFR4;PKD1L3;LY6E;PLA2G7;COL3A1;;;HES4;TRPM2;GRIN2A;RSPO2;KIT;ANGPT1;LGI4;WNT5B;CHL1;CH…
22	GO:0005539	MF	glycosaminoglycan binding	22/ 824	182/ 23771	0.120879	3.80049e-07	8.0498e-05	ENSOARG00020001143;ENSOARG00020001301;ENSOARG00020002903;ENSOARG00020004359;ENSOARG00020004992;ENSOARG00020005559;ENSOARG00020005708;ENSOARG00020006072;ENSOARG00020006751;ENSOARG00020008417;ENSOARG00020009421;ENSOARG00020010451;ENSOARG00020011297;ENSOARG00020012095;ENSOARG00020013676;ENSOARG00020015141;ENSOARG00020015807;ENSOARG00020016227;ENSOARG00020017690;ENSOARG00020020934;ENSOARG00020022857;…	COL5A3;ECM2;CXCL6;THBS4;POSTN;FGF10;FGF7;PCOLCE2;GPNMB;SELP;ACAN;FGF2;CCN5;FGFR4;SLIT3;RSPO2;;;;HBEGF;VEGFA;SFRP1
142	GO:0010646	BP	regulation of cell communication	142/ 824	2714/ 23771	0.0523213	4.57445e-07	8.22943e-05	ENSOARG00020000709;ENSOARG00020000891;ENSOARG00020001008;ENSOARG00020001312;ENSOARG00020001392;ENSOARG00020001570;ENSOARG00020001750;ENSOARG00020001855;ENSOARG00020002079;ENSOARG00020002489;ENSOARG00020002594;ENSOARG00020002682;ENSOARG00020002689;ENSOARG00020002708;ENSOARG00020002727;ENSOARG00020002982;ENSOARG00020003145;ENSOARG00020003248;ENSOARG00020003289;ENSOARG00020003765;ENSOARG00020003849;…	GSDME;eIF2aK2;TNFSF10;ASPN;INHBE;ROBO1;NPFFR2;BMT2;LGR5;STXBP5L;IGFBP3;ABCA1;MAGI2;FBN2;;GJA5;NTNG1;DHX58;;GPC6;;GADD45G;LRP2;POSTN;;KLHL24;;NOP2;CILP;FGF10;PRDM16;KCP;CDH13;IRAK3;RFC3;;;PDE4B;ARHGAP25;IGF2;PRKCZ;SCAI;;PBLD;DACT1;SELP;SYT9;DAB2;PARP9;GHRHR;ELL3;ADORA2B;PTGIS;BDNF;FGF2;PRKAR2B;;FOXM1;CXCR4;FGFR4;GRIA4;DLGAP1;LURAP1L;RNF157;;COL3A1;;SLIT3;PTPRU;ISG15;IRF7;GRIN2A;DACT3;RSPO2;KIT;ANG…
9	GO:0000731	BP	DNA synthesis involved in DNA repair	9/ 824	30/ 23771	0.3	5.14018e-07	9.13303e-05	ENSOARG00020005845;ENSOARG00020006150;ENSOARG00020006444;ENSOARG00020011991;ENSOARG00020016237;ENSOARG00020016515;ENSOARG00020021454;ENSOARG00020021498;ENSOARG00020021578	REV3L;PARP10;RFC3;PCNA;POLD1;HROB;DTL;POLK;POLE
68	GO:0051094	BP	positive regulation of developmental process	68/ 824	1047/ 23771	0.0649475	6.41302e-07	0.000111699	ENSOARG00020000257;ENSOARG00020001570;ENSOARG00020001751;ENSOARG00020002051;ENSOARG00020002594;ENSOARG00020002694;ENSOARG00020002708;ENSOARG00020002879;ENSOARG00020003374;ENSOARG00020004440;ENSOARG00020004786;ENSOARG00020004848;ENSOARG00020004893;ENSOARG00020004936;ENSOARG00020005077;ENSOARG00020005559;ENSOARG00020007377;ENSOARG00020007379;ENSOARG00020007407;ENSOARG00020007754;ENSOARG00020007862;…	HOXD3;ROBO1;SCIN;;IGFBP3;IL23A;FBN2;ITGB8;TNFSF13B;BRINP1;FOXS1;TMEM119;LRP2;MSH2;;FGF10;VIL1;ALX1;JADE2;IGF2;PRKCZ;DAB2;KLF5;GHRHR;;ELL3;SLC8A1;PTGIS;BDNF;FGF2;IL15;H2AFY2;HYAL1;LRRN1;ISG15;KIT;NCKAP1L;ITGA5;ZFPM2;FRZB;SFRP2;FOS;RHOB;SCUBE2;FUT1;HMGA1;FNDC5;AMIGO3;AR;ETV4;;;MSX2;MYB;NGF;TACSTD2;NOG;EDN1;ADRB2;SEMA7A;LHX1;SFRP1;BMP6;FBXO5;STAT1;TOX;NPNT;GATA6
34	GO:0051052	BP	regulation of DNA metabolic process	34/ 824	384/ 23771	0.0885417	6.44176e-07	0.000111699	ENSOARG00020000418;ENSOARG00020001277;ENSOARG00020002605;ENSOARG00020003178;ENSOARG00020003339;ENSOARG00020004936;ENSOARG00020005083;ENSOARG00020005559;ENSOARG00020006370;ENSOARG00020006444;ENSOARG00020006702;ENSOARG00020006861;ENSOARG00020008461;ENSOARG00020008931;ENSOARG00020009057;ENSOARG00020009317;ENSOARG00020009328;ENSOARG00020009450;ENSOARG00020009486;ENSOARG00020009565;ENSOARG00020010026;…	RFC4;;TIMELESS;TNFRSF6B;;MSH2;CDK2;FGF10;HIST1H1T;RFC3;HMGA2;TEX15;AUNIP;GINS3;GINS1;PARP9;;;GINS2;RAD51AP1;GMNN;FGF2;TICRR;PCNA;FOXM1;FGFR4;DDX11;RMI2;;;RFC2;CDKN1A;GINS4;TOX
142	GO:0023051	BP	regulation of signaling	142/ 824	2732/ 23771	0.0519766	6.64469e-07	0.000113846	ENSOARG00020000709;ENSOARG00020000891;ENSOARG00020001008;ENSOARG00020001312;ENSOARG00020001392;ENSOARG00020001570;ENSOARG00020001750;ENSOARG00020001855;ENSOARG00020002079;ENSOARG00020002489;ENSOARG00020002594;ENSOARG00020002682;ENSOARG00020002689;ENSOARG00020002708;ENSOARG00020002727;ENSOARG00020002982;ENSOARG00020003145;ENSOARG00020003248;ENSOARG00020003289;ENSOARG00020003765;ENSOARG00020003849;…	GSDME;eIF2aK2;TNFSF10;ASPN;INHBE;ROBO1;NPFFR2;BMT2;LGR5;STXBP5L;IGFBP3;ABCA1;MAGI2;FBN2;;GJA5;NTNG1;DHX58;;GPC6;;GADD45G;LRP2;POSTN;;KLHL24;;NOP2;CILP;FGF10;PRDM16;KCP;CDH13;IRAK3;RFC3;;;PDE4B;ARHGAP25;IGF2;PRKCZ;SCAI;;PBLD;DACT1;SELP;SYT9;DAB2;PARP9;GHRHR;ELL3;ADORA2B;PTGIS;BDNF;FGF2;PRKAR2B;;FOXM1;CXCR4;FGFR4;GRIA4;DLGAP1;LURAP1L;RNF157;;COL3A1;;SLIT3;PTPRU;ISG15;IRF7;GRIN2A;DACT3;RSPO2;KIT;ANG…
7	GO:0035455	BP	response to interferon-alpha	7/ 824	17/ 23771	0.411765	8.41296e-07	0.000142446	ENSOARG00020000891;ENSOARG00020002675;ENSOARG00020008771;ENSOARG00020008812;ENSOARG00020017125;ENSOARG00020017201;ENSOARG00020018872	eIF2aK2;MX2;IFIT2;IFIT3;;;RO60
131	GO:0043168	MF	anion binding	131/ 824	2474/ 23771	0.0529507	7.11391e-07	0.00014383	ENSOARG00020000065;ENSOARG00020000157;ENSOARG00020000418;ENSOARG00020000643;ENSOARG00020000709;ENSOARG00020000891;ENSOARG00020001119;ENSOARG00020001172;ENSOARG00020001251;ENSOARG00020001643;ENSOARG00020001751;ENSOARG00020001960;ENSOARG00020002674;ENSOARG00020002675;ENSOARG00020002682;ENSOARG00020002706;ENSOARG00020002724;ENSOARG00020002749;ENSOARG00020002780;ENSOARG00020002784;ENSOARG00020003108;…	DTYMK;MYLK;RFC4;GTPBP8;GSDME;eIF2aK2;;KCNAB1;EPHB6;DCK;SCIN;;;MX2;ABCA1;MX1;GUCY2C;AFP;RIPK4;;ABCG1;TNFRSF6B;DHX58;CDKL2;;GPT;KIF26B;STXBP6;TRPC4;MSH2;HCK;;CDK2;TSSK1B;EGLN3;ABCC9;IRAK3;;;GBP5;PDE4B;VIL1;MYO7A;ATP2C2;PRKCZ;ORC1;;SELP;SYT9;ACTA2;RAB3D;PRKG2;GLRA3;SELE;PARP9;;IFIH1;PRKAR2B;MPPED2;TRPM6;FGFR4;CDKL5;UBE2L6;MTHFR;MCM6;;DDX11;HSPA1L;DGKK;;MGST2;MOV10;LIG1;TRPM2;;KIT;ATP2A3;RAB15;SMARCA…
32	GO:0045087	BP	innate immune response	32/ 824	354/ 23771	0.0903955	8.72334e-07	0.000145984	ENSOARG00020000946;ENSOARG00020002675;ENSOARG00020002706;ENSOARG00020003046;ENSOARG00020003248;ENSOARG00020003281;ENSOARG00020003473;ENSOARG00020003520;ENSOARG00020003711;ENSOARG00020003849;ENSOARG00020004451;ENSOARG00020005281;ENSOARG00020006358;ENSOARG00020006589;ENSOARG00020006787;ENSOARG00020006877;ENSOARG00020009247;ENSOARG00020009445;ENSOARG00020010727;ENSOARG00020010913;ENSOARG00020016708;…	PTX3;MX2;MX1;SHFL;DHX58;;;;TRIM5;;SERINC5;;H2BC4;;;HIST2H2BE;;;IFIH1;Bst-2B;LYST;OAS2;;;;;CYBB;IFI6;C1S;F2RL1;PYCARD;NLRC5
4	GO:0000811	CC	GINS complex	4/ 824	4/ 23771	1	1.43371e-06	0.000149026	ENSOARG00020008931;ENSOARG00020009057;ENSOARG00020009486;ENSOARG00020024828	GINS3;GINS1;GINS2;GINS4
17	GO:1903900	BP	regulation of viral life cycle	17/ 824	122/ 23771	0.139344	1.08793e-06	0.000179971	ENSOARG00020000891;ENSOARG00020000946;ENSOARG00020002706;ENSOARG00020003046;ENSOARG00020003849;ENSOARG00020005281;ENSOARG00020005334;ENSOARG00020006150;ENSOARG00020006589;ENSOARG00020006702;ENSOARG00020006787;ENSOARG00020010727;ENSOARG00020013083;ENSOARG00020014334;ENSOARG00020017125;ENSOARG00020017201;ENSOARG00020017574	eIF2aK2;PTX3;MX1;SHFL;;;PLSCR1;PARP10;;HMGA2;;IFIH1;LY6E;ISG15;;;OAS2
55	GO:0031226	CC	intrinsic component of plasma membrane	55/ 824	806/ 23771	0.0682382	1.85413e-06	0.000182583	ENSOARG00020000420;ENSOARG00020000548;ENSOARG00020000651;ENSOARG00020000981;ENSOARG00020001251;ENSOARG00020001750;ENSOARG00020002079;ENSOARG00020002191;ENSOARG00020002682;ENSOARG00020002727;ENSOARG00020002982;ENSOARG00020003145;ENSOARG00020003755;ENSOARG00020003765;ENSOARG00020004537;ENSOARG00020004737;ENSOARG00020004920;ENSOARG00020005049;ENSOARG00020005334;ENSOARG00020005566;ENSOARG00020006751;…	TMPRSS11D;CNTN1;SEMA3D;SEMA3E;EPHB6;NPFFR2;LGR5;TSPAN13;ABCA1;;GJA5;NTNG1;GRIN2C;GPC6;CALHM5;TRPC4;KCNK12;GJB2;PLSCR1;SLC26A7;GPNMB;SCN2A;SELP;GLRA3;SELE;SLC6A17;KCNA6;SLC8A1;TMEM150C;SLC39A8;KCNK5;FGFR4;GRIA4;TRPM2;GRIN2A;;CYSLTR1;EPHA4;ITPR3;TMC8;FGFR2;GPC3;HRH2;HBEGF;CLDN4;AQP9;F2RL1;SLC26A6;ADRB2;SEMA7A;ATP8B1;STRA6;GPM6A;HHIP;OPRK1
220	GO:0048519	BP	negative regulation of biological process	220/ 824	4714/ 23771	0.0466695	1.17119e-06	0.000191543	ENSOARG00020000199;ENSOARG00020000229;ENSOARG00020000651;ENSOARG00020000709;ENSOARG00020000891;ENSOARG00020000946;ENSOARG00020000981;ENSOARG00020001120;ENSOARG00020001164;ENSOARG00020001172;ENSOARG00020001312;ENSOARG00020001570;ENSOARG00020001727;ENSOARG00020001751;ENSOARG00020001855;ENSOARG00020001977;ENSOARG00020002051;ENSOARG00020002182;ENSOARG00020002274;ENSOARG00020002344;ENSOARG00020002489;…	EFEMP1;PNPT1;SEMA3D;GSDME;eIF2aK2;PTX3;SEMA3E;TENT5C;USF3;KCNAB1;ASPN;ROBO1;PHC3;SCIN;BMT2;ZC3H6;;DOCK4;PTPRZ1;FNDC4;STXBP5L;SERPINI1;IGFBP3;TIMELESS;MAGI2;IL23A;MX1;FBN2;;POU2F1;ITGB8;SHFL;DHX58;NT5E;GRIN2C;TP53INP1;STXBP6;THBS4;BRINP1;ID1;FOXS1;TMEM119;LRP2;MSH2;EPCAM;MIR129-1;HCK;;CDK2;;PLSCR1;CILP;FGF10;PRDM16;CDH13;PARP10;IRAK3;H2AC6;HIST1H1T;;HMGA2;GPNMB;FRY;;PDE4B;ARHGAP25;VIL1;ALX1;;IGF2;…
37	GO:0009887	BP	animal organ morphogenesis	37/ 824	449/ 23771	0.0824053	1.31042e-06	0.000211905	ENSOARG00020000199;ENSOARG00020000257;ENSOARG00020000275;ENSOARG00020002671;ENSOARG00020002708;ENSOARG00020004380;ENSOARG00020005077;ENSOARG00020005559;ENSOARG00020005708;ENSOARG00020006780;ENSOARG00020007565;ENSOARG00020007754;ENSOARG00020008398;ENSOARG00020008717;ENSOARG00020008905;ENSOARG00020009743;ENSOARG00020010026;ENSOARG00020010451;ENSOARG00020013296;ENSOARG00020013676;ENSOARG00020013897;…	EFEMP1;HOXD3;HOXD4;COL11A1;FBN2;LAMC2;;FGF10;FGF7;FRAS1;MYO7A;IGF2;MFAP5;IRX5;FLI1;;GMNN;FGF2;COL3A1;SLIT3;HYAL1;RSPO2;SFRP2;FGFR2;FAT1;AR;THRB;GCNT3;GPC3;PHLDA2;HOXB9;NOG;PITX2;STRA6;ARID5B;LHX1;HHIP
36	GO:0030335	BP	positive regulation of cell migration	36/ 824	431/ 23771	0.0835267	1.43221e-06	0.000229026	ENSOARG00020000157;ENSOARG00020000651;ENSOARG00020000965;ENSOARG00020000981;ENSOARG00020002182;ENSOARG00020002694;ENSOARG00020004038;ENSOARG00020004359;ENSOARG00020004380;ENSOARG00020005077;ENSOARG00020005559;ENSOARG00020005708;ENSOARG00020005989;ENSOARG00020006751;ENSOARG00020007377;ENSOARG00020008417;ENSOARG00020008646;ENSOARG00020009743;ENSOARG00020010451;ENSOARG00020013182;ENSOARG00020013897;…	MYLK;SEMA3D;NR4A3;SEMA3E;DOCK4;IL23A;ZNF580;THBS4;LAMC2;;FGF10;FGF7;CDH13;GPNMB;VIL1;SELP;DAB2;;FGF2;PLA2G7;HYAL1;ANGPT1;WNT5B;NCKAP1L;EPHA4;RHOB;FUT1;HBEGF;CLDN4;;F2RL1;EDN1;PYCARD;SEMA7A;FBXO5;IGFBP5
74	GO:0003690	MF	double-stranded DNA binding	74/ 824	1190/ 23771	0.0621849	1.22605e-06	0.000237108	ENSOARG00020000257;ENSOARG00020000275;ENSOARG00020001164;ENSOARG00020002732;ENSOARG00020003385;ENSOARG00020004038;ENSOARG00020004786;ENSOARG00020004802;ENSOARG00020004936;ENSOARG00020005535;ENSOARG00020005635;ENSOARG00020005685;ENSOARG00020006370;ENSOARG00020006597;ENSOARG00020006702;ENSOARG00020006924;ENSOARG00020007379;ENSOARG00020008717;ENSOARG00020008905;ENSOARG00020008965;ENSOARG00020009199;…	HOXD3;HOXD4;USF3;POU2F1;ESRRB;ZNF580;FOXS1;;MSH2;EPAS1;PRDM16;;HIST1H1T;;HMGA2;PURG;ALX1;IRX5;FLI1;KLF11;KLF5;;;;RAD51AP1;IRF9;IRF8;ELL3;PCNA;FOXM1;E2F1;ZBTB26;ZNF382;H2AFY2;MCM6;DDX11;UHRF1;EHF;BATF2;HES4;IRF7;NR4A1;KLF7;TFAP2B;MYBL2;FOS;MCM2;HMGA1;CREBRF;AR;THRB;ETV4;MCM3;;;MCM5;MSX2;MKX;ELF3;MYB;NR4A2;HOXB9;PITX2;;NFIA;IRX1;ARID5B;LHX1;NLRC5;STAT1;GATA6;E2F8;MYBL1;TFAP4
132	GO:0051173	BP	positive regulation of nitrogen compound metabolic process	132/ 824	2530/ 23771	0.0521739	1.6092e-06	0.000254501	ENSOARG00020000082;ENSOARG00020000229;ENSOARG00020000275;ENSOARG00020000418;ENSOARG00020000780;ENSOARG00020000796;ENSOARG00020000946;ENSOARG00020000965;ENSOARG00020001008;ENSOARG00020001164;ENSOARG00020001392;ENSOARG00020001570;ENSOARG00020002605;ENSOARG00020002689;ENSOARG00020002694;ENSOARG00020002732;ENSOARG00020003108;ENSOARG00020003339;ENSOARG00020003806;ENSOARG00020004359;ENSOARG00020004848;…	HIVEP3;PNPT1;HOXD4;RFC4;;PIK3R3;PTX3;NR4A3;TNFSF10;USF3;INHBE;ROBO1;TIMELESS;MAGI2;IL23A;POU2F1;ABCG1;;TP53INP1;THBS4;TMEM119;MSH2;EPCAM;;CDK2;PLSCR1;EPAS1;FGF10;PRDM16;FGF7;EGLN3;AGTR1;CDH13;PCOLCE2;RFC3;HMGA2;GPNMB;ALX1;IGF2;;DACT1;ASB9;CDH1;DAB2;FLI1;GINS3;GINS1;KLF5;PARP9;TET1;;;GINS2;RAD51AP1;IRF9;IRF8;ELL3;ADORA2B;BDNF;PACSIN3;FGF2;CLSPN;IL15;PCNA;FOXM1;E2F1;FGFR4;DDX11;UHRF1;EHF;PTPRN;MOV1…
30	GO:0048729	BP	tissue morphogenesis	30/ 824	330/ 23771	0.0909091	1.69569e-06	0.000265265	ENSOARG00020000157;ENSOARG00020000981;ENSOARG00020002605;ENSOARG00020002671;ENSOARG00020002780;ENSOARG00020004893;ENSOARG00020005559;ENSOARG00020005708;ENSOARG00020006780;ENSOARG00020010451;ENSOARG00020013083;ENSOARG00020013296;ENSOARG00020015141;ENSOARG00020016458;ENSOARG00020016754;ENSOARG00020016801;ENSOARG00020017100;ENSOARG00020017587;ENSOARG00020018495;ENSOARG00020019886;ENSOARG00020020115;…	MYLK;SEMA3E;TIMELESS;COL11A1;RIPK4;LRP2;FGF10;FGF7;FRAS1;FGF2;LY6E;COL3A1;RSPO2;PKHD1;ZFPM2;EPHA4;FRZB;SFRP2;RHOB;AR;GCNT3;GPC3;MSX2;NOG;EDN1;ADAMTS16;LHX1;SFRP1;HHIP;NPNT
49	GO:0016477	BP	cell migration	49/ 824	683/ 23771	0.0717423	1.8994e-06	0.000293937	ENSOARG00020000651;ENSOARG00020000796;ENSOARG00020000981;ENSOARG00020001570;ENSOARG00020002182;ENSOARG00020002879;ENSOARG00020002903;ENSOARG00020003289;ENSOARG00020003765;ENSOARG00020004359;ENSOARG00020005077;ENSOARG00020005782;ENSOARG00020005989;ENSOARG00020006387;ENSOARG00020007182;ENSOARG00020007379;ENSOARG00020008417;ENSOARG00020010451;ENSOARG00020011213;ENSOARG00020012040;ENSOARG00020012095;…	SEMA3D;PIK3R3;SEMA3E;ROBO1;DOCK4;ITGB8;CXCL6;;GPC6;THBS4;;AGTR1;CDH13;;PDE4B;ALX1;SELP;FGF2;FAP;CXCR4;FGFR4;ASAP3;TRPM2;NR4A1;KIT;CHL1;NCKAP1L;;ITGA5;CCL2;;TMEM201;RHOB;GPC3;MSX2;HBEGF;;NR4A2;HOXB9;PRKG1;F2RL1;EDN1;IL16;SEMA7A;KANK1;ARID5B;LHX1;GPM6A;
35	GO:0008283	BP	cell population proliferation	35/ 824	418/ 23771	0.0837321	1.95826e-06	0.000299822	ENSOARG00020001251;ENSOARG00020002051;ENSOARG00020002079;ENSOARG00020002594;ENSOARG00020002694;ENSOARG00020004893;ENSOARG00020005559;ENSOARG00020005708;ENSOARG00020005989;ENSOARG00020006702;ENSOARG00020007754;ENSOARG00020009057;ENSOARG00020009556;ENSOARG00020011213;ENSOARG00020011892;ENSOARG00020012876;ENSOARG00020013296;ENSOARG00020015647;ENSOARG00020016227;ENSOARG00020017587;ENSOARG00020017690;…	EPHB6;;LGR5;IGFBP3;IL23A;LRP2;FGF10;FGF7;CDH13;HMGA2;IGF2;GINS1;SCRG1;FAP;IL15;EHF;COL3A1;LGI4;;SFRP2;;HELLS;NPR3;GPC3;PLCL2;FGL1;IGF2BP1;NOG;F2RL1;KANK1;GINS4;HHIP;IGFBP5;STAT1;E2F8
7	GO:0019985	BP	translesion synthesis	7/ 824	19/ 23771	0.368421	2.05118e-06	0.000310743	ENSOARG00020005845;ENSOARG00020006150;ENSOARG00020006444;ENSOARG00020011991;ENSOARG00020016237;ENSOARG00020021454;ENSOARG00020021498	REV3L;PARP10;RFC3;PCNA;POLD1;DTL;POLK
20	GO:0034728	BP	nucleosome organization	20/ 824	171/ 23771	0.116959	2.14202e-06	0.000319755	ENSOARG00020000265;ENSOARG00020001159;ENSOARG00020001277;ENSOARG00020004693;ENSOARG00020006331;ENSOARG00020006345;ENSOARG00020006358;ENSOARG00020006370;ENSOARG00020006656;ENSOARG00020006877;ENSOARG00020007160;ENSOARG00020009112;ENSOARG00020009247;ENSOARG00020009328;ENSOARG00020012361;ENSOARG00020012782;ENSOARG00020014361;ENSOARG00020015283;ENSOARG00020018340;ENSOARG00020023527	;ASF1B;;;H1-4;H2AC6;H2BC4;HIST1H1T;H2BC18;HIST2H2BE;H1-2;H1-3;;;H2AFY2;;CHAF1A;CHAF1B;MCM2;NAP1L5
18	GO:0050792	BP	regulation of viral process	18/ 824	142/ 23771	0.126761	2.1551e-06	0.000319755	ENSOARG00020000891;ENSOARG00020000946;ENSOARG00020002706;ENSOARG00020003046;ENSOARG00020003849;ENSOARG00020005281;ENSOARG00020005334;ENSOARG00020006150;ENSOARG00020006589;ENSOARG00020006702;ENSOARG00020006787;ENSOARG00020010727;ENSOARG00020013083;ENSOARG00020014334;ENSOARG00020017125;ENSOARG00020017201;ENSOARG00020017574;ENSOARG00020025634	eIF2aK2;PTX3;MX1;SHFL;;;PLSCR1;PARP10;;HMGA2;;IFIH1;LY6E;ISG15;;;OAS2;STAT1
23	GO:0071824	BP	protein-DNA complex subunit organization	23/ 824	222/ 23771	0.103604	3.14173e-06	0.000452158	ENSOARG00020000265;ENSOARG00020001159;ENSOARG00020001277;ENSOARG00020004693;ENSOARG00020006331;ENSOARG00020006345;ENSOARG00020006358;ENSOARG00020006370;ENSOARG00020006656;ENSOARG00020006877;ENSOARG00020007160;ENSOARG00020009112;ENSOARG00020009247;ENSOARG00020009328;ENSOARG00020010026;ENSOARG00020012361;ENSOARG00020012369;ENSOARG00020012782;ENSOARG00020014361;ENSOARG00020015283;ENSOARG00020018340;…	;ASF1B;;;H1-4;H2AC6;H2BC4;HIST1H1T;H2BC18;HIST2H2BE;H1-2;H1-3;;;GMNN;H2AFY2;MCM6;;CHAF1A;CHAF1B;MCM2;MCM3;NAP1L5
84	GO:0007166	BP	cell surface receptor signaling pathway	84/ 824	1440/ 23771	0.0583333	3.3326e-06	0.000474878	ENSOARG00020000199;ENSOARG00020000257;ENSOARG00020000548;ENSOARG00020000651;ENSOARG00020000799;ENSOARG00020000951;ENSOARG00020000965;ENSOARG00020000981;ENSOARG00020001251;ENSOARG00020001570;ENSOARG00020002051;ENSOARG00020002706;ENSOARG00020002879;ENSOARG00020002903;ENSOARG00020003289;ENSOARG00020003374;ENSOARG00020004677;ENSOARG00020004730;ENSOARG00020005482;ENSOARG00020005559;ENSOARG00020005685;…	EFEMP1;HOXD3;CNTN1;SEMA3D;SVEP1;PLXNA4;NR4A3;SEMA3E;EPHB6;ROBO1;;MX1;ITGB8;CXCL6;;TNFSF13B;;;KRT19;FGF10;;FGF7;IRAK3;;PDE4B;VIL1;IGF2;FYB1;KRT18;KRT8;;GHRHR;ADORA2B;BDNF;FGF2;FGF22;IL15;;CXCR4;FGFR4;COL3A1;ITGA8;SLIT3;ISG15;CALCRL;IRF7;RSPO2;KIT;ANGPT1;WNT5B;CHRDL1;NCKAP1L;ITGA5;CYSLTR1;EPHA4;COL4A5;FRZB;;;CCL2;OAS2;SFRP2;FOS;COL4A6;FGFR2;RO60;PTH2R;G0S2;MSX2;HBEGF;;NGF;NOG;EDN1;;ADAMTS16;PYCARD;…
9	GO:0050691	BP	regulation of defense response to virus by host	9/ 824	37/ 23771	0.243243	3.59452e-06	0.000505456	ENSOARG00020002694;ENSOARG00020009317;ENSOARG00020009445;ENSOARG00020009450;ENSOARG00020011892;ENSOARG00020020006;ENSOARG00020020061;ENSOARG00020023963;ENSOARG00020025634	IL23A;PARP9;;;IL15;;;PYCARD;STAT1
41	GO:0008285	BP	negative regulation of cell population proliferation	41/ 824	541/ 23771	0.0757856	3.61742e-06	0.000505456	ENSOARG00020000709;ENSOARG00020000891;ENSOARG00020001570;ENSOARG00020001751;ENSOARG00020002594;ENSOARG00020003806;ENSOARG00020005077;ENSOARG00020005559;ENSOARG00020005989;ENSOARG00020006150;ENSOARG00020006345;ENSOARG00020006751;ENSOARG00020007987;ENSOARG00020008812;ENSOARG00020008965;ENSOARG00020010377;ENSOARG00020010451;ENSOARG00020011213;ENSOARG00020011997;ENSOARG00020013676;ENSOARG00020014061;…	GSDME;eIF2aK2;ROBO1;SCIN;IGFBP3;TP53INP1;;FGF10;CDH13;PARP10;H2AC6;GPNMB;PBLD;IFIT3;KLF11;NUDT6;FGF2;FAP;E2F1;SLIT3;PTPRU;TFAP2B;;FRZB;CCL2;SFRP2;;FGFR2;HMGA1;AR;GPC3;MSX2;IFI35;PRKG1;NOG;CDKN1A;SFRP1;IGFBP5;STAT1;GATA6;TFAP4
70	GO:0006928	BP	movement of cell or subcellular component	70/ 824	1142/ 23771	0.061296	4.05966e-06	0.000561795	ENSOARG00020000651;ENSOARG00020000796;ENSOARG00020000951;ENSOARG00020000981;ENSOARG00020001570;ENSOARG00020002182;ENSOARG00020002879;ENSOARG00020002903;ENSOARG00020003289;ENSOARG00020003765;ENSOARG00020004096;ENSOARG00020004359;ENSOARG00020004380;ENSOARG00020005077;ENSOARG00020005400;ENSOARG00020005782;ENSOARG00020005989;ENSOARG00020006172;ENSOARG00020006387;ENSOARG00020007182;ENSOARG00020007377;…	SEMA3D;PIK3R3;PLXNA4;SEMA3E;ROBO1;DOCK4;ITGB8;CXCL6;;GPC6;KIF26B;THBS4;LAMC2;;;AGTR1;CDH13;ABCC9;;PDE4B;VIL1;ALX1;MYO7A;SELP;SEMA5B;FGF2;FAP;CXCR4;FGFR4;LRATD1;SLIT3;ASAP3;NRCAM;TRPM2;NR4A1;KIT;KLF7;CHL1;NCKAP1L;;PLTP;ITGA5;EPHA4;DNAH12;TTC21A;CCL2;;TMEM201;RHOB;KIF12;KIF22;GPC3;MSX2;HBEGF;;NR4A2;HOXB9;PRKG1;NOG;F2RL1;EDN1;IL16;SEMA7A;KANK1;TTC29;ARID5B;LHX1;KIF5C;GPM6A;
37	GO:0040017	BP	positive regulation of locomotion	37/ 824	468/ 23771	0.0790598	4.20231e-06	0.000570562	ENSOARG00020000157;ENSOARG00020000651;ENSOARG00020000965;ENSOARG00020000981;ENSOARG00020002182;ENSOARG00020002694;ENSOARG00020004038;ENSOARG00020004359;ENSOARG00020004380;ENSOARG00020005077;ENSOARG00020005559;ENSOARG00020005708;ENSOARG00020005989;ENSOARG00020006751;ENSOARG00020007377;ENSOARG00020008417;ENSOARG00020008646;ENSOARG00020009743;ENSOARG00020010451;ENSOARG00020013182;ENSOARG00020013897;…	MYLK;SEMA3D;NR4A3;SEMA3E;DOCK4;IL23A;ZNF580;THBS4;LAMC2;;FGF10;FGF7;CDH13;GPNMB;VIL1;SELP;DAB2;;FGF2;PLA2G7;HYAL1;ANGPT1;WNT5B;NCKAP1L;EPHA4;RHOB;FUT1;HBEGF;CLDN4;;F2RL1;EDN1;IL16;PYCARD;SEMA7A;FBXO5;IGFBP5
70	GO:0002682	BP	regulation of immune system process	70/ 824	1149/ 23771	0.0609225	4.52396e-06	0.000608494	ENSOARG00020001251;ENSOARG00020001751;ENSOARG00020002051;ENSOARG00020002694;ENSOARG00020003248;ENSOARG00020003374;ENSOARG00020004038;ENSOARG00020004359;ENSOARG00020004936;ENSOARG00020005077;ENSOARG00020005334;ENSOARG00020005559;ENSOARG00020006254;ENSOARG00020006589;ENSOARG00020006751;ENSOARG00020006787;ENSOARG00020007182;ENSOARG00020007422;ENSOARG00020007754;ENSOARG00020007862;ENSOARG00020007960;…	EPHB6;SCIN;;IL23A;DHX58;TNFSF13B;ZNF580;THBS4;MSH2;;PLSCR1;FGF10;IRAK3;;GPNMB;;PDE4B;PLPP6;IGF2;PRKCZ;;SELP;SELE;;PARP9;;;ADORA2B;IFIH1;IL15;;PLA2G7;COL3A1;;ISG15;IRF7;KIT;ANGPT1;SLC15A3;NCKAP1L;;CCL2;;TNFRSF11B;FOS;;;IFI35;;PLCL2;FGL1;MYB;C1R;C1S;F2RL1;HERC5;CDKN1A;PYCARD;SEMA7A;SH2B2;;TCIM;SFRP1;NLRC5;TAP2;STAT1;TOX;GATA6;PRXL2A;DNASE1
47	GO:0002684	BP	positive regulation of immune system process	47/ 824	671/ 23771	0.0700447	5.13464e-06	0.000684238	ENSOARG00020001251;ENSOARG00020002051;ENSOARG00020002694;ENSOARG00020003248;ENSOARG00020003374;ENSOARG00020004038;ENSOARG00020004359;ENSOARG00020004936;ENSOARG00020005077;ENSOARG00020005334;ENSOARG00020005559;ENSOARG00020006254;ENSOARG00020006589;ENSOARG00020006787;ENSOARG00020007182;ENSOARG00020007422;ENSOARG00020007754;ENSOARG00020007862;ENSOARG00020008417;ENSOARG00020009040;ENSOARG00020009317;…	EPHB6;;IL23A;DHX58;TNFSF13B;ZNF580;THBS4;MSH2;;PLSCR1;FGF10;IRAK3;;;PDE4B;PLPP6;IGF2;PRKCZ;SELP;;PARP9;;ADORA2B;IL15;;PLA2G7;;IRF7;KIT;NCKAP1L;FOS;;;IFI35;;MYB;C1R;C1S;F2RL1;CDKN1A;PYCARD;SEMA7A;SH2B2;;NLRC5;TAP2;TOX
20	GO:0050920	BP	regulation of chemotaxis	20/ 824	182/ 23771	0.10989	5.60664e-06	0.000740282	ENSOARG00020000651;ENSOARG00020000951;ENSOARG00020000981;ENSOARG00020001570;ENSOARG00020002694;ENSOARG00020004038;ENSOARG00020004359;ENSOARG00020005559;ENSOARG00020005989;ENSOARG00020010451;ENSOARG00020012040;ENSOARG00020013182;ENSOARG00020016080;ENSOARG00020016227;ENSOARG00020017573;ENSOARG00020017690;ENSOARG00020021566;ENSOARG00020023002;ENSOARG00020023691;ENSOARG00020024001	SEMA3D;PLXNA4;SEMA3E;ROBO1;IL23A;ZNF580;THBS4;FGF10;CDH13;FGF2;CXCR4;PLA2G7;NCKAP1L;;CCL2;;;F2RL1;IL16;SEMA7A
8	GO:0002230	BP	positive regulation of defense response to virus by host	8/ 824	30/ 23771	0.266667	5.98559e-06	0.000776078	ENSOARG00020002694;ENSOARG00020009317;ENSOARG00020009445;ENSOARG00020009450;ENSOARG00020020006;ENSOARG00020020061;ENSOARG00020023963;ENSOARG00020025634	IL23A;PARP9;;;;;PYCARD;STAT1
8	GO:0006301	BP	postreplication repair	8/ 824	30/ 23771	0.266667	5.98559e-06	0.000776078	ENSOARG00020004936;ENSOARG00020005845;ENSOARG00020006150;ENSOARG00020006444;ENSOARG00020011991;ENSOARG00020016237;ENSOARG00020021454;ENSOARG00020021498	MSH2;REV3L;PARP10;RFC3;PCNA;POLD1;DTL;POLK
36	GO:2000147	BP	positive regulation of cell motility	36/ 824	457/ 23771	0.0787746	6.15802e-06	0.000791306	ENSOARG00020000157;ENSOARG00020000651;ENSOARG00020000965;ENSOARG00020000981;ENSOARG00020002182;ENSOARG00020002694;ENSOARG00020004038;ENSOARG00020004359;ENSOARG00020004380;ENSOARG00020005077;ENSOARG00020005559;ENSOARG00020005708;ENSOARG00020005989;ENSOARG00020006751;ENSOARG00020007377;ENSOARG00020008417;ENSOARG00020008646;ENSOARG00020009743;ENSOARG00020010451;ENSOARG00020013182;ENSOARG00020013897;…	MYLK;SEMA3D;NR4A3;SEMA3E;DOCK4;IL23A;ZNF580;THBS4;LAMC2;;FGF10;FGF7;CDH13;GPNMB;VIL1;SELP;DAB2;;FGF2;PLA2G7;HYAL1;ANGPT1;WNT5B;NCKAP1L;EPHA4;RHOB;FUT1;HBEGF;CLDN4;;F2RL1;EDN1;PYCARD;SEMA7A;FBXO5;IGFBP5
50	GO:0005887	CC	integral component of plasma membrane	50/ 824	745/ 23771	0.0671141	9.1216e-06	0.000812691	ENSOARG00020000420;ENSOARG00020000651;ENSOARG00020000981;ENSOARG00020001251;ENSOARG00020001750;ENSOARG00020002079;ENSOARG00020002191;ENSOARG00020002682;ENSOARG00020002982;ENSOARG00020003755;ENSOARG00020004537;ENSOARG00020004737;ENSOARG00020004920;ENSOARG00020005049;ENSOARG00020005334;ENSOARG00020005566;ENSOARG00020006751;ENSOARG00020007222;ENSOARG00020008417;ENSOARG00020008815;ENSOARG00020008826;…	TMPRSS11D;SEMA3D;SEMA3E;EPHB6;NPFFR2;LGR5;TSPAN13;ABCA1;GJA5;GRIN2C;CALHM5;TRPC4;KCNK12;GJB2;PLSCR1;SLC26A7;GPNMB;SCN2A;SELP;GLRA3;SELE;SLC6A17;KCNA6;SLC8A1;TMEM150C;SLC39A8;KCNK5;FGFR4;GRIA4;TRPM2;GRIN2A;;CYSLTR1;EPHA4;ITPR3;TMC8;FGFR2;HRH2;HBEGF;CLDN4;AQP9;F2RL1;SLC26A6;ADRB2;SEMA7A;ATP8B1;STRA6;GPM6A;HHIP;OPRK1
4	GO:1903932	BP	regulation of DNA primase activity	4/ 824	5/ 23771	0.8	6.9707e-06	0.000872368	ENSOARG00020008931;ENSOARG00020009057;ENSOARG00020009486;ENSOARG00020024828	GINS3;GINS1;GINS2;GINS4
4	GO:0006297	BP	nucleotide-excision repair, DNA gap filling	4/ 824	5/ 23771	0.8	6.9707e-06	0.000872368	ENSOARG00020006444;ENSOARG00020016237;ENSOARG00020021498;ENSOARG00020021578	RFC3;POLD1;POLK;POLE
4	GO:1903934	BP	positive regulation of DNA primase activity	4/ 824	5/ 23771	0.8	6.9707e-06	0.000872368	ENSOARG00020008931;ENSOARG00020009057;ENSOARG00020009486;ENSOARG00020024828	GINS3;GINS1;GINS2;GINS4
97	GO:0098772	MF	molecular function regulator	97/ 824	1754/ 23771	0.0553022	4.76956e-06	0.000883959	ENSOARG00020000651;ENSOARG00020000981;ENSOARG00020001008;ENSOARG00020001172;ENSOARG00020001335;ENSOARG00020001392;ENSOARG00020002182;ENSOARG00020002191;ENSOARG00020002561;ENSOARG00020002594;ENSOARG00020002694;ENSOARG00020002771;ENSOARG00020002903;ENSOARG00020002961;ENSOARG00020002968;ENSOARG00020003289;ENSOARG00020003374;ENSOARG00020003900;ENSOARG00020004359;ENSOARG00020004462;ENSOARG00020005077;…	SEMA3D;SEMA3E;TNFSF10;KCNAB1;OGN;INHBE;DOCK4;TSPAN13;SERPINI1;IGFBP3;IL23A;;CXCL6;;;;TNFSF13B;;THBS4;ID1;;FGF10;FGF7;PCOLCE2;TG;;;;;GPNMB;FRY;;;ARHGAP25;VIL1;IGF2;;;RASGEF1B;PARP9;;BDNF;PACSIN3;FGF2;Bst-2B;PRKAR2B;FGF22;IL15;PCNA;RCAN2;LY6E;ANGPTL4;;;MGST2;ASAP3;TNFSF4;ATP2A3;WNT5B;FXYD1;KCNMB1;NCKAP1L;GPRC5B;ARHGDIG;WARS1;CCL2;SFRP2;CLEC11A;STC2;RAP1GAP;GPC3;HBEGF;PLEKHG4;;;CST6;PRKG1;NGF;;;VEGF…
124	GO:0009966	BP	regulation of signal transduction	124/ 824	2417/ 23771	0.0513033	7.61485e-06	0.000936692	ENSOARG00020000709;ENSOARG00020000891;ENSOARG00020001008;ENSOARG00020001312;ENSOARG00020001392;ENSOARG00020001570;ENSOARG00020001750;ENSOARG00020001855;ENSOARG00020002079;ENSOARG00020002594;ENSOARG00020002682;ENSOARG00020002689;ENSOARG00020002708;ENSOARG00020002727;ENSOARG00020003248;ENSOARG00020003289;ENSOARG00020003765;ENSOARG00020003849;ENSOARG00020004157;ENSOARG00020004893;ENSOARG00020004992;…	GSDME;eIF2aK2;TNFSF10;ASPN;INHBE;ROBO1;NPFFR2;BMT2;LGR5;IGFBP3;ABCA1;MAGI2;FBN2;;DHX58;;GPC6;;GADD45G;LRP2;POSTN;;KLHL24;;NOP2;CILP;FGF10;PRDM16;KCP;CDH13;IRAK3;RFC3;;;PDE4B;ARHGAP25;IGF2;PRKCZ;SCAI;;PBLD;DACT1;SELP;DAB2;PARP9;GHRHR;ELL3;ADORA2B;PTGIS;FGF2;;FOXM1;CXCR4;FGFR4;DLGAP1;LURAP1L;RNF157;COL3A1;;SLIT3;PTPRU;ISG15;IRF7;DACT3;RSPO2;KIT;ANGPT1;SLC15A3;CHRDL1;TFAP2B;NCKAP1L;;PKHD1;EPHA4;CNKS…
67	GO:1990837	MF	sequence-specific double-stranded DNA binding	67/ 824	1085/ 23771	0.0617512	5.30327e-06	0.000943557	ENSOARG00020000257;ENSOARG00020000275;ENSOARG00020001164;ENSOARG00020002732;ENSOARG00020003385;ENSOARG00020004038;ENSOARG00020004786;ENSOARG00020004802;ENSOARG00020004936;ENSOARG00020005535;ENSOARG00020005635;ENSOARG00020005685;ENSOARG00020006597;ENSOARG00020006702;ENSOARG00020006924;ENSOARG00020007379;ENSOARG00020008717;ENSOARG00020008905;ENSOARG00020008965;ENSOARG00020009199;ENSOARG00020009557;…	HOXD3;HOXD4;USF3;POU2F1;ESRRB;ZNF580;FOXS1;;MSH2;EPAS1;PRDM16;;;HMGA2;PURG;ALX1;IRX5;FLI1;KLF11;KLF5;;IRF9;IRF8;ELL3;FOXM1;E2F1;ZBTB26;ZNF382;H2AFY2;MCM6;DDX11;UHRF1;EHF;BATF2;HES4;IRF7;NR4A1;KLF7;TFAP2B;MYBL2;FOS;MCM2;HMGA1;CREBRF;AR;THRB;ETV4;MCM3;MCM5;MSX2;MKX;ELF3;MYB;NR4A2;HOXB9;PITX2;;NFIA;IRX1;ARID5B;LHX1;NLRC5;STAT1;GATA6;E2F8;MYBL1;TFAP4
11	GO:0050688	BP	regulation of defense response to virus	11/ 824	62/ 23771	0.177419	8.21284e-06	0.00100169	ENSOARG00020002694;ENSOARG00020003248;ENSOARG00020009317;ENSOARG00020009445;ENSOARG00020009450;ENSOARG00020011892;ENSOARG00020020006;ENSOARG00020020061;ENSOARG00020023567;ENSOARG00020023963;ENSOARG00020025634	IL23A;DHX58;PARP9;;;IL15;;;HERC5;PYCARD;STAT1
73	GO:0043565	MF	sequence-specific DNA binding	73/ 824	1223/ 23771	0.0596893	5.87103e-06	0.0010044	ENSOARG00020000257;ENSOARG00020000275;ENSOARG00020000965;ENSOARG00020001164;ENSOARG00020002732;ENSOARG00020003385;ENSOARG00020004038;ENSOARG00020004786;ENSOARG00020004802;ENSOARG00020004936;ENSOARG00020005535;ENSOARG00020005635;ENSOARG00020005685;ENSOARG00020006597;ENSOARG00020006702;ENSOARG00020006924;ENSOARG00020007379;ENSOARG00020008717;ENSOARG00020008905;ENSOARG00020008965;ENSOARG00020009199;…	HOXD3;HOXD4;NR4A3;USF3;POU2F1;ESRRB;ZNF580;FOXS1;;MSH2;EPAS1;PRDM16;;;HMGA2;PURG;ALX1;IRX5;FLI1;KLF11;KLF5;TET1;;IRF9;IRF8;ELL3;FOXM1;E2F1;ZBTB26;ZNF382;H2AFY2;MCM6;DDX11;;UHRF1;EHF;BATF2;HES4;IRF7;NR4A1;KLF7;TFAP2B;MYBL2;SIRT3;FOS;MCM2;HMGA1;CREBRF;AR;THRB;ETV4;MCM3;MCM5;MSX2;MKX;ELF3;MYB;NR4A2;HOXB9;;PITX2;;NFIA;IRX1;IRX2;ARID5B;LHX1;NLRC5;STAT1;GATA6;E2F8;MYBL1;TFAP4
231	GO:0031323	BP	regulation of cellular metabolic process	231/ 824	5126/ 23771	0.0450644	8.53417e-06	0.00103213	ENSOARG00020000082;ENSOARG00020000199;ENSOARG00020000229;ENSOARG00020000257;ENSOARG00020000275;ENSOARG00020000418;ENSOARG00020000768;ENSOARG00020000780;ENSOARG00020000796;ENSOARG00020000891;ENSOARG00020000946;ENSOARG00020000965;ENSOARG00020001008;ENSOARG00020001120;ENSOARG00020001164;ENSOARG00020001277;ENSOARG00020001392;ENSOARG00020001570;ENSOARG00020001727;ENSOARG00020001750;ENSOARG00020001977;…	HIVEP3;EFEMP1;PNPT1;HOXD3;HOXD4;RFC4;;;PIK3R3;eIF2aK2;PTX3;NR4A3;TNFSF10;TENT5C;USF3;;INHBE;ROBO1;PHC3;NPFFR2;ZC3H6;;SERPINI1;IGFBP3;TIMELESS;;MAGI2;IL23A;;POU2F1;RIPK4;SHFL;ABCG1;TNFRSF6B;;ESRRB;;TP53INP1;;ZNF404;THBS4;ID1;FOXS1;;TMEM119;MSH2;EPCAM;HCK;;;CDK2;PLSCR1;EPAS1;FGF10;PRDM16;;FGF7;EGLN3;AGTR1;CDH13;PCOLCE2;PARP10;IRAK3;HIST1H1T;RFC3;;HMGA2;GPNMB;FRY;TEX15;PURG;ALX1;IGF2;PRKCZ;ZNF772;;P…
24	GO:0050839	MF	cell adhesion molecule binding	24/ 824	248/ 23771	0.0967742	6.32624e-06	0.00104219	ENSOARG00020002274;ENSOARG00020002499;ENSOARG00020002879;ENSOARG00020003145;ENSOARG00020004153;ENSOARG00020004359;ENSOARG00020004677;ENSOARG00020004730;ENSOARG00020004737;ENSOARG00020004992;ENSOARG00020005989;ENSOARG00020006751;ENSOARG00020007754;ENSOARG00020008507;ENSOARG00020010451;ENSOARG00020011213;ENSOARG00020011297;ENSOARG00020013296;ENSOARG00020014334;ENSOARG00020016227;ENSOARG00020016394;…	PTPRZ1;;ITGB8;NTNG1;STXBP6;THBS4;;;TRPC4;POSTN;CDH13;GPNMB;IGF2;CDH1;FGF2;FAP;CCN5;COL3A1;ISG15;;ITGA5;;SEMA7A;NPNT
52	GO:0048870	BP	cell motility	52/ 824	780/ 23771	0.0666667	8.69041e-06	0.00104227	ENSOARG00020000651;ENSOARG00020000796;ENSOARG00020000981;ENSOARG00020001570;ENSOARG00020002182;ENSOARG00020002879;ENSOARG00020002903;ENSOARG00020003289;ENSOARG00020003765;ENSOARG00020004359;ENSOARG00020005077;ENSOARG00020005782;ENSOARG00020005989;ENSOARG00020006387;ENSOARG00020007182;ENSOARG00020007379;ENSOARG00020008417;ENSOARG00020010451;ENSOARG00020011213;ENSOARG00020012040;ENSOARG00020012095;…	SEMA3D;PIK3R3;SEMA3E;ROBO1;DOCK4;ITGB8;CXCL6;;GPC6;THBS4;;AGTR1;CDH13;;PDE4B;ALX1;SELP;FGF2;FAP;CXCR4;FGFR4;LRATD1;ASAP3;TRPM2;NR4A1;KIT;CHL1;NCKAP1L;;PLTP;ITGA5;TTC21A;CCL2;;TMEM201;RHOB;GPC3;MSX2;HBEGF;;NR4A2;HOXB9;PRKG1;F2RL1;EDN1;IL16;SEMA7A;KANK1;ARID5B;LHX1;GPM6A;
36	GO:0051272	BP	positive regulation of cellular component movement	36/ 824	468/ 23771	0.0769231	8.93169e-06	0.00106235	ENSOARG00020000157;ENSOARG00020000651;ENSOARG00020000965;ENSOARG00020000981;ENSOARG00020002182;ENSOARG00020002694;ENSOARG00020004038;ENSOARG00020004359;ENSOARG00020004380;ENSOARG00020005077;ENSOARG00020005559;ENSOARG00020005708;ENSOARG00020005989;ENSOARG00020006751;ENSOARG00020007377;ENSOARG00020008417;ENSOARG00020008646;ENSOARG00020009743;ENSOARG00020010451;ENSOARG00020013182;ENSOARG00020013897;…	MYLK;SEMA3D;NR4A3;SEMA3E;DOCK4;IL23A;ZNF580;THBS4;LAMC2;;FGF10;FGF7;CDH13;GPNMB;VIL1;SELP;DAB2;;FGF2;PLA2G7;HYAL1;ANGPT1;WNT5B;NCKAP1L;EPHA4;RHOB;FUT1;HBEGF;CLDN4;;F2RL1;EDN1;PYCARD;SEMA7A;FBXO5;IGFBP5
23	GO:0006338	BP	chromatin remodeling	23/ 824	238/ 23771	0.0966387	1.00336e-05	0.00118364	ENSOARG00020000265;ENSOARG00020001159;ENSOARG00020001277;ENSOARG00020004693;ENSOARG00020006331;ENSOARG00020006345;ENSOARG00020006358;ENSOARG00020006370;ENSOARG00020006656;ENSOARG00020006877;ENSOARG00020007160;ENSOARG00020009112;ENSOARG00020009247;ENSOARG00020009328;ENSOARG00020012361;ENSOARG00020012782;ENSOARG00020014361;ENSOARG00020015283;ENSOARG00020015936;ENSOARG00020018340;ENSOARG00020018692;…	;ASF1B;;;H1-4;H2AC6;H2BC4;HIST1H1T;H2BC18;HIST2H2BE;H1-2;H1-3;;;H2AFY2;;CHAF1A;CHAF1B;SMARCA1;MCM2;HELLS;MYB;NAP1L5
23	GO:0035239	BP	tube morphogenesis	23/ 824	239/ 23771	0.0962343	1.07462e-05	0.00125739	ENSOARG00020000981;ENSOARG00020002051;ENSOARG00020002605;ENSOARG00020004893;ENSOARG00020005559;ENSOARG00020010451;ENSOARG00020015141;ENSOARG00020016055;ENSOARG00020016458;ENSOARG00020016801;ENSOARG00020017587;ENSOARG00020018495;ENSOARG00020020146;ENSOARG00020020841;ENSOARG00020022924;ENSOARG00020023275;ENSOARG00020023792;ENSOARG00020024199;ENSOARG00020024449;ENSOARG00020024807;ENSOARG00020025042;…	SEMA3E;;TIMELESS;LRP2;FGF10;FGF2;RSPO2;TFAP2B;PKHD1;EPHA4;SFRP2;RHOB;GPC3;MSX2;NOG;EDN1;ADAMTS16;STRA6;LHX1;SFRP1;HHIP;NPNT;GATA6
49	GO:0032101	BP	regulation of response to external stimulus	49/ 824	726/ 23771	0.0674931	1.09199e-05	0.00126741	ENSOARG00020000602;ENSOARG00020000651;ENSOARG00020000951;ENSOARG00020000981;ENSOARG00020001570;ENSOARG00020002344;ENSOARG00020002694;ENSOARG00020003248;ENSOARG00020003599;ENSOARG00020004038;ENSOARG00020004359;ENSOARG00020005334;ENSOARG00020005559;ENSOARG00020005989;ENSOARG00020006254;ENSOARG00020009040;ENSOARG00020009317;ENSOARG00020009445;ENSOARG00020009450;ENSOARG00020009959;ENSOARG00020010083;…	;SEMA3D;PLXNA4;SEMA3E;ROBO1;FNDC4;IL23A;DHX58;NT5E;ZNF580;THBS4;PLSCR1;FGF10;CDH13;IRAK3;;PARP9;;;ADORA2B;PTGIS;FGF2;IL15;CXCR4;PLA2G7;;ISG15;IRF7;TNFSF4;NCKAP1L;;EPHA4;CCL2;;;;IFI35;;PRKG1;F2RL1;HERC5;IL16;PYCARD;SEMA7A;BMP6;NLRC5;STAT1;GATA6;DNASE1
26	GO:0050678	BP	regulation of epithelial cell proliferation	26/ 824	291/ 23771	0.0893471	1.11757e-05	0.00128673	ENSOARG00020001570;ENSOARG00020004038;ENSOARG00020004359;ENSOARG00020005559;ENSOARG00020005708;ENSOARG00020005782;ENSOARG00020005989;ENSOARG00020007987;ENSOARG00020010451;ENSOARG00020012813;ENSOARG00020013154;ENSOARG00020013897;ENSOARG00020014807;ENSOARG00020016458;ENSOARG00020017573;ENSOARG00020017587;ENSOARG00020018748;ENSOARG00020018761;ENSOARG00020019345;ENSOARG00020019886;ENSOARG00020020146;…	ROBO1;ZNF580;THBS4;FGF10;FGF7;AGTR1;CDH13;PBLD;FGF2;UHRF1;PTPRN;HYAL1;NR4A1;PKHD1;CCL2;SFRP2;FUT1;FGFR2;ZBED9;AR;GPC3;;NOG;SFRP1;BMP6;STAT1
14	GO:2000027	BP	regulation of animal organ morphogenesis	14/ 824	102/ 23771	0.137255	1.13986e-05	0.00129851	ENSOARG00020005559;ENSOARG00020005708;ENSOARG00020008146;ENSOARG00020008646;ENSOARG00020010451;ENSOARG00020015141;ENSOARG00020016458;ENSOARG00020017587;ENSOARG00020017854;ENSOARG00020019886;ENSOARG00020020146;ENSOARG00020022924;ENSOARG00020024449;ENSOARG00020024807	FGF10;FGF7;DACT1;DAB2;FGF2;RSPO2;PKHD1;SFRP2;TNFRSF11B;AR;GPC3;NOG;LHX1;SFRP1
76	GO:0044093	BP	positive regulation of molecular function	76/ 824	1310/ 23771	0.0580153	1.14585e-05	0.00129851	ENSOARG00020000418;ENSOARG00020000891;ENSOARG00020001008;ENSOARG00020001251;ENSOARG00020001570;ENSOARG00020002182;ENSOARG00020002689;ENSOARG00020002694;ENSOARG00020002780;ENSOARG00020003289;ENSOARG00020003849;ENSOARG00020004936;ENSOARG00020005077;ENSOARG00020005334;ENSOARG00020005559;ENSOARG00020005604;ENSOARG00020005770;ENSOARG00020005782;ENSOARG00020006072;ENSOARG00020006254;ENSOARG00020006444;…	RFC4;eIF2aK2;TNFSF10;EPHB6;ROBO1;DOCK4;MAGI2;IL23A;RIPK4;;;MSH2;;PLSCR1;FGF10;AKAP6;EGLN3;AGTR1;PCOLCE2;IRAK3;RFC3;HMGA2;ARHGAP25;IGF2;;DACT1;SELE;GINS3;GINS1;PARP9;;;GINS2;ADORA2B;GMNN;BDNF;FGF2;CLSPN;PCNA;FGFR4;DDX11;;ASAP3;KIT;CASQ1;ANGPT1;ATP2A3;NCKAP1L;ARHGDIG;EPHA4;CCL2;SIRT3;JPH2;FGFR2;AR;RAP1GAP;RFC2;HBEGF;CLDN4;;PLCL2;NR4A2;F2RL1;EDN1;ADRB2;CDKN1A;PYCARD;;ARID5B;TCIM;GINS4;PMAIP1;STAT1;N…
78	GO:0010647	BP	positive regulation of cell communication	78/ 824	1363/ 23771	0.0572267	1.23841e-05	0.00139244	ENSOARG00020000709;ENSOARG00020000891;ENSOARG00020001008;ENSOARG00020001392;ENSOARG00020001570;ENSOARG00020002079;ENSOARG00020002594;ENSOARG00020003248;ENSOARG00020003289;ENSOARG00020003849;ENSOARG00020004157;ENSOARG00020004893;ENSOARG00020005559;ENSOARG00020005935;ENSOARG00020005989;ENSOARG00020006589;ENSOARG00020006787;ENSOARG00020007754;ENSOARG00020007862;ENSOARG00020007960;ENSOARG00020008146;…	GSDME;eIF2aK2;TNFSF10;INHBE;ROBO1;LGR5;IGFBP3;DHX58;;;GADD45G;LRP2;FGF10;KCP;CDH13;;;IGF2;PRKCZ;;DACT1;SELP;DAB2;PARP9;GHRHR;ADORA2B;PTGIS;FGF2;CXCR4;FGFR4;GRIA4;LURAP1L;COL3A1;;IRF7;GRIN2A;RSPO2;KIT;ANGPT1;SLC15A3;NCKAP1L;;EPHA4;RBP4;CCL2;SFRP2;;ITPR3;SCUBE2;FGFR2;ANO1;CREBRF;AR;THRB;;;GPC3;G0S2;MSX2;HBEGF;IFI35;;RELL1;NOG;F2RL1;EDN1;ADRB2;PYCARD;SEMA7A;KANK1;TCIM;SFRP1;BMP6;NLRC5;PMAIP1;IGFBP5;…
14	GO:0006275	BP	regulation of DNA replication	14/ 824	103/ 23771	0.135922	1.27768e-05	0.00142546	ENSOARG00020000418;ENSOARG00020002605;ENSOARG00020005083;ENSOARG00020006444;ENSOARG00020008931;ENSOARG00020009057;ENSOARG00020009486;ENSOARG00020010026;ENSOARG00020011429;ENSOARG00020011991;ENSOARG00020020256;ENSOARG00020024828;ENSOARG00020024869;ENSOARG00020025926	RFC4;TIMELESS;CDK2;RFC3;GINS3;GINS1;GINS2;GMNN;TICRR;PCNA;RFC2;GINS4;FBXO5;E2F8
20	GO:0043062	BP	extracellular structure organization	20/ 824	194/ 23771	0.103093	1.46013e-05	0.00160414	ENSOARG00020000946;ENSOARG00020001301;ENSOARG00020002671;ENSOARG00020003825;ENSOARG00020004992;ENSOARG00020007150;ENSOARG00020009421;ENSOARG00020011858;ENSOARG00020013296;ENSOARG00020013651;ENSOARG00020016390;ENSOARG00020017079;ENSOARG00020017587;ENSOARG00020017854;ENSOARG00020018448;ENSOARG00020021509;ENSOARG00020022849;ENSOARG00020024704;ENSOARG00020025566;ENSOARG00020025758	PTX3;ECM2;COL11A1;FMOD;POSTN;HMCN1;ACAN;SLC39A8;COL3A1;FBLN5;TEX14;COL4A5;SFRP2;TNFRSF11B;COL4A6;ELF3;MYH11;WDR72;;NPNT
89	GO:0045935	BP	positive regulation of nucleobase-containing compound metabolic process	89/ 824	1613/ 23771	0.0551767	1.48863e-05	0.00162306	ENSOARG00020000082;ENSOARG00020000229;ENSOARG00020000275;ENSOARG00020000418;ENSOARG00020000965;ENSOARG00020001164;ENSOARG00020002605;ENSOARG00020002694;ENSOARG00020002732;ENSOARG00020003339;ENSOARG00020003806;ENSOARG00020004936;ENSOARG00020005022;ENSOARG00020005083;ENSOARG00020005334;ENSOARG00020005535;ENSOARG00020005559;ENSOARG00020005635;ENSOARG00020005708;ENSOARG00020005989;ENSOARG00020006444;…	HIVEP3;PNPT1;HOXD4;RFC4;NR4A3;USF3;TIMELESS;IL23A;POU2F1;;TP53INP1;MSH2;EPCAM;CDK2;PLSCR1;EPAS1;FGF10;PRDM16;FGF7;CDH13;RFC3;HMGA2;ALX1;IGF2;CDH1;DAB2;FLI1;GINS3;GINS1;KLF5;PARP9;;;GINS2;RAD51AP1;IRF9;IRF8;ELL3;ADORA2B;FGF2;PCNA;FOXM1;E2F1;FGFR4;DDX11;EHF;PTPRN;MOV10;IRF7;NR4A1;KLF7;TFAP2B;RBM20;MYRF;ZFPM2;MYBL2;SFRP2;SIRT3;FOS;HMGA1;CREBRF;AR;THRB;ETV4;RFC2;ELF3;MYB;NR4A2;HOXB9;NOG;F2RL1;PITX2;E…
41	GO:1901701	BP	cellular response to oxygen-containing compound	41/ 824	578/ 23771	0.0709343	1.54204e-05	0.00166865	ENSOARG00020002605;ENSOARG00020002682;ENSOARG00020002903;ENSOARG00020003806;ENSOARG00020004038;ENSOARG00020004440;ENSOARG00020004992;ENSOARG00020005604;ENSOARG00020006387;ENSOARG00020007182;ENSOARG00020007960;ENSOARG00020008507;ENSOARG00020009688;ENSOARG00020009703;ENSOARG00020009743;ENSOARG00020012623;ENSOARG00020013296;ENSOARG00020014481;ENSOARG00020014547;ENSOARG00020014761;ENSOARG00020014807;…	TIMELESS;ABCA1;CXCL6;TP53INP1;ZNF580;BRINP1;POSTN;AKAP6;;PDE4B;;CDH1;GHRHR;IRF8;;DDX11;COL3A1;TRPM2;CALCRL;TNFSF4;NR4A1;RAB15;EPHA4;FOS;COL4A6;RHOB;AR;MSX2;AQP9;NR4A2;MYH11;EDN1;SLC26A6;GPD1;SESN3;ADRB2;PYCARD;SFRP1;IGFBP5;STAT1;TFAP4
38	GO:0071495	BP	cellular response to endogenous stimulus	38/ 824	519/ 23771	0.0732177	1.55365e-05	0.00166866	ENSOARG00020002605;ENSOARG00020002982;ENSOARG00020005386;ENSOARG00020005604;ENSOARG00020007182;ENSOARG00020007377;ENSOARG00020008507;ENSOARG00020009688;ENSOARG00020009743;ENSOARG00020012623;ENSOARG00020013296;ENSOARG00020013676;ENSOARG00020013897;ENSOARG00020014481;ENSOARG00020014761;ENSOARG00020014807;ENSOARG00020015287;ENSOARG00020015774;ENSOARG00020016801;ENSOARG00020017573;ENSOARG00020018448;…	TIMELESS;GJA5;CILP;AKAP6;PDE4B;VIL1;CDH1;GHRHR;;DDX11;COL3A1;SLIT3;HYAL1;TRPM2;TNFSF4;NR4A1;KIT;RAB15;EPHA4;CCL2;COL4A6;AR;THRB;AQP9;NR4A2;MYH11;NOG;EDN1;SLC26A6;GPD1;SESN3;ADRB2;SFRP1;BMP6;IGFBP5;STAT1;GATA6;TFAP4
54	GO:0098590	CC	plasma membrane region	54/ 824	846/ 23771	0.0638298	1.98683e-05	0.00168971	ENSOARG00020000157;ENSOARG00020001524;ENSOARG00020002675;ENSOARG00020002706;ENSOARG00020003339;ENSOARG00020003755;ENSOARG00020004677;ENSOARG00020004730;ENSOARG00020004737;ENSOARG00020004893;ENSOARG00020005022;ENSOARG00020005048;ENSOARG00020005077;ENSOARG00020005482;ENSOARG00020005566;ENSOARG00020005989;ENSOARG00020006134;ENSOARG00020007565;ENSOARG00020007809;ENSOARG00020007862;ENSOARG00020008646;…	MYLK;SLC2A2;MX2;MX1;;GRIN2C;;;TRPC4;LRP2;EPCAM;HCK;;KRT19;SLC26A7;CDH13;SLC3A1;MYO7A;CAVIN2;PRKCZ;DAB2;GLRA3;SELE;KRT8;;;MXRA8;SLC8A1;PTGIS;FAP;TRPM6;SLC39A8;GRIA4;SLC34A1;GRIN2A;SLC7A8;FXYD1;ITGA5;PKHD1;GRIA1;CRYAB;RHOB;ANO1;FAT1;APBA1;ANK2;CLDN4;GRIA3;HEPH;SLC26A6;ADRB2;ABCG2;KANK1;ATP8B1
134	GO:0031325	BP	positive regulation of cellular metabolic process	134/ 824	2700/ 23771	0.0496296	1.60032e-05	0.00170606	ENSOARG00020000082;ENSOARG00020000229;ENSOARG00020000275;ENSOARG00020000418;ENSOARG00020000780;ENSOARG00020000796;ENSOARG00020000946;ENSOARG00020000965;ENSOARG00020001008;ENSOARG00020001164;ENSOARG00020001392;ENSOARG00020001570;ENSOARG00020002605;ENSOARG00020002689;ENSOARG00020002694;ENSOARG00020002732;ENSOARG00020003108;ENSOARG00020003339;ENSOARG00020003806;ENSOARG00020003849;ENSOARG00020004359;…	HIVEP3;PNPT1;HOXD4;RFC4;;PIK3R3;PTX3;NR4A3;TNFSF10;USF3;INHBE;ROBO1;TIMELESS;MAGI2;IL23A;POU2F1;ABCG1;;TP53INP1;;THBS4;TMEM119;MSH2;EPCAM;;CDK2;PLSCR1;EPAS1;FGF10;PRDM16;FGF7;EGLN3;AGTR1;CDH13;PCOLCE2;RFC3;HMGA2;GPNMB;ALX1;IGF2;;DACT1;CDH1;DAB2;SELE;FLI1;GINS3;GINS1;KLF5;PARP9;TET1;;;GINS2;RAD51AP1;IRF9;IRF8;ELL3;ADORA2B;BDNF;PACSIN3;FGF2;CLSPN;IL15;PCNA;FOXM1;E2F1;FGFR4;DDX11;UHRF1;EHF;PTPRN;MOV…
65	GO:2000026	BP	regulation of multicellular organismal development	65/ 824	1075/ 23771	0.0604651	1.62504e-05	0.00171968	ENSOARG00020000199;ENSOARG00020000651;ENSOARG00020000981;ENSOARG00020001312;ENSOARG00020001570;ENSOARG00020001751;ENSOARG00020002051;ENSOARG00020002274;ENSOARG00020002694;ENSOARG00020002708;ENSOARG00020002879;ENSOARG00020004359;ENSOARG00020004440;ENSOARG00020004848;ENSOARG00020004893;ENSOARG00020005077;ENSOARG00020006257;ENSOARG00020007407;ENSOARG00020007862;ENSOARG00020009743;ENSOARG00020009785;…	EFEMP1;SEMA3D;SEMA3E;ASPN;ROBO1;SCIN;;PTPRZ1;IL23A;FBN2;ITGB8;THBS4;BRINP1;TMEM119;LRP2;;TG;JADE2;PRKCZ;;ELL3;SLC8A1;PTGIS;BDNF;FGF2;IL15;H2AFY2;HYAL1;LRRN1;ISG15;KLF7;LGI4;NCKAP1L;ITGA5;MYRF;ZFPM2;FRZB;WARS1;OAS2;SFRP2;TNFRSF11B;FOS;RHOB;FUT1;AMIGO3;ETV4;MSX2;PHLDA2;MYB;NGF;NOG;EDN1;ADRB2;SEMA7A;ABCA12;LHX1;TCIM;SFRP1;BMP6;FBXO5;LAMA3;STAT1;TOX;GATA6;PRXL2A
16	GO:0060759	BP	regulation of response to cytokine stimulus	16/ 824	134/ 23771	0.119403	1.68509e-05	0.00177021	ENSOARG00020001570;ENSOARG00020009317;ENSOARG00020009445;ENSOARG00020010727;ENSOARG00020012040;ENSOARG00020013373;ENSOARG00020013676;ENSOARG00020014334;ENSOARG00020014727;ENSOARG00020015343;ENSOARG00020019431;ENSOARG00020020315;ENSOARG00020023002;ENSOARG00020023275;ENSOARG00020023963;ENSOARG00020024831	ROBO1;PARP9;;IFIH1;CXCR4;;SLIT3;ISG15;IRF7;ANGPT1;CREBRF;NKIRAS1;F2RL1;EDN1;PYCARD;NLRC5
24	GO:0040013	BP	negative regulation of locomotion	24/ 824	263/ 23771	0.0912548	1.69896e-05	0.00177185	ENSOARG00020000651;ENSOARG00020000981;ENSOARG00020001570;ENSOARG00020002594;ENSOARG00020003806;ENSOARG00020005077;ENSOARG00020007930;ENSOARG00020007987;ENSOARG00020008507;ENSOARG00020010451;ENSOARG00020013296;ENSOARG00020014061;ENSOARG00020016227;ENSOARG00020016801;ENSOARG00020017573;ENSOARG00020017587;ENSOARG00020017690;ENSOARG00020018495;ENSOARG00020022501;ENSOARG00020022924;ENSOARG00020024001;…	SEMA3D;SEMA3E;ROBO1;IGFBP3;TP53INP1;;SCAI;PBLD;CDH1;FGF2;COL3A1;PTPRU;;EPHA4;CCL2;SFRP2;;RHOB;PRKG1;NOG;SEMA7A;KANK1;SFRP1;IGFBP5
75	GO:0030054	CC	cell junction	75/ 824	1310/ 23771	0.0572519	2.33308e-05	0.00181883	ENSOARG00020000275;ENSOARG00020001524;ENSOARG00020001751;ENSOARG00020002274;ENSOARG00020002489;ENSOARG00020002689;ENSOARG00020002879;ENSOARG00020002982;ENSOARG00020003145;ENSOARG00020003249;ENSOARG00020003374;ENSOARG00020003755;ENSOARG00020004153;ENSOARG00020004677;ENSOARG00020004730;ENSOARG00020004737;ENSOARG00020005022;ENSOARG00020005048;ENSOARG00020005049;ENSOARG00020005077;ENSOARG00020005097;…	HOXD4;SLC2A2;SCIN;PTPRZ1;STXBP5L;MAGI2;ITGB8;GJA5;NTNG1;PPFIA4;TNFSF13B;GRIN2C;STXBP6;;;TRPC4;EPCAM;HCK;GJB2;;KLHL24;PCDH9;HMCN1;PDE4B;SCN2A;MYO7A;PRKCZ;SYT9;CDH1;GLRA3;KLF11;KRT8;ACAN;;MXRA8;ELL3;SLC8A1;ADORA2B;SLITRK2;PRKAR2B;FAP;;SYNPO2;CXCR4;FGFR4;CDKL5;GRIA4;DLGAP1;PTPRN;PTPRU;ASAP3;GRIN2A;KIT;PDLIM3;FXYD1;SORBS2;;ITGA5;EPHA4;COL4A5;CLDN10;;NECTIN4;RHOB;FAT1;APBA1;HRH2;CLMP;CLDN4;PGM5;SYNPO2…
14	GO:2000779	BP	regulation of double-strand break repair	14/ 824	106/ 23771	0.132075	1.78348e-05	0.00184661	ENSOARG00020002605;ENSOARG00020003178;ENSOARG00020003339;ENSOARG00020006702;ENSOARG00020006861;ENSOARG00020008461;ENSOARG00020009317;ENSOARG00020009450;ENSOARG00020009565;ENSOARG00020011992;ENSOARG00020012623;ENSOARG00020017147;ENSOARG00020020006;ENSOARG00020020061	TIMELESS;TNFRSF6B;;HMGA2;TEX15;AUNIP;PARP9;;RAD51AP1;FOXM1;DDX11;RMI2;;
78	GO:0023056	BP	positive regulation of signaling	78/ 824	1373/ 23771	0.0568099	1.80565e-05	0.0018562	ENSOARG00020000709;ENSOARG00020000891;ENSOARG00020001008;ENSOARG00020001392;ENSOARG00020001570;ENSOARG00020002079;ENSOARG00020002594;ENSOARG00020003248;ENSOARG00020003289;ENSOARG00020003849;ENSOARG00020004157;ENSOARG00020004893;ENSOARG00020005559;ENSOARG00020005935;ENSOARG00020005989;ENSOARG00020006589;ENSOARG00020006787;ENSOARG00020007754;ENSOARG00020007862;ENSOARG00020007960;ENSOARG00020008146;…	GSDME;eIF2aK2;TNFSF10;INHBE;ROBO1;LGR5;IGFBP3;DHX58;;;GADD45G;LRP2;FGF10;KCP;CDH13;;;IGF2;PRKCZ;;DACT1;SELP;DAB2;PARP9;GHRHR;ADORA2B;PTGIS;FGF2;CXCR4;FGFR4;GRIA4;LURAP1L;COL3A1;;IRF7;GRIN2A;RSPO2;KIT;ANGPT1;SLC15A3;NCKAP1L;;EPHA4;RBP4;CCL2;SFRP2;;ITPR3;SCUBE2;FGFR2;ANO1;CREBRF;AR;THRB;;;GPC3;G0S2;MSX2;HBEGF;IFI35;;RELL1;NOG;F2RL1;EDN1;ADRB2;PYCARD;SEMA7A;KANK1;TCIM;SFRP1;BMP6;NLRC5;PMAIP1;IGFBP5;…
45	GO:0045597	BP	positive regulation of cell differentiation	45/ 824	659/ 23771	0.0682853	1.84396e-05	0.00187624	ENSOARG00020000257;ENSOARG00020001570;ENSOARG00020001751;ENSOARG00020002051;ENSOARG00020002594;ENSOARG00020002694;ENSOARG00020002708;ENSOARG00020004440;ENSOARG00020004848;ENSOARG00020004893;ENSOARG00020005077;ENSOARG00020007379;ENSOARG00020007407;ENSOARG00020007862;ENSOARG00020008646;ENSOARG00020009199;ENSOARG00020009785;ENSOARG00020010275;ENSOARG00020010451;ENSOARG00020011892;ENSOARG00020012361;…	HOXD3;ROBO1;SCIN;;IGFBP3;IL23A;FBN2;BRINP1;TMEM119;LRP2;;ALX1;JADE2;PRKCZ;DAB2;KLF5;ELL3;BDNF;FGF2;IL15;H2AFY2;ISG15;KIT;NCKAP1L;FRZB;SFRP2;FOS;SCUBE2;FNDC5;AR;ETV4;MSX2;MYB;NGF;TACSTD2;EDN1;SEMA7A;LHX1;SFRP1;BMP6;FBXO5;STAT1;TOX;NPNT;GATA6
16	GO:0061138	BP	morphogenesis of a branching epithelium	16/ 824	135/ 23771	0.118519	1.85121e-05	0.00187624	ENSOARG00020000981;ENSOARG00020002605;ENSOARG00020005559;ENSOARG00020005708;ENSOARG00020010451;ENSOARG00020015141;ENSOARG00020016458;ENSOARG00020017587;ENSOARG00020020146;ENSOARG00020020841;ENSOARG00020023275;ENSOARG00020023792;ENSOARG00020024449;ENSOARG00020024807;ENSOARG00020025042;ENSOARG00020025758	SEMA3E;TIMELESS;FGF10;FGF7;FGF2;RSPO2;PKHD1;SFRP2;GPC3;MSX2;EDN1;ADAMTS16;LHX1;SFRP1;HHIP;NPNT
5	GO:0006271	BP	DNA strand elongation involved in DNA replication	5/ 824	11/ 23771	0.454545	1.91944e-05	0.00191837	ENSOARG00020006444;ENSOARG00020009057;ENSOARG00020011991;ENSOARG00020019991;ENSOARG00020021578	RFC3;GINS1;PCNA;MCM3;POLE
5	GO:2000095	BP	regulation of Wnt signaling pathway, planar cell polarity pathway	5/ 824	11/ 23771	0.454545	1.91944e-05	0.00191837	ENSOARG00020008146;ENSOARG00020008646;ENSOARG00020017587;ENSOARG00020020146;ENSOARG00020024807	DACT1;DAB2;SFRP2;GPC3;SFRP1
62	GO:0044877	MF	protein-containing complex binding	62/ 824	1002/ 23771	0.0618762	1.22302e-05	0.00194286	ENSOARG00020000946;ENSOARG00020001301;ENSOARG00020001312;ENSOARG00020001751;ENSOARG00020002274;ENSOARG00020002879;ENSOARG00020003046;ENSOARG00020004359;ENSOARG00020004677;ENSOARG00020004730;ENSOARG00020004936;ENSOARG00020005022;ENSOARG00020005240;ENSOARG00020005555;ENSOARG00020005989;ENSOARG00020006072;ENSOARG00020006370;ENSOARG00020006545;ENSOARG00020006624;ENSOARG00020006667;ENSOARG00020006702;…	PTX3;ECM2;ASPN;SCIN;PTPRZ1;ITGB8;SHFL;THBS4;;;MSH2;EPCAM;KRT17;TSSK1B;CDH13;PCOLCE2;HIST1H1T;;;;HMGA2;GPNMB;;;VIL1;MYO7A;IGF2;;;FGF2;IFIH1;CLSPN;FAP;CCN5;PCNA;MTHFR;UHRF1;PTPRN;COL3A1;;;ISG15;CDCA5;SMARCA1;NCKAP1L;;PLTP;ITGA5;;CRYAB;SOLD1;TMEM201;ANK2;PPP1R9A;;;MYH11;ADRB2;CDKN1A;SEMA7A;FBXO5;NPNT
162	GO:0019219	BP	regulation of nucleobase-containing compound metabolic process	162/ 824	3402/ 23771	0.047619	1.9828e-05	0.00196803	ENSOARG00020000082;ENSOARG00020000199;ENSOARG00020000229;ENSOARG00020000257;ENSOARG00020000275;ENSOARG00020000418;ENSOARG00020000768;ENSOARG00020000891;ENSOARG00020000965;ENSOARG00020001120;ENSOARG00020001164;ENSOARG00020001277;ENSOARG00020001727;ENSOARG00020001977;ENSOARG00020002605;ENSOARG00020002694;ENSOARG00020002732;ENSOARG00020002780;ENSOARG00020003178;ENSOARG00020003339;ENSOARG00020003385;…	HIVEP3;EFEMP1;PNPT1;HOXD3;HOXD4;RFC4;;eIF2aK2;NR4A3;TENT5C;USF3;;PHC3;ZC3H6;TIMELESS;IL23A;POU2F1;RIPK4;TNFRSF6B;;ESRRB;;TP53INP1;;ZNF404;ID1;FOXS1;;MSH2;EPCAM;HCK;;;CDK2;PLSCR1;EPAS1;FGF10;PRDM16;;FGF7;CDH13;PARP10;IRAK3;HIST1H1T;RFC3;;HMGA2;TEX15;PURG;ALX1;IGF2;ZNF772;;DACT1;AUNIP;CDH1;DAB2;IRX5;FLI1;GINS3;KLF11;GINS1;KLF5;PARP9;;;;;GINS2;;;RAD51AP1;IRF9;IRF8;ELL3;ADORA2B;GMNN;PTGIS;FGF2;TICRR;…
4	GO:0000727	BP	double-strand break repair via break-induced replication	4/ 824	6/ 23771	0.666667	2.03356e-05	0.00199095	ENSOARG00020009486;ENSOARG00020012369;ENSOARG00020019991;ENSOARG00020024828	GINS2;MCM6;MCM3;GINS4
4	GO:0032020	BP	ISG15-protein conjugation	4/ 824	6/ 23771	0.666667	2.03356e-05	0.00199095	ENSOARG00020012211;ENSOARG00020014334;ENSOARG00020018640;ENSOARG00020023567	UBE2L6;ISG15;UBA7;HERC5
7	GO:0035987	BP	endodermal cell differentiation	7/ 824	26/ 23771	0.269231	2.16564e-05	0.00210594	ENSOARG00020002671;ENSOARG00020006702;ENSOARG00020010010;ENSOARG00020016394;ENSOARG00020020472;ENSOARG00020025616;ENSOARG00020025920	COL11A1;HMGA2;COL12A1;ITGA5;LAMB3;LAMA3;GATA6
25	GO:0005126	MF	cytokine receptor binding	25/ 824	277/ 23771	0.0902527	1.38004e-05	0.00211669	ENSOARG00020001008;ENSOARG00020002694;ENSOARG00020002903;ENSOARG00020002961;ENSOARG00020002968;ENSOARG00020003289;ENSOARG00020003374;ENSOARG00020006387;ENSOARG00020006545;ENSOARG00020006624;ENSOARG00020006667;ENSOARG00020006881;ENSOARG00020007263;ENSOARG00020010275;ENSOARG00020011892;ENSOARG00020013353;ENSOARG00020013393;ENSOARG00020014761;ENSOARG00020017573;ENSOARG00020021566;ENSOARG00020022760;…	TNFSF10;IL23A;CXCL6;;;;TNFSF13B;;;;;;;BDNF;IL15;;;TNFSF4;CCL2;;NGF;;;PYCARD;STAT1
29	GO:0071345	BP	cellular response to cytokine stimulus	29/ 824	357/ 23771	0.0812325	2.49465e-05	0.0024096	ENSOARG00020000229;ENSOARG00020000709;ENSOARG00020003289;ENSOARG00020005770;ENSOARG00020006072;ENSOARG00020008771;ENSOARG00020008812;ENSOARG00020008975;ENSOARG00020009040;ENSOARG00020009199;ENSOARG00020009703;ENSOARG00020010083;ENSOARG00020012040;ENSOARG00020013897;ENSOARG00020016390;ENSOARG00020017542;ENSOARG00020017573;ENSOARG00020018340;ENSOARG00020018692;ENSOARG00020018872;ENSOARG00020020754;…	PNPT1;GSDME;;EGLN3;PCOLCE2;IFIT2;IFIT3;;;KLF5;IRF8;PTGIS;CXCR4;HYAL1;TEX14;MYBL2;CCL2;MCM2;HELLS;RO60;BSPRY;;SLC26A6;GPD1;PYCARD;ARID5B;SFRP1;STAT1;NPNT
87	GO:0050790	BP	regulation of catalytic activity	87/ 824	1595/ 23771	0.0545455	2.60365e-05	0.00249812	ENSOARG00020000418;ENSOARG00020000946;ENSOARG00020001008;ENSOARG00020001570;ENSOARG00020001750;ENSOARG00020002051;ENSOARG00020002079;ENSOARG00020002182;ENSOARG00020002561;ENSOARG00020002689;ENSOARG00020002694;ENSOARG00020003289;ENSOARG00020004936;ENSOARG00020005077;ENSOARG00020005334;ENSOARG00020005559;ENSOARG00020005770;ENSOARG00020005782;ENSOARG00020006072;ENSOARG00020006254;ENSOARG00020006444;…	RFC4;PTX3;TNFSF10;ROBO1;NPFFR2;;LGR5;DOCK4;SERPINI1;MAGI2;IL23A;;MSH2;;PLSCR1;FGF10;EGLN3;AGTR1;PCOLCE2;IRAK3;RFC3;HMGA2;ARHGAP25;IGF2;;SELE;GINS3;GINS1;;GINS2;ADORA2B;TSKS;FGF2;CLSPN;PRKAR2B;;PCNA;FGFR4;DDX11;ANGPTL4;MGST2;ASAP3;NR4A1;KIT;ANGPT1;ATP2A3;NCKAP1L;DUSP19;ARHGDIG;EPHA4;WARS1;CCL2;OAS2;SFRP2;SIRT3;CRYAB;SPRY3;MCM2;FGFR2;RAP1GAP;RFC2;HBEGF;IFI6;CLDN4;PIK3IP1;;;NR4A2;CST6;PRKG1;F2RL1;ED…
41	GO:0070161	CC	anchoring junction	41/ 824	597/ 23771	0.0686767	3.47005e-05	0.00249956	ENSOARG00020001524;ENSOARG00020002689;ENSOARG00020002879;ENSOARG00020002982;ENSOARG00020003374;ENSOARG00020004153;ENSOARG00020004737;ENSOARG00020005022;ENSOARG00020005048;ENSOARG00020005049;ENSOARG00020005077;ENSOARG00020005097;ENSOARG00020006377;ENSOARG00020007150;ENSOARG00020007222;ENSOARG00020007862;ENSOARG00020008507;ENSOARG00020008965;ENSOARG00020009368;ENSOARG00020009445;ENSOARG00020009763;…	SLC2A2;MAGI2;ITGB8;GJA5;TNFSF13B;STXBP6;TRPC4;EPCAM;HCK;GJB2;;KLHL24;PCDH9;HMCN1;SCN2A;PRKCZ;CDH1;KLF11;KRT8;;MXRA8;;SYNPO2;FGFR4;PTPRU;ASAP3;KIT;PDLIM3;FXYD1;SORBS2;;ITGA5;CLDN10;;NECTIN4;RHOB;FAT1;CLMP;CLDN4;PGM5;
31	GO:0005911	CC	cell-cell junction	31/ 824	395/ 23771	0.078481	3.47347e-05	0.00249956	ENSOARG00020001524;ENSOARG00020002689;ENSOARG00020002982;ENSOARG00020004153;ENSOARG00020004737;ENSOARG00020005022;ENSOARG00020005049;ENSOARG00020005077;ENSOARG00020005097;ENSOARG00020006377;ENSOARG00020007222;ENSOARG00020007862;ENSOARG00020008507;ENSOARG00020009368;ENSOARG00020009445;ENSOARG00020009763;ENSOARG00020011726;ENSOARG00020012095;ENSOARG00020014061;ENSOARG00020015287;ENSOARG00020015386;…	SLC2A2;MAGI2;GJA5;STXBP6;TRPC4;EPCAM;GJB2;;KLHL24;PCDH9;SCN2A;PRKCZ;CDH1;KRT8;;MXRA8;;FGFR4;PTPRU;KIT;PDLIM3;FXYD1;;ITGA5;CLDN10;;NECTIN4;FAT1;CLMP;CLDN4;PGM5
28	GO:1901699	BP	cellular response to nitrogen compound	28/ 824	337/ 23771	0.0830861	2.63657e-05	0.00251295	ENSOARG00020002605;ENSOARG00020005604;ENSOARG00020007182;ENSOARG00020008507;ENSOARG00020009445;ENSOARG00020009688;ENSOARG00020009743;ENSOARG00020010727;ENSOARG00020012623;ENSOARG00020013296;ENSOARG00020014481;ENSOARG00020014807;ENSOARG00020015774;ENSOARG00020016801;ENSOARG00020018448;ENSOARG00020020006;ENSOARG00020020061;ENSOARG00020021823;ENSOARG00020022011;ENSOARG00020022849;ENSOARG00020023275;…	TIMELESS;AKAP6;PDE4B;CDH1;;GHRHR;;IFIH1;DDX11;COL3A1;TRPM2;NR4A1;RAB15;EPHA4;COL4A6;;;AQP9;NR4A2;MYH11;EDN1;SLC26A6;GPD1;SESN3;ADRB2;SFRP1;IGFBP5;STAT1
78	GO:0051049	BP	regulation of transport	78/ 824	1387/ 23771	0.0562365	2.76926e-05	0.00262205	ENSOARG00020000157;ENSOARG00020000548;ENSOARG00020000946;ENSOARG00020000965;ENSOARG00020001172;ENSOARG00020002191;ENSOARG00020002489;ENSOARG00020002675;ENSOARG00020002682;ENSOARG00020002689;ENSOARG00020002727;ENSOARG00020003108;ENSOARG00020004153;ENSOARG00020004920;ENSOARG00020005048;ENSOARG00020005077;ENSOARG00020005097;ENSOARG00020005334;ENSOARG00020005559;ENSOARG00020005604;ENSOARG00020005989;…	MYLK;CNTN1;PTX3;NR4A3;KCNAB1;TSPAN13;STXBP5L;MX2;ABCA1;MAGI2;;ABCG1;STXBP6;KCNK12;HCK;;KLHL24;PLSCR1;FGF10;AKAP6;CDH13;ABCC9;;;PDE4B;SCN2A;ATP2C2;SYT9;CDH1;RAB3D;DAB2;SELE;KCNA6;KCNH7;GHRHR;;SLC8A1;ADORA2B;PACSIN3;IL15;;HSPA1L;TTC39B;CASQ1;ANGPT1;KCNC3;KLF7;FXYD1;RAB15;TFAP2B;NCKAP1L;PLTP;RBP4;CLDN10;CCL2;OAS2;RRAD;;CRYAB;JPH2;ANO1;APBA1;ANK2;GPC3;CYBB;;F2RL1;EDN1;SLC26A6;ADRB2;PYCARD;ATP8B1;ABCA…
76	GO:0048585	BP	negative regulation of response to stimulus	76/ 824	1345/ 23771	0.0565056	2.97134e-05	0.002795	ENSOARG00020000651;ENSOARG00020000981;ENSOARG00020001312;ENSOARG00020001570;ENSOARG00020001855;ENSOARG00020002344;ENSOARG00020002689;ENSOARG00020002708;ENSOARG00020003248;ENSOARG00020003599;ENSOARG00020004893;ENSOARG00020005077;ENSOARG00020005281;ENSOARG00020005386;ENSOARG00020005559;ENSOARG00020005635;ENSOARG00020006254;ENSOARG00020006702;ENSOARG00020007182;ENSOARG00020007287;ENSOARG00020007862;…	SEMA3D;SEMA3E;ASPN;ROBO1;BMT2;FNDC4;MAGI2;FBN2;DHX58;NT5E;LRP2;;;CILP;FGF10;PRDM16;IRAK3;HMGA2;PDE4B;ARHGAP25;PRKCZ;SCAI;PBLD;DACT1;AUNIP;DAB2;ELL3;PTGIS;FGF2;FOXM1;RNF157;COL3A1;SLIT3;PTPRU;ISG15;DACT3;KLF7;CHRDL1;NCKAP1L;;PKHD1;EPHA4;FRZB;RMI2;CCL2;SFRP2;;SPRY3;HTRA3;HELLS;CREBRF;AR;;;GPC3;IFI6;PIK3IP1;IFI35;PLCL2;NR4A2;PRKG1;NOG;F2RL1;SESN3;ADRB2;PYCARD;SEMA7A;KANK1;;TCIM;SFRP1;NLRC5;FBXO5;HHI…
248	GO:0060255	BP	regulation of macromolecule metabolic process	248/ 824	5667/ 23771	0.0437621	3.05346e-05	0.0028536	ENSOARG00020000082;ENSOARG00020000199;ENSOARG00020000229;ENSOARG00020000257;ENSOARG00020000275;ENSOARG00020000418;ENSOARG00020000548;ENSOARG00020000768;ENSOARG00020000796;ENSOARG00020000891;ENSOARG00020000946;ENSOARG00020000965;ENSOARG00020001008;ENSOARG00020001120;ENSOARG00020001164;ENSOARG00020001277;ENSOARG00020001392;ENSOARG00020001570;ENSOARG00020001727;ENSOARG00020001750;ENSOARG00020001977;…	HIVEP3;EFEMP1;PNPT1;HOXD3;HOXD4;RFC4;CNTN1;;PIK3R3;eIF2aK2;PTX3;NR4A3;TNFSF10;TENT5C;USF3;;INHBE;ROBO1;PHC3;NPFFR2;ZC3H6;;SERPINI1;IGFBP3;TIMELESS;MAGI2;IL23A;;POU2F1;RIPK4;ITGB8;SHFL;ABCG1;TNFRSF6B;DHX58;;ESRRB;GRIN2C;;TP53INP1;;ZNF404;ZNF580;THBS4;ID1;FOXS1;;TMEM119;MSH2;EPCAM;MIR129-1;HCK;;;CDK2;PLSCR1;CILP;EPAS1;FGF10;PRDM16;;FGF7;EGLN3;AGTR1;CDH13;PCOLCE2;PARP10;IRAK3;H2AC6;HIST1H1T;RFC3;;;H…
17	GO:0050679	BP	positive regulation of epithelial cell proliferation	17/ 824	156/ 23771	0.108974	3.09108e-05	0.00287012	ENSOARG00020004038;ENSOARG00020004359;ENSOARG00020005559;ENSOARG00020005708;ENSOARG00020005782;ENSOARG00020005989;ENSOARG00020010451;ENSOARG00020013154;ENSOARG00020013897;ENSOARG00020014807;ENSOARG00020016458;ENSOARG00020019345;ENSOARG00020019886;ENSOARG00020021566;ENSOARG00020022924;ENSOARG00020024807;ENSOARG00020024825	ZNF580;THBS4;FGF10;FGF7;AGTR1;CDH13;FGF2;PTPRN;HYAL1;NR4A1;PKHD1;ZBED9;AR;;NOG;SFRP1;BMP6
4	GO:0001730	MF	2'-5'-oligoadenylate synthetase activity	4/ 824	6/ 23771	0.666667	2.03356e-05	0.0028703	ENSOARG00020017574;ENSOARG00020017761;ENSOARG00020017928;ENSOARG00020018043	OAS2;;;
131	GO:0036094	MF	small molecule binding	131/ 824	2629/ 23771	0.0498288	2.06497e-05	0.0028703	ENSOARG00020000065;ENSOARG00020000157;ENSOARG00020000418;ENSOARG00020000643;ENSOARG00020000780;ENSOARG00020000891;ENSOARG00020001119;ENSOARG00020001172;ENSOARG00020001251;ENSOARG00020001643;ENSOARG00020001703;ENSOARG00020001960;ENSOARG00020002674;ENSOARG00020002675;ENSOARG00020002682;ENSOARG00020002706;ENSOARG00020002724;ENSOARG00020002780;ENSOARG00020002784;ENSOARG00020003108;ENSOARG00020003178;…	DTYMK;MYLK;RFC4;GTPBP8;;eIF2aK2;;KCNAB1;EPHB6;DCK;GC;;;MX2;ABCA1;MX1;GUCY2C;RIPK4;;ABCG1;TNFRSF6B;DHX58;NT5E;CDKL2;;GPT;KIF26B;TRPC4;MSH2;HCK;;CDK2;TSSK1B;EGLN3;REV3L;ABCC9;IRAK3;;;GBP5;PDE4B;MYO7A;ATP2C2;PRKCZ;ORC1;;SELP;ACTA2;RAB3D;PRKG2;GLRA3;TET1;;IFIH1;PRKAR2B;MPPED2;TRPM6;FGFR4;CDKL5;UBE2L6;MTHFR;MCM6;;DDX11;HSPA1L;UHRF1;DGKK;;MOV10;LIG1;ALDH1A1;;KIT;ATP2A3;RAB15;SMARCA1;TM7SF2;POLD1;TEX14;…
11	GO:0071897	BP	DNA biosynthetic process	11/ 824	71/ 23771	0.15493	3.11661e-05	0.00287527	ENSOARG00020005845;ENSOARG00020006150;ENSOARG00020006444;ENSOARG00020011991;ENSOARG00020014185;ENSOARG00020016237;ENSOARG00020016515;ENSOARG00020018573;ENSOARG00020021454;ENSOARG00020021498;ENSOARG00020021578	REV3L;PARP10;RFC3;PCNA;LIG1;POLD1;HROB;TK1;DTL;POLK;POLE
18	GO:0060326	BP	cell chemotaxis	18/ 824	172/ 23771	0.104651	3.15507e-05	0.00289221	ENSOARG00020002182;ENSOARG00020002903;ENSOARG00020003289;ENSOARG00020005782;ENSOARG00020006387;ENSOARG00020007182;ENSOARG00020012040;ENSOARG00020014481;ENSOARG00020014807;ENSOARG00020015287;ENSOARG00020016080;ENSOARG00020016227;ENSOARG00020017573;ENSOARG00020017690;ENSOARG00020020934;ENSOARG00020021566;ENSOARG00020022138;ENSOARG00020023691	DOCK4;CXCL6;;AGTR1;;PDE4B;CXCR4;TRPM2;NR4A1;KIT;NCKAP1L;;CCL2;;HBEGF;;HOXB9;IL16
6	GO:0042575	CC	DNA polymerase complex	6/ 824	20/ 23771	0.3	4.35176e-05	0.00292433	ENSOARG00020002282;ENSOARG00020003908;ENSOARG00020005845;ENSOARG00020016237;ENSOARG00020016734;ENSOARG00020021578	PRIM1;POLD3;REV3L;POLD1;;POLE
23	GO:0032993	CC	protein-DNA complex	23/ 824	261/ 23771	0.0881226	4.37634e-05	0.00292433	ENSOARG00020006078;ENSOARG00020006331;ENSOARG00020006345;ENSOARG00020006358;ENSOARG00020006370;ENSOARG00020006656;ENSOARG00020006702;ENSOARG00020006877;ENSOARG00020007160;ENSOARG00020008931;ENSOARG00020009057;ENSOARG00020009112;ENSOARG00020009247;ENSOARG00020009328;ENSOARG00020009486;ENSOARG00020012361;ENSOARG00020012369;ENSOARG00020018165;ENSOARG00020018340;ENSOARG00020019991;ENSOARG00020020578;…	CDC45;H1-4;H2AC6;H2BC4;HIST1H1T;H2BC18;HMGA2;HIST2H2BE;H1-2;GINS3;GINS1;H1-3;;;GINS2;H2AFY2;MCM6;FOS;MCM2;MCM3;MCM5;MCM4;GINS4
4	GO:0031390	CC	Ctf18 RFC-like complex	4/ 824	7/ 23771	0.571429	4.6143e-05	0.00297702	ENSOARG00020000418;ENSOARG00020006444;ENSOARG00020012623;ENSOARG00020020256	RFC4;RFC3;DDX11;RFC2
17	GO:0001667	BP	ameboidal-type cell migration	17/ 824	157/ 23771	0.10828	3.35663e-05	0.0030575	ENSOARG00020000651;ENSOARG00020000796;ENSOARG00020000981;ENSOARG00020001570;ENSOARG00020005989;ENSOARG00020007379;ENSOARG00020010451;ENSOARG00020011213;ENSOARG00020014807;ENSOARG00020015287;ENSOARG00020016227;ENSOARG00020017690;ENSOARG00020018111;ENSOARG00020023275;ENSOARG00020024001;ENSOARG00020024004;ENSOARG00020024263	SEMA3D;PIK3R3;SEMA3E;ROBO1;CDH13;ALX1;FGF2;FAP;NR4A1;KIT;;;TMEM201;EDN1;SEMA7A;KANK1;ARID5B
48	GO:0009628	BP	response to abiotic stimulus	48/ 824	740/ 23771	0.0648649	3.52221e-05	0.00318816	ENSOARG00020000157;ENSOARG00020002671;ENSOARG00020002674;ENSOARG00020003806;ENSOARG00020004936;ENSOARG00020005077;ENSOARG00020005535;ENSOARG00020005770;ENSOARG00020006345;ENSOARG00020007222;ENSOARG00020007703;ENSOARG00020009565;ENSOARG00020009683;ENSOARG00020009743;ENSOARG00020009832;ENSOARG00020009853;ENSOARG00020010083;ENSOARG00020010556;ENSOARG00020011429;ENSOARG00020011726;ENSOARG00020011991;…	MYLK;COL11A1;;TP53INP1;MSH2;;EPAS1;EGLN3;H2AC6;SCN2A;;RAD51AP1;SEMA5B;;SLC8A1;;PTGIS;TMEM150C;TICRR;;PCNA;CXCR4;COL3A1;HYAL1;TRPM2;GRIN2A;KIT;CASQ1;POLD1;SFRP2;CRYAB;FOS;RHOB;ANO1;RO60;TANC1;DTL;POLK;NR4A2;NOG;EDN1;ADRB2;CDKN1A;TCIM;SFRP1;PMAIP1;GATA6;
117	GO:1901265	MF	nucleoside phosphate binding	117/ 824	2305/ 23771	0.0507592	2.5336e-05	0.00331455	ENSOARG00020000065;ENSOARG00020000157;ENSOARG00020000418;ENSOARG00020000643;ENSOARG00020000780;ENSOARG00020000891;ENSOARG00020001119;ENSOARG00020001172;ENSOARG00020001251;ENSOARG00020001643;ENSOARG00020001960;ENSOARG00020002674;ENSOARG00020002675;ENSOARG00020002682;ENSOARG00020002706;ENSOARG00020002724;ENSOARG00020002780;ENSOARG00020003108;ENSOARG00020003178;ENSOARG00020003248;ENSOARG00020003599;…	DTYMK;MYLK;RFC4;GTPBP8;;eIF2aK2;;KCNAB1;EPHB6;DCK;;;MX2;ABCA1;MX1;GUCY2C;RIPK4;ABCG1;TNFRSF6B;DHX58;NT5E;CDKL2;;KIF26B;MSH2;HCK;;CDK2;TSSK1B;REV3L;ABCC9;IRAK3;;;GBP5;PDE4B;MYO7A;ATP2C2;PRKCZ;ORC1;;ACTA2;RAB3D;PRKG2;TET1;;IFIH1;PRKAR2B;MPPED2;TRPM6;FGFR4;CDKL5;UBE2L6;MTHFR;MCM6;;DDX11;HSPA1L;UHRF1;DGKK;MOV10;LIG1;ALDH1A1;;KIT;ATP2A3;RAB15;SMARCA1;TM7SF2;POLD1;TEX14;EPHA4;MATK;DNAH12;ACSM3;WARS1;;O…
117	GO:0000166	MF	nucleotide binding	117/ 824	2305/ 23771	0.0507592	2.5336e-05	0.00331455	ENSOARG00020000065;ENSOARG00020000157;ENSOARG00020000418;ENSOARG00020000643;ENSOARG00020000780;ENSOARG00020000891;ENSOARG00020001119;ENSOARG00020001172;ENSOARG00020001251;ENSOARG00020001643;ENSOARG00020001960;ENSOARG00020002674;ENSOARG00020002675;ENSOARG00020002682;ENSOARG00020002706;ENSOARG00020002724;ENSOARG00020002780;ENSOARG00020003108;ENSOARG00020003178;ENSOARG00020003248;ENSOARG00020003599;…	DTYMK;MYLK;RFC4;GTPBP8;;eIF2aK2;;KCNAB1;EPHB6;DCK;;;MX2;ABCA1;MX1;GUCY2C;RIPK4;ABCG1;TNFRSF6B;DHX58;NT5E;CDKL2;;KIF26B;MSH2;HCK;;CDK2;TSSK1B;REV3L;ABCC9;IRAK3;;;GBP5;PDE4B;MYO7A;ATP2C2;PRKCZ;ORC1;;ACTA2;RAB3D;PRKG2;TET1;;IFIH1;PRKAR2B;MPPED2;TRPM6;FGFR4;CDKL5;UBE2L6;MTHFR;MCM6;;DDX11;HSPA1L;UHRF1;DGKK;MOV10;LIG1;ALDH1A1;;KIT;ATP2A3;RAB15;SMARCA1;TM7SF2;POLD1;TEX14;EPHA4;MATK;DNAH12;ACSM3;WARS1;;O…
16	GO:0001763	BP	morphogenesis of a branching structure	16/ 824	143/ 23771	0.111888	3.79548e-05	0.00341404	ENSOARG00020000981;ENSOARG00020002605;ENSOARG00020005559;ENSOARG00020005708;ENSOARG00020010451;ENSOARG00020015141;ENSOARG00020016458;ENSOARG00020017587;ENSOARG00020020146;ENSOARG00020020841;ENSOARG00020023275;ENSOARG00020023792;ENSOARG00020024449;ENSOARG00020024807;ENSOARG00020025042;ENSOARG00020025758	SEMA3E;TIMELESS;FGF10;FGF7;FGF2;RSPO2;PKHD1;SFRP2;GPC3;MSX2;EDN1;ADAMTS16;LHX1;SFRP1;HHIP;NPNT
100	GO:0051128	BP	regulation of cellular component organization	100/ 824	1921/ 23771	0.0520562	3.88705e-05	0.00347468	ENSOARG00020000222;ENSOARG00020000548;ENSOARG00020000651;ENSOARG00020000891;ENSOARG00020000951;ENSOARG00020000981;ENSOARG00020001008;ENSOARG00020001570;ENSOARG00020001751;ENSOARG00020002594;ENSOARG00020002682;ENSOARG00020002689;ENSOARG00020003046;ENSOARG00020003145;ENSOARG00020003339;ENSOARG00020004153;ENSOARG00020004677;ENSOARG00020004730;ENSOARG00020005048;ENSOARG00020005077;ENSOARG00020005083;…	NCAPH;CNTN1;SEMA3D;eIF2aK2;PLXNA4;SEMA3E;TNFSF10;ROBO1;SCIN;IGFBP3;ABCA1;MAGI2;SHFL;NTNG1;;STXBP6;;;HCK;;CDK2;CDH13;PARP10;IRAK3;VIL1;IGF2;PRKCZ;DACT1;SELP;SYT9;DAB2;SELE;KLF5;TET1;RAD51AP1;KNTC1;BDNF;PACSIN3;SLITRK2;FAP;SYNPO2;FGFR4;CDKL5;DDX11;SLIT3;HYAL1;NEGR1;MOV10;ASAP3;LRRN1;ISG15;TRPM2;DACT3;SKA1;ANGPT1;CDCA5;NCKAP1L;;TEX14;PKHD1;EPHA4;FRZB;RMI2;FEN1;WARS1;SFRP2;;CRYAB;SPRY3;MCM2;TMC8;RHOB…
38	GO:0030001	BP	metal ion transport	38/ 824	541/ 23771	0.0702403	4.03688e-05	0.00356832	ENSOARG00020001172;ENSOARG00020002529;ENSOARG00020003755;ENSOARG00020004398;ENSOARG00020004737;ENSOARG00020004893;ENSOARG00020004920;ENSOARG00020005083;ENSOARG00020005671;ENSOARG00020006172;ENSOARG00020007222;ENSOARG00020007511;ENSOARG00020007591;ENSOARG00020008944;ENSOARG00020008988;ENSOARG00020009186;ENSOARG00020009443;ENSOARG00020009743;ENSOARG00020009832;ENSOARG00020010451;ENSOARG00020011573;…	KCNAB1;SLC9A2;GRIN2C;RYR3;TRPC4;LRP2;KCNK12;CDK2;SLC9A9;ABCC9;SCN2A;SCN3A;ATP2C2;SLC38A11;SLC6A17;KCNA6;KCNH7;;SLC8A1;FGF2;TRPM6;SLC39A8;KCNK5;TRPM2;CALCRL;GRIN2A;KCNC3;ATP2A3;FXYD1;KCNMB1;CYSLTR1;ITPR3;NALF2;NIPAL4;SLC25A28;HEPH;EDN1;KCNJ16
264	GO:0019222	BP	regulation of metabolic process	264/ 824	6116/ 23771	0.0431655	4.05636e-05	0.00356832	ENSOARG00020000082;ENSOARG00020000199;ENSOARG00020000229;ENSOARG00020000257;ENSOARG00020000275;ENSOARG00020000418;ENSOARG00020000548;ENSOARG00020000768;ENSOARG00020000780;ENSOARG00020000796;ENSOARG00020000891;ENSOARG00020000946;ENSOARG00020000965;ENSOARG00020001008;ENSOARG00020001120;ENSOARG00020001164;ENSOARG00020001277;ENSOARG00020001392;ENSOARG00020001570;ENSOARG00020001727;ENSOARG00020001750;…	HIVEP3;EFEMP1;PNPT1;HOXD3;HOXD4;RFC4;CNTN1;;;PIK3R3;eIF2aK2;PTX3;NR4A3;TNFSF10;TENT5C;USF3;;INHBE;ROBO1;PHC3;NPFFR2;ZC3H6;;SERPINI1;IGFBP3;TIMELESS;;MAGI2;IL23A;;POU2F1;RIPK4;ITGB8;SHFL;ABCG1;TNFRSF6B;DHX58;;ESRRB;GRIN2C;;TP53INP1;;ZNF404;ZNF580;THBS4;ID1;FOXS1;;TMEM119;MSH2;EPCAM;MIR129-1;HCK;;;CDK2;PLSCR1;CILP;EPAS1;FGF10;PRDM16;;FGF7;EGLN3;AGTR1;CDH13;PCOLCE2;PARP10;IRAK3;H2AC6;HIST1H1T;RFC3;;…
75	GO:1902531	BP	regulation of intracellular signal transduction	75/ 824	1338/ 23771	0.0560538	4.06771e-05	0.00356832	ENSOARG00020000709;ENSOARG00020000891;ENSOARG00020001008;ENSOARG00020001570;ENSOARG00020001750;ENSOARG00020001855;ENSOARG00020002594;ENSOARG00020002682;ENSOARG00020002689;ENSOARG00020003248;ENSOARG00020003289;ENSOARG00020003849;ENSOARG00020004157;ENSOARG00020004893;ENSOARG00020005077;ENSOARG00020005281;ENSOARG00020005339;ENSOARG00020005559;ENSOARG00020005989;ENSOARG00020006254;ENSOARG00020006444;…	GSDME;eIF2aK2;TNFSF10;ROBO1;NPFFR2;BMT2;IGFBP3;ABCA1;MAGI2;DHX58;;;GADD45G;LRP2;;;NOP2;FGF10;CDH13;IRAK3;RFC3;ARHGAP25;IGF2;PRKCZ;SCAI;;DACT1;SELP;ELL3;ADORA2B;FGF2;;FOXM1;FGFR4;LURAP1L;RNF157;COL3A1;KIT;ANGPT1;SLC15A3;NCKAP1L;;PKHD1;EPHA4;CCL2;SFRP2;;SPRY3;RHOB;HELLS;FGFR2;AR;;;RAP1GAP;HBEGF;PIK3IP1;IFI35;;RELL1;F2RL1;EDN1;SESN3;ADRB2;PYCARD;SEMA7A;KANK1;;TCIM;SFRP1;PMAIP1;IGFBP5;STAT1;NPNT;MAP2…
9	GO:0006333	BP	chromatin assembly or disassembly	9/ 824	49/ 23771	0.183673	4.09097e-05	0.00356832	ENSOARG00020000265;ENSOARG00020001159;ENSOARG00020001277;ENSOARG00020006370;ENSOARG00020009328;ENSOARG00020012782;ENSOARG00020014361;ENSOARG00020015283;ENSOARG00020018692	;ASF1B;;HIST1H1T;;;CHAF1A;CHAF1B;HELLS
19	GO:0045229	BP	external encapsulating structure organization	19/ 824	192/ 23771	0.0989583	4.18796e-05	0.00360917	ENSOARG00020000946;ENSOARG00020001301;ENSOARG00020002671;ENSOARG00020003825;ENSOARG00020004992;ENSOARG00020007150;ENSOARG00020009421;ENSOARG00020011858;ENSOARG00020013296;ENSOARG00020013651;ENSOARG00020017079;ENSOARG00020017587;ENSOARG00020017854;ENSOARG00020018448;ENSOARG00020021509;ENSOARG00020022849;ENSOARG00020024704;ENSOARG00020025566;ENSOARG00020025758	PTX3;ECM2;COL11A1;FMOD;POSTN;HMCN1;ACAN;SLC39A8;COL3A1;FBLN5;COL4A5;SFRP2;TNFRSF11B;COL4A6;ELF3;MYH11;WDR72;;NPNT
19	GO:0030198	BP	extracellular matrix organization	19/ 824	192/ 23771	0.0989583	4.18796e-05	0.00360917	ENSOARG00020000946;ENSOARG00020001301;ENSOARG00020002671;ENSOARG00020003825;ENSOARG00020004992;ENSOARG00020007150;ENSOARG00020009421;ENSOARG00020011858;ENSOARG00020013296;ENSOARG00020013651;ENSOARG00020017079;ENSOARG00020017587;ENSOARG00020017854;ENSOARG00020018448;ENSOARG00020021509;ENSOARG00020022849;ENSOARG00020024704;ENSOARG00020025566;ENSOARG00020025758	PTX3;ECM2;COL11A1;FMOD;POSTN;HMCN1;ACAN;SLC39A8;COL3A1;FBLN5;COL4A5;SFRP2;TNFRSF11B;COL4A6;ELF3;MYH11;WDR72;;NPNT
71	GO:0009967	BP	positive regulation of signal transduction	71/ 824	1243/ 23771	0.0571199	4.21547e-05	0.00361126	ENSOARG00020000709;ENSOARG00020000891;ENSOARG00020001008;ENSOARG00020001392;ENSOARG00020001570;ENSOARG00020002079;ENSOARG00020002594;ENSOARG00020003248;ENSOARG00020003289;ENSOARG00020003849;ENSOARG00020004157;ENSOARG00020004893;ENSOARG00020005559;ENSOARG00020005935;ENSOARG00020005989;ENSOARG00020006589;ENSOARG00020006787;ENSOARG00020007754;ENSOARG00020007862;ENSOARG00020007960;ENSOARG00020008146;…	GSDME;eIF2aK2;TNFSF10;INHBE;ROBO1;LGR5;IGFBP3;DHX58;;;GADD45G;LRP2;FGF10;KCP;CDH13;;;IGF2;PRKCZ;;DACT1;SELP;DAB2;PARP9;ADORA2B;PTGIS;FGF2;CXCR4;FGFR4;LURAP1L;COL3A1;;IRF7;RSPO2;KIT;ANGPT1;SLC15A3;NCKAP1L;;EPHA4;CCL2;SFRP2;;SCUBE2;FGFR2;CREBRF;AR;THRB;;;GPC3;G0S2;MSX2;HBEGF;IFI35;;RELL1;F2RL1;EDN1;ADRB2;PYCARD;SEMA7A;KANK1;TCIM;SFRP1;BMP6;NLRC5;PMAIP1;IGFBP5;NPNT;MAP2K6
18	GO:0035295	BP	tube development	18/ 824	176/ 23771	0.102273	4.28653e-05	0.0036504	ENSOARG00020000951;ENSOARG00020005022;ENSOARG00020005559;ENSOARG00020005685;ENSOARG00020008146;ENSOARG00020009743;ENSOARG00020013296;ENSOARG00020015287;ENSOARG00020016055;ENSOARG00020019886;ENSOARG00020020617;ENSOARG00020022924;ENSOARG00020023275;ENSOARG00020024199;ENSOARG00020024449;ENSOARG00020024807;ENSOARG00020025634;ENSOARG00020025758	PLXNA4;EPCAM;FGF10;;DACT1;;COL3A1;KIT;TFAP2B;AR;CLMP;NOG;EDN1;STRA6;LHX1;SFRP1;STAT1;NPNT
59	GO:0003700	MF	DNA-binding transcription factor activity	59/ 824	964/ 23771	0.0612033	2.90671e-05	0.00369401	ENSOARG00020000257;ENSOARG00020000275;ENSOARG00020000965;ENSOARG00020001164;ENSOARG00020002732;ENSOARG00020003385;ENSOARG00020004786;ENSOARG00020004802;ENSOARG00020005334;ENSOARG00020005535;ENSOARG00020005635;ENSOARG00020005685;ENSOARG00020006597;ENSOARG00020006924;ENSOARG00020007379;ENSOARG00020008717;ENSOARG00020008905;ENSOARG00020008965;ENSOARG00020009199;ENSOARG00020009482;ENSOARG00020009511;…	HOXD3;HOXD4;NR4A3;USF3;POU2F1;ESRRB;FOXS1;;PLSCR1;EPAS1;PRDM16;;;PURG;ALX1;IRX5;FLI1;KLF11;KLF5;;;;IRF9;IRF8;FOXM1;E2F1;ZNF382;EHF;BATF2;HES4;IRF7;NR4A1;KLF7;TFAP2B;MYRF;MYBL2;FOS;CREBRF;AR;THRB;ETV4;MSX2;MKX;ELF3;MYB;NR4A2;HOXB9;;PITX2;;NFIA;IRX1;IRX2;LHX1;STAT1;GATA6;E2F8;MYBL1;TFAP4
71	GO:0045595	BP	regulation of cell differentiation	71/ 824	1250/ 23771	0.0568	4.4888e-05	0.003793	ENSOARG00020000199;ENSOARG00020000257;ENSOARG00020000651;ENSOARG00020000891;ENSOARG00020000981;ENSOARG00020001120;ENSOARG00020001164;ENSOARG00020001570;ENSOARG00020001751;ENSOARG00020002051;ENSOARG00020002594;ENSOARG00020002694;ENSOARG00020002708;ENSOARG00020003806;ENSOARG00020004440;ENSOARG00020004848;ENSOARG00020004893;ENSOARG00020005077;ENSOARG00020005559;ENSOARG00020007379;ENSOARG00020007407;…	EFEMP1;HOXD3;SEMA3D;eIF2aK2;SEMA3E;TENT5C;USF3;ROBO1;SCIN;;IGFBP3;IL23A;FBN2;TP53INP1;BRINP1;TMEM119;LRP2;;FGF10;ALX1;JADE2;IGF2;PRKCZ;PBLD;DAB2;KLF5;ELL3;BDNF;FGF2;IL15;E2F1;H2AFY2;ISG15;DACT3;KIT;KLF7;TFAP2B;NCKAP1L;;ZFPM2;EPHA4;FRZB;SFRP2;;TNFRSF11B;FOS;SCUBE2;FNDC5;AR;ETV4;MSX2;MYB;NGF;TACSTD2;NOG;EDN1;GNB3;SEMA7A;KANK1;ABCA12;LHX1;SFRP1;BMP6;FBXO5;IGFBP5;;STAT1;TOX;NPNT;GATA6;PRXL2A
14	GO:0048754	BP	branching morphogenesis of an epithelial tube	14/ 824	115/ 23771	0.121739	4.5067e-05	0.003793	ENSOARG00020000981;ENSOARG00020002605;ENSOARG00020005559;ENSOARG00020010451;ENSOARG00020015141;ENSOARG00020016458;ENSOARG00020017587;ENSOARG00020020146;ENSOARG00020020841;ENSOARG00020023275;ENSOARG00020023792;ENSOARG00020024449;ENSOARG00020025042;ENSOARG00020025758	SEMA3E;TIMELESS;FGF10;FGF2;RSPO2;PKHD1;SFRP2;GPC3;MSX2;EDN1;ADAMTS16;LHX1;HHIP;NPNT
60	GO:0055085	BP	transmembrane transport	60/ 824	1008/ 23771	0.0595238	4.55788e-05	0.00381378	ENSOARG00020000229;ENSOARG00020001119;ENSOARG00020001172;ENSOARG00020001456;ENSOARG00020001524;ENSOARG00020002529;ENSOARG00020002682;ENSOARG00020002982;ENSOARG00020003108;ENSOARG00020003755;ENSOARG00020004398;ENSOARG00020004677;ENSOARG00020004730;ENSOARG00020004737;ENSOARG00020004893;ENSOARG00020004920;ENSOARG00020005049;ENSOARG00020005566;ENSOARG00020005671;ENSOARG00020006134;ENSOARG00020006172;…	PNPT1;;KCNAB1;;SLC2A2;SLC9A2;ABCA1;GJA5;ABCG1;GRIN2C;RYR3;;;TRPC4;LRP2;KCNK12;GJB2;SLC26A7;SLC9A9;SLC3A1;ABCC9;SCN2A;SCN3A;ATP2C2;GLRA3;SLC38A11;SLC6A17;KCNA6;KCNH7;;SLC8A1;ATP6V0E2;FGF2;TRPM6;SLC39A8;KCNK5;TRPM2;GRIN2A;;SLC7A8;SLC15A3;KCNC3;ATP2A3;OCA2;KCNMB1;;ITPR3;ANO1;NALF2;AQP9;SLC25A28;EDN1;SLC26A6;ABCG2;ATP8B1;ABCA12;STRA6;TAP2;TAP1;KCNJ16
44	GO:0009719	BP	response to endogenous stimulus	44/ 824	660/ 23771	0.0666667	5.02262e-05	0.00412617	ENSOARG00020002344;ENSOARG00020002594;ENSOARG00020002605;ENSOARG00020002982;ENSOARG00020004893;ENSOARG00020005077;ENSOARG00020005386;ENSOARG00020005482;ENSOARG00020005604;ENSOARG00020007182;ENSOARG00020007377;ENSOARG00020008507;ENSOARG00020009688;ENSOARG00020009743;ENSOARG00020012623;ENSOARG00020013296;ENSOARG00020013676;ENSOARG00020013897;ENSOARG00020014481;ENSOARG00020014761;ENSOARG00020014807;…	FNDC4;IGFBP3;TIMELESS;GJA5;LRP2;;CILP;KRT19;AKAP6;PDE4B;VIL1;CDH1;GHRHR;;DDX11;COL3A1;SLIT3;HYAL1;TRPM2;TNFSF4;NR4A1;KIT;RAB15;EPHA4;CCL2;COL4A6;AR;THRB;AQP9;MSI1;NR4A2;MYH11;NOG;EDN1;SLC26A6;GPD1;SESN3;ADRB2;SFRP1;BMP6;IGFBP5;STAT1;GATA6;TFAP4
5	GO:0006335	BP	DNA replication-dependent nucleosome assembly	5/ 824	13/ 23771	0.384615	5.0459e-05	0.00412617	ENSOARG00020000265;ENSOARG00020001159;ENSOARG00020012782;ENSOARG00020014361;ENSOARG00020015283	;ASF1B;;CHAF1A;CHAF1B
5	GO:0034723	BP	DNA replication-dependent nucleosome organization	5/ 824	13/ 23771	0.384615	5.0459e-05	0.00412617	ENSOARG00020000265;ENSOARG00020001159;ENSOARG00020012782;ENSOARG00020014361;ENSOARG00020015283	;ASF1B;;CHAF1A;CHAF1B
12	GO:0048660	BP	regulation of smooth muscle cell proliferation	12/ 824	88/ 23771	0.136364	5.08672e-05	0.00413605	ENSOARG00020000965;ENSOARG00020002594;ENSOARG00020005077;ENSOARG00020005989;ENSOARG00020010451;ENSOARG00020014547;ENSOARG00020020934;ENSOARG00020022501;ENSOARG00020023275;ENSOARG00020023947;ENSOARG00020025439;ENSOARG00020025634	NR4A3;IGFBP3;;CDH13;FGF2;CALCRL;HBEGF;PRKG1;EDN1;CDKN1A;IGFBP5;STAT1
59	GO:0043085	BP	positive regulation of catalytic activity	59/ 824	985/ 23771	0.0598985	5.25536e-05	0.00424115	ENSOARG00020000418;ENSOARG00020001008;ENSOARG00020001570;ENSOARG00020002182;ENSOARG00020002689;ENSOARG00020002694;ENSOARG00020003289;ENSOARG00020004936;ENSOARG00020005077;ENSOARG00020005334;ENSOARG00020005559;ENSOARG00020005770;ENSOARG00020005782;ENSOARG00020006072;ENSOARG00020006444;ENSOARG00020006702;ENSOARG00020007287;ENSOARG00020007754;ENSOARG00020007960;ENSOARG00020008826;ENSOARG00020008931;…	RFC4;TNFSF10;ROBO1;DOCK4;MAGI2;IL23A;;MSH2;;PLSCR1;FGF10;EGLN3;AGTR1;PCOLCE2;RFC3;HMGA2;ARHGAP25;IGF2;;SELE;GINS3;GINS1;;GINS2;ADORA2B;FGF2;CLSPN;PCNA;FGFR4;DDX11;ASAP3;KIT;ANGPT1;ATP2A3;NCKAP1L;ARHGDIG;EPHA4;CCL2;SIRT3;FGFR2;RAP1GAP;RFC2;HBEGF;CLDN4;;NR4A2;F2RL1;EDN1;ADRB2;CDKN1A;PYCARD;;TCIM;GINS4;PMAIP1;STAT1;NPNT;MAP2K6;TFAP4
34	GO:0040008	BP	regulation of growth	34/ 824	467/ 23771	0.0728051	5.27491e-05	0.00424115	ENSOARG00020000075;ENSOARG00020000229;ENSOARG00020000651;ENSOARG00020000951;ENSOARG00020000981;ENSOARG00020002594;ENSOARG00020004786;ENSOARG00020005077;ENSOARG00020007377;ENSOARG00020007754;ENSOARG00020009688;ENSOARG00020010275;ENSOARG00020010451;ENSOARG00020013676;ENSOARG00020013897;ENSOARG00020015009;ENSOARG00020016227;ENSOARG00020016754;ENSOARG00020017100;ENSOARG00020017587;ENSOARG00020017690;…	ZMAT3;PNPT1;SEMA3D;PLXNA4;SEMA3E;IGFBP3;FOXS1;;VIL1;IGF2;GHRHR;BDNF;FGF2;SLIT3;HYAL1;DACT3;;ZFPM2;FRZB;SFRP2;;CRYAB;TMC8;AR;GPC3;NGF;NOG;EDN1;ADRB2;CDKN1A;SEMA7A;SFRP1;IGFBP5;GATA6
26	GO:0051276	BP	chromosome organization	26/ 824	313/ 23771	0.0830671	5.42492e-05	0.00433752	ENSOARG00020000222;ENSOARG00020003178;ENSOARG00020004936;ENSOARG00020005638;ENSOARG00020006078;ENSOARG00020006370;ENSOARG00020006444;ENSOARG00020006702;ENSOARG00020006861;ENSOARG00020008931;ENSOARG00020009057;ENSOARG00020009328;ENSOARG00020009486;ENSOARG00020010582;ENSOARG00020011991;ENSOARG00020012369;ENSOARG00020012623;ENSOARG00020015714;ENSOARG00020017147;ENSOARG00020018340;ENSOARG00020019776;…	NCAPH;TNFRSF6B;MSH2;CENPK;CDC45;HIST1H1T;RFC3;HMGA2;TEX15;GINS3;GINS1;;GINS2;;PCNA;MCM6;DDX11;CDCA5;RMI2;MCM2;KIF22;MCM3;MCM5;;MCM4;GINS4
74	GO:1902680	BP	positive regulation of RNA biosynthetic process	74/ 824	1329/ 23771	0.055681	5.4799e-05	0.00435727	ENSOARG00020000082;ENSOARG00020000275;ENSOARG00020000965;ENSOARG00020001164;ENSOARG00020002694;ENSOARG00020002732;ENSOARG00020003806;ENSOARG00020005022;ENSOARG00020005083;ENSOARG00020005334;ENSOARG00020005535;ENSOARG00020005559;ENSOARG00020005635;ENSOARG00020005708;ENSOARG00020005989;ENSOARG00020006702;ENSOARG00020007379;ENSOARG00020007754;ENSOARG00020008507;ENSOARG00020008646;ENSOARG00020008905;…	HIVEP3;HOXD4;NR4A3;USF3;IL23A;POU2F1;TP53INP1;EPCAM;CDK2;PLSCR1;EPAS1;FGF10;PRDM16;FGF7;CDH13;HMGA2;ALX1;IGF2;CDH1;DAB2;FLI1;GINS3;GINS1;KLF5;PARP9;;;GINS2;IRF9;IRF8;ELL3;FGF2;FOXM1;E2F1;DDX11;EHF;PTPRN;IRF7;NR4A1;KLF7;TFAP2B;MYRF;ZFPM2;MYBL2;SFRP2;SIRT3;FOS;HMGA1;CREBRF;AR;THRB;ETV4;ELF3;MYB;NR4A2;HOXB9;NOG;F2RL1;PITX2;EDN1;;NFIA;ADRB2;LHX1;SFRP1;BMP6;GINS4;NLRC5;STAT1;NPNT;GATA6;E2F8;MYBL1;TFAP4
21	GO:0030336	BP	negative regulation of cell migration	21/ 824	230/ 23771	0.0913043	5.56407e-05	0.00439989	ENSOARG00020001570;ENSOARG00020002594;ENSOARG00020003806;ENSOARG00020005077;ENSOARG00020007930;ENSOARG00020007987;ENSOARG00020008507;ENSOARG00020010451;ENSOARG00020013296;ENSOARG00020014061;ENSOARG00020016227;ENSOARG00020016801;ENSOARG00020017573;ENSOARG00020017587;ENSOARG00020017690;ENSOARG00020018495;ENSOARG00020022501;ENSOARG00020022924;ENSOARG00020024004;ENSOARG00020024807;ENSOARG00020025439	ROBO1;IGFBP3;TP53INP1;;SCAI;PBLD;CDH1;FGF2;COL3A1;PTPRU;;EPHA4;CCL2;SFRP2;;RHOB;PRKG1;NOG;KANK1;SFRP1;IGFBP5
11	GO:0005604	CC	basement membrane	11/ 824	78/ 23771	0.141026	7.59892e-05	0.00444299	ENSOARG00020004359;ENSOARG00020004380;ENSOARG00020006780;ENSOARG00020007150;ENSOARG00020009421;ENSOARG00020017079;ENSOARG00020018448;ENSOARG00020020472;ENSOARG00020024710;ENSOARG00020025616;ENSOARG00020025758	THBS4;LAMC2;FRAS1;HMCN1;ACAN;COL4A5;COL4A6;LAMB3;TINAG;LAMA3;NPNT
54	GO:0000981	MF	DNA-binding transcription factor activity, RNA polymerase II-specific	54/ 824	862/ 23771	0.062645	3.66367e-05	0.00452666	ENSOARG00020000257;ENSOARG00020000275;ENSOARG00020000965;ENSOARG00020001164;ENSOARG00020002732;ENSOARG00020004786;ENSOARG00020005334;ENSOARG00020005535;ENSOARG00020005635;ENSOARG00020005685;ENSOARG00020006597;ENSOARG00020006924;ENSOARG00020007379;ENSOARG00020008717;ENSOARG00020008905;ENSOARG00020008965;ENSOARG00020009199;ENSOARG00020009482;ENSOARG00020009511;ENSOARG00020009557;ENSOARG00020009609;…	HOXD3;HOXD4;NR4A3;USF3;POU2F1;FOXS1;PLSCR1;EPAS1;PRDM16;;;PURG;ALX1;IRX5;FLI1;KLF11;KLF5;;;;IRF9;IRF8;E2F1;EHF;BATF2;HES4;IRF7;NR4A1;KLF7;TFAP2B;MYRF;MYBL2;FOS;CREBRF;AR;THRB;ETV4;MSX2;MKX;ELF3;MYB;NR4A2;HOXB9;PITX2;;NFIA;IRX1;IRX2;LHX1;STAT1;GATA6;E2F8;MYBL1;TFAP4
6	GO:1900120	BP	regulation of receptor binding	6/ 824	21/ 23771	0.285714	5.91428e-05	0.00464518	ENSOARG00020010275;ENSOARG00020013102;ENSOARG00020015478;ENSOARG00020021427;ENSOARG00020021690;ENSOARG00020022924	BDNF;;ATP2A3;PHLDA2;PLCL2;NOG
7	GO:0010719	BP	negative regulation of epithelial to mesenchymal transition	7/ 824	30/ 23771	0.233333	5.93881e-05	0.00464518	ENSOARG00020001164;ENSOARG00020007987;ENSOARG00020015009;ENSOARG00020016801;ENSOARG00020017587;ENSOARG00020022924;ENSOARG00020024807	USF3;PBLD;DACT3;EPHA4;SFRP2;NOG;SFRP1
18	GO:0045926	BP	negative regulation of growth	18/ 824	181/ 23771	0.0994475	6.19798e-05	0.00480906	ENSOARG00020000229;ENSOARG00020000651;ENSOARG00020000981;ENSOARG00020013676;ENSOARG00020013897;ENSOARG00020015009;ENSOARG00020016227;ENSOARG00020017100;ENSOARG00020017587;ENSOARG00020017690;ENSOARG00020017879;ENSOARG00020020146;ENSOARG00020022924;ENSOARG00020023772;ENSOARG00020023947;ENSOARG00020024001;ENSOARG00020024807;ENSOARG00020025439	PNPT1;SEMA3D;SEMA3E;SLIT3;HYAL1;DACT3;;FRZB;SFRP2;;CRYAB;GPC3;NOG;ADRB2;CDKN1A;SEMA7A;SFRP1;IGFBP5
23	GO:0002009	BP	morphogenesis of an epithelium	23/ 824	267/ 23771	0.0861423	6.21515e-05	0.00480906	ENSOARG00020000981;ENSOARG00020002605;ENSOARG00020002780;ENSOARG00020005559;ENSOARG00020005708;ENSOARG00020006780;ENSOARG00020010451;ENSOARG00020015141;ENSOARG00020016458;ENSOARG00020016801;ENSOARG00020017100;ENSOARG00020017587;ENSOARG00020018495;ENSOARG00020019886;ENSOARG00020020146;ENSOARG00020020841;ENSOARG00020022924;ENSOARG00020023275;ENSOARG00020023792;ENSOARG00020024449;ENSOARG00020024807;…	SEMA3E;TIMELESS;RIPK4;FGF10;FGF7;FRAS1;FGF2;RSPO2;PKHD1;EPHA4;FRZB;SFRP2;RHOB;AR;GPC3;MSX2;NOG;EDN1;ADAMTS16;LHX1;SFRP1;HHIP;NPNT
3	GO:0004971	MF	AMPA glutamate receptor activity	3/ 824	3/ 23771	1	4.1506e-05	0.0049897	ENSOARG00020012341;ENSOARG00020017612;ENSOARG00020022286	GRIA4;GRIA1;GRIA3
9	GO:0060760	BP	positive regulation of response to cytokine stimulus	9/ 824	52/ 23771	0.173077	6.67661e-05	0.00513849	ENSOARG00020009317;ENSOARG00020009445;ENSOARG00020010727;ENSOARG00020012040;ENSOARG00020013373;ENSOARG00020014727;ENSOARG00020019431;ENSOARG00020023275;ENSOARG00020024831	PARP9;;IFIH1;CXCR4;;IRF7;CREBRF;EDN1;NLRC5
13	GO:0042886	BP	amide transport	13/ 824	105/ 23771	0.12381	7.00627e-05	0.00533514	ENSOARG00020004677;ENSOARG00020004730;ENSOARG00020004893;ENSOARG00020009743;ENSOARG00020013154;ENSOARG00020015451;ENSOARG00020016357;ENSOARG00020021823;ENSOARG00020023275;ENSOARG00020023858;ENSOARG00020024186;ENSOARG00020025129;ENSOARG00020025187	;;LRP2;;PTPRN;SLC15A3;PLTP;AQP9;EDN1;ABCG2;ABCA12;TAP2;TAP1
21	GO:0051054	BP	positive regulation of DNA metabolic process	21/ 824	234/ 23771	0.0897436	7.13745e-05	0.00540643	ENSOARG00020000418;ENSOARG00020002605;ENSOARG00020003339;ENSOARG00020004936;ENSOARG00020005083;ENSOARG00020005559;ENSOARG00020006444;ENSOARG00020008931;ENSOARG00020009057;ENSOARG00020009317;ENSOARG00020009450;ENSOARG00020009486;ENSOARG00020009565;ENSOARG00020010451;ENSOARG00020011991;ENSOARG00020011992;ENSOARG00020012095;ENSOARG00020012623;ENSOARG00020020256;ENSOARG00020024828;ENSOARG00020025664	RFC4;TIMELESS;;MSH2;CDK2;FGF10;RFC3;GINS3;GINS1;PARP9;;GINS2;RAD51AP1;FGF2;PCNA;FOXM1;FGFR4;DDX11;RFC2;GINS4;TOX
17	GO:0060429	BP	epithelium development	17/ 824	169/ 23771	0.100592	8.52594e-05	0.00642436	ENSOARG00020000951;ENSOARG00020005022;ENSOARG00020005559;ENSOARG00020005685;ENSOARG00020007591;ENSOARG00020008146;ENSOARG00020009743;ENSOARG00020016055;ENSOARG00020017100;ENSOARG00020022924;ENSOARG00020023275;ENSOARG00020024199;ENSOARG00020024449;ENSOARG00020024807;ENSOARG00020025634;ENSOARG00020025758;ENSOARG00020025920	PLXNA4;EPCAM;FGF10;;ATP2C2;DACT1;;TFAP2B;FRZB;NOG;EDN1;STRA6;LHX1;SFRP1;STAT1;NPNT;GATA6
10	GO:0048863	BP	stem cell differentiation	10/ 824	66/ 23771	0.151515	8.63043e-05	0.00646923	ENSOARG00020000275;ENSOARG00020005022;ENSOARG00020006702;ENSOARG00020009785;ENSOARG00020015287;ENSOARG00020017100;ENSOARG00020020841;ENSOARG00020023275;ENSOARG00020024807;ENSOARG00020024811	HOXD4;EPCAM;HMGA2;ELL3;KIT;FRZB;MSX2;EDN1;SFRP1;GPM6A
724	GO:0008150	BP	biological_process	724/ 824	19717/ 23771	0.0367196	8.80133e-05	0.00656315	ENSOARG00020000065;ENSOARG00020000075;ENSOARG00020000082;ENSOARG00020000157;ENSOARG00020000199;ENSOARG00020000222;ENSOARG00020000229;ENSOARG00020000257;ENSOARG00020000265;ENSOARG00020000275;ENSOARG00020000286;ENSOARG00020000418;ENSOARG00020000420;ENSOARG00020000497;ENSOARG00020000548;ENSOARG00020000602;ENSOARG00020000651;ENSOARG00020000709;ENSOARG00020000764;ENSOARG00020000768;ENSOARG00020000780;…	DTYMK;ZMAT3;HIVEP3;MYLK;EFEMP1;NCAPH;PNPT1;HOXD3;;HOXD4;RTP4;RFC4;TMPRSS11D;DUSP2;CNTN1;;SEMA3D;GSDME;IGSF3;;;PIK3R3;SVEP1;USP18;eIF2aK2;PTX3;PLXNA4;NR4A3;SEMA3E;TNFSF10;;TENT5C;COL5A3;ASF1B;USF3;KCNAB1;EPHB6;;;ECM2;ASPN;OGN;INHBE;IQCG;;SLC2A2;ROBO1;DCK;GC;PHC3;NPFFR2;SCIN;FNBP1;GPR85;BMT2;ADPRH;;ZC3H6;;LGR5;DOCK4;TSPAN13;PTPRZ1;PRIM1;FNDC4;STXBP5L;SLC9A2;SERPINI1;HDAC9;IGFBP3;TIMELESS;;COL11A1;;…
4	GO:0006287	BP	base-excision repair, gap-filling	4/ 824	8/ 23771	0.5	8.97476e-05	0.00665797	ENSOARG00020006444;ENSOARG00020011991;ENSOARG00020016237;ENSOARG00020021578	RFC3;PCNA;POLD1;POLE
53	GO:1901700	BP	response to oxygen-containing compound	53/ 824	872/ 23771	0.0607798	9.25188e-05	0.00682836	ENSOARG00020002594;ENSOARG00020002605;ENSOARG00020002682;ENSOARG00020002903;ENSOARG00020003599;ENSOARG00020003806;ENSOARG00020004038;ENSOARG00020004440;ENSOARG00020004992;ENSOARG00020005077;ENSOARG00020005604;ENSOARG00020006172;ENSOARG00020006254;ENSOARG00020006387;ENSOARG00020007182;ENSOARG00020007960;ENSOARG00020008507;ENSOARG00020009688;ENSOARG00020009703;ENSOARG00020009743;ENSOARG00020012623;…	IGFBP3;TIMELESS;ABCA1;CXCL6;NT5E;TP53INP1;ZNF580;BRINP1;POSTN;;AKAP6;ABCC9;IRAK3;;PDE4B;;CDH1;GHRHR;IRF8;;DDX11;PTPRN;COL3A1;SLIT3;HYAL1;TRPM2;CALCRL;TNFSF4;NR4A1;GRIN2A;RAB15;EPHA4;RBP4;CRYAB;FOS;COL4A6;RHOB;AR;MSX2;AQP9;NR4A2;MYH11;EDN1;SLC26A6;GPD1;SESN3;ADRB2;PYCARD;SFRP1;IGFBP5;STAT1;GATA6;TFAP4
5	GO:0022616	BP	DNA strand elongation	5/ 824	15/ 23771	0.333333	0.000111119	0.00807688	ENSOARG00020006444;ENSOARG00020009057;ENSOARG00020011991;ENSOARG00020019991;ENSOARG00020021578	RFC3;GINS1;PCNA;MCM3;POLE
16	GO:0006282	BP	regulation of DNA repair	16/ 824	157/ 23771	0.101911	0.000117025	0.00846341	ENSOARG00020002605;ENSOARG00020003178;ENSOARG00020003339;ENSOARG00020005559;ENSOARG00020006702;ENSOARG00020006861;ENSOARG00020008461;ENSOARG00020009317;ENSOARG00020009450;ENSOARG00020009565;ENSOARG00020011991;ENSOARG00020011992;ENSOARG00020012623;ENSOARG00020017147;ENSOARG00020020006;ENSOARG00020020061	TIMELESS;TNFRSF6B;;FGF10;HMGA2;TEX15;AUNIP;PARP9;;RAD51AP1;PCNA;FOXM1;DDX11;RMI2;;
20	GO:0090092	BP	regulation of transmembrane receptor protein serine/threonine kinase signaling pathway	20/ 824	225/ 23771	0.0888889	0.000119865	0.00862549	ENSOARG00020001312;ENSOARG00020001392;ENSOARG00020002708;ENSOARG00020004893;ENSOARG00020005386;ENSOARG00020005559;ENSOARG00020005635;ENSOARG00020005935;ENSOARG00020007987;ENSOARG00020008646;ENSOARG00020015997;ENSOARG00020016055;ENSOARG00020017587;ENSOARG00020018235;ENSOARG00020020146;ENSOARG00020020841;ENSOARG00020022924;ENSOARG00020024807;ENSOARG00020024825;ENSOARG00020025758	ASPN;INHBE;FBN2;LRP2;CILP;FGF10;PRDM16;KCP;PBLD;DAB2;CHRDL1;TFAP2B;SFRP2;HTRA3;GPC3;MSX2;NOG;SFRP1;BMP6;NPNT
14	GO:0001822	BP	kidney development	14/ 824	126/ 23771	0.111111	0.000122914	0.00875734	ENSOARG00020004893;ENSOARG00020005559;ENSOARG00020005782;ENSOARG00020013401;ENSOARG00020016055;ENSOARG00020016458;ENSOARG00020018692;ENSOARG00020020146;ENSOARG00020023933;ENSOARG00020023975;ENSOARG00020024199;ENSOARG00020024263;ENSOARG00020024449;ENSOARG00020024825	LRP2;FGF10;AGTR1;ITGA8;TFAP2B;PKHD1;HELLS;GPC3;IRX1;IRX2;STRA6;ARID5B;LHX1;BMP6
14	GO:0001959	BP	regulation of cytokine-mediated signaling pathway	14/ 824	126/ 23771	0.111111	0.000122914	0.00875734	ENSOARG00020001570;ENSOARG00020009317;ENSOARG00020012040;ENSOARG00020013373;ENSOARG00020013676;ENSOARG00020014334;ENSOARG00020014727;ENSOARG00020015343;ENSOARG00020019431;ENSOARG00020020315;ENSOARG00020023002;ENSOARG00020023275;ENSOARG00020023963;ENSOARG00020024831	ROBO1;PARP9;CXCR4;;SLIT3;ISG15;IRF7;ANGPT1;CREBRF;NKIRAS1;F2RL1;EDN1;PYCARD;NLRC5
62	GO:0080134	BP	regulation of response to stress	62/ 824	1089/ 23771	0.056933	0.000124193	0.00880482	ENSOARG00020000157;ENSOARG00020000229;ENSOARG00020000602;ENSOARG00020000891;ENSOARG00020002344;ENSOARG00020002605;ENSOARG00020002694;ENSOARG00020003178;ENSOARG00020003248;ENSOARG00020003339;ENSOARG00020003599;ENSOARG00020004157;ENSOARG00020005334;ENSOARG00020005559;ENSOARG00020006254;ENSOARG00020006468;ENSOARG00020006702;ENSOARG00020006861;ENSOARG00020007377;ENSOARG00020008146;ENSOARG00020008461;…	MYLK;PNPT1;;eIF2aK2;FNDC4;TIMELESS;IL23A;TNFRSF6B;DHX58;;NT5E;GADD45G;PLSCR1;FGF10;IRAK3;EFHD1;HMGA2;TEX15;VIL1;DACT1;AUNIP;;PARP9;;;RAD51AP1;ELL3;ADORA2B;PTGIS;FGF2;IL15;PCNA;FOXM1;DDX11;;ISG15;IRF7;TNFSF4;EPHA4;RMI2;SFRP2;CRYAB;HMGA1;;;HBEGF;CLDN4;IFI35;RELL1;PRKG1;F2RL1;HERC5;SESN3;PYCARD;SEMA7A;KANK1;SFRP1;NLRC5;FBXO5;PMAIP1;STAT1;DNASE1
82	GO:0010557	BP	positive regulation of macromolecule biosynthetic process	82/ 824	1543/ 23771	0.0531432	0.000124859	0.00880866	ENSOARG00020000082;ENSOARG00020000275;ENSOARG00020000418;ENSOARG00020000965;ENSOARG00020001164;ENSOARG00020002694;ENSOARG00020002732;ENSOARG00020003806;ENSOARG00020005022;ENSOARG00020005077;ENSOARG00020005083;ENSOARG00020005334;ENSOARG00020005535;ENSOARG00020005559;ENSOARG00020005635;ENSOARG00020005708;ENSOARG00020005989;ENSOARG00020006444;ENSOARG00020006702;ENSOARG00020007379;ENSOARG00020007754;…	HIVEP3;HOXD4;RFC4;NR4A3;USF3;IL23A;POU2F1;TP53INP1;EPCAM;;CDK2;PLSCR1;EPAS1;FGF10;PRDM16;FGF7;CDH13;RFC3;HMGA2;ALX1;IGF2;CDH1;DAB2;FLI1;GINS3;GINS1;KLF5;PARP9;;;GINS2;IRF9;IRF8;ELL3;FGF2;IL15;PCNA;FOXM1;E2F1;FGFR4;DDX11;EHF;PTPRN;IRF7;NR4A1;KLF7;TFAP2B;MYRF;ZFPM2;MYBL2;SFRP2;SIRT3;FOS;HMGA1;CREBRF;AR;THRB;ETV4;RFC2;ELF3;MYB;NR4A2;HOXB9;IGF2BP1;NOG;F2RL1;PITX2;EDN1;;NFIA;ADRB2;LHX1;SFRP1;BMP6;GINS…
21	GO:2000146	BP	negative regulation of cell motility	21/ 824	244/ 23771	0.0860656	0.000129265	0.00903626	ENSOARG00020001570;ENSOARG00020002594;ENSOARG00020003806;ENSOARG00020005077;ENSOARG00020007930;ENSOARG00020007987;ENSOARG00020008507;ENSOARG00020010451;ENSOARG00020013296;ENSOARG00020014061;ENSOARG00020016227;ENSOARG00020016801;ENSOARG00020017573;ENSOARG00020017587;ENSOARG00020017690;ENSOARG00020018495;ENSOARG00020022501;ENSOARG00020022924;ENSOARG00020024004;ENSOARG00020024807;ENSOARG00020025439	ROBO1;IGFBP3;TP53INP1;;SCAI;PBLD;CDH1;FGF2;COL3A1;PTPRU;;EPHA4;CCL2;SFRP2;;RHOB;PRKG1;NOG;KANK1;SFRP1;IGFBP5
136	GO:0065008	BP	regulation of biological quality	136/ 824	2859/ 23771	0.0475691	0.000129341	0.00903626	ENSOARG00020000229;ENSOARG00020000981;ENSOARG00020001120;ENSOARG00020001751;ENSOARG00020002182;ENSOARG00020002489;ENSOARG00020002529;ENSOARG00020002675;ENSOARG00020002682;ENSOARG00020002706;ENSOARG00020002749;ENSOARG00020002982;ENSOARG00020003108;ENSOARG00020003339;ENSOARG00020003374;ENSOARG00020003599;ENSOARG00020003755;ENSOARG00020004398;ENSOARG00020004737;ENSOARG00020004848;ENSOARG00020004920;…	PNPT1;SEMA3E;TENT5C;SCIN;DOCK4;STXBP5L;SLC9A2;MX2;ABCA1;MX1;AFP;GJA5;ABCG1;;TNFSF13B;NT5E;GRIN2C;RYR3;TRPC4;TMEM119;KCNK12;HCK;;PLSCR1;EPAS1;FGF10;AKAP6;SLC9A9;AGTR1;ABCC9;TG;PDE4B;SCN2A;VIL1;;PBLD;DACT1;;SYT9;ACTA2;RAB3D;GLRA3;LSS;GHRHR;;SLC8A1;ADORA2B;FGF2;HNMT;;SLC39A8;IL15;;KCNK5;E2F1;CXCR4;GRIA4;SLC34A1;;PTPRN;ANGPTL4;COL3A1;ANKRD9;MOV10;ALDH1A1;TRPM2;;GRIN2A;TTC39B;SLC7A8;KIT;CASQ1;ANGPT1;A…
85	GO:0031328	BP	positive regulation of cellular biosynthetic process	85/ 824	1617/ 23771	0.0525665	0.000131736	0.00915916	ENSOARG00020000082;ENSOARG00020000275;ENSOARG00020000418;ENSOARG00020000946;ENSOARG00020000965;ENSOARG00020001164;ENSOARG00020002694;ENSOARG00020002732;ENSOARG00020003806;ENSOARG00020005022;ENSOARG00020005077;ENSOARG00020005083;ENSOARG00020005334;ENSOARG00020005535;ENSOARG00020005559;ENSOARG00020005635;ENSOARG00020005708;ENSOARG00020005989;ENSOARG00020006444;ENSOARG00020006702;ENSOARG00020007379;…	HIVEP3;HOXD4;RFC4;PTX3;NR4A3;USF3;IL23A;POU2F1;TP53INP1;EPCAM;;CDK2;PLSCR1;EPAS1;FGF10;PRDM16;FGF7;CDH13;RFC3;HMGA2;ALX1;IGF2;CDH1;DAB2;FLI1;GINS3;GINS1;KLF5;PARP9;;;GINS2;IRF9;IRF8;ELL3;ADORA2B;FGF2;IL15;PCNA;FOXM1;E2F1;FGFR4;DDX11;EHF;PTPRN;IRF7;NR4A1;KLF7;TFAP2B;AGXT2;MYRF;ZFPM2;MYBL2;SFRP2;SIRT3;FOS;HMGA1;CREBRF;AR;THRB;ETV4;RFC2;ELF3;MYB;NR4A2;HOXB9;IGF2BP1;NOG;F2RL1;PITX2;EDN1;;NFIA;ADRB2;L…
77	GO:0051254	BP	positive regulation of RNA metabolic process	77/ 824	1434/ 23771	0.053696	0.000134675	0.00931848	ENSOARG00020000082;ENSOARG00020000229;ENSOARG00020000275;ENSOARG00020000965;ENSOARG00020001164;ENSOARG00020002694;ENSOARG00020002732;ENSOARG00020003806;ENSOARG00020005022;ENSOARG00020005083;ENSOARG00020005334;ENSOARG00020005535;ENSOARG00020005559;ENSOARG00020005635;ENSOARG00020005708;ENSOARG00020005989;ENSOARG00020006702;ENSOARG00020007379;ENSOARG00020007754;ENSOARG00020008507;ENSOARG00020008646;…	HIVEP3;PNPT1;HOXD4;NR4A3;USF3;IL23A;POU2F1;TP53INP1;EPCAM;CDK2;PLSCR1;EPAS1;FGF10;PRDM16;FGF7;CDH13;HMGA2;ALX1;IGF2;CDH1;DAB2;FLI1;GINS3;GINS1;KLF5;PARP9;;;GINS2;IRF9;IRF8;ELL3;FGF2;FOXM1;E2F1;DDX11;EHF;PTPRN;MOV10;IRF7;NR4A1;KLF7;TFAP2B;RBM20;MYRF;ZFPM2;MYBL2;SFRP2;SIRT3;FOS;HMGA1;CREBRF;AR;THRB;ETV4;ELF3;MYB;NR4A2;HOXB9;NOG;F2RL1;PITX2;EDN1;;NFIA;ADRB2;LHX1;SFRP1;BMP6;GINS4;NLRC5;STAT1;NPNT;GAT…
11	GO:0030018	CC	Z disc	11/ 824	85/ 23771	0.129412	0.000167349	0.00948817	ENSOARG00020005482;ENSOARG00020007182;ENSOARG00020009368;ENSOARG00020011882;ENSOARG00020015333;ENSOARG00020015386;ENSOARG00020017879;ENSOARG00020017975;ENSOARG00020022177;ENSOARG00020022254;ENSOARG00020026361	KRT19;PDE4B;KRT8;SYNPO2;CASQ1;PDLIM3;CRYAB;JPH2;PGM5;SYNPO2L;LDB3
44	GO:0050776	BP	regulation of immune response	44/ 824	699/ 23771	0.0629471	0.000139013	0.00957259	ENSOARG00020002051;ENSOARG00020002694;ENSOARG00020003248;ENSOARG00020003374;ENSOARG00020004936;ENSOARG00020005334;ENSOARG00020006254;ENSOARG00020006589;ENSOARG00020006787;ENSOARG00020007182;ENSOARG00020007862;ENSOARG00020007960;ENSOARG00020009040;ENSOARG00020009317;ENSOARG00020009445;ENSOARG00020009450;ENSOARG00020009959;ENSOARG00020010727;ENSOARG00020011892;ENSOARG00020011907;ENSOARG00020013296;…	;IL23A;DHX58;TNFSF13B;MSH2;PLSCR1;IRAK3;;;PDE4B;PRKCZ;;;PARP9;;;ADORA2B;IFIH1;IL15;;COL3A1;;ISG15;IRF7;KIT;SLC15A3;NCKAP1L;;;IFI35;PLCL2;FGL1;MYB;C1R;C1S;F2RL1;HERC5;PYCARD;SH2B2;;NLRC5;TAP2;STAT1;GATA6
9	GO:0032432	CC	actin filament bundle	9/ 824	59/ 23771	0.152542	0.000183703	0.0101091	ENSOARG00020000157;ENSOARG00020007377;ENSOARG00020008488;ENSOARG00020011882;ENSOARG00020015386;ENSOARG00020017879;ENSOARG00020019932;ENSOARG00020022177;ENSOARG00020024254	MYLK;VIL1;ACTA2;SYNPO2;PDLIM3;CRYAB;ACTA1;PGM5;SH2B2
720	GO:0003674	MF	molecular_function	720/ 824	19595/ 23771	0.0367441	8.90147e-05	0.0103765	ENSOARG00020000065;ENSOARG00020000075;ENSOARG00020000082;ENSOARG00020000157;ENSOARG00020000199;ENSOARG00020000222;ENSOARG00020000229;ENSOARG00020000257;ENSOARG00020000265;ENSOARG00020000275;ENSOARG00020000286;ENSOARG00020000418;ENSOARG00020000420;ENSOARG00020000497;ENSOARG00020000548;ENSOARG00020000602;ENSOARG00020000643;ENSOARG00020000651;ENSOARG00020000709;ENSOARG00020000768;ENSOARG00020000780;…	DTYMK;ZMAT3;HIVEP3;MYLK;EFEMP1;NCAPH;PNPT1;HOXD3;;HOXD4;RTP4;RFC4;TMPRSS11D;DUSP2;CNTN1;;GTPBP8;SEMA3D;GSDME;;;PIK3R3;SVEP1;USP18;eIF2aK2;PTX3;PLXNA4;GPATCH11;NR4A3;SEMA3E;TNFSF10;;TENT5C;COL5A3;ASF1B;USF3;KCNAB1;EPHB6;;;ECM2;ASPN;OGN;INHBE;IQCG;;SLC2A2;ROBO1;DCK;GC;PHC3;NPFFR2;SCIN;FNBP1;GPR85;BMT2;ADPRH;;ZC3H6;COL24A1;;LGR5;DOCK4;TSPAN13;;PTPRZ1;PRIM1;LRRC58;FNDC4;STXBP5L;;SLC9A2;SERPINI1;HDAC9…
35	GO:0022803	MF	passive transmembrane transporter activity	35/ 824	499/ 23771	0.0701403	9.33141e-05	0.0103765	ENSOARG00020001172;ENSOARG00020002982;ENSOARG00020003755;ENSOARG00020004398;ENSOARG00020004537;ENSOARG00020004737;ENSOARG00020004920;ENSOARG00020005049;ENSOARG00020005566;ENSOARG00020006172;ENSOARG00020007222;ENSOARG00020007511;ENSOARG00020008165;ENSOARG00020008815;ENSOARG00020009186;ENSOARG00020009443;ENSOARG00020009743;ENSOARG00020010556;ENSOARG00020011573;ENSOARG00020011946;ENSOARG00020012341;…	KCNAB1;GJA5;GRIN2C;RYR3;CALHM5;TRPC4;KCNK12;GJB2;SLC26A7;ABCC9;SCN2A;SCN3A;ANO2;GLRA3;KCNA6;KCNH7;;TMEM150C;TRPM6;KCNK5;GRIA4;TRPM2;GRIN2A;KCNC3;KCNMB1;GRIA1;ITPR3;TMC8;ANO1;CYBB;CLDN4;AQP9;GRIA3;GPM6A;KCNJ16
35	GO:0015267	MF	channel activity	35/ 824	499/ 23771	0.0701403	9.33141e-05	0.0103765	ENSOARG00020001172;ENSOARG00020002982;ENSOARG00020003755;ENSOARG00020004398;ENSOARG00020004537;ENSOARG00020004737;ENSOARG00020004920;ENSOARG00020005049;ENSOARG00020005566;ENSOARG00020006172;ENSOARG00020007222;ENSOARG00020007511;ENSOARG00020008165;ENSOARG00020008815;ENSOARG00020009186;ENSOARG00020009443;ENSOARG00020009743;ENSOARG00020010556;ENSOARG00020011573;ENSOARG00020011946;ENSOARG00020012341;…	KCNAB1;GJA5;GRIN2C;RYR3;CALHM5;TRPC4;KCNK12;GJB2;SLC26A7;ABCC9;SCN2A;SCN3A;ANO2;GLRA3;KCNA6;KCNH7;;TMEM150C;TRPM6;KCNK5;GRIA4;TRPM2;GRIN2A;KCNC3;KCNMB1;GRIA1;ITPR3;TMC8;ANO1;CYBB;CLDN4;AQP9;GRIA3;GPM6A;KCNJ16
5	GO:0060337	BP	type I interferon signaling pathway	5/ 824	16/ 23771	0.3125	0.000157024	0.0107104	ENSOARG00020014727;ENSOARG00020017125;ENSOARG00020017201;ENSOARG00020017574;ENSOARG00020025634	IRF7;;;OAS2;STAT1
5	GO:1904752	BP	regulation of vascular associated smooth muscle cell migration	5/ 824	16/ 23771	0.3125	0.000157024	0.0107104	ENSOARG00020000965;ENSOARG00020002182;ENSOARG00020005077;ENSOARG00020022501;ENSOARG00020025439	NR4A3;DOCK4;;PRKG1;IGFBP5
9	GO:0045669	BP	positive regulation of osteoblast differentiation	9/ 824	58/ 23771	0.155172	0.000160558	0.0107755	ENSOARG00020002708;ENSOARG00020004848;ENSOARG00020010451;ENSOARG00020017587;ENSOARG00020018704;ENSOARG00020020841;ENSOARG00020024825;ENSOARG00020024869;ENSOARG00020025758	FBN2;TMEM119;FGF2;SFRP2;SCUBE2;MSX2;BMP6;FBXO5;NPNT
17	GO:0097485	BP	neuron projection guidance	17/ 824	178/ 23771	0.0955056	0.000161126	0.0107755	ENSOARG00020000651;ENSOARG00020000951;ENSOARG00020000981;ENSOARG00020001570;ENSOARG00020004380;ENSOARG00020005400;ENSOARG00020009683;ENSOARG00020013676;ENSOARG00020014477;ENSOARG00020015555;ENSOARG00020015831;ENSOARG00020016801;ENSOARG00020022924;ENSOARG00020023275;ENSOARG00020024001;ENSOARG00020024449;ENSOARG00020024809	SEMA3D;PLXNA4;SEMA3E;ROBO1;LAMC2;;SEMA5B;SLIT3;NRCAM;KLF7;CHL1;EPHA4;NOG;EDN1;SEMA7A;LHX1;KIF5C
10	GO:0046683	BP	response to organophosphorus	10/ 824	71/ 23771	0.140845	0.000161648	0.0107755	ENSOARG00020003599;ENSOARG00020005604;ENSOARG00020006172;ENSOARG00020006444;ENSOARG00020009743;ENSOARG00020021823;ENSOARG00020023288;ENSOARG00020023447;ENSOARG00020025439;ENSOARG00020025634	NT5E;AKAP6;ABCC9;RFC3;;AQP9;SLC26A6;GPD1;IGFBP5;STAT1
3	GO:0070106	BP	interleukin-27-mediated signaling pathway	3/ 824	4/ 23771	0.75	0.000161723	0.0107755	ENSOARG00020002706;ENSOARG00020017574;ENSOARG00020025634	MX1;OAS2;STAT1
3	GO:0010753	BP	positive regulation of cGMP-mediated signaling	3/ 824	4/ 23771	0.75	0.000161723	0.0107755	ENSOARG00020009959;ENSOARG00020020006;ENSOARG00020020061	ADORA2B;;
31	GO:0043068	BP	positive regulation of programmed cell death	31/ 824	435/ 23771	0.0712644	0.000162647	0.0107872	ENSOARG00020000709;ENSOARG00020001008;ENSOARG00020001751;ENSOARG00020002594;ENSOARG00020003806;ENSOARG00020004157;ENSOARG00020005077;ENSOARG00020006702;ENSOARG00020007960;ENSOARG00020008771;ENSOARG00020008965;ENSOARG00020010083;ENSOARG00020011213;ENSOARG00020011997;ENSOARG00020014807;ENSOARG00020014809;ENSOARG00020016055;ENSOARG00020017100;ENSOARG00020017573;ENSOARG00020017587;ENSOARG00020018495;…	GSDME;TNFSF10;SCIN;IGFBP3;TP53INP1;GADD45G;;HMGA2;;IFIT2;KLF11;PTGIS;FAP;E2F1;NR4A1;GRIN2A;TFAP2B;FRZB;CCL2;SFRP2;RHOB;G0S2;MSX2;PHLDA2;F2RL1;CDKN1A;PYCARD;SFRP1;PMAIP1;;TFAP4
8	GO:0048661	BP	positive regulation of smooth muscle cell proliferation	8/ 824	46/ 23771	0.173913	0.00016344	0.01079	ENSOARG00020000965;ENSOARG00020005989;ENSOARG00020010451;ENSOARG00020014547;ENSOARG00020020934;ENSOARG00020023275;ENSOARG00020025439;ENSOARG00020025634	NR4A3;CDH13;FGF2;CALCRL;HBEGF;EDN1;IGFBP5;STAT1
21	GO:0051271	BP	negative regulation of cellular component movement	21/ 824	249/ 23771	0.0843373	0.000171456	0.0112676	ENSOARG00020001570;ENSOARG00020002594;ENSOARG00020003806;ENSOARG00020005077;ENSOARG00020007930;ENSOARG00020007987;ENSOARG00020008507;ENSOARG00020010451;ENSOARG00020013296;ENSOARG00020014061;ENSOARG00020016227;ENSOARG00020016801;ENSOARG00020017573;ENSOARG00020017587;ENSOARG00020017690;ENSOARG00020018495;ENSOARG00020022501;ENSOARG00020022924;ENSOARG00020024004;ENSOARG00020024807;ENSOARG00020025439	ROBO1;IGFBP3;TP53INP1;;SCAI;PBLD;CDH1;FGF2;COL3A1;PTPRU;;EPHA4;CCL2;SFRP2;;RHOB;PRKG1;NOG;KANK1;SFRP1;IGFBP5
9	GO:0140359	MF	ABC-type transporter activity	9/ 824	55/ 23771	0.163636	0.000105172	0.0114098	ENSOARG00020001119;ENSOARG00020002682;ENSOARG00020003108;ENSOARG00020006172;ENSOARG00020017372;ENSOARG00020023858;ENSOARG00020024186;ENSOARG00020025129;ENSOARG00020025187	;ABCA1;ABCG1;ABCC9;;ABCG2;ABCA12;TAP2;TAP1
5	GO:0003688	MF	DNA replication origin binding	5/ 824	15/ 23771	0.333333	0.000111119	0.0116653	ENSOARG00020012369;ENSOARG00020012623;ENSOARG00020018340;ENSOARG00020019991;ENSOARG00020020578	MCM6;DDX11;MCM2;MCM3;MCM5
84	GO:0032559	MF	adenyl ribonucleotide binding	84/ 824	1584/ 23771	0.0530303	0.000112772	0.0116653	ENSOARG00020000065;ENSOARG00020000157;ENSOARG00020000418;ENSOARG00020000891;ENSOARG00020001119;ENSOARG00020001251;ENSOARG00020001643;ENSOARG00020001960;ENSOARG00020002682;ENSOARG00020002724;ENSOARG00020002780;ENSOARG00020003108;ENSOARG00020003178;ENSOARG00020003248;ENSOARG00020003706;ENSOARG00020003818;ENSOARG00020004096;ENSOARG00020004936;ENSOARG00020005048;ENSOARG00020005083;ENSOARG00020005555;…	DTYMK;MYLK;RFC4;eIF2aK2;;EPHB6;DCK;;ABCA1;GUCY2C;RIPK4;ABCG1;TNFRSF6B;DHX58;CDKL2;;KIF26B;MSH2;HCK;CDK2;TSSK1B;ABCC9;IRAK3;PDE4B;MYO7A;ATP2C2;PRKCZ;ORC1;;ACTA2;PRKG2;;IFIH1;PRKAR2B;MPPED2;TRPM6;FGFR4;CDKL5;UBE2L6;MCM6;;DDX11;HSPA1L;DGKK;MOV10;LIG1;;KIT;ATP2A3;SMARCA1;TEX14;EPHA4;MATK;DNAH12;WARS1;;OAS2;MCM2;TK1;UBA7;HELLS;FGFR2;KIF12;KIF22;;ACTA1;MCM3;;;RFC2;MCM5;;PRKG1;MYH11;ABCG2;NRK;ATP8B1;ABC…
101	GO:0032555	MF	purine ribonucleotide binding	101/ 824	1995/ 23771	0.0506266	0.000116666	0.0117939	ENSOARG00020000065;ENSOARG00020000157;ENSOARG00020000418;ENSOARG00020000643;ENSOARG00020000891;ENSOARG00020001119;ENSOARG00020001251;ENSOARG00020001643;ENSOARG00020001960;ENSOARG00020002675;ENSOARG00020002682;ENSOARG00020002706;ENSOARG00020002724;ENSOARG00020002780;ENSOARG00020003108;ENSOARG00020003178;ENSOARG00020003248;ENSOARG00020003706;ENSOARG00020003818;ENSOARG00020004096;ENSOARG00020004936;…	DTYMK;MYLK;RFC4;GTPBP8;eIF2aK2;;EPHB6;DCK;;MX2;ABCA1;MX1;GUCY2C;RIPK4;ABCG1;TNFRSF6B;DHX58;CDKL2;;KIF26B;MSH2;HCK;;CDK2;TSSK1B;ABCC9;IRAK3;;;GBP5;PDE4B;MYO7A;ATP2C2;PRKCZ;ORC1;;ACTA2;RAB3D;PRKG2;;IFIH1;PRKAR2B;MPPED2;TRPM6;FGFR4;CDKL5;UBE2L6;MCM6;;DDX11;HSPA1L;DGKK;MOV10;LIG1;;KIT;ATP2A3;RAB15;SMARCA1;TEX14;EPHA4;MATK;DNAH12;WARS1;;OAS2;RRAD;;MCM2;RHOB;TK1;UBA7;HELLS;FGFR2;KIF12;KIF22;;IFI44;;ACT…
84	GO:0030554	MF	adenyl nucleotide binding	84/ 824	1594/ 23771	0.0526976	0.000120636	0.0119242	ENSOARG00020000065;ENSOARG00020000157;ENSOARG00020000418;ENSOARG00020000891;ENSOARG00020001119;ENSOARG00020001251;ENSOARG00020001643;ENSOARG00020001960;ENSOARG00020002682;ENSOARG00020002724;ENSOARG00020002780;ENSOARG00020003108;ENSOARG00020003178;ENSOARG00020003248;ENSOARG00020003706;ENSOARG00020003818;ENSOARG00020004096;ENSOARG00020004936;ENSOARG00020005048;ENSOARG00020005083;ENSOARG00020005555;…	DTYMK;MYLK;RFC4;eIF2aK2;;EPHB6;DCK;;ABCA1;GUCY2C;RIPK4;ABCG1;TNFRSF6B;DHX58;CDKL2;;KIF26B;MSH2;HCK;CDK2;TSSK1B;ABCC9;IRAK3;PDE4B;MYO7A;ATP2C2;PRKCZ;ORC1;;ACTA2;PRKG2;;IFIH1;PRKAR2B;MPPED2;TRPM6;FGFR4;CDKL5;UBE2L6;MCM6;;DDX11;HSPA1L;DGKK;MOV10;LIG1;;KIT;ATP2A3;SMARCA1;TEX14;EPHA4;MATK;DNAH12;WARS1;;OAS2;MCM2;TK1;UBA7;HELLS;FGFR2;KIF12;KIF22;;ACTA1;MCM3;;;RFC2;MCM5;;PRKG1;MYH11;ABCG2;NRK;ATP8B1;ABC…
18	GO:0001525	BP	angiogenesis	18/ 824	197/ 23771	0.0913706	0.000183021	0.0119729	ENSOARG00020000981;ENSOARG00020002051;ENSOARG00020002982;ENSOARG00020005535;ENSOARG00020005989;ENSOARG00020009199;ENSOARG00020010451;ENSOARG00020011213;ENSOARG00020013214;ENSOARG00020014477;ENSOARG00020014547;ENSOARG00020015343;ENSOARG00020015618;ENSOARG00020016227;ENSOARG00020017690;ENSOARG00020018495;ENSOARG00020022857;ENSOARG00020025926	SEMA3E;;GJA5;EPAS1;CDH13;KLF5;FGF2;FAP;ANGPTL4;NRCAM;CALCRL;ANGPT1;RNF213;;;RHOB;VEGFA;E2F8
60	GO:0006811	BP	ion transport	60/ 824	1053/ 23771	0.0569801	0.000187029	0.0121798	ENSOARG00020001172;ENSOARG00020001524;ENSOARG00020002529;ENSOARG00020003755;ENSOARG00020004398;ENSOARG00020004737;ENSOARG00020004893;ENSOARG00020004920;ENSOARG00020005083;ENSOARG00020005566;ENSOARG00020005618;ENSOARG00020005671;ENSOARG00020006134;ENSOARG00020006172;ENSOARG00020006257;ENSOARG00020007222;ENSOARG00020007511;ENSOARG00020007591;ENSOARG00020008165;ENSOARG00020008815;ENSOARG00020008944;…	KCNAB1;SLC2A2;SLC9A2;GRIN2C;RYR3;TRPC4;LRP2;KCNK12;CDK2;SLC26A7;;SLC9A9;SLC3A1;ABCC9;TG;SCN2A;SCN3A;ATP2C2;ANO2;GLRA3;SLC38A11;SLC6A17;KCNA6;KCNH7;;SLC8A1;ATP6V0E2;FGF2;TRPM6;SLC39A8;KCNK5;GRIA4;SLC34A1;TRPM2;CALCRL;GRIN2A;;SLC7A8;KCNC3;ATP2A3;FXYD1;KCNMB1;CYSLTR1;CLDN10;GRIA1;ITPR3;ANO1;APBA1;SLC41A3;CLDN4;NALF2;GRIA3;NIPAL4;SLC25A28;HEPH;EDN1;SLC26A6;ABCG2;ATP8B1;KCNJ16
43	GO:0051338	BP	regulation of transferase activity	43/ 824	687/ 23771	0.062591	0.000188261	0.0122047	ENSOARG00020000418;ENSOARG00020001570;ENSOARG00020001750;ENSOARG00020002051;ENSOARG00020002694;ENSOARG00020006254;ENSOARG00020006444;ENSOARG00020006702;ENSOARG00020007754;ENSOARG00020007960;ENSOARG00020008931;ENSOARG00020009057;ENSOARG00020009450;ENSOARG00020009486;ENSOARG00020010451;ENSOARG00020010932;ENSOARG00020011053;ENSOARG00020011907;ENSOARG00020011991;ENSOARG00020012095;ENSOARG00020015287;…	RFC4;ROBO1;NPFFR2;;IL23A;IRAK3;RFC3;HMGA2;IGF2;;GINS3;GINS1;;GINS2;FGF2;CLSPN;PRKAR2B;;PCNA;FGFR4;KIT;ANGPT1;NCKAP1L;DUSP19;EPHA4;WARS1;SFRP2;SPRY3;FGFR2;RFC2;HBEGF;PIK3IP1;EDN1;ADRB2;CDKN1A;PYCARD;TCIM;SFRP1;GINS4;NLRC5;FBXO5;MAP2K6;TFAP4
85	GO:0009891	BP	positive regulation of biosynthetic process	85/ 824	1641/ 23771	0.0517977	0.000197909	0.012753	ENSOARG00020000082;ENSOARG00020000275;ENSOARG00020000418;ENSOARG00020000946;ENSOARG00020000965;ENSOARG00020001164;ENSOARG00020002694;ENSOARG00020002732;ENSOARG00020003806;ENSOARG00020005022;ENSOARG00020005077;ENSOARG00020005083;ENSOARG00020005334;ENSOARG00020005535;ENSOARG00020005559;ENSOARG00020005635;ENSOARG00020005708;ENSOARG00020005989;ENSOARG00020006444;ENSOARG00020006702;ENSOARG00020007379;…	HIVEP3;HOXD4;RFC4;PTX3;NR4A3;USF3;IL23A;POU2F1;TP53INP1;EPCAM;;CDK2;PLSCR1;EPAS1;FGF10;PRDM16;FGF7;CDH13;RFC3;HMGA2;ALX1;IGF2;CDH1;DAB2;FLI1;GINS3;GINS1;KLF5;PARP9;;;GINS2;IRF9;IRF8;ELL3;ADORA2B;FGF2;IL15;PCNA;FOXM1;E2F1;FGFR4;DDX11;EHF;PTPRN;IRF7;NR4A1;KLF7;TFAP2B;AGXT2;MYRF;ZFPM2;MYBL2;SFRP2;SIRT3;FOS;HMGA1;CREBRF;AR;THRB;ETV4;RFC2;ELF3;MYB;NR4A2;HOXB9;IGF2BP1;NOG;F2RL1;PITX2;EDN1;;NFIA;ADRB2;L…
72	GO:0010941	BP	regulation of cell death	72/ 824	1333/ 23771	0.0540135	0.00019849	0.012753	ENSOARG00020000709;ENSOARG00020000891;ENSOARG00020001008;ENSOARG00020001751;ENSOARG00020002274;ENSOARG00020002594;ENSOARG00020002727;ENSOARG00020003806;ENSOARG00020004157;ENSOARG00020004893;ENSOARG00020004936;ENSOARG00020005048;ENSOARG00020005077;ENSOARG00020005559;ENSOARG00020005770;ENSOARG00020006702;ENSOARG00020006751;ENSOARG00020007960;ENSOARG00020008646;ENSOARG00020008771;ENSOARG00020008812;…	GSDME;eIF2aK2;TNFSF10;SCIN;PTPRZ1;IGFBP3;;TP53INP1;GADD45G;LRP2;MSH2;HCK;;FGF10;EGLN3;HMGA2;GPNMB;;DAB2;IFIT2;IFIT3;KLF11;KRT18;;ELL3;PTGIS;BDNF;FGF2;FAP;CCN5;E2F1;GRIA4;ANGPTL4;NR4A1;GRIN2A;KIT;ANGPT1;CHL1;TFAP2B;NCKAP1L;;ITGA5;PKHD1;ZFPM2;FRZB;CCL2;SFRP2;;CRYAB;TMC8;RHOB;HELLS;AR;BCL2L15;G0S2;MSX2;IFI6;PHLDA2;;;NR4A2;NGF;NOG;F2RL1;CDKN1A;PYCARD;TCIM;SFRP1;PMAIP1;GATA6;;TFAP4
10	GO:2000573	BP	positive regulation of DNA biosynthetic process	10/ 824	73/ 23771	0.136986	0.000204399	0.0130743	ENSOARG00020000418;ENSOARG00020006444;ENSOARG00020008931;ENSOARG00020009057;ENSOARG00020009486;ENSOARG00020010451;ENSOARG00020011991;ENSOARG00020012095;ENSOARG00020020256;ENSOARG00020024828	RFC4;RFC3;GINS3;GINS1;GINS2;FGF2;PCNA;FGFR4;RFC2;GINS4
7	GO:0042887	MF	amide transmembrane transporter activity	7/ 824	34/ 23771	0.205882	0.000139091	0.0133799	ENSOARG00020004677;ENSOARG00020004730;ENSOARG00020015451;ENSOARG00020021823;ENSOARG00020023858;ENSOARG00020025129;ENSOARG00020025187	;;SLC15A3;AQP9;ABCG2;TAP2;TAP1
56	GO:0000976	MF	transcription cis-regulatory region binding	56/ 824	960/ 23771	0.0583333	0.000141379	0.0133799	ENSOARG00020000257;ENSOARG00020000275;ENSOARG00020001164;ENSOARG00020002732;ENSOARG00020004786;ENSOARG00020004802;ENSOARG00020005535;ENSOARG00020005635;ENSOARG00020005685;ENSOARG00020006597;ENSOARG00020006702;ENSOARG00020006924;ENSOARG00020007379;ENSOARG00020008905;ENSOARG00020008965;ENSOARG00020009199;ENSOARG00020009557;ENSOARG00020009609;ENSOARG00020009703;ENSOARG00020009785;ENSOARG00020011992;…	HOXD3;HOXD4;USF3;POU2F1;FOXS1;;EPAS1;PRDM16;;;HMGA2;PURG;ALX1;FLI1;KLF11;KLF5;;IRF9;IRF8;ELL3;FOXM1;E2F1;ZNF382;H2AFY2;UHRF1;EHF;BATF2;HES4;IRF7;NR4A1;KLF7;TFAP2B;MYBL2;FOS;HMGA1;CREBRF;AR;ETV4;MSX2;MKX;ELF3;MYB;NR4A2;HOXB9;PITX2;;NFIA;IRX1;ARID5B;LHX1;NLRC5;STAT1;GATA6;E2F8;MYBL1;TFAP4
5	GO:2000050	BP	regulation of non-canonical Wnt signaling pathway	5/ 824	17/ 23771	0.294118	0.000216122	0.0137469	ENSOARG00020008146;ENSOARG00020008646;ENSOARG00020017587;ENSOARG00020020146;ENSOARG00020024807	DACT1;DAB2;SFRP2;GPC3;SFRP1
136	GO:2001141	BP	regulation of RNA biosynthetic process	136/ 824	2893/ 23771	0.04701	0.000216826	0.0137469	ENSOARG00020000082;ENSOARG00020000199;ENSOARG00020000257;ENSOARG00020000275;ENSOARG00020000768;ENSOARG00020000891;ENSOARG00020000965;ENSOARG00020001164;ENSOARG00020001727;ENSOARG00020001977;ENSOARG00020002605;ENSOARG00020002694;ENSOARG00020002732;ENSOARG00020002780;ENSOARG00020003385;ENSOARG00020003786;ENSOARG00020003806;ENSOARG00020003849;ENSOARG00020003870;ENSOARG00020004462;ENSOARG00020004786;…	HIVEP3;EFEMP1;HOXD3;HOXD4;;eIF2aK2;NR4A3;USF3;PHC3;ZC3H6;TIMELESS;IL23A;POU2F1;RIPK4;ESRRB;;TP53INP1;;ZNF404;ID1;FOXS1;;EPCAM;HCK;;;CDK2;PLSCR1;EPAS1;FGF10;PRDM16;;FGF7;CDH13;PARP10;IRAK3;;HMGA2;PURG;ALX1;IGF2;ZNF772;;DACT1;CDH1;DAB2;IRX5;FLI1;GINS3;KLF11;GINS1;KLF5;PARP9;;;;GINS2;;;IRF9;IRF8;ELL3;GMNN;PTGIS;FGF2;ZNF624;SLC39A8;;PCNA;FOXM1;E2F1;ZNF461;ZNF382;H2AFY2;ZFP82;ZFP14;DDX11;;UHRF1;EHF;PT…
24	GO:0071417	BP	cellular response to organonitrogen compound	24/ 824	308/ 23771	0.0779221	0.000222404	0.0140045	ENSOARG00020002605;ENSOARG00020005604;ENSOARG00020007182;ENSOARG00020008507;ENSOARG00020009688;ENSOARG00020009743;ENSOARG00020012623;ENSOARG00020013296;ENSOARG00020014481;ENSOARG00020014807;ENSOARG00020015774;ENSOARG00020016801;ENSOARG00020018448;ENSOARG00020021823;ENSOARG00020022011;ENSOARG00020022849;ENSOARG00020023275;ENSOARG00020023288;ENSOARG00020023447;ENSOARG00020023675;ENSOARG00020023772;…	TIMELESS;AKAP6;PDE4B;CDH1;GHRHR;;DDX11;COL3A1;TRPM2;NR4A1;RAB15;EPHA4;COL4A6;AQP9;NR4A2;MYH11;EDN1;SLC26A6;GPD1;SESN3;ADRB2;SFRP1;IGFBP5;STAT1
32	GO:0007167	BP	enzyme linked receptor protein signaling pathway	32/ 824	456/ 23771	0.0701754	0.000222834	0.0140045	ENSOARG00020000199;ENSOARG00020000799;ENSOARG00020000965;ENSOARG00020001251;ENSOARG00020002051;ENSOARG00020002879;ENSOARG00020005559;ENSOARG00020005685;ENSOARG00020005708;ENSOARG00020007377;ENSOARG00020007754;ENSOARG00020010275;ENSOARG00020010451;ENSOARG00020011333;ENSOARG00020012095;ENSOARG00020013296;ENSOARG00020015287;ENSOARG00020015343;ENSOARG00020015997;ENSOARG00020016801;ENSOARG00020017079;…	EFEMP1;SVEP1;NR4A3;EPHB6;;ITGB8;FGF10;;FGF7;VIL1;IGF2;BDNF;FGF2;FGF22;FGFR4;COL3A1;KIT;ANGPT1;CHRDL1;EPHA4;COL4A5;FOS;COL4A6;FGFR2;MSX2;HBEGF;NGF;NOG;;SH2B2;ARID5B;BMP6
44	GO:0022603	BP	regulation of anatomical structure morphogenesis	44/ 824	710/ 23771	0.0619718	0.00022639	0.0141288	ENSOARG00020000651;ENSOARG00020000981;ENSOARG00020001570;ENSOARG00020002879;ENSOARG00020003145;ENSOARG00020003374;ENSOARG00020004359;ENSOARG00020005048;ENSOARG00020005077;ENSOARG00020005559;ENSOARG00020005708;ENSOARG00020007377;ENSOARG00020008146;ENSOARG00020008646;ENSOARG00020009743;ENSOARG00020010083;ENSOARG00020010275;ENSOARG00020010451;ENSOARG00020013897;ENSOARG00020014075;ENSOARG00020015141;…	SEMA3D;SEMA3E;ROBO1;ITGB8;NTNG1;TNFSF13B;THBS4;HCK;;FGF10;FGF7;VIL1;DACT1;DAB2;;PTGIS;BDNF;FGF2;HYAL1;MOV10;RSPO2;KIT;ITGA5;PKHD1;EPHA4;WARS1;CCL2;SFRP2;TNFRSF11B;SPRY3;RHOB;FUT1;AR;GPC3;CLDN4;NGF;NOG;SEMA7A;KANK1;LHX1;SFRP1;;STAT1;GATA6
35	GO:0008219	BP	cell death	35/ 824	522/ 23771	0.0670498	0.000226775	0.0141288	ENSOARG00020000075;ENSOARG00020000709;ENSOARG00020002051;ENSOARG00020002974;ENSOARG00020003806;ENSOARG00020004157;ENSOARG00020004440;ENSOARG00020005334;ENSOARG00020005770;ENSOARG00020006597;ENSOARG00020007222;ENSOARG00020007960;ENSOARG00020009288;ENSOARG00020009368;ENSOARG00020011213;ENSOARG00020011726;ENSOARG00020011997;ENSOARG00020013336;ENSOARG00020013676;ENSOARG00020014807;ENSOARG00020015287;…	ZMAT3;GSDME;;EMP1;TP53INP1;GADD45G;BRINP1;PLSCR1;EGLN3;;SCN2A;;KRT18;KRT8;FAP;;E2F1;XAF1;SLIT3;NR4A1;KIT;SFRP2;TNFRSF11B;CRYAB;MCM2;RHOB;THRB;BCL2L15;IFI6;PYCARD;TCIM;PMAIP1;MAP2K6;C6orf120;DNASE1
11	GO:0032479	BP	regulation of type I interferon production	11/ 824	88/ 23771	0.125	0.000228541	0.0141774	ENSOARG00020003248;ENSOARG00020009445;ENSOARG00020009703;ENSOARG00020010727;ENSOARG00020014334;ENSOARG00020014727;ENSOARG00020017574;ENSOARG00020020006;ENSOARG00020020061;ENSOARG00020023963;ENSOARG00020025634	DHX58;;IRF8;IFIH1;ISG15;IRF7;OAS2;;;PYCARD;STAT1
101	GO:0017076	MF	purine nucleotide binding	101/ 824	2009/ 23771	0.0502738	0.000158753	0.0144109	ENSOARG00020000065;ENSOARG00020000157;ENSOARG00020000418;ENSOARG00020000643;ENSOARG00020000891;ENSOARG00020001119;ENSOARG00020001251;ENSOARG00020001643;ENSOARG00020001960;ENSOARG00020002675;ENSOARG00020002682;ENSOARG00020002706;ENSOARG00020002724;ENSOARG00020002780;ENSOARG00020003108;ENSOARG00020003178;ENSOARG00020003248;ENSOARG00020003706;ENSOARG00020003818;ENSOARG00020004096;ENSOARG00020004936;…	DTYMK;MYLK;RFC4;GTPBP8;eIF2aK2;;EPHB6;DCK;;MX2;ABCA1;MX1;GUCY2C;RIPK4;ABCG1;TNFRSF6B;DHX58;CDKL2;;KIF26B;MSH2;HCK;;CDK2;TSSK1B;ABCC9;IRAK3;;;GBP5;PDE4B;MYO7A;ATP2C2;PRKCZ;ORC1;;ACTA2;RAB3D;PRKG2;;IFIH1;PRKAR2B;MPPED2;TRPM6;FGFR4;CDKL5;UBE2L6;MCM6;;DDX11;HSPA1L;DGKK;MOV10;LIG1;;KIT;ATP2A3;RAB15;SMARCA1;TEX14;EPHA4;MATK;DNAH12;WARS1;;OAS2;RRAD;;MCM2;RHOB;TK1;UBA7;HELLS;FGFR2;KIF12;KIF22;;IFI44;;ACT…
101	GO:0032553	MF	ribonucleotide binding	101/ 824	2009/ 23771	0.0502738	0.000158753	0.0144109	ENSOARG00020000065;ENSOARG00020000157;ENSOARG00020000418;ENSOARG00020000643;ENSOARG00020000891;ENSOARG00020001119;ENSOARG00020001251;ENSOARG00020001643;ENSOARG00020001960;ENSOARG00020002675;ENSOARG00020002682;ENSOARG00020002706;ENSOARG00020002724;ENSOARG00020002780;ENSOARG00020003108;ENSOARG00020003178;ENSOARG00020003248;ENSOARG00020003706;ENSOARG00020003818;ENSOARG00020004096;ENSOARG00020004936;…	DTYMK;MYLK;RFC4;GTPBP8;eIF2aK2;;EPHB6;DCK;;MX2;ABCA1;MX1;GUCY2C;RIPK4;ABCG1;TNFRSF6B;DHX58;CDKL2;;KIF26B;MSH2;HCK;;CDK2;TSSK1B;ABCC9;IRAK3;;;GBP5;PDE4B;MYO7A;ATP2C2;PRKCZ;ORC1;;ACTA2;RAB3D;PRKG2;;IFIH1;PRKAR2B;MPPED2;TRPM6;FGFR4;CDKL5;UBE2L6;MCM6;;DDX11;HSPA1L;DGKK;MOV10;LIG1;;KIT;ATP2A3;RAB15;SMARCA1;TEX14;EPHA4;MATK;DNAH12;WARS1;;OAS2;RRAD;;MCM2;RHOB;TK1;UBA7;HELLS;FGFR2;KIF12;KIF22;;IFI44;;ACT…
9	GO:0032481	BP	positive regulation of type I interferon production	9/ 824	61/ 23771	0.147541	0.000238367	0.0147235	ENSOARG00020003248;ENSOARG00020009445;ENSOARG00020010727;ENSOARG00020014334;ENSOARG00020014727;ENSOARG00020017574;ENSOARG00020020006;ENSOARG00020020061;ENSOARG00020025634	DHX58;;IFIH1;ISG15;IRF7;OAS2;;;STAT1
29	GO:0050778	BP	positive regulation of immune response	29/ 824	401/ 23771	0.0723192	0.000250053	0.0153793	ENSOARG00020002051;ENSOARG00020002694;ENSOARG00020003374;ENSOARG00020004936;ENSOARG00020005334;ENSOARG00020006589;ENSOARG00020006787;ENSOARG00020007182;ENSOARG00020007862;ENSOARG00020009040;ENSOARG00020009317;ENSOARG00020009959;ENSOARG00020011892;ENSOARG00020011907;ENSOARG00020013373;ENSOARG00020014727;ENSOARG00020016080;ENSOARG00020020006;ENSOARG00020020061;ENSOARG00020021421;ENSOARG00020021881;…	;IL23A;TNFSF13B;MSH2;PLSCR1;;;PDE4B;PRKCZ;;PARP9;ADORA2B;IL15;;;IRF7;NCKAP1L;;;IFI35;MYB;C1R;C1S;F2RL1;PYCARD;SH2B2;;NLRC5;TAP2
4	GO:0045986	BP	negative regulation of smooth muscle contraction	4/ 824	10/ 23771	0.4	0.00025466	0.0154875	ENSOARG00020002182;ENSOARG00020009959;ENSOARG00020022501;ENSOARG00020023772	DOCK4;ADORA2B;PRKG1;ADRB2
17	GO:0043393	BP	regulation of protein binding	17/ 824	185/ 23771	0.0918919	0.000255742	0.0154875	ENSOARG00020001251;ENSOARG00020008146;ENSOARG00020008646;ENSOARG00020008771;ENSOARG00020009450;ENSOARG00020010275;ENSOARG00020012623;ENSOARG00020013102;ENSOARG00020015343;ENSOARG00020015478;ENSOARG00020016390;ENSOARG00020018447;ENSOARG00020021427;ENSOARG00020021690;ENSOARG00020022924;ENSOARG00020023772;ENSOARG00020023947	EPHB6;DACT1;DAB2;IFIT2;;BDNF;DDX11;;ANGPT1;ATP2A3;TEX14;TMC8;PHLDA2;PLCL2;NOG;ADRB2;CDKN1A
10	GO:0001649	BP	osteoblast differentiation	10/ 824	75/ 23771	0.133333	0.00025626	0.0154875	ENSOARG00020002594;ENSOARG00020004848;ENSOARG00020007754;ENSOARG00020015141;ENSOARG00020020841;ENSOARG00020022924;ENSOARG00020024807;ENSOARG00020024825;ENSOARG00020025439;ENSOARG00020025921	IGFBP3;TMEM119;IGF2;RSPO2;MSX2;NOG;SFRP1;BMP6;IGFBP5;MAP2K6
16	GO:0003013	BP	circulatory system process	16/ 824	168/ 23771	0.0952381	0.000256561	0.0154875	ENSOARG00020000799;ENSOARG00020002182;ENSOARG00020005077;ENSOARG00020005782;ENSOARG00020008238;ENSOARG00020008488;ENSOARG00020008905;ENSOARG00020015343;ENSOARG00020020329;ENSOARG00020023002;ENSOARG00020023275;ENSOARG00020023772;ENSOARG00020023858;ENSOARG00020024825;ENSOARG00020025634;ENSOARG00020025920	SVEP1;DOCK4;;AGTR1;;ACTA2;FLI1;ANGPT1;HRH2;F2RL1;EDN1;ADRB2;ABCG2;BMP6;STAT1;GATA6
57	GO:0042325	BP	regulation of phosphorylation	57/ 824	998/ 23771	0.0571142	0.000257193	0.0154875	ENSOARG00020000796;ENSOARG00020001392;ENSOARG00020001570;ENSOARG00020001750;ENSOARG00020002051;ENSOARG00020002594;ENSOARG00020002694;ENSOARG00020004359;ENSOARG00020004848;ENSOARG00020005559;ENSOARG00020005708;ENSOARG00020006254;ENSOARG00020006702;ENSOARG00020006751;ENSOARG00020007754;ENSOARG00020007862;ENSOARG00020007960;ENSOARG00020007987;ENSOARG00020008646;ENSOARG00020009317;ENSOARG00020010275;…	PIK3R3;INHBE;ROBO1;NPFFR2;;IGFBP3;IL23A;THBS4;TMEM119;FGF10;FGF7;IRAK3;HMGA2;GPNMB;IGF2;PRKCZ;;PBLD;DAB2;PARP9;BDNF;FGF2;CLSPN;PRKAR2B;IL15;;FGFR4;;KIT;ANGPT1;NCKAP1L;DUSP19;ITGA5;EPHA4;WARS1;SFRP2;SPRY3;FGFR2;INPP5J;AR;HBEGF;PIK3IP1;PLCL2;NGF;NOG;EDN1;GPD1;ADRB2;CDKN1A;PYCARD;SEMA7A;TCIM;SFRP1;BMP6;NLRC5;MAP2K6;TFAP4
29	GO:0014070	BP	response to organic cyclic compound	29/ 824	405/ 23771	0.0716049	0.00027236	0.0163325	ENSOARG00020003599;ENSOARG00020005077;ENSOARG00020005604;ENSOARG00020005685;ENSOARG00020006172;ENSOARG00020006254;ENSOARG00020007182;ENSOARG00020008507;ENSOARG00020009445;ENSOARG00020009688;ENSOARG00020009743;ENSOARG00020010727;ENSOARG00020012524;ENSOARG00020013676;ENSOARG00020014481;ENSOARG00020017573;ENSOARG00020017879;ENSOARG00020019886;ENSOARG00020020006;ENSOARG00020020061;ENSOARG00020020841;…	NT5E;;AKAP6;;ABCC9;IRAK3;PDE4B;CDH1;;GHRHR;;IFIH1;RFTN2;SLIT3;TRPM2;CCL2;CRYAB;AR;;;MSX2;AQP9;SLC26A6;GPD1;SFRP1;PMAIP1;IGFBP5;STAT1;TFAP4
22	GO:0002831	BP	regulation of response to biotic stimulus	22/ 824	271/ 23771	0.0811808	0.000275862	0.0164739	ENSOARG00020002694;ENSOARG00020003248;ENSOARG00020005334;ENSOARG00020006254;ENSOARG00020009040;ENSOARG00020009317;ENSOARG00020009445;ENSOARG00020009450;ENSOARG00020011892;ENSOARG00020013373;ENSOARG00020014334;ENSOARG00020014727;ENSOARG00020020006;ENSOARG00020020061;ENSOARG00020021421;ENSOARG00020023002;ENSOARG00020023567;ENSOARG00020023963;ENSOARG00020024825;ENSOARG00020024831;ENSOARG00020025634;…	IL23A;DHX58;PLSCR1;IRAK3;;PARP9;;;IL15;;ISG15;IRF7;;;IFI35;F2RL1;HERC5;PYCARD;BMP6;NLRC5;STAT1;GATA6
24	GO:0007169	BP	transmembrane receptor protein tyrosine kinase signaling pathway	24/ 824	314/ 23771	0.0764331	0.000286783	0.0170553	ENSOARG00020000199;ENSOARG00020000799;ENSOARG00020000965;ENSOARG00020001251;ENSOARG00020002051;ENSOARG00020005559;ENSOARG00020005708;ENSOARG00020007377;ENSOARG00020007754;ENSOARG00020010275;ENSOARG00020010451;ENSOARG00020011333;ENSOARG00020012095;ENSOARG00020015287;ENSOARG00020015343;ENSOARG00020016801;ENSOARG00020017079;ENSOARG00020018448;ENSOARG00020018761;ENSOARG00020020934;ENSOARG00020022760;…	EFEMP1;SVEP1;NR4A3;EPHB6;;FGF10;FGF7;VIL1;IGF2;BDNF;FGF2;FGF22;FGFR4;KIT;ANGPT1;EPHA4;COL4A5;COL4A6;FGFR2;HBEGF;NGF;NOG;SH2B2;ARID5B
5	GO:0043567	BP	regulation of insulin-like growth factor receptor signaling pathway	5/ 824	18/ 23771	0.277778	0.000290738	0.0171912	ENSOARG00020002594;ENSOARG00020005386;ENSOARG00020009688;ENSOARG00020019886;ENSOARG00020025439	IGFBP3;CILP;GHRHR;AR;IGFBP5
60	GO:0003008	BP	system process	60/ 824	1068/ 23771	0.0561798	0.000291457	0.0171912	ENSOARG00020000799;ENSOARG00020002182;ENSOARG00020002274;ENSOARG00020002671;ENSOARG00020003755;ENSOARG00020004440;ENSOARG00020004786;ENSOARG00020004893;ENSOARG00020005049;ENSOARG00020005077;ENSOARG00020005535;ENSOARG00020005566;ENSOARG00020005782;ENSOARG00020007222;ENSOARG00020007377;ENSOARG00020007565;ENSOARG00020007987;ENSOARG00020008238;ENSOARG00020008488;ENSOARG00020008905;ENSOARG00020009743;…	SVEP1;DOCK4;PTPRZ1;COL11A1;GRIN2C;BRINP1;FOXS1;LRP2;GJB2;;EPAS1;SLC26A7;AGTR1;SCN2A;VIL1;MYO7A;PBLD;;ACTA2;FLI1;;ADORA2B;BDNF;TMEM150C;PRKAR2B;;PKD1L3;GRIN2A;KIT;ANGPT1;CHL1;TFAP2B;ITGA5;RBP4;CCL2;CRYAB;ITPR3;TANC1;NPR3;THRB;GCNT3;HRH2;CLDN4;LMOD1;PRKG1;NGF;NOG;F2RL1;EDN1;SLC26A6;ADRB2;ABCG2;ATP8B1;STRA6;BMP6;OPRK1;PENK;STAT1;GATA6;MAP2K6
67	GO:0043067	BP	regulation of programmed cell death	67/ 824	1234/ 23771	0.054295	0.000296116	0.0173947	ENSOARG00020000709;ENSOARG00020000891;ENSOARG00020001008;ENSOARG00020001751;ENSOARG00020002274;ENSOARG00020002594;ENSOARG00020002727;ENSOARG00020003806;ENSOARG00020004157;ENSOARG00020004893;ENSOARG00020004936;ENSOARG00020005048;ENSOARG00020005077;ENSOARG00020005559;ENSOARG00020005770;ENSOARG00020006702;ENSOARG00020007960;ENSOARG00020008646;ENSOARG00020008771;ENSOARG00020008812;ENSOARG00020008965;…	GSDME;eIF2aK2;TNFSF10;SCIN;PTPRZ1;IGFBP3;;TP53INP1;GADD45G;LRP2;MSH2;HCK;;FGF10;EGLN3;HMGA2;;DAB2;IFIT2;IFIT3;KLF11;KRT18;;ELL3;PTGIS;BDNF;FGF2;FAP;E2F1;GRIA4;ANGPTL4;NR4A1;GRIN2A;KIT;ANGPT1;CHL1;TFAP2B;NCKAP1L;ITGA5;PKHD1;FRZB;CCL2;SFRP2;CRYAB;TMC8;RHOB;HELLS;AR;BCL2L15;G0S2;MSX2;IFI6;PHLDA2;;;NR4A2;NGF;NOG;F2RL1;CDKN1A;PYCARD;TCIM;SFRP1;PMAIP1;GATA6;;TFAP4
214	GO:0005634	CC	nucleus	214/ 824	4956/ 23771	0.04318	0.000337669	0.0175494	ENSOARG00020000082;ENSOARG00020000222;ENSOARG00020000257;ENSOARG00020000265;ENSOARG00020000275;ENSOARG00020000799;ENSOARG00020000965;ENSOARG00020001120;ENSOARG00020001159;ENSOARG00020001277;ENSOARG00020001613;ENSOARG00020001727;ENSOARG00020001977;ENSOARG00020002594;ENSOARG00020002605;ENSOARG00020002675;ENSOARG00020002689;ENSOARG00020002706;ENSOARG00020002732;ENSOARG00020002904;ENSOARG00020003046;…	HIVEP3;NCAPH;HOXD3;;HOXD4;SVEP1;NR4A3;TENT5C;ASF1B;;FAM214B;PHC3;ZC3H6;IGFBP3;TIMELESS;MX2;MAGI2;MX1;POU2F1;MAP3K7CL;SHFL;TNFRSF6B;ESRRB;CDKL2;TP53INP1;;POLD3;ZNF580;KPNA5;GADD45G;UBN2;ID1;;NXT1;FOXS1;;MSH2;;;CDK2;KRT17;PLSCR1;EPAS1;TSSK1B;FGF10;PRDM16;CENPK;;EGLN3;CDC45;PARP10;IRAK3;H1-4;H2AC6;H2BC4;HIST1H1T;RFC3;;;H2BC18;HMGA2;HIST2H2BE;PURG;H1-2;ALX1;PRKCZ;ORC1;SCAI;;DACT1;AUNIP;IRX5;;FLI1;GIN…
56	GO:0001067	MF	transcription regulatory region nucleic acid binding	56/ 824	962/ 23771	0.0582121	0.000197664	0.0175842	ENSOARG00020000257;ENSOARG00020000275;ENSOARG00020001164;ENSOARG00020002732;ENSOARG00020004786;ENSOARG00020004802;ENSOARG00020005535;ENSOARG00020005635;ENSOARG00020005685;ENSOARG00020006597;ENSOARG00020006702;ENSOARG00020006924;ENSOARG00020007379;ENSOARG00020008905;ENSOARG00020008965;ENSOARG00020009199;ENSOARG00020009557;ENSOARG00020009609;ENSOARG00020009703;ENSOARG00020009785;ENSOARG00020011992;…	HOXD3;HOXD4;USF3;POU2F1;FOXS1;;EPAS1;PRDM16;;;HMGA2;PURG;ALX1;FLI1;KLF11;KLF5;;IRF9;IRF8;ELL3;FOXM1;E2F1;ZNF382;H2AFY2;UHRF1;EHF;BATF2;HES4;IRF7;NR4A1;KLF7;TFAP2B;MYBL2;FOS;HMGA1;CREBRF;AR;ETV4;MSX2;MKX;ELF3;MYB;NR4A2;HOXB9;PITX2;;NFIA;IRX1;ARID5B;LHX1;NLRC5;STAT1;GATA6;E2F8;MYBL1;TFAP4
23	GO:0045786	BP	negative regulation of cell cycle	23/ 824	295/ 23771	0.0779661	0.000301227	0.017623	ENSOARG00020002605;ENSOARG00020002727;ENSOARG00020004440;ENSOARG00020004936;ENSOARG00020006702;ENSOARG00020006751;ENSOARG00020007703;ENSOARG00020008146;ENSOARG00020009573;ENSOARG00020010026;ENSOARG00020010377;ENSOARG00020010932;ENSOARG00020011429;ENSOARG00020011997;ENSOARG00020014807;ENSOARG00020016390;ENSOARG00020017573;ENSOARG00020018495;ENSOARG00020021454;ENSOARG00020023947;ENSOARG00020024869;…	TIMELESS;;BRINP1;MSH2;HMGA2;GPNMB;;DACT1;KNTC1;GMNN;NUDT6;CLSPN;TICRR;E2F1;NR4A1;TEX14;CCL2;RHOB;DTL;CDKN1A;FBXO5;E2F8;TFAP4
51	GO:0001932	BP	regulation of protein phosphorylation	51/ 824	876/ 23771	0.0582192	0.000314388	0.0183185	ENSOARG00020000796;ENSOARG00020001392;ENSOARG00020001570;ENSOARG00020001750;ENSOARG00020002051;ENSOARG00020002594;ENSOARG00020002694;ENSOARG00020004359;ENSOARG00020004848;ENSOARG00020005559;ENSOARG00020005708;ENSOARG00020006254;ENSOARG00020006702;ENSOARG00020006751;ENSOARG00020007754;ENSOARG00020007862;ENSOARG00020007960;ENSOARG00020007987;ENSOARG00020008646;ENSOARG00020009317;ENSOARG00020010275;…	PIK3R3;INHBE;ROBO1;NPFFR2;;IGFBP3;IL23A;THBS4;TMEM119;FGF10;FGF7;IRAK3;HMGA2;GPNMB;IGF2;PRKCZ;;PBLD;DAB2;PARP9;BDNF;FGF2;CLSPN;PRKAR2B;IL15;;;KIT;ANGPT1;NCKAP1L;DUSP19;ITGA5;EPHA4;WARS1;SFRP2;SPRY3;INPP5J;HBEGF;PLCL2;NGF;NOG;EDN1;ADRB2;CDKN1A;PYCARD;SEMA7A;TCIM;SFRP1;BMP6;MAP2K6;TFAP4
10	GO:0010631	BP	epithelial cell migration	10/ 824	77/ 23771	0.12987	0.000318704	0.0184951	ENSOARG00020000796;ENSOARG00020001570;ENSOARG00020005989;ENSOARG00020010451;ENSOARG00020011213;ENSOARG00020014807;ENSOARG00020015287;ENSOARG00020016227;ENSOARG00020017690;ENSOARG00020024004	PIK3R3;ROBO1;CDH13;FGF2;FAP;NR4A1;KIT;;;KANK1
14	GO:0051100	BP	negative regulation of binding	14/ 824	138/ 23771	0.101449	0.000320944	0.0185053	ENSOARG00020006702;ENSOARG00020008146;ENSOARG00020008646;ENSOARG00020008771;ENSOARG00020011997;ENSOARG00020012623;ENSOARG00020015478;ENSOARG00020016390;ENSOARG00020018447;ENSOARG00020020841;ENSOARG00020022924;ENSOARG00020023772;ENSOARG00020023947;ENSOARG00020026468	HMGA2;DACT1;DAB2;IFIT2;E2F1;DDX11;ATP2A3;TEX14;TMC8;MSX2;NOG;ADRB2;CDKN1A;TFAP4
5	GO:1904680	MF	peptide transmembrane transporter activity	5/ 824	17/ 23771	0.294118	0.000216122	0.0188492	ENSOARG00020004677;ENSOARG00020004730;ENSOARG00020015451;ENSOARG00020025129;ENSOARG00020025187	;;SLC15A3;TAP2;TAP1
7	GO:0006940	BP	regulation of smooth muscle contraction	7/ 824	39/ 23771	0.179487	0.000342115	0.0196164	ENSOARG00020002182;ENSOARG00020005077;ENSOARG00020009959;ENSOARG00020022501;ENSOARG00020023275;ENSOARG00020023772;ENSOARG00020025758	DOCK4;;ADORA2B;PRKG1;EDN1;ADRB2;NPNT
3	GO:0005663	CC	DNA replication factor C complex	3/ 824	5/ 23771	0.6	0.000393852	0.0199161	ENSOARG00020000418;ENSOARG00020006444;ENSOARG00020020256	RFC4;RFC3;RFC2
10	GO:0032091	BP	negative regulation of protein binding	10/ 824	78/ 23771	0.128205	0.000354398	0.02024	ENSOARG00020008146;ENSOARG00020008646;ENSOARG00020008771;ENSOARG00020012623;ENSOARG00020015478;ENSOARG00020016390;ENSOARG00020018447;ENSOARG00020022924;ENSOARG00020023772;ENSOARG00020023947	DACT1;DAB2;IFIT2;DDX11;ATP2A3;TEX14;TMC8;NOG;ADRB2;CDKN1A
46	GO:0000987	MF	cis-regulatory region sequence-specific DNA binding	46/ 824	756/ 23771	0.0608466	0.000238938	0.0204384	ENSOARG00020000257;ENSOARG00020000275;ENSOARG00020002732;ENSOARG00020004786;ENSOARG00020005535;ENSOARG00020005685;ENSOARG00020006597;ENSOARG00020006702;ENSOARG00020008905;ENSOARG00020008965;ENSOARG00020009199;ENSOARG00020009557;ENSOARG00020009609;ENSOARG00020009703;ENSOARG00020009785;ENSOARG00020011997;ENSOARG00020012068;ENSOARG00020012813;ENSOARG00020012876;ENSOARG00020014259;ENSOARG00020014382;…	HOXD3;HOXD4;POU2F1;FOXS1;EPAS1;;;HMGA2;FLI1;KLF11;KLF5;;IRF9;IRF8;ELL3;E2F1;ZNF382;UHRF1;EHF;BATF2;HES4;IRF7;NR4A1;KLF7;TFAP2B;MYBL2;FOS;HMGA1;AR;ETV4;MKX;ELF3;MYB;NR4A2;HOXB9;PITX2;;NFIA;IRX1;LHX1;NLRC5;STAT1;GATA6;E2F8;MYBL1;TFAP4
22	GO:0040007	BP	growth	22/ 824	279/ 23771	0.078853	0.000364336	0.0207254	ENSOARG00020000946;ENSOARG00020002727;ENSOARG00020004096;ENSOARG00020005559;ENSOARG00020007407;ENSOARG00020007862;ENSOARG00020009199;ENSOARG00020009683;ENSOARG00020010275;ENSOARG00020013083;ENSOARG00020013296;ENSOARG00020013676;ENSOARG00020015141;ENSOARG00020019533;ENSOARG00020019886;ENSOARG00020020841;ENSOARG00020023275;ENSOARG00020023947;ENSOARG00020024001;ENSOARG00020024199;ENSOARG00020024263;…	PTX3;;KIF26B;FGF10;JADE2;PRKCZ;KLF5;SEMA5B;BDNF;LY6E;COL3A1;SLIT3;RSPO2;APBA1;AR;MSX2;EDN1;CDKN1A;SEMA7A;STRA6;ARID5B;LHX1
33	GO:0009888	BP	tissue development	33/ 824	489/ 23771	0.0674847	0.000374087	0.0211963	ENSOARG00020000799;ENSOARG00020000951;ENSOARG00020001312;ENSOARG00020002671;ENSOARG00020004380;ENSOARG00020004992;ENSOARG00020005022;ENSOARG00020005077;ENSOARG00020005559;ENSOARG00020005685;ENSOARG00020007591;ENSOARG00020008146;ENSOARG00020009743;ENSOARG00020015141;ENSOARG00020016055;ENSOARG00020016754;ENSOARG00020017100;ENSOARG00020017587;ENSOARG00020020146;ENSOARG00020020841;ENSOARG00020022145;…	SVEP1;PLXNA4;ASPN;COL11A1;LAMC2;POSTN;EPCAM;;FGF10;;ATP2C2;DACT1;;RSPO2;TFAP2B;ZFPM2;FRZB;SFRP2;GPC3;MSX2;CST6;PGM5;NOG;EDN1;STRA6;ARID5B;LHX1;WDR72;SFRP1;STAT1;TOX;NPNT;GATA6
5	GO:0046597	BP	negative regulation of viral entry into host cell	5/ 824	19/ 23771	0.263158	0.000383366	0.0216369	ENSOARG00020000946;ENSOARG00020005281;ENSOARG00020013083;ENSOARG00020017125;ENSOARG00020017201	PTX3;;LY6E;;
4	GO:0031055	BP	chromatin remodeling at centromere	4/ 824	11/ 23771	0.363636	0.000389212	0.021881	ENSOARG00020000265;ENSOARG00020001277;ENSOARG00020012782;ENSOARG00020018692	;;;HELLS
3	GO:0032534	BP	regulation of microvillus assembly	3/ 824	5/ 23771	0.6	0.000393852	0.0219702	ENSOARG00020009199;ENSOARG00020020068;ENSOARG00020024029	KLF5;RAP1GAP;ATP8B1
3	GO:0090131	BP	mesenchyme migration	3/ 824	5/ 23771	0.6	0.000393852	0.0219702	ENSOARG00020008488;ENSOARG00020009750;ENSOARG00020019932	ACTA2;ACTG2;ACTA1
21	GO:0090287	BP	regulation of cellular response to growth factor stimulus	21/ 824	259/ 23771	0.0810811	0.000395851	0.0219965	ENSOARG00020001312;ENSOARG00020001570;ENSOARG00020002708;ENSOARG00020004893;ENSOARG00020005559;ENSOARG00020005635;ENSOARG00020005935;ENSOARG00020007987;ENSOARG00020008646;ENSOARG00020010451;ENSOARG00020015997;ENSOARG00020016055;ENSOARG00020017587;ENSOARG00020017989;ENSOARG00020018235;ENSOARG00020020146;ENSOARG00020020841;ENSOARG00020022924;ENSOARG00020024807;ENSOARG00020025042;ENSOARG00020025758	ASPN;ROBO1;FBN2;LRP2;FGF10;PRDM16;KCP;PBLD;DAB2;FGF2;CHRDL1;TFAP2B;SFRP2;SPRY3;HTRA3;GPC3;MSX2;NOG;SFRP1;HHIP;NPNT
38	GO:0048646	BP	anatomical structure formation involved in morphogenesis	38/ 824	602/ 23771	0.0631229	0.00040352	0.0223364	ENSOARG00020000548;ENSOARG00020000981;ENSOARG00020002051;ENSOARG00020002708;ENSOARG00020002982;ENSOARG00020004893;ENSOARG00020005535;ENSOARG00020005559;ENSOARG00020005989;ENSOARG00020009199;ENSOARG00020010451;ENSOARG00020011213;ENSOARG00020012358;ENSOARG00020013007;ENSOARG00020013214;ENSOARG00020013985;ENSOARG00020014477;ENSOARG00020014547;ENSOARG00020015336;ENSOARG00020015343;ENSOARG00020015618;…	CNTN1;SEMA3E;;FBN2;GJA5;LRP2;EPAS1;FGF10;CDH13;KLF5;FGF2;FAP;MTHFR;ST14;ANGPTL4;UGT8;NRCAM;CALCRL;DUSP5;ANGPT1;RNF213;TFAP2B;;;RHOB;TANC1;AR;MSX2;LMOD1;PGM5;VEGFA;NOG;ATP8B1;STRA6;LHX1;SFRP1;GATA6;E2F8
16	GO:0007411	BP	axon guidance	16/ 824	175/ 23771	0.0914286	0.000406376	0.0224083	ENSOARG00020000651;ENSOARG00020000951;ENSOARG00020000981;ENSOARG00020001570;ENSOARG00020004380;ENSOARG00020005400;ENSOARG00020013676;ENSOARG00020014477;ENSOARG00020015555;ENSOARG00020015831;ENSOARG00020016801;ENSOARG00020022924;ENSOARG00020023275;ENSOARG00020024001;ENSOARG00020024449;ENSOARG00020024809	SEMA3D;PLXNA4;SEMA3E;ROBO1;LAMC2;;SLIT3;NRCAM;KLF7;CHL1;EPHA4;NOG;EDN1;SEMA7A;LHX1;KIF5C
33	GO:0012501	BP	programmed cell death	33/ 824	496/ 23771	0.0665323	0.000415432	0.0228202	ENSOARG00020000075;ENSOARG00020000709;ENSOARG00020002051;ENSOARG00020003806;ENSOARG00020004157;ENSOARG00020005334;ENSOARG00020005770;ENSOARG00020006597;ENSOARG00020007222;ENSOARG00020007960;ENSOARG00020009288;ENSOARG00020009368;ENSOARG00020011213;ENSOARG00020011726;ENSOARG00020011997;ENSOARG00020013336;ENSOARG00020013676;ENSOARG00020014807;ENSOARG00020015287;ENSOARG00020017587;ENSOARG00020017854;…	ZMAT3;GSDME;;TP53INP1;GADD45G;PLSCR1;EGLN3;;SCN2A;;KRT18;KRT8;FAP;;E2F1;XAF1;SLIT3;NR4A1;KIT;SFRP2;TNFRSF11B;CRYAB;MCM2;RHOB;THRB;BCL2L15;IFI6;PYCARD;TCIM;PMAIP1;MAP2K6;C6orf120;DNASE1
25	GO:0032103	BP	positive regulation of response to external stimulus	25/ 824	338/ 23771	0.0739645	0.000417973	0.0228725	ENSOARG00020002694;ENSOARG00020003248;ENSOARG00020004038;ENSOARG00020004359;ENSOARG00020005334;ENSOARG00020005559;ENSOARG00020005989;ENSOARG00020009040;ENSOARG00020009317;ENSOARG00020009959;ENSOARG00020010451;ENSOARG00020013182;ENSOARG00020013373;ENSOARG00020014727;ENSOARG00020014761;ENSOARG00020016080;ENSOARG00020020006;ENSOARG00020020061;ENSOARG00020021421;ENSOARG00020021566;ENSOARG00020023002;…	IL23A;DHX58;ZNF580;THBS4;PLSCR1;FGF10;CDH13;;PARP9;ADORA2B;FGF2;PLA2G7;;IRF7;TNFSF4;NCKAP1L;;;IFI35;;F2RL1;IL16;PYCARD;BMP6;NLRC5
62	GO:0019220	BP	regulation of phosphate metabolic process	62/ 824	1132/ 23771	0.0547703	0.00043013	0.0233601	ENSOARG00020000796;ENSOARG00020001392;ENSOARG00020001570;ENSOARG00020001750;ENSOARG00020002051;ENSOARG00020002594;ENSOARG00020002689;ENSOARG00020002694;ENSOARG00020004359;ENSOARG00020004848;ENSOARG00020005559;ENSOARG00020005708;ENSOARG00020006254;ENSOARG00020006702;ENSOARG00020006751;ENSOARG00020007754;ENSOARG00020007862;ENSOARG00020007960;ENSOARG00020007987;ENSOARG00020008646;ENSOARG00020009317;…	PIK3R3;INHBE;ROBO1;NPFFR2;;IGFBP3;MAGI2;IL23A;THBS4;TMEM119;FGF10;FGF7;IRAK3;HMGA2;GPNMB;IGF2;PRKCZ;;PBLD;DAB2;PARP9;ADORA2B;BDNF;TSKS;FGF2;CLSPN;PRKAR2B;IL15;;FGFR4;;KIT;ANGPT1;NCKAP1L;DUSP19;ITGA5;EPHA4;WARS1;SFRP2;SPRY3;FGFR2;INPP5J;AR;HBEGF;PIK3IP1;PLCL2;NGF;NOG;EDN1;GNB3;GPD1;ADRB2;CDKN1A;PYCARD;SEMA7A;TCIM;SFRP1;BMP6;NLRC5;NPNT;MAP2K6;TFAP4
62	GO:0051174	BP	regulation of phosphorus metabolic process	62/ 824	1132/ 23771	0.0547703	0.00043013	0.0233601	ENSOARG00020000796;ENSOARG00020001392;ENSOARG00020001570;ENSOARG00020001750;ENSOARG00020002051;ENSOARG00020002594;ENSOARG00020002689;ENSOARG00020002694;ENSOARG00020004359;ENSOARG00020004848;ENSOARG00020005559;ENSOARG00020005708;ENSOARG00020006254;ENSOARG00020006702;ENSOARG00020006751;ENSOARG00020007754;ENSOARG00020007862;ENSOARG00020007960;ENSOARG00020007987;ENSOARG00020008646;ENSOARG00020009317;…	PIK3R3;INHBE;ROBO1;NPFFR2;;IGFBP3;MAGI2;IL23A;THBS4;TMEM119;FGF10;FGF7;IRAK3;HMGA2;GPNMB;IGF2;PRKCZ;;PBLD;DAB2;PARP9;ADORA2B;BDNF;TSKS;FGF2;CLSPN;PRKAR2B;IL15;;FGFR4;;KIT;ANGPT1;NCKAP1L;DUSP19;ITGA5;EPHA4;WARS1;SFRP2;SPRY3;FGFR2;INPP5J;AR;HBEGF;PIK3IP1;PLCL2;NGF;NOG;EDN1;GNB3;GPD1;ADRB2;CDKN1A;PYCARD;SEMA7A;TCIM;SFRP1;BMP6;NLRC5;NPNT;MAP2K6;TFAP4
12	GO:0045667	BP	regulation of osteoblast differentiation	12/ 824	110/ 23771	0.109091	0.000435604	0.0234043	ENSOARG00020002708;ENSOARG00020004848;ENSOARG00020010451;ENSOARG00020017587;ENSOARG00020018704;ENSOARG00020020841;ENSOARG00020022924;ENSOARG00020024807;ENSOARG00020024825;ENSOARG00020024869;ENSOARG00020025439;ENSOARG00020025758	FBN2;TMEM119;FGF2;SFRP2;SCUBE2;MSX2;NOG;SFRP1;BMP6;FBXO5;IGFBP5;NPNT
12	GO:0006937	BP	regulation of muscle contraction	12/ 824	110/ 23771	0.109091	0.000435604	0.0234043	ENSOARG00020002182;ENSOARG00020002982;ENSOARG00020005077;ENSOARG00020007182;ENSOARG00020008975;ENSOARG00020009959;ENSOARG00020015333;ENSOARG00020019914;ENSOARG00020022501;ENSOARG00020023275;ENSOARG00020023772;ENSOARG00020025758	DOCK4;GJA5;;PDE4B;;ADORA2B;CASQ1;ANK2;PRKG1;EDN1;ADRB2;NPNT
10	GO:0007565	BP	female pregnancy	10/ 824	80/ 23771	0.125	0.000435822	0.0234043	ENSOARG00020006545;ENSOARG00020006624;ENSOARG00020006667;ENSOARG00020006881;ENSOARG00020007263;ENSOARG00020013353;ENSOARG00020013393;ENSOARG00020022810;ENSOARG00020022827;ENSOARG00020025439	;;;;;;;;;IGFBP5
9	GO:0005901	CC	caveola	9/ 824	67/ 23771	0.134328	0.000488603	0.0240573	ENSOARG00020004737;ENSOARG00020005048;ENSOARG00020005989;ENSOARG00020007809;ENSOARG00020008826;ENSOARG00020009743;ENSOARG00020009832;ENSOARG00020010083;ENSOARG00020015745	TRPC4;HCK;CDH13;CAVIN2;SELE;;SLC8A1;PTGIS;FXYD1
93	GO:0051172	BP	negative regulation of nitrogen compound metabolic process	93/ 824	1868/ 23771	0.0497859	0.000453746	0.0242763	ENSOARG00020000229;ENSOARG00020000891;ENSOARG00020000946;ENSOARG00020001120;ENSOARG00020001727;ENSOARG00020001977;ENSOARG00020002051;ENSOARG00020002561;ENSOARG00020002594;ENSOARG00020002605;ENSOARG00020002727;ENSOARG00020002732;ENSOARG00020003046;ENSOARG00020003755;ENSOARG00020004462;ENSOARG00020004786;ENSOARG00020004936;ENSOARG00020005083;ENSOARG00020005635;ENSOARG00020006150;ENSOARG00020006254;…	PNPT1;eIF2aK2;PTX3;TENT5C;PHC3;ZC3H6;;SERPINI1;IGFBP3;TIMELESS;;POU2F1;SHFL;GRIN2C;ID1;FOXS1;MSH2;CDK2;PRDM16;PARP10;IRAK3;HIST1H1T;HMGA2;FRY;ALX1;IGF2;PRKCZ;PBLD;DACT1;AUNIP;DAB2;KLF11;KLF5;RTN1;PARP9;;;IRF8;GMNN;PTGIS;PRKAR2B;PCNA;FOXM1;E2F1;H2AFY2;UHRF1;MOV10;ISG15;NR4A1;GRIN2A;ANGPT1;KLF7;FXYD1;TFAP2B;NCKAP1L;ZFPM2;EPHA4;RMI2;WARS1;SFRP2;SIRT3;CRYAB;SPRY3;HMGA1;INPP5J;AR;THRB;;;MSX2;IFI6;ELF3…
70	GO:0045893	BP	positive regulation of transcription, DNA-templated	70/ 824	1323/ 23771	0.0529101	0.00046566	0.0247298	ENSOARG00020000082;ENSOARG00020000275;ENSOARG00020000965;ENSOARG00020001164;ENSOARG00020002694;ENSOARG00020002732;ENSOARG00020003806;ENSOARG00020005022;ENSOARG00020005083;ENSOARG00020005334;ENSOARG00020005535;ENSOARG00020005559;ENSOARG00020005635;ENSOARG00020005708;ENSOARG00020005989;ENSOARG00020006702;ENSOARG00020007379;ENSOARG00020007754;ENSOARG00020008507;ENSOARG00020008646;ENSOARG00020008905;…	HIVEP3;HOXD4;NR4A3;USF3;IL23A;POU2F1;TP53INP1;EPCAM;CDK2;PLSCR1;EPAS1;FGF10;PRDM16;FGF7;CDH13;HMGA2;ALX1;IGF2;CDH1;DAB2;FLI1;KLF5;PARP9;;;IRF9;IRF8;ELL3;FGF2;FOXM1;E2F1;DDX11;EHF;PTPRN;IRF7;NR4A1;KLF7;TFAP2B;MYRF;ZFPM2;MYBL2;SFRP2;SIRT3;FOS;HMGA1;CREBRF;AR;THRB;ETV4;ELF3;MYB;NR4A2;HOXB9;NOG;F2RL1;PITX2;EDN1;;NFIA;ADRB2;LHX1;SFRP1;BMP6;NLRC5;STAT1;NPNT;GATA6;E2F8;MYBL1;TFAP4
70	GO:1903508	BP	positive regulation of nucleic acid-templated transcription	70/ 824	1323/ 23771	0.0529101	0.00046566	0.0247298	ENSOARG00020000082;ENSOARG00020000275;ENSOARG00020000965;ENSOARG00020001164;ENSOARG00020002694;ENSOARG00020002732;ENSOARG00020003806;ENSOARG00020005022;ENSOARG00020005083;ENSOARG00020005334;ENSOARG00020005535;ENSOARG00020005559;ENSOARG00020005635;ENSOARG00020005708;ENSOARG00020005989;ENSOARG00020006702;ENSOARG00020007379;ENSOARG00020007754;ENSOARG00020008507;ENSOARG00020008646;ENSOARG00020008905;…	HIVEP3;HOXD4;NR4A3;USF3;IL23A;POU2F1;TP53INP1;EPCAM;CDK2;PLSCR1;EPAS1;FGF10;PRDM16;FGF7;CDH13;HMGA2;ALX1;IGF2;CDH1;DAB2;FLI1;KLF5;PARP9;;;IRF9;IRF8;ELL3;FGF2;FOXM1;E2F1;DDX11;EHF;PTPRN;IRF7;NR4A1;KLF7;TFAP2B;MYRF;ZFPM2;MYBL2;SFRP2;SIRT3;FOS;HMGA1;CREBRF;AR;THRB;ETV4;ELF3;MYB;NR4A2;HOXB9;NOG;F2RL1;PITX2;EDN1;;NFIA;ADRB2;LHX1;SFRP1;BMP6;NLRC5;STAT1;NPNT;GATA6;E2F8;MYBL1;TFAP4
6	GO:0008045	BP	motor neuron axon guidance	6/ 824	30/ 23771	0.2	0.000495889	0.0260867	ENSOARG00020000951;ENSOARG00020004380;ENSOARG00020016801;ENSOARG00020022924;ENSOARG00020024449;ENSOARG00020024809	PLXNA4;LAMC2;EPHA4;NOG;LHX1;KIF5C
5	GO:0046717	BP	acid secretion	5/ 824	20/ 23771	0.25	0.000496649	0.0260867	ENSOARG00020004737;ENSOARG00020005566;ENSOARG00020019533;ENSOARG00020020329;ENSOARG00020023288	TRPC4;SLC26A7;APBA1;HRH2;SLC26A6
151	GO:2000112	BP	regulation of cellular macromolecule biosynthetic process	151/ 824	3345/ 23771	0.045142	0.00051809	0.027114	ENSOARG00020000082;ENSOARG00020000199;ENSOARG00020000229;ENSOARG00020000257;ENSOARG00020000275;ENSOARG00020000418;ENSOARG00020000768;ENSOARG00020000891;ENSOARG00020000965;ENSOARG00020001164;ENSOARG00020001727;ENSOARG00020001977;ENSOARG00020002605;ENSOARG00020002694;ENSOARG00020002732;ENSOARG00020002780;ENSOARG00020003046;ENSOARG00020003385;ENSOARG00020003786;ENSOARG00020003806;ENSOARG00020003849;…	HIVEP3;EFEMP1;PNPT1;HOXD3;HOXD4;RFC4;;eIF2aK2;NR4A3;USF3;PHC3;ZC3H6;TIMELESS;IL23A;POU2F1;RIPK4;SHFL;ESRRB;;TP53INP1;;ZNF404;ID1;FOXS1;;EPCAM;HCK;;;CDK2;PLSCR1;EPAS1;FGF10;PRDM16;;FGF7;CDH13;PARP10;IRAK3;RFC3;;HMGA2;PURG;ALX1;IGF2;ZNF772;;DACT1;CDH1;DAB2;IRX5;;FLI1;GINS3;KLF11;GINS1;KLF5;PARP9;;;;GINS2;;;IRF9;IRF8;ELL3;GMNN;PTGIS;FGF2;PPP1R3C;TICRR;ZNF624;SLC39A8;IL15;;PCNA;FOXM1;E2F1;ZNF461;ZNF3…
28	GO:0097435	BP	supramolecular fiber organization	28/ 824	405/ 23771	0.0691358	0.000525354	0.0273946	ENSOARG00020001751;ENSOARG00020002671;ENSOARG00020003339;ENSOARG00020003825;ENSOARG00020005077;ENSOARG00020005097;ENSOARG00020005240;ENSOARG00020007150;ENSOARG00020007287;ENSOARG00020007377;ENSOARG00020007960;ENSOARG00020008398;ENSOARG00020008488;ENSOARG00020009421;ENSOARG00020013296;ENSOARG00020013651;ENSOARG00020015782;ENSOARG00020017587;ENSOARG00020018495;ENSOARG00020019399;ENSOARG00020019932;…	SCIN;COL11A1;;FMOD;;KLHL24;KRT17;HMCN1;ARHGAP25;VIL1;;MFAP5;ACTA2;ACAN;COL3A1;FBLN5;SORBS2;SFRP2;RHOB;FAT1;ACTA1;PPP1R9A;LMOD1;PGM5;MYH11;FBXO5;;
6	GO:0005520	MF	insulin-like growth factor binding	6/ 824	28/ 23771	0.214286	0.000333763	0.0280109	ENSOARG00020002594;ENSOARG00020011297;ENSOARG00020016227;ENSOARG00020017690;ENSOARG00020018235;ENSOARG00020025439	IGFBP3;CCN5;;;HTRA3;IGFBP5
96	GO:0035639	MF	purine ribonucleoside triphosphate binding	96/ 824	1936/ 23771	0.0495868	0.000349676	0.0285686	ENSOARG00020000065;ENSOARG00020000157;ENSOARG00020000418;ENSOARG00020000643;ENSOARG00020000891;ENSOARG00020001119;ENSOARG00020001251;ENSOARG00020001643;ENSOARG00020002675;ENSOARG00020002682;ENSOARG00020002706;ENSOARG00020002724;ENSOARG00020002780;ENSOARG00020003108;ENSOARG00020003178;ENSOARG00020003248;ENSOARG00020003706;ENSOARG00020003818;ENSOARG00020004096;ENSOARG00020004936;ENSOARG00020005048;…	DTYMK;MYLK;RFC4;GTPBP8;eIF2aK2;;EPHB6;DCK;MX2;ABCA1;MX1;GUCY2C;RIPK4;ABCG1;TNFRSF6B;DHX58;CDKL2;;KIF26B;MSH2;HCK;;CDK2;TSSK1B;ABCC9;IRAK3;;;GBP5;MYO7A;ATP2C2;PRKCZ;ORC1;;ACTA2;RAB3D;PRKG2;;IFIH1;TRPM6;FGFR4;CDKL5;UBE2L6;MCM6;;DDX11;HSPA1L;DGKK;MOV10;LIG1;KIT;ATP2A3;RAB15;SMARCA1;TEX14;EPHA4;MATK;DNAH12;WARS1;;OAS2;RRAD;;MCM2;RHOB;TK1;UBA7;HELLS;FGFR2;KIF12;KIF22;;IFI44;;ACTA1;MCM3;;;RFC2;NKIRAS1;…
68	GO:0022857	MF	transmembrane transporter activity	68/ 824	1268/ 23771	0.0536278	0.000359072	0.0285686	ENSOARG00020001119;ENSOARG00020001172;ENSOARG00020001456;ENSOARG00020001524;ENSOARG00020001703;ENSOARG00020002529;ENSOARG00020002682;ENSOARG00020002982;ENSOARG00020003108;ENSOARG00020003755;ENSOARG00020004398;ENSOARG00020004537;ENSOARG00020004677;ENSOARG00020004730;ENSOARG00020004737;ENSOARG00020004920;ENSOARG00020005049;ENSOARG00020005566;ENSOARG00020005618;ENSOARG00020005671;ENSOARG00020006172;…	;KCNAB1;;SLC2A2;GC;SLC9A2;ABCA1;GJA5;ABCG1;GRIN2C;RYR3;CALHM5;;;TRPC4;KCNK12;GJB2;SLC26A7;;SLC9A9;ABCC9;SCN2A;SCN3A;ATP2C2;ANO2;GLRA3;SLC38A11;SLC6A17;KCNA6;KCNH7;;SLC8A1;ATP6V0E2;TMEM150C;TRPM6;SLC39A8;KCNK5;GRIA4;SLC34A1;TRPM2;GRIN2A;;SLC7A8;SLC15A3;KCNC3;ATP2A3;KCNMB1;RBP4;;GRIA1;ITPR3;TMC8;ANO1;SLC41A3;CYBB;CLDN4;AQP9;GRIA3;NIPAL4;SLC25A28;SLC26A6;ABCG2;ABCA12;STRA6;GPM6A;TAP2;TAP1;KCNJ16
34	GO:0003682	MF	chromatin binding	34/ 824	517/ 23771	0.065764	0.000364749	0.0285686	ENSOARG00020000222;ENSOARG00020000799;ENSOARG00020001727;ENSOARG00020004693;ENSOARG00020004936;ENSOARG00020006331;ENSOARG00020006370;ENSOARG00020006702;ENSOARG00020007160;ENSOARG00020007895;ENSOARG00020008905;ENSOARG00020009112;ENSOARG00020009328;ENSOARG00020010026;ENSOARG00020010582;ENSOARG00020011429;ENSOARG00020011991;ENSOARG00020012361;ENSOARG00020012623;ENSOARG00020012813;ENSOARG00020015936;…	NCAPH;SVEP1;PHC3;;MSH2;H1-4;HIST1H1T;HMGA2;H1-2;ORC1;FLI1;H1-3;;GMNN;;TICRR;PCNA;H2AFY2;DDX11;UHRF1;SMARCA1;POLD1;FOS;HELLS;AR;THRB;;;POLE;NAP1L5;NFIA;STAT1;TOX;GATA6
31	GO:0005216	MF	ion channel activity	31/ 824	453/ 23771	0.0684327	0.000366099	0.0285686	ENSOARG00020001172;ENSOARG00020003755;ENSOARG00020004398;ENSOARG00020004537;ENSOARG00020004737;ENSOARG00020004920;ENSOARG00020005566;ENSOARG00020006172;ENSOARG00020007222;ENSOARG00020007511;ENSOARG00020008165;ENSOARG00020008815;ENSOARG00020009186;ENSOARG00020009443;ENSOARG00020009743;ENSOARG00020010556;ENSOARG00020011573;ENSOARG00020011946;ENSOARG00020012341;ENSOARG00020014481;ENSOARG00020014809;…	KCNAB1;GRIN2C;RYR3;CALHM5;TRPC4;KCNK12;SLC26A7;ABCC9;SCN2A;SCN3A;ANO2;GLRA3;KCNA6;KCNH7;;TMEM150C;TRPM6;KCNK5;GRIA4;TRPM2;GRIN2A;KCNC3;KCNMB1;GRIA1;ITPR3;TMC8;ANO1;CLDN4;GRIA3;GPM6A;KCNJ16
25	GO:0009314	BP	response to radiation	25/ 824	347/ 23771	0.0720461	0.000557318	0.0289564	ENSOARG00020003806;ENSOARG00020004936;ENSOARG00020006345;ENSOARG00020007703;ENSOARG00020009565;ENSOARG00020009683;ENSOARG00020009743;ENSOARG00020009853;ENSOARG00020011429;ENSOARG00020011991;ENSOARG00020013296;ENSOARG00020013897;ENSOARG00020014809;ENSOARG00020015287;ENSOARG00020016237;ENSOARG00020017587;ENSOARG00020017879;ENSOARG00020018495;ENSOARG00020018872;ENSOARG00020019416;ENSOARG00020021454;…	TP53INP1;MSH2;H2AC6;;RAD51AP1;SEMA5B;;;TICRR;PCNA;COL3A1;HYAL1;GRIN2A;KIT;POLD1;SFRP2;CRYAB;RHOB;RO60;TANC1;DTL;POLK;NOG;CDKN1A;SFRP1
4	GO:0010761	BP	fibroblast migration	4/ 824	12/ 23771	0.333333	0.000567836	0.0293968	ENSOARG00020016227;ENSOARG00020017690;ENSOARG00020018111;ENSOARG00020024263	;;TMEM201;ARID5B
10	GO:0014074	BP	response to purine-containing compound	10/ 824	83/ 23771	0.120482	0.000586651	0.0302619	ENSOARG00020003599;ENSOARG00020005604;ENSOARG00020006172;ENSOARG00020009743;ENSOARG00020014481;ENSOARG00020021823;ENSOARG00020023288;ENSOARG00020023447;ENSOARG00020025439;ENSOARG00020025634	NT5E;AKAP6;ABCC9;;TRPM2;AQP9;SLC26A6;GPD1;IGFBP5;STAT1
6	GO:0006261	BP	DNA-dependent DNA replication	6/ 824	31/ 23771	0.193548	0.00059704	0.0306879	ENSOARG00020006444;ENSOARG00020012369;ENSOARG00020016237;ENSOARG00020020256;ENSOARG00020021578;ENSOARG00020024828	RFC3;MCM6;POLD1;RFC2;POLE;GINS4
34	GO:0043408	BP	regulation of MAPK cascade	34/ 824	526/ 23771	0.0646388	0.00061343	0.0314181	ENSOARG00020000709;ENSOARG00020000891;ENSOARG00020001570;ENSOARG00020001750;ENSOARG00020002594;ENSOARG00020003289;ENSOARG00020004157;ENSOARG00020005559;ENSOARG00020006254;ENSOARG00020007754;ENSOARG00020007862;ENSOARG00020008146;ENSOARG00020010451;ENSOARG00020011992;ENSOARG00020012095;ENSOARG00020015287;ENSOARG00020015343;ENSOARG00020016458;ENSOARG00020016801;ENSOARG00020017573;ENSOARG00020017587;…	GSDME;eIF2aK2;ROBO1;NPFFR2;IGFBP3;;GADD45G;FGF10;IRAK3;IGF2;PRKCZ;DACT1;FGF2;FOXM1;FGFR4;KIT;ANGPT1;PKHD1;EPHA4;CCL2;SFRP2;SPRY3;FGFR2;AR;;RELL1;F2RL1;EDN1;ADRB2;PYCARD;SEMA7A;SFRP1;NPNT;MAP2K6
29	GO:0043065	BP	positive regulation of apoptotic process	29/ 824	422/ 23771	0.0687204	0.000623449	0.0317904	ENSOARG00020000709;ENSOARG00020001008;ENSOARG00020001751;ENSOARG00020002594;ENSOARG00020003806;ENSOARG00020004157;ENSOARG00020005077;ENSOARG00020006702;ENSOARG00020007960;ENSOARG00020008771;ENSOARG00020008965;ENSOARG00020010083;ENSOARG00020011213;ENSOARG00020011997;ENSOARG00020014807;ENSOARG00020014809;ENSOARG00020016055;ENSOARG00020017100;ENSOARG00020017573;ENSOARG00020017587;ENSOARG00020018495;…	GSDME;TNFSF10;SCIN;IGFBP3;TP53INP1;GADD45G;;HMGA2;;IFIT2;KLF11;PTGIS;FAP;E2F1;NR4A1;GRIN2A;TFAP2B;FRZB;CCL2;SFRP2;RHOB;G0S2;MSX2;PHLDA2;PYCARD;SFRP1;PMAIP1;;TFAP4
24	GO:0009725	BP	response to hormone	24/ 824	328/ 23771	0.0731707	0.000625118	0.0317904	ENSOARG00020002594;ENSOARG00020004893;ENSOARG00020005077;ENSOARG00020005482;ENSOARG00020009688;ENSOARG00020009743;ENSOARG00020013296;ENSOARG00020013676;ENSOARG00020014761;ENSOARG00020014807;ENSOARG00020015287;ENSOARG00020015774;ENSOARG00020019886;ENSOARG00020019917;ENSOARG00020021980;ENSOARG00020022011;ENSOARG00020022849;ENSOARG00020023275;ENSOARG00020023675;ENSOARG00020024807;ENSOARG00020025439;…	IGFBP3;LRP2;;KRT19;GHRHR;;COL3A1;SLIT3;TNFSF4;NR4A1;KIT;RAB15;AR;THRB;MSI1;NR4A2;MYH11;EDN1;SESN3;SFRP1;IGFBP5;STAT1;GATA6;TFAP4
5	GO:1903901	BP	negative regulation of viral life cycle	5/ 824	21/ 23771	0.238095	0.000633369	0.0320418	ENSOARG00020000946;ENSOARG00020005281;ENSOARG00020013083;ENSOARG00020017125;ENSOARG00020017201	PTX3;;LY6E;;
50	GO:0006259	BP	DNA metabolic process	50/ 824	876/ 23771	0.0570776	0.000634513	0.0320418	ENSOARG00020002282;ENSOARG00020002605;ENSOARG00020003178;ENSOARG00020003818;ENSOARG00020004202;ENSOARG00020004936;ENSOARG00020005845;ENSOARG00020006078;ENSOARG00020006150;ENSOARG00020006345;ENSOARG00020006444;ENSOARG00020006702;ENSOARG00020007703;ENSOARG00020008461;ENSOARG00020008931;ENSOARG00020009057;ENSOARG00020009317;ENSOARG00020009369;ENSOARG00020009450;ENSOARG00020009486;ENSOARG00020009565;…	PRIM1;TIMELESS;TNFRSF6B;;TONSL;MSH2;REV3L;CDC45;PARP10;H2AC6;RFC3;HMGA2;;AUNIP;GINS3;GINS1;PARP9;TET1;;GINS2;RAD51AP1;PCNA;MCM6;DDX11;UHRF1;LIG1;CHAF1A;CDCA5;POLD1;HROB;;RMI2;FEN1;MCM2;TK1;HELLS;ZBED9;KIF22;MCM3;;;RFC2;MCM5;DTL;POLK;POLE;PSMC3IP;MCM4;GINS4;DNASE1
11	GO:0044703	BP	multi-organism reproductive process	11/ 824	99/ 23771	0.111111	0.000638275	0.0321191	ENSOARG00020002749;ENSOARG00020006545;ENSOARG00020006624;ENSOARG00020006667;ENSOARG00020006881;ENSOARG00020007263;ENSOARG00020013353;ENSOARG00020013393;ENSOARG00020022810;ENSOARG00020022827;ENSOARG00020025439	AFP;;;;;;;;;;IGFBP5
34	GO:0007154	BP	cell communication	34/ 824	529/ 23771	0.0642722	0.000641315	0.0321511	ENSOARG00020000891;ENSOARG00020001855;ENSOARG00020002982;ENSOARG00020004992;ENSOARG00020005049;ENSOARG00020005559;ENSOARG00020005708;ENSOARG00020006702;ENSOARG00020006751;ENSOARG00020006780;ENSOARG00020009199;ENSOARG00020009832;ENSOARG00020009959;ENSOARG00020012341;ENSOARG00020012505;ENSOARG00020013102;ENSOARG00020014809;ENSOARG00020015997;ENSOARG00020017587;ENSOARG00020018165;ENSOARG00020019533;…	eIF2aK2;BMT2;GJA5;POSTN;GJB2;FGF10;FGF7;HMGA2;GPNMB;FRAS1;KLF5;SLC8A1;ADORA2B;GRIA4;DLGAP1;;GRIN2A;CHRDL1;SFRP2;FOS;APBA1;ANK2;;;HRH2;PLCL2;NR4A2;EDN1;SESN3;CDKN1A;LHX1;SFRP1;PMAIP1;PENK
10	GO:0010717	BP	regulation of epithelial to mesenchymal transition	10/ 824	84/ 23771	0.119048	0.000645613	0.0321511	ENSOARG00020001164;ENSOARG00020007379;ENSOARG00020007987;ENSOARG00020008646;ENSOARG00020009785;ENSOARG00020015009;ENSOARG00020016801;ENSOARG00020017587;ENSOARG00020022924;ENSOARG00020024807	USF3;ALX1;PBLD;DAB2;ELL3;DACT3;EPHA4;SFRP2;NOG;SFRP1
8	GO:0043542	BP	endothelial cell migration	8/ 824	56/ 23771	0.142857	0.000656108	0.0325611	ENSOARG00020000796;ENSOARG00020001570;ENSOARG00020005989;ENSOARG00020010451;ENSOARG00020011213;ENSOARG00020014807;ENSOARG00020016227;ENSOARG00020017690	PIK3R3;ROBO1;CDH13;FGF2;FAP;NR4A1;;
21	GO:0048589	BP	developmental growth	21/ 824	274/ 23771	0.0766423	0.000678133	0.0333095	ENSOARG00020002727;ENSOARG00020004096;ENSOARG00020005559;ENSOARG00020007407;ENSOARG00020007862;ENSOARG00020009199;ENSOARG00020009683;ENSOARG00020010275;ENSOARG00020013083;ENSOARG00020013296;ENSOARG00020013676;ENSOARG00020015141;ENSOARG00020019533;ENSOARG00020019886;ENSOARG00020020841;ENSOARG00020023275;ENSOARG00020023947;ENSOARG00020024001;ENSOARG00020024199;ENSOARG00020024263;ENSOARG00020024449	;KIF26B;FGF10;JADE2;PRKCZ;KLF5;SEMA5B;BDNF;LY6E;COL3A1;SLIT3;RSPO2;APBA1;AR;MSX2;EDN1;CDKN1A;SEMA7A;STRA6;ARID5B;LHX1
36	GO:1901698	BP	response to nitrogen compound	36/ 824	574/ 23771	0.0627178	0.000694431	0.0338788	ENSOARG00020002594;ENSOARG00020002605;ENSOARG00020003599;ENSOARG00020005077;ENSOARG00020005604;ENSOARG00020006172;ENSOARG00020006254;ENSOARG00020007182;ENSOARG00020008507;ENSOARG00020009445;ENSOARG00020009688;ENSOARG00020009743;ENSOARG00020010727;ENSOARG00020012524;ENSOARG00020012623;ENSOARG00020013296;ENSOARG00020014481;ENSOARG00020014807;ENSOARG00020014809;ENSOARG00020015774;ENSOARG00020016801;…	IGFBP3;TIMELESS;NT5E;;AKAP6;ABCC9;IRAK3;PDE4B;CDH1;;GHRHR;;IFIH1;RFTN2;DDX11;COL3A1;TRPM2;NR4A1;GRIN2A;RAB15;EPHA4;COL4A6;;;AQP9;NR4A2;MYH11;EDN1;SLC26A6;GPD1;SESN3;ADRB2;SFRP1;PMAIP1;IGFBP5;STAT1
26	GO:0044057	BP	regulation of system process	26/ 824	365/ 23771	0.0712329	0.000697197	0.0338988	ENSOARG00020002182;ENSOARG00020002982;ENSOARG00020005077;ENSOARG00020005535;ENSOARG00020005559;ENSOARG00020005782;ENSOARG00020006172;ENSOARG00020007182;ENSOARG00020008975;ENSOARG00020009743;ENSOARG00020009832;ENSOARG00020009959;ENSOARG00020012505;ENSOARG00020015333;ENSOARG00020016571;ENSOARG00020019914;ENSOARG00020019917;ENSOARG00020020329;ENSOARG00020020934;ENSOARG00020022501;ENSOARG00020023002;…	DOCK4;GJA5;;EPAS1;FGF10;AGTR1;ABCC9;PDE4B;;;SLC8A1;ADORA2B;DLGAP1;CASQ1;MYRF;ANK2;THRB;HRH2;HBEGF;PRKG1;F2RL1;EDN1;ADRB2;OPRK1;IGFBP5;NPNT
101	GO:0051246	BP	regulation of protein metabolic process	101/ 824	2095/ 23771	0.04821	0.000704255	0.0341082	ENSOARG00020000229;ENSOARG00020000796;ENSOARG00020000891;ENSOARG00020000946;ENSOARG00020001008;ENSOARG00020001392;ENSOARG00020001570;ENSOARG00020001750;ENSOARG00020002051;ENSOARG00020002561;ENSOARG00020002594;ENSOARG00020002689;ENSOARG00020002694;ENSOARG00020002727;ENSOARG00020003046;ENSOARG00020003108;ENSOARG00020003755;ENSOARG00020004359;ENSOARG00020004848;ENSOARG00020005077;ENSOARG00020005535;…	PNPT1;PIK3R3;eIF2aK2;PTX3;TNFSF10;INHBE;ROBO1;NPFFR2;;SERPINI1;IGFBP3;MAGI2;IL23A;;SHFL;ABCG1;GRIN2C;THBS4;TMEM119;;EPAS1;FGF10;FGF7;EGLN3;AGTR1;PCOLCE2;PARP10;IRAK3;HMGA2;GPNMB;FRY;IGF2;PRKCZ;;PBLD;DACT1;ASB9;DAB2;;RTN1;PARP9;TET1;;;GHRHR;BDNF;PACSIN3;FGF2;CLSPN;PRKAR2B;IL15;;FGFR4;MTHFR;UHRF1;;MOV10;ISG15;NR4A1;GRIN2A;KIT;ANGPT1;ATP2A3;FXYD1;NCKAP1L;DUSP19;ITGA5;EPHA4;WARS1;SFRP2;SIRT3;CRYAB;SP…
42	GO:0022402	BP	cell cycle process	42/ 824	702/ 23771	0.0598291	0.000706242	0.0341082	ENSOARG00020000222;ENSOARG00020000265;ENSOARG00020002605;ENSOARG00020003339;ENSOARG00020004936;ENSOARG00020005083;ENSOARG00020005559;ENSOARG00020005638;ENSOARG00020006444;ENSOARG00020006702;ENSOARG00020006861;ENSOARG00020007703;ENSOARG00020008461;ENSOARG00020008931;ENSOARG00020008965;ENSOARG00020009057;ENSOARG00020009573;ENSOARG00020010026;ENSOARG00020010582;ENSOARG00020010932;ENSOARG00020011429;…	NCAPH;;TIMELESS;;MSH2;CDK2;FGF10;CENPK;RFC3;HMGA2;TEX15;;AUNIP;GINS3;KLF11;GINS1;KNTC1;GMNN;;CLSPN;TICRR;PCNA;FOXM1;E2F1;MCM6;DDX11;;CDCA5;TEX14;PKHD1;MYBL2;;RHOB;KIF22;MCM3;DTL;POLE;EDN1;PSMC3IP;CDKN1A;FBXO5;GATA6
6	GO:0050919	BP	negative chemotaxis	6/ 824	32/ 23771	0.1875	0.000713487	0.0343428	ENSOARG00020000651;ENSOARG00020000951;ENSOARG00020000981;ENSOARG00020001570;ENSOARG00020013676;ENSOARG00020024001	SEMA3D;PLXNA4;SEMA3E;ROBO1;SLIT3;SEMA7A
7	GO:0070169	BP	positive regulation of biomineral tissue development	7/ 824	44/ 23771	0.159091	0.000733578	0.0350257	ENSOARG00020002708;ENSOARG00020004848;ENSOARG00020009832;ENSOARG00020014334;ENSOARG00020023772;ENSOARG00020024825;ENSOARG00020024869	FBN2;TMEM119;SLC8A1;ISG15;ADRB2;BMP6;FBXO5
7	GO:0045778	BP	positive regulation of ossification	7/ 824	44/ 23771	0.159091	0.000733578	0.0350257	ENSOARG00020002708;ENSOARG00020004848;ENSOARG00020009832;ENSOARG00020014334;ENSOARG00020018704;ENSOARG00020023772;ENSOARG00020024825	FBN2;TMEM119;SLC8A1;ISG15;SCUBE2;ADRB2;BMP6
21	GO:0006954	BP	inflammatory response	21/ 824	276/ 23771	0.076087	0.000734976	0.0350257	ENSOARG00020001251;ENSOARG00020002694;ENSOARG00020002903;ENSOARG00020002968;ENSOARG00020003289;ENSOARG00020005782;ENSOARG00020006387;ENSOARG00020008417;ENSOARG00020011581;ENSOARG00020013897;ENSOARG00020015287;ENSOARG00020016671;ENSOARG00020017573;ENSOARG00020020358;ENSOARG00020021509;ENSOARG00020021566;ENSOARG00020023002;ENSOARG00020023963;ENSOARG00020024825;ENSOARG00020026068;ENSOARG00020026082	EPHB6;IL23A;CXCL6;;;AGTR1;;SELP;TNFRSF4;HYAL1;KIT;CYSLTR1;CCL2;CYBB;ELF3;;F2RL1;PYCARD;BMP6;;
31	GO:0010942	BP	positive regulation of cell death	31/ 824	468/ 23771	0.0662393	0.000741202	0.0351752	ENSOARG00020000709;ENSOARG00020001008;ENSOARG00020001751;ENSOARG00020002594;ENSOARG00020003806;ENSOARG00020004157;ENSOARG00020005077;ENSOARG00020006702;ENSOARG00020007960;ENSOARG00020008771;ENSOARG00020008965;ENSOARG00020010083;ENSOARG00020011213;ENSOARG00020011997;ENSOARG00020014807;ENSOARG00020014809;ENSOARG00020016055;ENSOARG00020017100;ENSOARG00020017573;ENSOARG00020017587;ENSOARG00020018495;…	GSDME;TNFSF10;SCIN;IGFBP3;TP53INP1;GADD45G;;HMGA2;;IFIT2;KLF11;PTGIS;FAP;E2F1;NR4A1;GRIN2A;TFAP2B;FRZB;CCL2;SFRP2;RHOB;G0S2;MSX2;PHLDA2;F2RL1;CDKN1A;PYCARD;SFRP1;PMAIP1;;TFAP4
132	GO:0006355	BP	regulation of transcription, DNA-templated	132/ 824	2882/ 23771	0.0458015	0.000743	0.0351752	ENSOARG00020000082;ENSOARG00020000199;ENSOARG00020000257;ENSOARG00020000275;ENSOARG00020000768;ENSOARG00020000891;ENSOARG00020000965;ENSOARG00020001164;ENSOARG00020001727;ENSOARG00020001977;ENSOARG00020002605;ENSOARG00020002694;ENSOARG00020002732;ENSOARG00020002780;ENSOARG00020003385;ENSOARG00020003786;ENSOARG00020003806;ENSOARG00020003849;ENSOARG00020003870;ENSOARG00020004462;ENSOARG00020004786;…	HIVEP3;EFEMP1;HOXD3;HOXD4;;eIF2aK2;NR4A3;USF3;PHC3;ZC3H6;TIMELESS;IL23A;POU2F1;RIPK4;ESRRB;;TP53INP1;;ZNF404;ID1;FOXS1;;EPCAM;HCK;;;CDK2;PLSCR1;EPAS1;FGF10;PRDM16;;FGF7;CDH13;PARP10;IRAK3;;HMGA2;PURG;ALX1;IGF2;ZNF772;;DACT1;CDH1;DAB2;IRX5;FLI1;KLF11;KLF5;PARP9;;;;;;IRF9;IRF8;ELL3;GMNN;PTGIS;FGF2;ZNF624;SLC39A8;;PCNA;FOXM1;E2F1;ZNF461;ZNF382;H2AFY2;ZFP82;ZFP14;DDX11;;UHRF1;EHF;PTPRN;;BATF2;HES4;IR…
9	GO:0005581	CC	collagen trimer	9/ 824	71/ 23771	0.126761	0.000752627	0.0352041	ENSOARG00020001143;ENSOARG00020002041;ENSOARG00020002671;ENSOARG00020006072;ENSOARG00020010010;ENSOARG00020013296;ENSOARG00020017079;ENSOARG00020018448;ENSOARG00020023939	COL5A3;COL24A1;COL11A1;PCOLCE2;COL12A1;COL3A1;COL4A5;COL4A6;
9	GO:0002718	BP	regulation of cytokine production involved in immune response	9/ 824	71/ 23771	0.126761	0.000752627	0.0355141	ENSOARG00020006254;ENSOARG00020006589;ENSOARG00020006787;ENSOARG00020007862;ENSOARG00020009445;ENSOARG00020015287;ENSOARG00020015343;ENSOARG00020023002;ENSOARG00020024001	IRAK3;;;PRKCZ;;KIT;ANGPT1;F2RL1;SEMA7A
58	GO:0009968	BP	negative regulation of signal transduction	58/ 824	1065/ 23771	0.0544601	0.00076511	0.0357352	ENSOARG00020001312;ENSOARG00020001570;ENSOARG00020001855;ENSOARG00020002689;ENSOARG00020002708;ENSOARG00020003248;ENSOARG00020004893;ENSOARG00020005077;ENSOARG00020005281;ENSOARG00020005386;ENSOARG00020005559;ENSOARG00020005635;ENSOARG00020006254;ENSOARG00020007182;ENSOARG00020007287;ENSOARG00020007862;ENSOARG00020007930;ENSOARG00020007987;ENSOARG00020008146;ENSOARG00020008646;ENSOARG00020009785;…	ASPN;ROBO1;BMT2;MAGI2;FBN2;DHX58;LRP2;;;CILP;FGF10;PRDM16;IRAK3;PDE4B;ARHGAP25;PRKCZ;SCAI;PBLD;DACT1;DAB2;ELL3;FOXM1;RNF157;SLIT3;PTPRU;ISG15;DACT3;CHRDL1;;PKHD1;EPHA4;FRZB;SFRP2;;SPRY3;HTRA3;HELLS;CREBRF;AR;GPC3;IFI6;PIK3IP1;IFI35;PLCL2;NR4A2;NOG;F2RL1;SESN3;ADRB2;PYCARD;KANK1;;TCIM;SFRP1;NLRC5;HHIP;IGFBP5;STAT1
3	GO:0071603	BP	endothelial cell-cell adhesion	3/ 824	6/ 23771	0.5	0.000767368	0.0357352	ENSOARG00020004359;ENSOARG00020016227;ENSOARG00020017690	THBS4;;
3	GO:0046877	BP	regulation of saliva secretion	3/ 824	6/ 23771	0.5	0.000767368	0.0357352	ENSOARG00020005559;ENSOARG00020009743;ENSOARG00020025297	FGF10;;OPRK1
151	GO:0010556	BP	regulation of macromolecule biosynthetic process	151/ 824	3366/ 23771	0.0448604	0.000769727	0.0357352	ENSOARG00020000082;ENSOARG00020000199;ENSOARG00020000229;ENSOARG00020000257;ENSOARG00020000275;ENSOARG00020000418;ENSOARG00020000768;ENSOARG00020000891;ENSOARG00020000965;ENSOARG00020001164;ENSOARG00020001727;ENSOARG00020001977;ENSOARG00020002605;ENSOARG00020002694;ENSOARG00020002732;ENSOARG00020002780;ENSOARG00020003046;ENSOARG00020003385;ENSOARG00020003786;ENSOARG00020003806;ENSOARG00020003849;…	HIVEP3;EFEMP1;PNPT1;HOXD3;HOXD4;RFC4;;eIF2aK2;NR4A3;USF3;PHC3;ZC3H6;TIMELESS;IL23A;POU2F1;RIPK4;SHFL;ESRRB;;TP53INP1;;ZNF404;ID1;FOXS1;;EPCAM;HCK;;;CDK2;PLSCR1;EPAS1;FGF10;PRDM16;;FGF7;CDH13;PARP10;IRAK3;RFC3;;HMGA2;PURG;ALX1;IGF2;ZNF772;;DACT1;CDH1;DAB2;IRX5;;FLI1;GINS3;KLF11;GINS1;KLF5;PARP9;;;;GINS2;;;IRF9;IRF8;ELL3;GMNN;PTGIS;FGF2;PPP1R3C;TICRR;ZNF624;SLC39A8;IL15;;PCNA;FOXM1;E2F1;ZNF461;ZNF3…
60	GO:0010648	BP	negative regulation of cell communication	60/ 824	1120/ 23771	0.0535714	0.00078851	0.0364498	ENSOARG00020001312;ENSOARG00020001570;ENSOARG00020001855;ENSOARG00020002489;ENSOARG00020002689;ENSOARG00020002708;ENSOARG00020003248;ENSOARG00020004893;ENSOARG00020005077;ENSOARG00020005281;ENSOARG00020005386;ENSOARG00020005559;ENSOARG00020005635;ENSOARG00020006254;ENSOARG00020007182;ENSOARG00020007287;ENSOARG00020007862;ENSOARG00020007930;ENSOARG00020007987;ENSOARG00020008146;ENSOARG00020008646;…	ASPN;ROBO1;BMT2;STXBP5L;MAGI2;FBN2;DHX58;LRP2;;;CILP;FGF10;PRDM16;IRAK3;PDE4B;ARHGAP25;PRKCZ;SCAI;PBLD;DACT1;DAB2;ELL3;FOXM1;RNF157;SLIT3;PTPRU;ISG15;DACT3;KLF7;CHRDL1;;PKHD1;EPHA4;FRZB;SFRP2;;SPRY3;HTRA3;HELLS;CREBRF;AR;GPC3;IFI6;PIK3IP1;IFI35;PLCL2;NR4A2;NOG;F2RL1;SESN3;ADRB2;PYCARD;KANK1;;TCIM;SFRP1;NLRC5;HHIP;IGFBP5;STAT1
5	GO:0043372	BP	positive regulation of CD4-positive, alpha-beta T cell differentiation	5/ 824	22/ 23771	0.227273	0.000796436	0.0364498	ENSOARG00020002051;ENSOARG00020002694;ENSOARG00020007862;ENSOARG00020016080;ENSOARG00020021881	;IL23A;PRKCZ;NCKAP1L;MYB
21	GO:0001558	BP	regulation of cell growth	21/ 824	278/ 23771	0.0755396	0.00079724	0.0364498	ENSOARG00020000651;ENSOARG00020000951;ENSOARG00020000981;ENSOARG00020002594;ENSOARG00020005077;ENSOARG00020010275;ENSOARG00020013676;ENSOARG00020013897;ENSOARG00020015009;ENSOARG00020016227;ENSOARG00020017100;ENSOARG00020017587;ENSOARG00020017690;ENSOARG00020017879;ENSOARG00020018447;ENSOARG00020022760;ENSOARG00020023275;ENSOARG00020023947;ENSOARG00020024001;ENSOARG00020024807;ENSOARG00020025439	SEMA3D;PLXNA4;SEMA3E;IGFBP3;;BDNF;SLIT3;HYAL1;DACT3;;FRZB;SFRP2;;CRYAB;TMC8;NGF;EDN1;CDKN1A;SEMA7A;SFRP1;IGFBP5
4	GO:0032530	BP	regulation of microvillus organization	4/ 824	13/ 23771	0.307692	0.000797782	0.0364498	ENSOARG00020007377;ENSOARG00020009199;ENSOARG00020020068;ENSOARG00020024029	VIL1;KLF5;RAP1GAP;ATP8B1
4	GO:0035563	BP	positive regulation of chromatin binding	4/ 824	13/ 23771	0.307692	0.000797782	0.0364498	ENSOARG00020009317;ENSOARG00020009450;ENSOARG00020010026;ENSOARG00020012623	PARP9;;GMNN;DDX11
40	GO:0010562	BP	positive regulation of phosphorus metabolic process	40/ 824	668/ 23771	0.0598802	0.000804858	0.0365411	ENSOARG00020000796;ENSOARG00020001392;ENSOARG00020001570;ENSOARG00020002689;ENSOARG00020002694;ENSOARG00020004359;ENSOARG00020004848;ENSOARG00020005559;ENSOARG00020005708;ENSOARG00020006702;ENSOARG00020006751;ENSOARG00020007754;ENSOARG00020007960;ENSOARG00020008646;ENSOARG00020009317;ENSOARG00020009959;ENSOARG00020010275;ENSOARG00020010451;ENSOARG00020010932;ENSOARG00020011892;ENSOARG00020012095;…	PIK3R3;INHBE;ROBO1;MAGI2;IL23A;THBS4;TMEM119;FGF10;FGF7;HMGA2;GPNMB;IGF2;;DAB2;PARP9;ADORA2B;BDNF;FGF2;CLSPN;IL15;FGFR4;KIT;ANGPT1;NCKAP1L;ITGA5;EPHA4;SFRP2;FGFR2;AR;HBEGF;NGF;EDN1;GPD1;ADRB2;CDKN1A;SEMA7A;TCIM;BMP6;NPNT;MAP2K6
40	GO:0045937	BP	positive regulation of phosphate metabolic process	40/ 824	668/ 23771	0.0598802	0.000804858	0.0365411	ENSOARG00020000796;ENSOARG00020001392;ENSOARG00020001570;ENSOARG00020002689;ENSOARG00020002694;ENSOARG00020004359;ENSOARG00020004848;ENSOARG00020005559;ENSOARG00020005708;ENSOARG00020006702;ENSOARG00020006751;ENSOARG00020007754;ENSOARG00020007960;ENSOARG00020008646;ENSOARG00020009317;ENSOARG00020009959;ENSOARG00020010275;ENSOARG00020010451;ENSOARG00020010932;ENSOARG00020011892;ENSOARG00020012095;…	PIK3R3;INHBE;ROBO1;MAGI2;IL23A;THBS4;TMEM119;FGF10;FGF7;HMGA2;GPNMB;IGF2;;DAB2;PARP9;ADORA2B;BDNF;FGF2;CLSPN;IL15;FGFR4;KIT;ANGPT1;NCKAP1L;ITGA5;EPHA4;SFRP2;FGFR2;AR;HBEGF;NGF;EDN1;GPD1;ADRB2;CDKN1A;SEMA7A;TCIM;BMP6;NPNT;MAP2K6
5	GO:0030215	MF	semaphorin receptor binding	5/ 824	20/ 23771	0.25	0.000496649	0.0373117	ENSOARG00020000651;ENSOARG00020000981;ENSOARG00020009683;ENSOARG00020022080;ENSOARG00020024001	SEMA3D;SEMA3E;SEMA5B;SEMA5A;SEMA7A
79	GO:0005524	MF	ATP binding	79/ 824	1536/ 23771	0.0514323	0.000503306	0.0373117	ENSOARG00020000065;ENSOARG00020000157;ENSOARG00020000418;ENSOARG00020000891;ENSOARG00020001119;ENSOARG00020001251;ENSOARG00020001643;ENSOARG00020002682;ENSOARG00020002724;ENSOARG00020002780;ENSOARG00020003108;ENSOARG00020003178;ENSOARG00020003248;ENSOARG00020003706;ENSOARG00020003818;ENSOARG00020004096;ENSOARG00020004936;ENSOARG00020005048;ENSOARG00020005083;ENSOARG00020005555;ENSOARG00020006172;…	DTYMK;MYLK;RFC4;eIF2aK2;;EPHB6;DCK;ABCA1;GUCY2C;RIPK4;ABCG1;TNFRSF6B;DHX58;CDKL2;;KIF26B;MSH2;HCK;CDK2;TSSK1B;ABCC9;IRAK3;MYO7A;ATP2C2;PRKCZ;ORC1;;ACTA2;PRKG2;;IFIH1;TRPM6;FGFR4;CDKL5;UBE2L6;MCM6;;DDX11;HSPA1L;DGKK;MOV10;LIG1;KIT;ATP2A3;SMARCA1;TEX14;EPHA4;MATK;DNAH12;WARS1;;OAS2;MCM2;TK1;UBA7;HELLS;FGFR2;KIF12;KIF22;;ACTA1;MCM3;;;RFC2;MCM5;;PRKG1;MYH11;ABCG2;NRK;ATP8B1;ABCA12;MCM4;KIF5C;TAP2;TAP…
24	GO:0051098	BP	regulation of binding	24/ 824	337/ 23771	0.0712166	0.000834329	0.0377599	ENSOARG00020001251;ENSOARG00020006702;ENSOARG00020008146;ENSOARG00020008646;ENSOARG00020008771;ENSOARG00020009317;ENSOARG00020009450;ENSOARG00020010026;ENSOARG00020010275;ENSOARG00020011997;ENSOARG00020012623;ENSOARG00020013102;ENSOARG00020015343;ENSOARG00020015478;ENSOARG00020016390;ENSOARG00020016801;ENSOARG00020018447;ENSOARG00020020841;ENSOARG00020021427;ENSOARG00020021690;ENSOARG00020022924;…	EPHB6;HMGA2;DACT1;DAB2;IFIT2;PARP9;;GMNN;BDNF;E2F1;DDX11;;ANGPT1;ATP2A3;TEX14;EPHA4;TMC8;MSX2;PHLDA2;PLCL2;NOG;ADRB2;CDKN1A;TFAP4
7	GO:0043331	BP	response to dsRNA	7/ 824	45/ 23771	0.155556	0.000843068	0.037917	ENSOARG00020006254;ENSOARG00020009445;ENSOARG00020010727;ENSOARG00020012524;ENSOARG00020020006;ENSOARG00020020061;ENSOARG00020025166	IRAK3;;IFIH1;RFTN2;;;PMAIP1
7	GO:0110151	BP	positive regulation of biomineralization	7/ 824	45/ 23771	0.155556	0.000843068	0.037917	ENSOARG00020002708;ENSOARG00020004848;ENSOARG00020009832;ENSOARG00020014334;ENSOARG00020023772;ENSOARG00020024825;ENSOARG00020024869	FBN2;TMEM119;SLC8A1;ISG15;ADRB2;BMP6;FBXO5
45	GO:0051241	BP	negative regulation of multicellular organismal process	45/ 824	771/ 23771	0.0583658	0.000856372	0.0383954	ENSOARG00020000199;ENSOARG00020000651;ENSOARG00020000981;ENSOARG00020001164;ENSOARG00020001312;ENSOARG00020001570;ENSOARG00020002182;ENSOARG00020002694;ENSOARG00020003248;ENSOARG00020004359;ENSOARG00020004440;ENSOARG00020004848;ENSOARG00020006254;ENSOARG00020006751;ENSOARG00020007182;ENSOARG00020007987;ENSOARG00020009959;ENSOARG00020010451;ENSOARG00020011892;ENSOARG00020013102;ENSOARG00020014761;…	EFEMP1;SEMA3D;SEMA3E;USF3;ASPN;ROBO1;DOCK4;IL23A;DHX58;THBS4;BRINP1;TMEM119;IRAK3;GPNMB;PDE4B;PBLD;ADORA2B;FGF2;IL15;;TNFSF4;DACT3;RSPO2;ANGPT1;KLF7;NCKAP1L;ZFPM2;EPHA4;FRZB;SFRP2;TNFRSF11B;NPR3;MSX2;PLCL2;PRKG1;NOG;F2RL1;ADRB2;PYCARD;SEMA7A;SFRP1;IGFBP5;STAT1;GATA6;MAP2K6
19	GO:0016324	CC	apical plasma membrane	19/ 824	237/ 23771	0.0801688	0.000866152	0.0387666	ENSOARG00020001524;ENSOARG00020004893;ENSOARG00020005022;ENSOARG00020006134;ENSOARG00020007565;ENSOARG00020007862;ENSOARG00020009743;ENSOARG00020011573;ENSOARG00020011858;ENSOARG00020012754;ENSOARG00020015163;ENSOARG00020015745;ENSOARG00020016458;ENSOARG00020018806;ENSOARG00020019399;ENSOARG00020023288;ENSOARG00020023772;ENSOARG00020023858;ENSOARG00020024029	SLC2A2;LRP2;EPCAM;SLC3A1;MYO7A;PRKCZ;;TRPM6;SLC39A8;SLC34A1;SLC7A8;FXYD1;PKHD1;ANO1;FAT1;SLC26A6;ADRB2;ABCG2;ATP8B1
341	GO:0043231	CC	intracellular membrane-bounded organelle	341/ 824	8524/ 23771	0.0400047	0.000870228	0.0387666	ENSOARG00020000082;ENSOARG00020000222;ENSOARG00020000229;ENSOARG00020000257;ENSOARG00020000265;ENSOARG00020000275;ENSOARG00020000643;ENSOARG00020000799;ENSOARG00020000965;ENSOARG00020001120;ENSOARG00020001159;ENSOARG00020001277;ENSOARG00020001613;ENSOARG00020001643;ENSOARG00020001727;ENSOARG00020001812;ENSOARG00020001848;ENSOARG00020001977;ENSOARG00020002079;ENSOARG00020002182;ENSOARG00020002197;…	HIVEP3;NCAPH;PNPT1;HOXD3;;HOXD4;GTPBP8;SVEP1;NR4A3;TENT5C;ASF1B;;FAM214B;DCK;PHC3;FNBP1;GPR85;ZC3H6;LGR5;DOCK4;CPED1;FNDC4;STXBP5L;IGFBP3;TIMELESS;;MX2;ABCA1;BCHE;MAGI2;MX1;POU2F1;;ITGB8;MAP3K7CL;SHFL;ABCG1;CPQ;TNFRSF6B;TNFSF13B;ESRRB;MARCH3;CDKL2;ZDHHC14;TP53INP1;;POLD3;ZNF580;KPNA5;GADD45G;UBN2;THBS4;BRINP1;SERINC5;ID1;CCDC92;;NXT1;FOXS1;;TMEM119;LRP2;MSH2;HCK;;;CDK2;KRT17;;PLSCR1;EPAS1;TSSK1B;…
26	GO:0001819	BP	positive regulation of cytokine production	26/ 824	376/ 23771	0.0691489	0.000884713	0.0395428	ENSOARG00020000891;ENSOARG00020002694;ENSOARG00020003248;ENSOARG00020004038;ENSOARG00020006254;ENSOARG00020006589;ENSOARG00020006787;ENSOARG00020007182;ENSOARG00020007862;ENSOARG00020009445;ENSOARG00020009703;ENSOARG00020009959;ENSOARG00020010727;ENSOARG00020011892;ENSOARG00020014334;ENSOARG00020014727;ENSOARG00020014761;ENSOARG00020015287;ENSOARG00020017574;ENSOARG00020020006;ENSOARG00020020061;…	eIF2aK2;IL23A;DHX58;ZNF580;IRAK3;;;PDE4B;PRKCZ;;IRF8;ADORA2B;IFIH1;IL15;ISG15;IRF7;TNFSF4;KIT;OAS2;;;F2RL1;PYCARD;SEMA7A;STAT1;GATA6
31	GO:0000785	CC	chromatin	31/ 824	480/ 23771	0.0645833	0.000918477	0.0399644	ENSOARG00020000265;ENSOARG00020001159;ENSOARG00020001277;ENSOARG00020002605;ENSOARG00020004693;ENSOARG00020006331;ENSOARG00020006702;ENSOARG00020007160;ENSOARG00020009112;ENSOARG00020009328;ENSOARG00020009565;ENSOARG00020010582;ENSOARG00020011991;ENSOARG00020011997;ENSOARG00020012361;ENSOARG00020012623;ENSOARG00020012782;ENSOARG00020012813;ENSOARG00020014361;ENSOARG00020015283;ENSOARG00020015714;…	;ASF1B;;TIMELESS;;H1-4;HMGA2;H1-2;H1-3;;RAD51AP1;;PCNA;E2F1;H2AFY2;DDX11;;UHRF1;CHAF1A;CHAF1B;CDCA5;SMARCA1;MCM2;HELLS;HMGA1;KIF22;AR;HOXB9;NAP1L5;NFIA;STAT1
132	GO:1903506	BP	regulation of nucleic acid-templated transcription	132/ 824	2886/ 23771	0.045738	0.000901513	0.040169	ENSOARG00020000082;ENSOARG00020000199;ENSOARG00020000257;ENSOARG00020000275;ENSOARG00020000768;ENSOARG00020000891;ENSOARG00020000965;ENSOARG00020001164;ENSOARG00020001727;ENSOARG00020001977;ENSOARG00020002605;ENSOARG00020002694;ENSOARG00020002732;ENSOARG00020002780;ENSOARG00020003385;ENSOARG00020003786;ENSOARG00020003806;ENSOARG00020003849;ENSOARG00020003870;ENSOARG00020004462;ENSOARG00020004786;…	HIVEP3;EFEMP1;HOXD3;HOXD4;;eIF2aK2;NR4A3;USF3;PHC3;ZC3H6;TIMELESS;IL23A;POU2F1;RIPK4;ESRRB;;TP53INP1;;ZNF404;ID1;FOXS1;;EPCAM;HCK;;;CDK2;PLSCR1;EPAS1;FGF10;PRDM16;;FGF7;CDH13;PARP10;IRAK3;;HMGA2;PURG;ALX1;IGF2;ZNF772;;DACT1;CDH1;DAB2;IRX5;FLI1;KLF11;KLF5;PARP9;;;;;;IRF9;IRF8;ELL3;GMNN;PTGIS;FGF2;ZNF624;SLC39A8;;PCNA;FOXM1;E2F1;ZNF461;ZNF382;H2AFY2;ZFP82;ZFP14;DDX11;;UHRF1;EHF;PTPRN;;BATF2;HES4;IR…
26	GO:0006325	BP	chromatin organization	26/ 824	377/ 23771	0.0689655	0.000908023	0.040321	ENSOARG00020000265;ENSOARG00020001159;ENSOARG00020001277;ENSOARG00020002586;ENSOARG00020004693;ENSOARG00020006331;ENSOARG00020006345;ENSOARG00020006358;ENSOARG00020006370;ENSOARG00020006656;ENSOARG00020006702;ENSOARG00020006877;ENSOARG00020007160;ENSOARG00020009112;ENSOARG00020009247;ENSOARG00020009328;ENSOARG00020012358;ENSOARG00020012361;ENSOARG00020012782;ENSOARG00020014361;ENSOARG00020015283;…	;ASF1B;;HDAC9;;H1-4;H2AC6;H2BC4;HIST1H1T;H2BC18;HMGA2;HIST2H2BE;H1-2;H1-3;;;MTHFR;H2AFY2;;CHAF1A;CHAF1B;SMARCA1;MCM2;HELLS;MYB;NAP1L5
56	GO:0045944	BP	positive regulation of transcription by RNA polymerase II	56/ 824	1033/ 23771	0.054211	0.000910528	0.040321	ENSOARG00020000275;ENSOARG00020000965;ENSOARG00020001164;ENSOARG00020002694;ENSOARG00020002732;ENSOARG00020005022;ENSOARG00020005334;ENSOARG00020005535;ENSOARG00020005559;ENSOARG00020005989;ENSOARG00020006702;ENSOARG00020007379;ENSOARG00020007754;ENSOARG00020008646;ENSOARG00020008905;ENSOARG00020009199;ENSOARG00020009445;ENSOARG00020009609;ENSOARG00020009703;ENSOARG00020009785;ENSOARG00020010451;…	HOXD4;NR4A3;USF3;IL23A;POU2F1;EPCAM;PLSCR1;EPAS1;FGF10;CDH13;HMGA2;ALX1;IGF2;DAB2;FLI1;KLF5;;IRF9;IRF8;ELL3;FGF2;FOXM1;E2F1;EHF;PTPRN;IRF7;NR4A1;KLF7;TFAP2B;ZFPM2;MYBL2;SFRP2;FOS;CREBRF;AR;THRB;ETV4;ELF3;MYB;NR4A2;HOXB9;NOG;F2RL1;PITX2;EDN1;;NFIA;ADRB2;BMP6;NLRC5;STAT1;NPNT;GATA6;E2F8;MYBL1;TFAP4
155	GO:0031326	BP	regulation of cellular biosynthetic process	155/ 824	3484/ 23771	0.0444891	0.000916378	0.0404555	ENSOARG00020000082;ENSOARG00020000199;ENSOARG00020000229;ENSOARG00020000257;ENSOARG00020000275;ENSOARG00020000418;ENSOARG00020000768;ENSOARG00020000891;ENSOARG00020000946;ENSOARG00020000965;ENSOARG00020001164;ENSOARG00020001727;ENSOARG00020001977;ENSOARG00020002605;ENSOARG00020002694;ENSOARG00020002732;ENSOARG00020002780;ENSOARG00020003046;ENSOARG00020003385;ENSOARG00020003786;ENSOARG00020003806;…	HIVEP3;EFEMP1;PNPT1;HOXD3;HOXD4;RFC4;;eIF2aK2;PTX3;NR4A3;USF3;PHC3;ZC3H6;TIMELESS;IL23A;POU2F1;RIPK4;SHFL;ESRRB;;TP53INP1;;ZNF404;ID1;FOXS1;;EPCAM;HCK;;;CDK2;PLSCR1;EPAS1;FGF10;PRDM16;;FGF7;CDH13;PARP10;IRAK3;RFC3;;HMGA2;PURG;ALX1;IGF2;ZNF772;;DACT1;CDH1;DAB2;IRX5;;FLI1;GINS3;KLF11;GINS1;KLF5;PARP9;;;;GINS2;;;IRF9;IRF8;ELL3;ADORA2B;GMNN;PTGIS;FGF2;PPP1R3C;TICRR;ZNF624;SLC39A8;IL15;;PCNA;FOXM1;E2F…
26	GO:0043410	BP	positive regulation of MAPK cascade	26/ 824	378/ 23771	0.0687831	0.000932467	0.0409707	ENSOARG00020000709;ENSOARG00020000891;ENSOARG00020001570;ENSOARG00020002594;ENSOARG00020003289;ENSOARG00020004157;ENSOARG00020005559;ENSOARG00020007754;ENSOARG00020007862;ENSOARG00020010451;ENSOARG00020012095;ENSOARG00020015287;ENSOARG00020015343;ENSOARG00020016801;ENSOARG00020017573;ENSOARG00020018761;ENSOARG00020019886;ENSOARG00020021566;ENSOARG00020021988;ENSOARG00020023002;ENSOARG00020023275;…	GSDME;eIF2aK2;ROBO1;IGFBP3;;GADD45G;FGF10;IGF2;PRKCZ;FGF2;FGFR4;KIT;ANGPT1;EPHA4;CCL2;FGFR2;AR;;RELL1;F2RL1;EDN1;ADRB2;PYCARD;SEMA7A;NPNT;MAP2K6
45	GO:1902533	BP	positive regulation of intracellular signal transduction	45/ 824	781/ 23771	0.0576184	0.000936588	0.0409707	ENSOARG00020000709;ENSOARG00020000891;ENSOARG00020001008;ENSOARG00020001570;ENSOARG00020002594;ENSOARG00020003248;ENSOARG00020003289;ENSOARG00020003849;ENSOARG00020004157;ENSOARG00020004893;ENSOARG00020005559;ENSOARG00020005989;ENSOARG00020007754;ENSOARG00020007862;ENSOARG00020007960;ENSOARG00020008417;ENSOARG00020009959;ENSOARG00020010451;ENSOARG00020012095;ENSOARG00020012766;ENSOARG00020013296;…	GSDME;eIF2aK2;TNFSF10;ROBO1;IGFBP3;DHX58;;;GADD45G;LRP2;FGF10;CDH13;IGF2;PRKCZ;;SELP;ADORA2B;FGF2;FGFR4;LURAP1L;COL3A1;KIT;ANGPT1;SLC15A3;NCKAP1L;EPHA4;CCL2;FGFR2;AR;;;HBEGF;IFI35;;RELL1;F2RL1;EDN1;ADRB2;PYCARD;SEMA7A;TCIM;PMAIP1;IGFBP5;NPNT;MAP2K6
49	GO:0000977	MF	RNA polymerase II transcription regulatory region sequence-specific DNA binding	49/ 824	855/ 23771	0.0573099	0.000568407	0.0414471	ENSOARG00020000257;ENSOARG00020000275;ENSOARG00020001164;ENSOARG00020002732;ENSOARG00020004786;ENSOARG00020005535;ENSOARG00020005685;ENSOARG00020006597;ENSOARG00020006702;ENSOARG00020006924;ENSOARG00020007379;ENSOARG00020008905;ENSOARG00020008965;ENSOARG00020009199;ENSOARG00020009557;ENSOARG00020009609;ENSOARG00020009703;ENSOARG00020011992;ENSOARG00020011997;ENSOARG00020012068;ENSOARG00020012361;…	HOXD3;HOXD4;USF3;POU2F1;FOXS1;EPAS1;;;HMGA2;PURG;ALX1;FLI1;KLF11;KLF5;;IRF9;IRF8;FOXM1;E2F1;ZNF382;H2AFY2;EHF;BATF2;HES4;IRF7;NR4A1;KLF7;TFAP2B;MYBL2;FOS;CREBRF;AR;ETV4;MSX2;MKX;ELF3;MYB;NR4A2;HOXB9;PITX2;;NFIA;IRX1;NLRC5;STAT1;GATA6;E2F8;MYBL1;TFAP4
54	GO:0010628	BP	positive regulation of gene expression	54/ 824	988/ 23771	0.0546559	0.000958053	0.0417827	ENSOARG00020000257;ENSOARG00020000548;ENSOARG00020000796;ENSOARG00020000891;ENSOARG00020001120;ENSOARG00020002694;ENSOARG00020002879;ENSOARG00020003248;ENSOARG00020003806;ENSOARG00020004038;ENSOARG00020004848;ENSOARG00020004936;ENSOARG00020005077;ENSOARG00020005334;ENSOARG00020005708;ENSOARG00020006254;ENSOARG00020006589;ENSOARG00020006702;ENSOARG00020006787;ENSOARG00020007182;ENSOARG00020007862;…	HOXD3;CNTN1;PIK3R3;eIF2aK2;TENT5C;IL23A;ITGB8;DHX58;TP53INP1;ZNF580;TMEM119;MSH2;;PLSCR1;FGF7;IRAK3;;HMGA2;;PDE4B;PRKCZ;ACTA2;TET1;;IRF8;ACTG2;ADORA2B;FGF2;IFIH1;IL15;E2F1;FGFR4;ISG15;IRF7;TNFSF4;KIT;ANGPT1;RBM20;WARS1;OAS2;AR;ANK2;ACTA1;;;NGF;IGF2BP1;NOG;F2RL1;PYCARD;SEMA7A;BMP6;STAT1;GATA6
7	GO:0051591	BP	response to cAMP	7/ 824	46/ 23771	0.152174	0.000965052	0.0419608	ENSOARG00020005604;ENSOARG00020009743;ENSOARG00020021823;ENSOARG00020023288;ENSOARG00020023447;ENSOARG00020025439;ENSOARG00020025634	AKAP6;;AQP9;SLC26A6;GPD1;IGFBP5;STAT1
6	GO:0016529	CC	sarcoplasmic reticulum	6/ 824	34/ 23771	0.176471	0.000998383	0.042454	ENSOARG00020004359;ENSOARG00020005604;ENSOARG00020014539;ENSOARG00020015333;ENSOARG00020015478;ENSOARG00020017975	THBS4;AKAP6;IRAG1;CASQ1;ATP2A3;JPH2
25	GO:0005261	MF	cation channel activity	25/ 824	349/ 23771	0.0716332	0.000597006	0.0428304	ENSOARG00020001172;ENSOARG00020003755;ENSOARG00020004398;ENSOARG00020004537;ENSOARG00020004737;ENSOARG00020004920;ENSOARG00020006172;ENSOARG00020007222;ENSOARG00020007511;ENSOARG00020009186;ENSOARG00020009443;ENSOARG00020009743;ENSOARG00020011573;ENSOARG00020011946;ENSOARG00020012341;ENSOARG00020014481;ENSOARG00020014809;ENSOARG00020015454;ENSOARG00020015798;ENSOARG00020017612;ENSOARG00020017959;…	KCNAB1;GRIN2C;RYR3;CALHM5;TRPC4;KCNK12;ABCC9;SCN2A;SCN3A;KCNA6;KCNH7;;TRPM6;KCNK5;GRIA4;TRPM2;GRIN2A;KCNC3;KCNMB1;GRIA1;ITPR3;ANO1;GRIA3;GPM6A;KCNJ16
28	GO:0051347	BP	positive regulation of transferase activity	28/ 824	418/ 23771	0.0669856	0.000995507	0.0430201	ENSOARG00020000418;ENSOARG00020001570;ENSOARG00020002694;ENSOARG00020006444;ENSOARG00020006702;ENSOARG00020007754;ENSOARG00020007960;ENSOARG00020008931;ENSOARG00020009057;ENSOARG00020009450;ENSOARG00020009486;ENSOARG00020010451;ENSOARG00020010932;ENSOARG00020011991;ENSOARG00020012095;ENSOARG00020015287;ENSOARG00020015343;ENSOARG00020016080;ENSOARG00020016801;ENSOARG00020018761;ENSOARG00020020256;…	RFC4;ROBO1;IL23A;RFC3;HMGA2;IGF2;;GINS3;GINS1;;GINS2;FGF2;CLSPN;PCNA;FGFR4;KIT;ANGPT1;NCKAP1L;EPHA4;FGFR2;RFC2;HBEGF;EDN1;ADRB2;CDKN1A;TCIM;GINS4;MAP2K6
20	GO:0019221	BP	cytokine-mediated signaling pathway	20/ 824	263/ 23771	0.0760456	0.000996341	0.0430201	ENSOARG00020002706;ENSOARG00020002903;ENSOARG00020003289;ENSOARG00020003374;ENSOARG00020006254;ENSOARG00020006387;ENSOARG00020009288;ENSOARG00020009368;ENSOARG00020011892;ENSOARG00020012040;ENSOARG00020014727;ENSOARG00020015287;ENSOARG00020017125;ENSOARG00020017201;ENSOARG00020017573;ENSOARG00020017574;ENSOARG00020021566;ENSOARG00020023963;ENSOARG00020024254;ENSOARG00020025634	MX1;CXCL6;;TNFSF13B;IRAK3;;KRT18;KRT8;IL15;CXCR4;IRF7;KIT;;;CCL2;OAS2;;PYCARD;SH2B2;STAT1
6	GO:0001657	BP	ureteric bud development	6/ 824	34/ 23771	0.176471	0.000998383	0.0430201	ENSOARG00020005022;ENSOARG00020005685;ENSOARG00020022924;ENSOARG00020024449;ENSOARG00020024807;ENSOARG00020025758	EPCAM;;NOG;LHX1;SFRP1;NPNT
5	GO:0004970	MF	ionotropic glutamate receptor activity	5/ 824	21/ 23771	0.238095	0.000633369	0.0441774	ENSOARG00020003755;ENSOARG00020012341;ENSOARG00020014809;ENSOARG00020017612;ENSOARG00020022286	GRIN2C;GRIA4;GRIN2A;GRIA1;GRIA3
7	GO:0005201	MF	extracellular matrix structural constituent	7/ 824	43/ 23771	0.162791	0.000635646	0.0441774	ENSOARG00020001143;ENSOARG00020002041;ENSOARG00020002671;ENSOARG00020002708;ENSOARG00020013296;ENSOARG00020017079;ENSOARG00020018448	COL5A3;COL24A1;COL11A1;FBN2;COL3A1;COL4A5;COL4A6
60	GO:0023057	BP	negative regulation of signaling	60/ 824	1125/ 23771	0.0533333	0.00105111	0.0451571	ENSOARG00020001312;ENSOARG00020001570;ENSOARG00020001855;ENSOARG00020002489;ENSOARG00020002689;ENSOARG00020002708;ENSOARG00020003248;ENSOARG00020004893;ENSOARG00020005077;ENSOARG00020005281;ENSOARG00020005386;ENSOARG00020005559;ENSOARG00020005635;ENSOARG00020006254;ENSOARG00020007182;ENSOARG00020007287;ENSOARG00020007862;ENSOARG00020007930;ENSOARG00020007987;ENSOARG00020008146;ENSOARG00020008646;…	ASPN;ROBO1;BMT2;STXBP5L;MAGI2;FBN2;DHX58;LRP2;;;CILP;FGF10;PRDM16;IRAK3;PDE4B;ARHGAP25;PRKCZ;SCAI;PBLD;DACT1;DAB2;ELL3;FOXM1;RNF157;SLIT3;PTPRU;ISG15;DACT3;KLF7;CHRDL1;;PKHD1;EPHA4;FRZB;SFRP2;;SPRY3;HTRA3;HELLS;CREBRF;AR;GPC3;IFI6;PIK3IP1;IFI35;PLCL2;NR4A2;NOG;F2RL1;SESN3;ADRB2;PYCARD;KANK1;;TCIM;SFRP1;NLRC5;HHIP;IGFBP5;STAT1
30	GO:1903047	BP	mitotic cell cycle process	30/ 824	459/ 23771	0.0653595	0.00106499	0.0456172	ENSOARG00020000222;ENSOARG00020000265;ENSOARG00020004936;ENSOARG00020005083;ENSOARG00020005559;ENSOARG00020005638;ENSOARG00020006702;ENSOARG00020007703;ENSOARG00020008931;ENSOARG00020008965;ENSOARG00020009057;ENSOARG00020009573;ENSOARG00020010582;ENSOARG00020010932;ENSOARG00020011429;ENSOARG00020011991;ENSOARG00020011992;ENSOARG00020011997;ENSOARG00020012369;ENSOARG00020012782;ENSOARG00020015714;…	NCAPH;;MSH2;CDK2;FGF10;CENPK;HMGA2;;GINS3;KLF11;GINS1;KNTC1;;CLSPN;TICRR;PCNA;FOXM1;E2F1;MCM6;;CDCA5;TEX14;PKHD1;MYBL2;RHOB;KIF22;MCM3;DTL;POLE;CDKN1A
37	GO:0042327	BP	positive regulation of phosphorylation	37/ 824	613/ 23771	0.0603589	0.00108217	0.0462154	ENSOARG00020000796;ENSOARG00020001392;ENSOARG00020001570;ENSOARG00020002694;ENSOARG00020004359;ENSOARG00020004848;ENSOARG00020005559;ENSOARG00020005708;ENSOARG00020006702;ENSOARG00020006751;ENSOARG00020007754;ENSOARG00020007960;ENSOARG00020008646;ENSOARG00020009317;ENSOARG00020010275;ENSOARG00020010451;ENSOARG00020010932;ENSOARG00020011892;ENSOARG00020012095;ENSOARG00020015287;ENSOARG00020015343;…	PIK3R3;INHBE;ROBO1;IL23A;THBS4;TMEM119;FGF10;FGF7;HMGA2;GPNMB;IGF2;;DAB2;PARP9;BDNF;FGF2;CLSPN;IL15;FGFR4;KIT;ANGPT1;NCKAP1L;ITGA5;EPHA4;SFRP2;FGFR2;AR;HBEGF;NGF;EDN1;GPD1;ADRB2;CDKN1A;SEMA7A;TCIM;BMP6;MAP2K6
4	GO:0045624	BP	positive regulation of T-helper cell differentiation	4/ 824	14/ 23771	0.285714	0.00108639	0.0462585	ENSOARG00020002051;ENSOARG00020002694;ENSOARG00020007862;ENSOARG00020021881	;IL23A;PRKCZ;MYB
7	GO:0001961	BP	positive regulation of cytokine-mediated signaling pathway	7/ 824	47/ 23771	0.148936	0.0011005	0.0467211	ENSOARG00020009317;ENSOARG00020012040;ENSOARG00020013373;ENSOARG00020014727;ENSOARG00020019431;ENSOARG00020023275;ENSOARG00020024831	PARP9;CXCR4;;IRF7;CREBRF;EDN1;NLRC5
10	GO:0044706	BP	multi-multicellular organism process	10/ 824	90/ 23771	0.111111	0.00111101	0.0470285	ENSOARG00020006545;ENSOARG00020006624;ENSOARG00020006667;ENSOARG00020006881;ENSOARG00020007263;ENSOARG00020013353;ENSOARG00020013393;ENSOARG00020022810;ENSOARG00020022827;ENSOARG00020025439	;;;;;;;;;IGFBP5
63	GO:0042981	BP	regulation of apoptotic process	63/ 824	1202/ 23771	0.0524126	0.00114165	0.0481838	ENSOARG00020000709;ENSOARG00020000891;ENSOARG00020001008;ENSOARG00020001751;ENSOARG00020002274;ENSOARG00020002594;ENSOARG00020002727;ENSOARG00020003806;ENSOARG00020004157;ENSOARG00020004893;ENSOARG00020004936;ENSOARG00020005048;ENSOARG00020005077;ENSOARG00020005559;ENSOARG00020005770;ENSOARG00020006702;ENSOARG00020007960;ENSOARG00020008646;ENSOARG00020008771;ENSOARG00020008812;ENSOARG00020008965;…	GSDME;eIF2aK2;TNFSF10;SCIN;PTPRZ1;IGFBP3;;TP53INP1;GADD45G;LRP2;MSH2;HCK;;FGF10;EGLN3;HMGA2;;DAB2;IFIT2;IFIT3;KLF11;KRT18;;ELL3;PTGIS;BDNF;FAP;E2F1;GRIA4;ANGPTL4;NR4A1;GRIN2A;ANGPT1;CHL1;TFAP2B;NCKAP1L;ITGA5;PKHD1;FRZB;CCL2;SFRP2;CRYAB;TMC8;RHOB;HELLS;AR;BCL2L15;G0S2;MSX2;IFI6;PHLDA2;;;NR4A2;NGF;NOG;PYCARD;TCIM;SFRP1;PMAIP1;GATA6;;TFAP4
142	GO:0051252	BP	regulation of RNA metabolic process	142/ 824	3162/ 23771	0.0449083	0.00117903	0.0483382	ENSOARG00020000082;ENSOARG00020000199;ENSOARG00020000229;ENSOARG00020000257;ENSOARG00020000275;ENSOARG00020000768;ENSOARG00020000891;ENSOARG00020000965;ENSOARG00020001120;ENSOARG00020001164;ENSOARG00020001727;ENSOARG00020001977;ENSOARG00020002605;ENSOARG00020002694;ENSOARG00020002732;ENSOARG00020002780;ENSOARG00020003385;ENSOARG00020003786;ENSOARG00020003806;ENSOARG00020003849;ENSOARG00020003870;…	HIVEP3;EFEMP1;PNPT1;HOXD3;HOXD4;;eIF2aK2;NR4A3;TENT5C;USF3;PHC3;ZC3H6;TIMELESS;IL23A;POU2F1;RIPK4;ESRRB;;TP53INP1;;ZNF404;ID1;FOXS1;;EPCAM;HCK;;;CDK2;PLSCR1;EPAS1;FGF10;PRDM16;;FGF7;CDH13;PARP10;IRAK3;;HMGA2;PURG;ALX1;IGF2;ZNF772;;DACT1;CDH1;DAB2;IRX5;FLI1;GINS3;KLF11;GINS1;KLF5;PARP9;;;;GINS2;;;IRF9;IRF8;ELL3;GMNN;PTGIS;FGF2;ZNF624;SLC39A8;;PCNA;FOXM1;E2F1;ZNF461;ZNF382;H2AFY2;ZFP82;ZFP14;DDX11;…
13	GO:0030308	BP	negative regulation of cell growth	13/ 824	140/ 23771	0.0928571	0.0011917	0.0483382	ENSOARG00020000651;ENSOARG00020000981;ENSOARG00020013676;ENSOARG00020013897;ENSOARG00020015009;ENSOARG00020016227;ENSOARG00020017100;ENSOARG00020017587;ENSOARG00020017690;ENSOARG00020017879;ENSOARG00020023947;ENSOARG00020024001;ENSOARG00020024807	SEMA3D;SEMA3E;SLIT3;HYAL1;DACT3;;FRZB;SFRP2;;CRYAB;CDKN1A;SEMA7A;SFRP1
2	GO:0110111	BP	negative regulation of animal organ morphogenesis	2/ 824	2/ 23771	1	0.00120019	0.0483382	ENSOARG00020015141;ENSOARG00020017854	RSPO2;TNFRSF11B
2	GO:0072272	BP	proximal/distal pattern formation involved in metanephric nephron development	2/ 824	2/ 23771	1	0.00120019	0.0483382	ENSOARG00020023933;ENSOARG00020023975	IRX1;IRX2
2	GO:0045004	BP	DNA replication proofreading	2/ 824	2/ 23771	1	0.00120019	0.0483382	ENSOARG00020016237;ENSOARG00020021578	POLD1;POLE
2	GO:0042483	BP	negative regulation of odontogenesis	2/ 824	2/ 23771	1	0.00120019	0.0483382	ENSOARG00020015141;ENSOARG00020017854	RSPO2;TNFRSF11B
2	GO:1904975	BP	response to bleomycin	2/ 824	2/ 23771	1	0.00120019	0.0483382	ENSOARG00020002605;ENSOARG00020012623	TIMELESS;DDX11
2	GO:0060665	BP	regulation of branching involved in salivary gland morphogenesis by mesenchymal-epithelial signaling	2/ 824	2/ 23771	1	0.00120019	0.0483382	ENSOARG00020005559;ENSOARG00020005708	FGF10;FGF7
2	GO:2000041	BP	negative regulation of planar cell polarity pathway involved in axis elongation	2/ 824	2/ 23771	1	0.00120019	0.0483382	ENSOARG00020017587;ENSOARG00020024807	SFRP2;SFRP1
2	GO:1904976	BP	cellular response to bleomycin	2/ 824	2/ 23771	1	0.00120019	0.0483382	ENSOARG00020002605;ENSOARG00020012623	TIMELESS;DDX11
2	GO:0042489	BP	negative regulation of odontogenesis of dentin-containing tooth	2/ 824	2/ 23771	1	0.00120019	0.0483382	ENSOARG00020015141;ENSOARG00020017854	RSPO2;TNFRSF11B
2	GO:0030185	BP	nitric oxide transport	2/ 824	2/ 23771	1	0.00120019	0.0483382	ENSOARG00020009743;ENSOARG00020023275	;EDN1
2	GO:2000040	BP	regulation of planar cell polarity pathway involved in axis elongation	2/ 824	2/ 23771	1	0.00120019	0.0483382	ENSOARG00020017587;ENSOARG00020024807	SFRP2;SFRP1
2	GO:0034342	BP	response to type III interferon	2/ 824	2/ 23771	1	0.00120019	0.0483382	ENSOARG00020002706;ENSOARG00020003046	MX1;SHFL
42	GO:0006812	BP	cation transport	42/ 824	720/ 23771	0.0583333	0.00120241	0.0483382	ENSOARG00020001172;ENSOARG00020002529;ENSOARG00020003755;ENSOARG00020004398;ENSOARG00020004737;ENSOARG00020004893;ENSOARG00020004920;ENSOARG00020005083;ENSOARG00020005671;ENSOARG00020006172;ENSOARG00020007222;ENSOARG00020007511;ENSOARG00020007591;ENSOARG00020008944;ENSOARG00020008988;ENSOARG00020009186;ENSOARG00020009443;ENSOARG00020009743;ENSOARG00020009832;ENSOARG00020010068;ENSOARG00020010451;…	KCNAB1;SLC9A2;GRIN2C;RYR3;TRPC4;LRP2;KCNK12;CDK2;SLC9A9;ABCC9;SCN2A;SCN3A;ATP2C2;SLC38A11;SLC6A17;KCNA6;KCNH7;;SLC8A1;ATP6V0E2;FGF2;TRPM6;SLC39A8;KCNK5;TRPM2;CALCRL;GRIN2A;SLC7A8;KCNC3;ATP2A3;FXYD1;KCNMB1;CYSLTR1;ITPR3;ANO1;SLC41A3;NALF2;NIPAL4;SLC25A28;HEPH;EDN1;KCNJ16
5	GO:0033627	BP	cell adhesion mediated by integrin	5/ 824	24/ 23771	0.208333	0.00121377	0.0486591	ENSOARG00020002879;ENSOARG00020016227;ENSOARG00020016394;ENSOARG00020017690;ENSOARG00020025758	ITGB8;;ITGA5;;NPNT
2	GO:0070557	CC	PCNA-p21 complex	2/ 824	2/ 23771	1	0.00120019	0.0488165	ENSOARG00020011991;ENSOARG00020023947	PCNA;CDKN1A
2	GO:0005610	CC	laminin-5 complex	2/ 824	2/ 23771	1	0.00120019	0.0488165	ENSOARG00020020472;ENSOARG00020025616	LAMB3;LAMA3
7	GO:0050922	BP	negative regulation of chemotaxis	7/ 824	48/ 23771	0.145833	0.00125043	0.0499894	ENSOARG00020000651;ENSOARG00020000981;ENSOARG00020001570;ENSOARG00020016227;ENSOARG00020017573;ENSOARG00020017690;ENSOARG00020024001	SEMA3D;SEMA3E;ROBO1;;CCL2;;SEMA7A
19	GO:2001020	BP	regulation of response to DNA damage stimulus	19/ 824	248/ 23771	0.0766129	0.00125598	0.0500721	ENSOARG00020002605;ENSOARG00020003178;ENSOARG00020003339;ENSOARG00020005559;ENSOARG00020006702;ENSOARG00020006861;ENSOARG00020008461;ENSOARG00020009317;ENSOARG00020009450;ENSOARG00020009565;ENSOARG00020009785;ENSOARG00020011991;ENSOARG00020011992;ENSOARG00020012623;ENSOARG00020017147;ENSOARG00020020006;ENSOARG00020020061;ENSOARG00020024869;ENSOARG00020025166	TIMELESS;TNFRSF6B;;FGF10;HMGA2;TEX15;AUNIP;PARP9;;RAD51AP1;ELL3;PCNA;FOXM1;DDX11;RMI2;;;FBXO5;PMAIP1
7	GO:0008009	MF	chemokine activity	7/ 824	44/ 23771	0.159091	0.000733578	0.0501993	ENSOARG00020002903;ENSOARG00020002961;ENSOARG00020002968;ENSOARG00020003289;ENSOARG00020006387;ENSOARG00020017573;ENSOARG00020021566	CXCL6;;;;;CCL2;
71	GO:0005215	MF	transporter activity	71/ 824	1368/ 23771	0.0519006	0.000758669	0.0509922	ENSOARG00020001119;ENSOARG00020001172;ENSOARG00020001456;ENSOARG00020001524;ENSOARG00020001703;ENSOARG00020002529;ENSOARG00020002682;ENSOARG00020002982;ENSOARG00020003108;ENSOARG00020003755;ENSOARG00020004398;ENSOARG00020004537;ENSOARG00020004677;ENSOARG00020004730;ENSOARG00020004737;ENSOARG00020004920;ENSOARG00020005049;ENSOARG00020005334;ENSOARG00020005566;ENSOARG00020005618;ENSOARG00020005671;…	;KCNAB1;;SLC2A2;GC;SLC9A2;ABCA1;GJA5;ABCG1;GRIN2C;RYR3;CALHM5;;;TRPC4;KCNK12;GJB2;PLSCR1;SLC26A7;;SLC9A9;ABCC9;SCN2A;SCN3A;ATP2C2;ANO2;GLRA3;SLC38A11;SLC6A17;KCNA6;KCNH7;;SLC8A1;ATP6V0E2;TMEM150C;TRPM6;SLC39A8;KCNK5;GRIA4;SLC34A1;TRPM2;GRIN2A;;SLC7A8;SLC15A3;KCNC3;ATP2A3;KCNMB1;PLTP;RBP4;;GRIA1;ITPR3;TMC8;ANO1;SLC41A3;CYBB;CLDN4;AQP9;GRIA3;NIPAL4;SLC25A28;SLC26A6;ABCG2;ATP8B1;ABCA12;STRA6;GPM6A;T…
29	GO:0046873	MF	metal ion transmembrane transporter activity	29/ 824	433/ 23771	0.0669746	0.000768092	0.0509922	ENSOARG00020001172;ENSOARG00020002529;ENSOARG00020003755;ENSOARG00020004398;ENSOARG00020004737;ENSOARG00020004920;ENSOARG00020005671;ENSOARG00020006172;ENSOARG00020007222;ENSOARG00020007511;ENSOARG00020007591;ENSOARG00020009186;ENSOARG00020009443;ENSOARG00020009743;ENSOARG00020009832;ENSOARG00020011573;ENSOARG00020011858;ENSOARG00020011946;ENSOARG00020012754;ENSOARG00020014481;ENSOARG00020014809;…	KCNAB1;SLC9A2;GRIN2C;RYR3;TRPC4;KCNK12;SLC9A9;ABCC9;SCN2A;SCN3A;ATP2C2;KCNA6;KCNH7;;SLC8A1;TRPM6;SLC39A8;KCNK5;SLC34A1;TRPM2;GRIN2A;KCNC3;ATP2A3;KCNMB1;ITPR3;NIPAL4;SLC25A28;GPM6A;KCNJ16
8	GO:0072073	BP	kidney epithelium development	8/ 824	62/ 23771	0.129032	0.00130173	0.0513048	ENSOARG00020005022;ENSOARG00020005685;ENSOARG00020009743;ENSOARG00020016055;ENSOARG00020022924;ENSOARG00020024449;ENSOARG00020024807;ENSOARG00020025758	EPCAM;;;TFAP2B;NOG;LHX1;SFRP1;NPNT
16	GO:0050730	BP	regulation of peptidyl-tyrosine phosphorylation	16/ 824	195/ 23771	0.0820513	0.00130731	0.0513048	ENSOARG00020002694;ENSOARG00020004359;ENSOARG00020005559;ENSOARG00020005708;ENSOARG00020007754;ENSOARG00020007862;ENSOARG00020009317;ENSOARG00020011892;ENSOARG00020015287;ENSOARG00020015343;ENSOARG00020016394;ENSOARG00020016801;ENSOARG00020017587;ENSOARG00020020934;ENSOARG00020024807;ENSOARG00020024825	IL23A;THBS4;FGF10;FGF7;IGF2;PRKCZ;PARP9;IL15;KIT;ANGPT1;ITGA5;EPHA4;SFRP2;HBEGF;SFRP1;BMP6
3	GO:0035810	BP	positive regulation of urine volume	3/ 824	7/ 23771	0.428571	0.00130829	0.0513048	ENSOARG00020016055;ENSOARG00020019849;ENSOARG00020023275	TFAP2B;NPR3;EDN1
3	GO:0035767	BP	endothelial cell chemotaxis	3/ 824	7/ 23771	0.428571	0.00130829	0.0513048	ENSOARG00020014807;ENSOARG00020016227;ENSOARG00020017690	NR4A1;;
3	GO:0046689	BP	response to mercury ion	3/ 824	7/ 23771	0.428571	0.00130829	0.0513048	ENSOARG00020009743;ENSOARG00020012754;ENSOARG00020021823	;SLC34A1;AQP9
4	GO:0070679	MF	inositol 1,4,5 trisphosphate binding	4/ 824	13/ 23771	0.307692	0.000797782	0.0521843	ENSOARG00020004737;ENSOARG00020013102;ENSOARG00020017959;ENSOARG00020021690	TRPC4;;ITPR3;PLCL2
13	GO:0050731	BP	positive regulation of peptidyl-tyrosine phosphorylation	13/ 824	142/ 23771	0.0915493	0.00135692	0.0530675	ENSOARG00020002694;ENSOARG00020004359;ENSOARG00020005559;ENSOARG00020005708;ENSOARG00020007754;ENSOARG00020009317;ENSOARG00020011892;ENSOARG00020015287;ENSOARG00020015343;ENSOARG00020016394;ENSOARG00020016801;ENSOARG00020020934;ENSOARG00020024825	IL23A;THBS4;FGF10;FGF7;IGF2;PARP9;IL15;KIT;ANGPT1;ITGA5;EPHA4;HBEGF;BMP6
6	GO:0046638	BP	positive regulation of alpha-beta T cell differentiation	6/ 824	36/ 23771	0.166667	0.00136341	0.0531766	ENSOARG00020002051;ENSOARG00020002694;ENSOARG00020005077;ENSOARG00020007862;ENSOARG00020016080;ENSOARG00020021881	;IL23A;;PRKCZ;NCKAP1L;MYB
6	GO:0031526	CC	brush border membrane	6/ 824	36/ 23771	0.166667	0.00136341	0.0542752	ENSOARG00020004893;ENSOARG00020006134;ENSOARG00020009743;ENSOARG00020011573;ENSOARG00020023288;ENSOARG00020023858	LRP2;SLC3A1;;TRPM6;SLC26A6;ABCG2
15	GO:0048812	BP	neuron projection morphogenesis	15/ 824	178/ 23771	0.0842697	0.00140169	0.0544846	ENSOARG00020000951;ENSOARG00020002274;ENSOARG00020003145;ENSOARG00020004893;ENSOARG00020005077;ENSOARG00020010275;ENSOARG00020010627;ENSOARG00020013985;ENSOARG00020015555;ENSOARG00020016801;ENSOARG00020022011;ENSOARG00020022760;ENSOARG00020023261;ENSOARG00020023275;ENSOARG00020024811	PLXNA4;PTPRZ1;NTNG1;LRP2;;BDNF;SLITRK2;UGT8;KLF7;EPHA4;NR4A2;NGF;ATL1;EDN1;GPM6A
156	GO:0009889	BP	regulation of biosynthetic process	156/ 824	3541/ 23771	0.0440554	0.0014086	0.0544846	ENSOARG00020000082;ENSOARG00020000199;ENSOARG00020000229;ENSOARG00020000257;ENSOARG00020000275;ENSOARG00020000418;ENSOARG00020000768;ENSOARG00020000891;ENSOARG00020000946;ENSOARG00020000965;ENSOARG00020001164;ENSOARG00020001727;ENSOARG00020001977;ENSOARG00020002605;ENSOARG00020002674;ENSOARG00020002694;ENSOARG00020002732;ENSOARG00020002780;ENSOARG00020003046;ENSOARG00020003385;ENSOARG00020003786;…	HIVEP3;EFEMP1;PNPT1;HOXD3;HOXD4;RFC4;;eIF2aK2;PTX3;NR4A3;USF3;PHC3;ZC3H6;TIMELESS;;IL23A;POU2F1;RIPK4;SHFL;ESRRB;;TP53INP1;;ZNF404;ID1;FOXS1;;EPCAM;HCK;;;CDK2;PLSCR1;EPAS1;FGF10;PRDM16;;FGF7;CDH13;PARP10;IRAK3;RFC3;;HMGA2;PURG;ALX1;IGF2;ZNF772;;DACT1;CDH1;DAB2;IRX5;;FLI1;GINS3;KLF11;GINS1;KLF5;PARP9;;;;GINS2;;;IRF9;IRF8;ELL3;ADORA2B;GMNN;PTGIS;FGF2;PPP1R3C;TICRR;ZNF624;SLC39A8;IL15;;PCNA;FOXM1;E2…
7	GO:1905330	BP	regulation of morphogenesis of an epithelium	7/ 824	49/ 23771	0.142857	0.00141587	0.0544846	ENSOARG00020005559;ENSOARG00020005708;ENSOARG00020010451;ENSOARG00020019886;ENSOARG00020022924;ENSOARG00020024449;ENSOARG00020024807	FGF10;FGF7;FGF2;AR;NOG;LHX1;SFRP1
7	GO:0008543	BP	fibroblast growth factor receptor signaling pathway	7/ 824	49/ 23771	0.142857	0.00141587	0.0544846	ENSOARG00020005559;ENSOARG00020005708;ENSOARG00020010451;ENSOARG00020011333;ENSOARG00020012095;ENSOARG00020018761;ENSOARG00020022924	FGF10;FGF7;FGF2;FGF22;FGFR4;FGFR2;NOG
11	GO:2000278	BP	regulation of DNA biosynthetic process	11/ 824	109/ 23771	0.100917	0.00142299	0.0546126	ENSOARG00020000418;ENSOARG00020006444;ENSOARG00020008931;ENSOARG00020009057;ENSOARG00020009486;ENSOARG00020010451;ENSOARG00020011991;ENSOARG00020012095;ENSOARG00020020256;ENSOARG00020023947;ENSOARG00020024828	RFC4;RFC3;GINS3;GINS1;GINS2;FGF2;PCNA;FGFR4;RFC2;CDKN1A;GINS4
4	GO:0050918	BP	positive chemotaxis	4/ 824	15/ 23771	0.266667	0.00144104	0.0547215	ENSOARG00020005559;ENSOARG00020005708;ENSOARG00020010451;ENSOARG00020015343	FGF10;FGF7;FGF2;ANGPT1
4	GO:0009263	BP	deoxyribonucleotide biosynthetic process	4/ 824	15/ 23771	0.266667	0.00144104	0.0547215	ENSOARG00020000065;ENSOARG00020001643;ENSOARG00020004713;ENSOARG00020009097	DTYMK;DCK;;
4	GO:0045932	BP	negative regulation of muscle contraction	4/ 824	15/ 23771	0.266667	0.00144104	0.0547215	ENSOARG00020002182;ENSOARG00020009959;ENSOARG00020022501;ENSOARG00020023772	DOCK4;ADORA2B;PRKG1;ADRB2
4	GO:0071360	BP	cellular response to exogenous dsRNA	4/ 824	15/ 23771	0.266667	0.00144104	0.0547215	ENSOARG00020009445;ENSOARG00020010727;ENSOARG00020020006;ENSOARG00020020061	;IFIH1;;
16	GO:0032870	BP	cellular response to hormone stimulus	16/ 824	197/ 23771	0.0812183	0.00145385	0.0550627	ENSOARG00020009688;ENSOARG00020009743;ENSOARG00020013676;ENSOARG00020014761;ENSOARG00020014807;ENSOARG00020015287;ENSOARG00020015774;ENSOARG00020019886;ENSOARG00020019917;ENSOARG00020022011;ENSOARG00020022849;ENSOARG00020023275;ENSOARG00020024807;ENSOARG00020025634;ENSOARG00020025920;ENSOARG00020026468	GHRHR;;SLIT3;TNFSF4;NR4A1;KIT;RAB15;AR;THRB;NR4A2;MYH11;EDN1;SFRP1;STAT1;GATA6;TFAP4
5	GO:2000516	BP	positive regulation of CD4-positive, alpha-beta T cell activation	5/ 824	25/ 23771	0.2	0.00147435	0.0554065	ENSOARG00020002051;ENSOARG00020002694;ENSOARG00020007862;ENSOARG00020016080;ENSOARG00020021881	;IL23A;PRKCZ;NCKAP1L;MYB
5	GO:0033688	BP	regulation of osteoblast proliferation	5/ 824	25/ 23771	0.2	0.00147435	0.0554065	ENSOARG00020000891;ENSOARG00020004848;ENSOARG00020005077;ENSOARG00020019849;ENSOARG00020024807	eIF2aK2;TMEM119;;NPR3;SFRP1
24	GO:0045785	BP	positive regulation of cell adhesion	24/ 824	345/ 23771	0.0695652	0.00147448	0.0554065	ENSOARG00020000965;ENSOARG00020001251;ENSOARG00020001301;ENSOARG00020002051;ENSOARG00020002694;ENSOARG00020003374;ENSOARG00020004096;ENSOARG00020005077;ENSOARG00020005989;ENSOARG00020007754;ENSOARG00020007862;ENSOARG00020008417;ENSOARG00020008826;ENSOARG00020011892;ENSOARG00020013897;ENSOARG00020014061;ENSOARG00020015343;ENSOARG00020016080;ENSOARG00020016801;ENSOARG00020018748;ENSOARG00020021700;…	NR4A3;EPHB6;ECM2;;IL23A;TNFSF13B;KIF26B;;CDH13;IGF2;PRKCZ;SELP;SELE;IL15;HYAL1;PTPRU;ANGPT1;NCKAP1L;EPHA4;FUT1;EDIL3;MYB;PYCARD;NPNT
8	GO:0071944	CC	cell periphery	8/ 824	63/ 23771	0.126984	0.00144658	0.0555134	ENSOARG00020005077;ENSOARG00020005240;ENSOARG00020005482;ENSOARG00020007182;ENSOARG00020009288;ENSOARG00020009368;ENSOARG00020009750;ENSOARG00020009832	;KRT17;KRT19;PDE4B;KRT18;KRT8;ACTG2;SLC8A1
16	GO:0015629	CC	actin cytoskeleton	16/ 824	197/ 23771	0.0812183	0.00145385	0.0555134	ENSOARG00020000157;ENSOARG00020001750;ENSOARG00020001751;ENSOARG00020007377;ENSOARG00020008488;ENSOARG00020008507;ENSOARG00020009055;ENSOARG00020009445;ENSOARG00020009573;ENSOARG00020011599;ENSOARG00020011882;ENSOARG00020017463;ENSOARG00020019932;ENSOARG00020020218;ENSOARG00020022254;ENSOARG00020024440	MYLK;NPFFR2;SCIN;VIL1;ACTA2;CDH1;FYB1;;KNTC1;MTSS1;SYNPO2;HSPB7;ACTA1;PPP1R9A;SYNPO2L;KLHL14
19	GO:0071407	BP	cellular response to organic cyclic compound	19/ 824	253/ 23771	0.0750988	0.00152138	0.0570201	ENSOARG00020005604;ENSOARG00020005685;ENSOARG00020007182;ENSOARG00020008507;ENSOARG00020009445;ENSOARG00020009743;ENSOARG00020010727;ENSOARG00020014481;ENSOARG00020017573;ENSOARG00020019886;ENSOARG00020020006;ENSOARG00020020061;ENSOARG00020020841;ENSOARG00020021823;ENSOARG00020023288;ENSOARG00020023447;ENSOARG00020024807;ENSOARG00020025439;ENSOARG00020026468	AKAP6;;PDE4B;CDH1;;;IFIH1;TRPM2;CCL2;AR;;;MSX2;AQP9;SLC26A6;GPD1;SFRP1;IGFBP5;TFAP4
13	GO:0090257	BP	regulation of muscle system process	13/ 824	144/ 23771	0.0902778	0.00154075	0.0572983	ENSOARG00020002182;ENSOARG00020002982;ENSOARG00020005077;ENSOARG00020007182;ENSOARG00020008975;ENSOARG00020009959;ENSOARG00020015333;ENSOARG00020019914;ENSOARG00020022501;ENSOARG00020023275;ENSOARG00020023772;ENSOARG00020025439;ENSOARG00020025758	DOCK4;GJA5;;PDE4B;;ADORA2B;CASQ1;ANK2;PRKG1;EDN1;ADRB2;IGFBP5;NPNT
13	GO:0019932	BP	second-messenger-mediated signaling	13/ 824	144/ 23771	0.0902778	0.00154075	0.0572983	ENSOARG00020005782;ENSOARG00020008417;ENSOARG00020009688;ENSOARG00020009743;ENSOARG00020012040;ENSOARG00020012469;ENSOARG00020014481;ENSOARG00020014539;ENSOARG00020015333;ENSOARG00020019914;ENSOARG00020020218;ENSOARG00020022501;ENSOARG00020023275	AGTR1;SELP;GHRHR;;CXCR4;RCAN2;TRPM2;IRAG1;CASQ1;ANK2;PPP1R9A;PRKG1;EDN1
18	GO:0048638	BP	regulation of developmental growth	18/ 824	232/ 23771	0.0775862	0.00154737	0.0573961	ENSOARG00020000651;ENSOARG00020000951;ENSOARG00020000981;ENSOARG00020004786;ENSOARG00020007377;ENSOARG00020007754;ENSOARG00020009688;ENSOARG00020010275;ENSOARG00020010451;ENSOARG00020016754;ENSOARG00020019886;ENSOARG00020022760;ENSOARG00020022924;ENSOARG00020023275;ENSOARG00020023772;ENSOARG00020023947;ENSOARG00020024001;ENSOARG00020025920	SEMA3D;PLXNA4;SEMA3E;FOXS1;VIL1;IGF2;GHRHR;BDNF;FGF2;ZFPM2;AR;NGF;NOG;EDN1;ADRB2;CDKN1A;SEMA7A;GATA6
10	GO:0000725	BP	recombinational repair	10/ 824	94/ 23771	0.106383	0.00155185	0.0574143	ENSOARG00020004202;ENSOARG00020007703;ENSOARG00020008461;ENSOARG00020009486;ENSOARG00020009565;ENSOARG00020012369;ENSOARG00020016515;ENSOARG00020017147;ENSOARG00020019991;ENSOARG00020024828	TONSL;;AUNIP;GINS2;RAD51AP1;MCM6;HROB;RMI2;MCM3;GINS4
6	GO:0030501	BP	positive regulation of bone mineralization	6/ 824	37/ 23771	0.162162	0.00158022	0.0578691	ENSOARG00020002708;ENSOARG00020004848;ENSOARG00020009832;ENSOARG00020014334;ENSOARG00020023772;ENSOARG00020024825	FBN2;TMEM119;SLC8A1;ISG15;ADRB2;BMP6
6	GO:0046596	BP	regulation of viral entry into host cell	6/ 824	37/ 23771	0.162162	0.00158022	0.0578691	ENSOARG00020000946;ENSOARG00020003849;ENSOARG00020005281;ENSOARG00020013083;ENSOARG00020017125;ENSOARG00020017201	PTX3;;;LY6E;;
6	GO:0071320	BP	cellular response to cAMP	6/ 824	37/ 23771	0.162162	0.00158022	0.0578691	ENSOARG00020005604;ENSOARG00020009743;ENSOARG00020021823;ENSOARG00020023288;ENSOARG00020023447;ENSOARG00020025439	AKAP6;;AQP9;SLC26A6;GPD1;IGFBP5
6	GO:0062208	BP	positive regulation of pattern recognition receptor signaling pathway	6/ 824	37/ 23771	0.162162	0.00158022	0.0578691	ENSOARG00020003248;ENSOARG00020006589;ENSOARG00020006787;ENSOARG00020015451;ENSOARG00020021421;ENSOARG00020023002	DHX58;;;SLC15A3;IFI35;F2RL1
7	GO:0002720	BP	positive regulation of cytokine production involved in immune response	7/ 824	50/ 23771	0.14	0.00159791	0.0583683	ENSOARG00020006589;ENSOARG00020006787;ENSOARG00020007862;ENSOARG00020009445;ENSOARG00020015287;ENSOARG00020023002;ENSOARG00020024001	;;PRKCZ;;KIT;F2RL1;SEMA7A
9	GO:0070555	BP	response to interleukin-1	9/ 824	79/ 23771	0.113924	0.00162771	0.0593065	ENSOARG00020003289;ENSOARG00020006254;ENSOARG00020008826;ENSOARG00020010083;ENSOARG00020013897;ENSOARG00020017573;ENSOARG00020021566;ENSOARG00020023963;ENSOARG00020024807	;IRAK3;SELE;PTGIS;HYAL1;CCL2;;PYCARD;SFRP1
13	GO:0002833	BP	positive regulation of response to biotic stimulus	13/ 824	145/ 23771	0.0896552	0.00164013	0.0594884	ENSOARG00020003248;ENSOARG00020005334;ENSOARG00020009040;ENSOARG00020009317;ENSOARG00020013373;ENSOARG00020014727;ENSOARG00020020006;ENSOARG00020020061;ENSOARG00020021421;ENSOARG00020023002;ENSOARG00020023963;ENSOARG00020024825;ENSOARG00020024831	DHX58;PLSCR1;;PARP9;;IRF7;;;IFI35;F2RL1;PYCARD;BMP6;NLRC5
63	GO:0035556	BP	intracellular signal transduction	63/ 824	1220/ 23771	0.0516393	0.00164499	0.0594884	ENSOARG00020000796;ENSOARG00020002182;ENSOARG00020002605;ENSOARG00020002724;ENSOARG00020004936;ENSOARG00020005077;ENSOARG00020005083;ENSOARG00020005555;ENSOARG00020005559;ENSOARG00020005782;ENSOARG00020005989;ENSOARG00020006702;ENSOARG00020007222;ENSOARG00020007703;ENSOARG00020007862;ENSOARG00020007960;ENSOARG00020008366;ENSOARG00020008417;ENSOARG00020009096;ENSOARG00020009445;ENSOARG00020009573;…	PIK3R3;DOCK4;TIMELESS;GUCY2C;MSH2;;CDK2;TSSK1B;FGF10;AGTR1;CDH13;HMGA2;SCN2A;;PRKCZ;;ASB9;SELP;RASGEF1B;;KNTC1;GHRHR;;IFIH1;CLSPN;TICRR;FOXM1;E2F1;CXCR4;RCAN2;DGKK;;TRPM2;IRAG1;KIT;CASQ1;ATP2A3;RAB15;TEX14;ARHGDIG;CNKSR2;CCL2;CRYAB;RHOB;ANK2;PPP1R9A;NKIRAS1;IFI6;DTL;PLCL2;PRKG1;SPSB2;EDN1;SESN3;CDKN1A;PYCARD;;SH2B2;PMAIP1;;CA8;MAP2K6;TFAP4
29	GO:0006915	BP	apoptotic process	29/ 824	454/ 23771	0.0638767	0.00164827	0.0594884	ENSOARG00020000075;ENSOARG00020002051;ENSOARG00020004157;ENSOARG00020005334;ENSOARG00020005770;ENSOARG00020006597;ENSOARG00020007222;ENSOARG00020009288;ENSOARG00020009368;ENSOARG00020011213;ENSOARG00020011726;ENSOARG00020011997;ENSOARG00020013336;ENSOARG00020013676;ENSOARG00020014807;ENSOARG00020017587;ENSOARG00020017854;ENSOARG00020017879;ENSOARG00020018340;ENSOARG00020018495;ENSOARG00020019917;…	ZMAT3;;GADD45G;PLSCR1;EGLN3;;SCN2A;KRT18;KRT8;FAP;;E2F1;XAF1;SLIT3;NR4A1;SFRP2;TNFRSF11B;CRYAB;MCM2;RHOB;THRB;BCL2L15;IFI6;PYCARD;TCIM;PMAIP1;MAP2K6;C6orf120;DNASE1
11	GO:0090101	BP	negative regulation of transmembrane receptor protein serine/threonine kinase signaling pathway	11/ 824	111/ 23771	0.0990991	0.00164924	0.0594884	ENSOARG00020001312;ENSOARG00020002708;ENSOARG00020004893;ENSOARG00020005386;ENSOARG00020005635;ENSOARG00020007987;ENSOARG00020015997;ENSOARG00020017587;ENSOARG00020018235;ENSOARG00020022924;ENSOARG00020024807	ASPN;FBN2;LRP2;CILP;PRDM16;PBLD;CHRDL1;SFRP2;HTRA3;NOG;SFRP1
35	GO:0030155	BP	regulation of cell adhesion	35/ 824	580/ 23771	0.0603448	0.00170183	0.0612318	ENSOARG00020000965;ENSOARG00020000981;ENSOARG00020001251;ENSOARG00020001301;ENSOARG00020002051;ENSOARG00020002694;ENSOARG00020003374;ENSOARG00020004096;ENSOARG00020005022;ENSOARG00020005077;ENSOARG00020005989;ENSOARG00020006751;ENSOARG00020007754;ENSOARG00020007862;ENSOARG00020008417;ENSOARG00020008507;ENSOARG00020008826;ENSOARG00020011892;ENSOARG00020012040;ENSOARG00020013897;ENSOARG00020014061;…	NR4A3;SEMA3E;EPHB6;ECM2;;IL23A;TNFSF13B;KIF26B;EPCAM;;CDH13;GPNMB;IGF2;PRKCZ;SELP;CDH1;SELE;IL15;CXCR4;HYAL1;PTPRU;ANGPT1;NCKAP1L;EPHA4;FUT1;EDIL3;FGL1;MYB;PRKG1;PYCARD;KANK1;ABCA12;BMP6;LAMA3;NPNT
15	GO:0045930	BP	negative regulation of mitotic cell cycle	15/ 824	182/ 23771	0.0824176	0.00174714	0.0627052	ENSOARG00020002727;ENSOARG00020004440;ENSOARG00020004936;ENSOARG00020006702;ENSOARG00020006751;ENSOARG00020007703;ENSOARG00020008146;ENSOARG00020009573;ENSOARG00020010932;ENSOARG00020011429;ENSOARG00020016390;ENSOARG00020017573;ENSOARG00020021454;ENSOARG00020023947;ENSOARG00020024869	;BRINP1;MSH2;HMGA2;GPNMB;;DACT1;KNTC1;CLSPN;TICRR;TEX14;CCL2;DTL;CDKN1A;FBXO5
7	GO:0022600	BP	digestive system process	7/ 824	51/ 23771	0.137255	0.00179764	0.0643574	ENSOARG00020005566;ENSOARG00020007377;ENSOARG00020007987;ENSOARG00020017216;ENSOARG00020020115;ENSOARG00020020329;ENSOARG00020023288	SLC26A7;VIL1;PBLD;RBP4;GCNT3;HRH2;SLC26A6
10	GO:0060560	BP	developmental growth involved in morphogenesis	10/ 824	96/ 23771	0.104167	0.00182024	0.064756	ENSOARG00020004096;ENSOARG00020005559;ENSOARG00020007407;ENSOARG00020007862;ENSOARG00020009683;ENSOARG00020010275;ENSOARG00020013676;ENSOARG00020023275;ENSOARG00020024001;ENSOARG00020024449	KIF26B;FGF10;JADE2;PRKCZ;SEMA5B;BDNF;SLIT3;EDN1;SEMA7A;LHX1
6	GO:0003073	BP	regulation of systemic arterial blood pressure	6/ 824	38/ 23771	0.157895	0.00182227	0.064756	ENSOARG00020005077;ENSOARG00020005782;ENSOARG00020019886;ENSOARG00020023002;ENSOARG00020023275;ENSOARG00020023772	;AGTR1;AR;F2RL1;EDN1;ADRB2
6	GO:0014910	BP	regulation of smooth muscle cell migration	6/ 824	38/ 23771	0.157895	0.00182227	0.064756	ENSOARG00020000965;ENSOARG00020002182;ENSOARG00020002594;ENSOARG00020005077;ENSOARG00020022501;ENSOARG00020025439	NR4A3;DOCK4;IGFBP3;;PRKG1;IGFBP5
15	GO:0045927	BP	positive regulation of growth	15/ 824	183/ 23771	0.0819672	0.0018438	0.0653595	ENSOARG00020004786;ENSOARG00020005077;ENSOARG00020007377;ENSOARG00020007754;ENSOARG00020009688;ENSOARG00020010275;ENSOARG00020010451;ENSOARG00020013897;ENSOARG00020016754;ENSOARG00020017587;ENSOARG00020022760;ENSOARG00020023275;ENSOARG00020024001;ENSOARG00020024807;ENSOARG00020025920	FOXS1;;VIL1;IGF2;GHRHR;BDNF;FGF2;HYAL1;ZFPM2;SFRP2;NGF;EDN1;SEMA7A;SFRP1;GATA6
4	GO:0050927	BP	positive regulation of positive chemotaxis	4/ 824	16/ 23771	0.25	0.00186904	0.0660916	ENSOARG00020005559;ENSOARG00020005989;ENSOARG00020023002;ENSOARG00020023691	FGF10;CDH13;F2RL1;IL16
23	GO:0030029	BP	actin filament-based process	23/ 824	327/ 23771	0.0703364	0.00188264	0.0664093	ENSOARG00020001751;ENSOARG00020005077;ENSOARG00020005482;ENSOARG00020005559;ENSOARG00020005708;ENSOARG00020006172;ENSOARG00020007377;ENSOARG00020007565;ENSOARG00020008826;ENSOARG00020009743;ENSOARG00020011599;ENSOARG00020015287;ENSOARG00020015333;ENSOARG00020015386;ENSOARG00020016080;ENSOARG00020021739;ENSOARG00020022177;ENSOARG00020024004;ENSOARG00020024254;ENSOARG00020024678;ENSOARG00020024807;…	SCIN;;KRT19;FGF10;FGF7;ABCC9;VIL1;MYO7A;SELE;;MTSS1;KIT;CASQ1;PDLIM3;NCKAP1L;LMOD1;PGM5;KANK1;SH2B2;LIMCH1;SFRP1;;LDB3
8	GO:0005546	MF	phosphatidylinositol-4,5-bisphosphate binding	8/ 824	60/ 23771	0.133333	0.00104665	0.0668569	ENSOARG00020000709;ENSOARG00020001751;ENSOARG00020004153;ENSOARG00020007377;ENSOARG00020008447;ENSOARG00020017975;ENSOARG00020020006;ENSOARG00020020061	GSDME;SCIN;STXBP6;VIL1;SYT9;JPH2;;
15	GO:0008083	MF	growth factor activity	15/ 824	173/ 23771	0.0867052	0.00105215	0.0668569	ENSOARG00020001335;ENSOARG00020001392;ENSOARG00020002968;ENSOARG00020004359;ENSOARG00020005559;ENSOARG00020005708;ENSOARG00020007754;ENSOARG00020010275;ENSOARG00020010451;ENSOARG00020011333;ENSOARG00020018894;ENSOARG00020020934;ENSOARG00020022760;ENSOARG00020022857;ENSOARG00020024825	OGN;INHBE;;THBS4;FGF10;FGF7;IGF2;BDNF;FGF2;FGF22;CLEC11A;HBEGF;NGF;VEGFA;BMP6
15	GO:0120039	BP	plasma membrane bounded cell projection morphogenesis	15/ 824	184/ 23771	0.0815217	0.00194488	0.0682701	ENSOARG00020000951;ENSOARG00020002274;ENSOARG00020003145;ENSOARG00020004893;ENSOARG00020005077;ENSOARG00020010275;ENSOARG00020010627;ENSOARG00020013985;ENSOARG00020015555;ENSOARG00020016801;ENSOARG00020022011;ENSOARG00020022760;ENSOARG00020023261;ENSOARG00020023275;ENSOARG00020024811	PLXNA4;PTPRZ1;NTNG1;LRP2;;BDNF;SLITRK2;UGT8;KLF7;EPHA4;NR4A2;NGF;ATL1;EDN1;GPM6A
44	GO:0044092	BP	negative regulation of molecular function	44/ 824	789/ 23771	0.0557668	0.00201775	0.0695525	ENSOARG00020000946;ENSOARG00020001172;ENSOARG00020002051;ENSOARG00020002561;ENSOARG00020004462;ENSOARG00020004786;ENSOARG00020006150;ENSOARG00020006254;ENSOARG00020006702;ENSOARG00020008146;ENSOARG00020008646;ENSOARG00020008771;ENSOARG00020009450;ENSOARG00020010083;ENSOARG00020010412;ENSOARG00020011053;ENSOARG00020011997;ENSOARG00020012623;ENSOARG00020013214;ENSOARG00020014807;ENSOARG00020015478;…	PTX3;KCNAB1;;SERPINI1;ID1;FOXS1;PARP10;IRAK3;HMGA2;DACT1;DAB2;IFIT2;;PTGIS;TSKS;PRKAR2B;E2F1;DDX11;ANGPTL4;NR4A1;ATP2A3;NCKAP1L;TEX14;PKHD1;WARS1;SFRP2;RRAD;CRYAB;SPRY3;MCM2;TMC8;MSX2;IFI6;PIK3IP1;;CST6;NOG;ADRB2;CDKN1A;PYCARD;SFRP1;NLRC5;FBXO5;TFAP4
12	GO:0048562	BP	embryonic organ morphogenesis	12/ 824	131/ 23771	0.0916031	0.00203514	0.0695525	ENSOARG00020000199;ENSOARG00020000257;ENSOARG00020000275;ENSOARG00020002671;ENSOARG00020002708;ENSOARG00020005559;ENSOARG00020008398;ENSOARG00020008717;ENSOARG00020013897;ENSOARG00020018761;ENSOARG00020022138;ENSOARG00020022924	EFEMP1;HOXD3;HOXD4;COL11A1;FBN2;FGF10;MFAP5;IRX5;HYAL1;FGFR2;HOXB9;NOG
3	GO:0015791	BP	polyol transport	3/ 824	8/ 23771	0.375	0.00203941	0.0695525	ENSOARG00020009743;ENSOARG00020021823;ENSOARG00020023288	;AQP9;SLC26A6
3	GO:0060601	BP	lateral sprouting from an epithelium	3/ 824	8/ 23771	0.375	0.00203941	0.0695525	ENSOARG00020005559;ENSOARG00020019886;ENSOARG00020022924	FGF10;AR;NOG
3	GO:1904754	BP	positive regulation of vascular associated smooth muscle cell migration	3/ 824	8/ 23771	0.375	0.00203941	0.0695525	ENSOARG00020000965;ENSOARG00020002182;ENSOARG00020025439	NR4A3;DOCK4;IGFBP5
3	GO:0042276	BP	error-prone translesion synthesis	3/ 824	8/ 23771	0.375	0.00203941	0.0695525	ENSOARG00020005845;ENSOARG00020006444;ENSOARG00020021498	REV3L;RFC3;POLK
3	GO:0070099	BP	regulation of chemokine-mediated signaling pathway	3/ 824	8/ 23771	0.375	0.00203941	0.0695525	ENSOARG00020001570;ENSOARG00020013676;ENSOARG00020023275	ROBO1;SLIT3;EDN1
3	GO:0002314	BP	germinal center B cell differentiation	3/ 824	8/ 23771	0.375	0.00203941	0.0695525	ENSOARG00020004677;ENSOARG00020004730;ENSOARG00020009703	;;IRF8
3	GO:0090130	BP	tissue migration	3/ 824	8/ 23771	0.375	0.00203941	0.0695525	ENSOARG00020008488;ENSOARG00020009750;ENSOARG00020019932	ACTA2;ACTG2;ACTA1
3	GO:0072178	BP	nephric duct morphogenesis	3/ 824	8/ 23771	0.375	0.00203941	0.0695525	ENSOARG00020016801;ENSOARG00020020146;ENSOARG00020024449	EPHA4;GPC3;LHX1
3	GO:0060346	BP	bone trabecula formation	3/ 824	8/ 23771	0.375	0.00203941	0.0695525	ENSOARG00020002708;ENSOARG00020020841;ENSOARG00020024807	FBN2;MSX2;SFRP1
3	GO:0030174	BP	regulation of DNA-dependent DNA replication initiation	3/ 824	8/ 23771	0.375	0.00203941	0.0695525	ENSOARG00020005083;ENSOARG00020010026;ENSOARG00020011429	CDK2;GMNN;TICRR
2	GO:0004692	MF	cGMP-dependent protein kinase activity	2/ 824	2/ 23771	1	0.00120019	0.0702428	ENSOARG00020008731;ENSOARG00020022501	PRKG2;PRKG1
2	GO:0140699	MF	cyclic GMP-AMP synthase activity	2/ 824	2/ 23771	1	0.00120019	0.0702428	ENSOARG00020020006;ENSOARG00020020061	;
2	GO:0061501	MF	2',3'-cyclic GMP-AMP synthase activity	2/ 824	2/ 23771	1	0.00120019	0.0702428	ENSOARG00020020006;ENSOARG00020020061	;
2	GO:0015665	MF	alcohol transmembrane transporter activity	2/ 824	2/ 23771	1	0.00120019	0.0702428	ENSOARG00020017216;ENSOARG00020024199	RBP4;STRA6
2	GO:0072570	MF	ADP-D-ribose binding	2/ 824	2/ 23771	1	0.00120019	0.0702428	ENSOARG00020009317;ENSOARG00020014481	PARP9;TRPM2
2	GO:0034632	MF	retinol transmembrane transporter activity	2/ 824	2/ 23771	1	0.00120019	0.0702428	ENSOARG00020017216;ENSOARG00020024199	RBP4;STRA6
6	GO:1904705	BP	regulation of vascular associated smooth muscle cell proliferation	6/ 824	39/ 23771	0.153846	0.00209139	0.0706839	ENSOARG00020000965;ENSOARG00020005077;ENSOARG00020010451;ENSOARG00020022501;ENSOARG00020023947;ENSOARG00020025439	NR4A3;;FGF2;PRKG1;CDKN1A;IGFBP5
6	GO:0043330	BP	response to exogenous dsRNA	6/ 824	39/ 23771	0.153846	0.00209139	0.0706839	ENSOARG00020006254;ENSOARG00020009445;ENSOARG00020010727;ENSOARG00020012524;ENSOARG00020020006;ENSOARG00020020061	IRAK3;;IFIH1;RFTN2;;
13	GO:0001666	BP	response to hypoxia	13/ 824	149/ 23771	0.0872483	0.00209223	0.0706839	ENSOARG00020005077;ENSOARG00020005535;ENSOARG00020005770;ENSOARG00020009743;ENSOARG00020010083;ENSOARG00020012040;ENSOARG00020017879;ENSOARG00020022011;ENSOARG00020023275;ENSOARG00020024807;ENSOARG00020025166;ENSOARG00020025920;ENSOARG00020026406	;EPAS1;EGLN3;;PTGIS;CXCR4;CRYAB;NR4A2;EDN1;SFRP1;PMAIP1;GATA6;
13	GO:0071478	BP	cellular response to radiation	13/ 824	149/ 23771	0.0872483	0.00209223	0.0706839	ENSOARG00020003806;ENSOARG00020006345;ENSOARG00020009565;ENSOARG00020009743;ENSOARG00020011991;ENSOARG00020013897;ENSOARG00020016237;ENSOARG00020017587;ENSOARG00020017879;ENSOARG00020018495;ENSOARG00020021498;ENSOARG00020023947;ENSOARG00020024807	TP53INP1;H2AC6;RAD51AP1;;PCNA;HYAL1;POLD1;SFRP2;CRYAB;RHOB;POLK;CDKN1A;SFRP1
20	GO:0071900	BP	regulation of protein serine/threonine kinase activity	20/ 824	273/ 23771	0.0732601	0.00210484	0.0709436	ENSOARG00020001570;ENSOARG00020001750;ENSOARG00020006254;ENSOARG00020006702;ENSOARG00020010451;ENSOARG00020011053;ENSOARG00020011907;ENSOARG00020015287;ENSOARG00020016314;ENSOARG00020016801;ENSOARG00020017587;ENSOARG00020017989;ENSOARG00020023275;ENSOARG00020023772;ENSOARG00020023947;ENSOARG00020023963;ENSOARG00020024760;ENSOARG00020024807;ENSOARG00020025921;ENSOARG00020026468	ROBO1;NPFFR2;IRAK3;HMGA2;FGF2;PRKAR2B;;KIT;DUSP19;EPHA4;SFRP2;SPRY3;EDN1;ADRB2;CDKN1A;PYCARD;TCIM;SFRP1;MAP2K6;TFAP4
9	GO:0034341	BP	response to interferon-gamma	9/ 824	82/ 23771	0.109756	0.00211457	0.0709749	ENSOARG00020003046;ENSOARG00020003289;ENSOARG00020009703;ENSOARG00020017125;ENSOARG00020017201;ENSOARG00020017573;ENSOARG00020021566;ENSOARG00020023288;ENSOARG00020025634	SHFL;;IRF8;;;CCL2;;SLC26A6;STAT1
5	GO:0031497	BP	chromatin assembly	5/ 824	27/ 23771	0.185185	0.00211564	0.0709749	ENSOARG00020006370;ENSOARG00020009328;ENSOARG00020014361;ENSOARG00020015283;ENSOARG00020018692	HIST1H1T;;CHAF1A;CHAF1B;HELLS
10	GO:0030510	BP	regulation of BMP signaling pathway	10/ 824	98/ 23771	0.102041	0.00212494	0.0711214	ENSOARG00020004893;ENSOARG00020005935;ENSOARG00020015997;ENSOARG00020016055;ENSOARG00020017587;ENSOARG00020018235;ENSOARG00020020146;ENSOARG00020020841;ENSOARG00020022924;ENSOARG00020024807	LRP2;KCP;CHRDL1;TFAP2B;SFRP2;HTRA3;GPC3;MSX2;NOG;SFRP1
20	GO:0010959	BP	regulation of metal ion transport	20/ 824	274/ 23771	0.0729927	0.00214699	0.0716926	ENSOARG00020000157;ENSOARG00020000548;ENSOARG00020001172;ENSOARG00020002191;ENSOARG00020005077;ENSOARG00020005097;ENSOARG00020005604;ENSOARG00020006172;ENSOARG00020007182;ENSOARG00020007591;ENSOARG00020009832;ENSOARG00020010393;ENSOARG00020011907;ENSOARG00020015333;ENSOARG00020015745;ENSOARG00020017573;ENSOARG00020017701;ENSOARG00020017975;ENSOARG00020019914;ENSOARG00020023772	MYLK;CNTN1;KCNAB1;TSPAN13;;KLHL24;AKAP6;ABCC9;PDE4B;ATP2C2;SLC8A1;PACSIN3;;CASQ1;FXYD1;CCL2;RRAD;JPH2;ANK2;ADRB2
8	GO:0071456	BP	cellular response to hypoxia	8/ 824	67/ 23771	0.119403	0.00215851	0.0717443	ENSOARG00020005535;ENSOARG00020005770;ENSOARG00020009743;ENSOARG00020010083;ENSOARG00020024807;ENSOARG00020025166;ENSOARG00020025920;ENSOARG00020026406	EPAS1;EGLN3;;PTGIS;SFRP1;PMAIP1;GATA6;
8	GO:0007160	BP	cell-matrix adhesion	8/ 824	67/ 23771	0.119403	0.00215851	0.0717443	ENSOARG00020000257;ENSOARG00020001143;ENSOARG00020002879;ENSOARG00020003752;ENSOARG00020005077;ENSOARG00020013296;ENSOARG00020013401;ENSOARG00020025758	HOXD3;COL5A3;ITGB8;LYPD5;;COL3A1;ITGA8;NPNT
11	GO:0051704	BP	multi-organism process	11/ 824	115/ 23771	0.0956522	0.00219	0.0724563	ENSOARG00020002749;ENSOARG00020006545;ENSOARG00020006624;ENSOARG00020006667;ENSOARG00020006881;ENSOARG00020007263;ENSOARG00020013353;ENSOARG00020013393;ENSOARG00020022810;ENSOARG00020022827;ENSOARG00020025439	AFP;;;;;;;;;;IGFBP5
11	GO:0050921	BP	positive regulation of chemotaxis	11/ 824	115/ 23771	0.0956522	0.00219	0.0724563	ENSOARG00020002694;ENSOARG00020004038;ENSOARG00020004359;ENSOARG00020005559;ENSOARG00020005989;ENSOARG00020010451;ENSOARG00020013182;ENSOARG00020016080;ENSOARG00020021566;ENSOARG00020023002;ENSOARG00020023691	IL23A;ZNF580;THBS4;FGF10;CDH13;FGF2;PLA2G7;NCKAP1L;;F2RL1;IL16
7	GO:0097517	CC	contractile actin filament bundle	7/ 824	52/ 23771	0.134615	0.00201621	0.0725448	ENSOARG00020000157;ENSOARG00020008488;ENSOARG00020011882;ENSOARG00020015386;ENSOARG00020019932;ENSOARG00020022177;ENSOARG00020024254	MYLK;ACTA2;SYNPO2;PDLIM3;ACTA1;PGM5;SH2B2
7	GO:0001725	CC	stress fiber	7/ 824	52/ 23771	0.134615	0.00201621	0.0725448	ENSOARG00020000157;ENSOARG00020008488;ENSOARG00020011882;ENSOARG00020015386;ENSOARG00020019932;ENSOARG00020022177;ENSOARG00020024254	MYLK;ACTA2;SYNPO2;PDLIM3;ACTA1;PGM5;SH2B2
7	GO:0030593	BP	neutrophil chemotaxis	7/ 824	53/ 23771	0.132075	0.00225478	0.0744283	ENSOARG00020002903;ENSOARG00020003289;ENSOARG00020006387;ENSOARG00020007182;ENSOARG00020016080;ENSOARG00020017573;ENSOARG00020021566	CXCL6;;;PDE4B;NCKAP1L;CCL2;
23	GO:0022407	BP	regulation of cell-cell adhesion	23/ 824	338/ 23771	0.0680473	0.00228079	0.0751148	ENSOARG00020000965;ENSOARG00020001251;ENSOARG00020002051;ENSOARG00020002694;ENSOARG00020003374;ENSOARG00020004096;ENSOARG00020005022;ENSOARG00020005077;ENSOARG00020006751;ENSOARG00020007754;ENSOARG00020007862;ENSOARG00020008417;ENSOARG00020008507;ENSOARG00020008826;ENSOARG00020011892;ENSOARG00020014061;ENSOARG00020016080;ENSOARG00020021774;ENSOARG00020021881;ENSOARG00020022501;ENSOARG00020023963;…	NR4A3;EPHB6;;IL23A;TNFSF13B;KIF26B;EPCAM;;GPNMB;IGF2;PRKCZ;SELP;CDH1;SELE;IL15;PTPRU;NCKAP1L;FGL1;MYB;PRKG1;PYCARD;ABCA12;BMP6
28	GO:1902532	BP	negative regulation of intracellular signal transduction	28/ 824	443/ 23771	0.0632054	0.00229252	0.0753288	ENSOARG00020001855;ENSOARG00020002689;ENSOARG00020003248;ENSOARG00020005077;ENSOARG00020005281;ENSOARG00020006254;ENSOARG00020007287;ENSOARG00020007930;ENSOARG00020008146;ENSOARG00020009785;ENSOARG00020011992;ENSOARG00020012903;ENSOARG00020016227;ENSOARG00020016458;ENSOARG00020016801;ENSOARG00020017587;ENSOARG00020017690;ENSOARG00020017989;ENSOARG00020018692;ENSOARG00020021162;ENSOARG00020021421;…	BMT2;MAGI2;DHX58;;;IRAK3;ARHGAP25;SCAI;DACT1;ELL3;FOXM1;RNF157;;PKHD1;EPHA4;SFRP2;;SPRY3;HELLS;PIK3IP1;IFI35;F2RL1;SESN3;PYCARD;KANK1;;SFRP1;STAT1
3	GO:0005384	MF	manganese ion transmembrane transporter activity	3/ 824	7/ 23771	0.428571	0.00130829	0.0755748	ENSOARG00020007591;ENSOARG00020011858;ENSOARG00020014481	ATP2C2;SLC39A8;TRPM2
75	GO:0033554	BP	cellular response to stress	75/ 824	1527/ 23771	0.0491159	0.00231211	0.0757993	ENSOARG00020000075;ENSOARG00020000157;ENSOARG00020000229;ENSOARG00020000891;ENSOARG00020001855;ENSOARG00020002605;ENSOARG00020003178;ENSOARG00020003806;ENSOARG00020004038;ENSOARG00020004202;ENSOARG00020004359;ENSOARG00020004936;ENSOARG00020005077;ENSOARG00020005535;ENSOARG00020005770;ENSOARG00020005845;ENSOARG00020006150;ENSOARG00020006345;ENSOARG00020006444;ENSOARG00020006702;ENSOARG00020007222;…	ZMAT3;MYLK;PNPT1;eIF2aK2;BMT2;TIMELESS;TNFRSF6B;TP53INP1;ZNF580;TONSL;THBS4;MSH2;;EPAS1;EGLN3;REV3L;PARP10;H2AC6;RFC3;HMGA2;SCN2A;;;AUNIP;PARP9;;GINS2;RAD51AP1;;PTGIS;;CLSPN;TICRR;PCNA;FOXM1;E2F1;MCM6;DDX11;HSPA1L;UHRF1;LIG1;CHAF1A;TRPM2;ATP2A3;CDCA5;POLD1;HROB;RMI2;FEN1;CRYAB;FOS;RHOB;ANO1;HMGA1;KIF22;MCM3;;;RFC2;DTL;POLK;POLE;NR4A2;EDN1;SESN3;CDKN1A;PYCARD;TCIM;SFRP1;GINS4;PMAIP1;GATA6;MAP2K6;;…
42	GO:0000978	MF	RNA polymerase II cis-regulatory region sequence-specific DNA binding	42/ 824	729/ 23771	0.0576132	0.00132942	0.0758112	ENSOARG00020000257;ENSOARG00020000275;ENSOARG00020002732;ENSOARG00020004786;ENSOARG00020005535;ENSOARG00020005685;ENSOARG00020006597;ENSOARG00020006702;ENSOARG00020008905;ENSOARG00020008965;ENSOARG00020009199;ENSOARG00020009557;ENSOARG00020009609;ENSOARG00020009703;ENSOARG00020011997;ENSOARG00020012068;ENSOARG00020012876;ENSOARG00020014259;ENSOARG00020014382;ENSOARG00020014727;ENSOARG00020014807;…	HOXD3;HOXD4;POU2F1;FOXS1;EPAS1;;;HMGA2;FLI1;KLF11;KLF5;;IRF9;IRF8;E2F1;ZNF382;EHF;BATF2;HES4;IRF7;NR4A1;KLF7;TFAP2B;MYBL2;FOS;AR;ETV4;MKX;ELF3;MYB;NR4A2;HOXB9;PITX2;;NFIA;IRX1;NLRC5;STAT1;GATA6;E2F8;MYBL1;TFAP4
13	GO:0036293	BP	response to decreased oxygen levels	13/ 824	151/ 23771	0.0860927	0.00235408	0.0769998	ENSOARG00020005077;ENSOARG00020005535;ENSOARG00020005770;ENSOARG00020009743;ENSOARG00020010083;ENSOARG00020012040;ENSOARG00020017879;ENSOARG00020022011;ENSOARG00020023275;ENSOARG00020024807;ENSOARG00020025166;ENSOARG00020025920;ENSOARG00020026406	;EPAS1;EGLN3;;PTGIS;CXCR4;CRYAB;NR4A2;EDN1;SFRP1;PMAIP1;GATA6;
8	GO:0036294	BP	cellular response to decreased oxygen levels	8/ 824	68/ 23771	0.117647	0.0023735	0.0774184	ENSOARG00020005535;ENSOARG00020005770;ENSOARG00020009743;ENSOARG00020010083;ENSOARG00020024807;ENSOARG00020025166;ENSOARG00020025920;ENSOARG00020026406	EPAS1;EGLN3;;PTGIS;SFRP1;PMAIP1;GATA6;
4	GO:0050926	BP	regulation of positive chemotaxis	4/ 824	17/ 23771	0.235294	0.00237764	0.0774184	ENSOARG00020005559;ENSOARG00020005989;ENSOARG00020023002;ENSOARG00020023691	FGF10;CDH13;F2RL1;IL16
6	GO:0060688	BP	regulation of morphogenesis of a branching structure	6/ 824	40/ 23771	0.15	0.00238945	0.0774526	ENSOARG00020005559;ENSOARG00020005708;ENSOARG00020019886;ENSOARG00020022924;ENSOARG00020024449;ENSOARG00020024807	FGF10;FGF7;AR;NOG;LHX1;SFRP1
6	GO:0045005	BP	DNA-dependent DNA replication maintenance of fidelity	6/ 824	40/ 23771	0.15	0.00238945	0.0774526	ENSOARG00020002605;ENSOARG00020004202;ENSOARG00020011991;ENSOARG00020012623;ENSOARG00020016237;ENSOARG00020021578	TIMELESS;TONSL;PCNA;DDX11;POLD1;POLE
21	GO:0005694	CC	chromosome	21/ 824	300/ 23771	0.07	0.00220707	0.0779139	ENSOARG00020000222;ENSOARG00020004936;ENSOARG00020005083;ENSOARG00020005638;ENSOARG00020006358;ENSOARG00020006370;ENSOARG00020006877;ENSOARG00020008931;ENSOARG00020009057;ENSOARG00020009247;ENSOARG00020009486;ENSOARG00020009785;ENSOARG00020012361;ENSOARG00020012369;ENSOARG00020015714;ENSOARG00020018340;ENSOARG00020019959;ENSOARG00020019991;ENSOARG00020020578;ENSOARG00020024419;ENSOARG00020024828	NCAPH;MSH2;CDK2;CENPK;H2BC4;HIST1H1T;HIST2H2BE;GINS3;GINS1;;GINS2;ELL3;H2AFY2;MCM6;CDCA5;MCM2;ETV4;MCM3;MCM5;MCM4;GINS4
349	GO:0043227	CC	membrane-bounded organelle	349/ 824	8852/ 23771	0.0394261	0.00231731	0.0802904	ENSOARG00020000082;ENSOARG00020000222;ENSOARG00020000229;ENSOARG00020000257;ENSOARG00020000265;ENSOARG00020000275;ENSOARG00020000643;ENSOARG00020000799;ENSOARG00020000965;ENSOARG00020001120;ENSOARG00020001159;ENSOARG00020001277;ENSOARG00020001449;ENSOARG00020001613;ENSOARG00020001643;ENSOARG00020001727;ENSOARG00020001812;ENSOARG00020001848;ENSOARG00020001977;ENSOARG00020002079;ENSOARG00020002182;…	HIVEP3;NCAPH;PNPT1;HOXD3;;HOXD4;GTPBP8;SVEP1;NR4A3;TENT5C;ASF1B;;IQCG;FAM214B;DCK;PHC3;FNBP1;GPR85;ZC3H6;LGR5;DOCK4;CPED1;FNDC4;STXBP5L;IGFBP3;TIMELESS;;MX2;ABCA1;BCHE;MAGI2;MX1;POU2F1;;ITGB8;MAP3K7CL;SHFL;ABCG1;CPQ;TNFRSF6B;TNFSF13B;ESRRB;MARCH3;CDKL2;ZDHHC14;TP53INP1;;POLD3;ZNF580;KPNA5;GADD45G;UBN2;THBS4;BRINP1;SERINC5;ID1;CCDC92;;NXT1;FOXS1;;TMEM119;LRP2;MSH2;HCK;;;CDK2;KRT17;;PLSCR1;EPAS1;TS…
13	GO:0006813	BP	potassium ion transport	13/ 824	152/ 23771	0.0855263	0.00249475	0.0803231	ENSOARG00020001172;ENSOARG00020002529;ENSOARG00020004920;ENSOARG00020005083;ENSOARG00020006172;ENSOARG00020009186;ENSOARG00020009443;ENSOARG00020009743;ENSOARG00020011946;ENSOARG00020015454;ENSOARG00020015745;ENSOARG00020015798;ENSOARG00020025931	KCNAB1;SLC9A2;KCNK12;CDK2;ABCC9;KCNA6;KCNH7;;KCNK5;KCNC3;FXYD1;KCNMB1;KCNJ16
28	GO:0031347	BP	regulation of defense response	28/ 824	449/ 23771	0.0623608	0.00259387	0.0832895	ENSOARG00020000602;ENSOARG00020002344;ENSOARG00020002694;ENSOARG00020003248;ENSOARG00020003599;ENSOARG00020005334;ENSOARG00020006254;ENSOARG00020009040;ENSOARG00020009317;ENSOARG00020009445;ENSOARG00020009450;ENSOARG00020009959;ENSOARG00020010083;ENSOARG00020011892;ENSOARG00020013373;ENSOARG00020014334;ENSOARG00020014727;ENSOARG00020014761;ENSOARG00020020006;ENSOARG00020020061;ENSOARG00020021421;…	;FNDC4;IL23A;DHX58;NT5E;PLSCR1;IRAK3;;PARP9;;;ADORA2B;PTGIS;IL15;;ISG15;IRF7;TNFSF4;;;IFI35;F2RL1;HERC5;PYCARD;SEMA7A;NLRC5;STAT1;DNASE1
30	GO:0043269	BP	regulation of ion transport	30/ 824	491/ 23771	0.0610998	0.00259846	0.0832895	ENSOARG00020000157;ENSOARG00020000548;ENSOARG00020001172;ENSOARG00020002191;ENSOARG00020004920;ENSOARG00020005077;ENSOARG00020005097;ENSOARG00020005604;ENSOARG00020006172;ENSOARG00020007182;ENSOARG00020007222;ENSOARG00020007591;ENSOARG00020009186;ENSOARG00020009443;ENSOARG00020009832;ENSOARG00020010393;ENSOARG00020011907;ENSOARG00020015333;ENSOARG00020015454;ENSOARG00020015745;ENSOARG00020017535;…	MYLK;CNTN1;KCNAB1;TSPAN13;KCNK12;;KLHL24;AKAP6;ABCC9;PDE4B;SCN2A;ATP2C2;KCNA6;KCNH7;SLC8A1;PACSIN3;;CASQ1;KCNC3;FXYD1;CLDN10;CCL2;RRAD;JPH2;ANK2;CYBB;EDN1;ADRB2;ATP8B1;KCNJ16
10	GO:0001654	BP	eye development	10/ 824	101/ 23771	0.0990099	0.00265768	0.0849986	ENSOARG00020000199;ENSOARG00020002708;ENSOARG00020005559;ENSOARG00020015997;ENSOARG00020017216;ENSOARG00020017879;ENSOARG00020019399;ENSOARG00020023123;ENSOARG00020024199;ENSOARG00020024825	EFEMP1;FBN2;FGF10;CHRDL1;RBP4;CRYAB;FAT1;PITX2;STRA6;BMP6
6	GO:0072164	BP	mesonephric tubule development	6/ 824	41/ 23771	0.146341	0.00271834	0.0867459	ENSOARG00020005022;ENSOARG00020005685;ENSOARG00020022924;ENSOARG00020024449;ENSOARG00020024807;ENSOARG00020025758	EPCAM;;NOG;LHX1;SFRP1;NPNT
12	GO:0070588	BP	calcium ion transmembrane transport	12/ 824	136/ 23771	0.0882353	0.0027834	0.0886254	ENSOARG00020003755;ENSOARG00020004398;ENSOARG00020004737;ENSOARG00020007591;ENSOARG00020009832;ENSOARG00020010451;ENSOARG00020014481;ENSOARG00020014809;ENSOARG00020015478;ENSOARG00020017959;ENSOARG00020021401;ENSOARG00020023275	GRIN2C;RYR3;TRPC4;ATP2C2;SLC8A1;FGF2;TRPM2;GRIN2A;ATP2A3;ITPR3;NALF2;EDN1
8	GO:0051216	BP	cartilage development	8/ 824	70/ 23771	0.114286	0.00285358	0.0903774	ENSOARG00020000257;ENSOARG00020002671;ENSOARG00020002879;ENSOARG00020005685;ENSOARG00020013296;ENSOARG00020013897;ENSOARG00020022924;ENSOARG00020023275	HOXD3;COL11A1;ITGB8;;COL3A1;HYAL1;NOG;EDN1
10	GO:0030595	BP	leukocyte chemotaxis	10/ 824	102/ 23771	0.0980392	0.00285726	0.0903774	ENSOARG00020002903;ENSOARG00020003289;ENSOARG00020006387;ENSOARG00020007182;ENSOARG00020014481;ENSOARG00020015287;ENSOARG00020016080;ENSOARG00020017573;ENSOARG00020021566;ENSOARG00020023691	CXCL6;;;PDE4B;TRPM2;KIT;NCKAP1L;CCL2;;IL16
19	GO:0050867	BP	positive regulation of cell activation	19/ 824	259/ 23771	0.0733591	0.00289009	0.0908818	ENSOARG00020001251;ENSOARG00020002051;ENSOARG00020002694;ENSOARG00020003374;ENSOARG00020004936;ENSOARG00020005077;ENSOARG00020005559;ENSOARG00020007422;ENSOARG00020007754;ENSOARG00020007862;ENSOARG00020008417;ENSOARG00020009959;ENSOARG00020011892;ENSOARG00020016080;ENSOARG00020021881;ENSOARG00020023002;ENSOARG00020023947;ENSOARG00020023963;ENSOARG00020025664	EPHB6;;IL23A;TNFSF13B;MSH2;;FGF10;PLPP6;IGF2;PRKCZ;SELP;ADORA2B;IL15;NCKAP1L;MYB;F2RL1;CDKN1A;PYCARD;TOX
14	GO:0002685	BP	regulation of leukocyte migration	14/ 824	173/ 23771	0.0809249	0.00289622	0.0908818	ENSOARG00020002694;ENSOARG00020004038;ENSOARG00020004359;ENSOARG00020007960;ENSOARG00020008417;ENSOARG00020008826;ENSOARG00020013182;ENSOARG00020016080;ENSOARG00020016227;ENSOARG00020017573;ENSOARG00020017690;ENSOARG00020021566;ENSOARG00020023002;ENSOARG00020023963	IL23A;ZNF580;THBS4;;SELP;SELE;PLA2G7;NCKAP1L;;CCL2;;;F2RL1;PYCARD
5	GO:0006584	BP	catecholamine metabolic process	5/ 824	29/ 23771	0.172414	0.00293934	0.0908818	ENSOARG00020005535;ENSOARG00020013083;ENSOARG00020014591;ENSOARG00020014809;ENSOARG00020022011	EPAS1;LY6E;;GRIN2A;NR4A2
5	GO:0009712	BP	catechol-containing compound metabolic process	5/ 824	29/ 23771	0.172414	0.00293934	0.0908818	ENSOARG00020005535;ENSOARG00020013083;ENSOARG00020014591;ENSOARG00020014809;ENSOARG00020022011	EPAS1;LY6E;;GRIN2A;NR4A2
179	GO:0007165	BP	signal transduction	179/ 824	4218/ 23771	0.0424372	0.0029485	0.0908818	ENSOARG00020000199;ENSOARG00020000257;ENSOARG00020000548;ENSOARG00020000651;ENSOARG00020000796;ENSOARG00020000799;ENSOARG00020000891;ENSOARG00020000951;ENSOARG00020000965;ENSOARG00020000981;ENSOARG00020001251;ENSOARG00020001335;ENSOARG00020001392;ENSOARG00020001570;ENSOARG00020001750;ENSOARG00020001812;ENSOARG00020001848;ENSOARG00020002051;ENSOARG00020002079;ENSOARG00020002182;ENSOARG00020002605;…	EFEMP1;HOXD3;CNTN1;SEMA3D;PIK3R3;SVEP1;eIF2aK2;PLXNA4;NR4A3;SEMA3E;EPHB6;OGN;INHBE;ROBO1;NPFFR2;FNBP1;GPR85;;LGR5;DOCK4;TIMELESS;ABCA1;MAGI2;MX1;GUCY2C;AFP;ITGB8;CXCL6;;TNFSF13B;;;;;MSH2;EPCAM;;CDK2;KRT19;TSSK1B;FGF10;;FGF7;AGTR1;CDH13;IRAK3;;HMGA2;GPNMB;PDE4B;SCN2A;ARHGAP25;VIL1;JADE2;RASSF9;;IGF2;PRKCZ;;ASB9;SELP;;FYB1;RASGEF1B;KRT18;KRT8;;;;KNTC1;GHRHR;;ADORA2B;PTGIS;BDNF;FGF2;IFIH1;CLSPN;CCN5…
4	GO:0048645	BP	animal organ formation	4/ 824	18/ 23771	0.222222	0.00297389	0.0908818	ENSOARG00020005559;ENSOARG00020019886;ENSOARG00020022924;ENSOARG00020025920	FGF10;AR;NOG;GATA6
3	GO:0035672	BP	oligopeptide transmembrane transport	3/ 824	9/ 23771	0.333333	0.00298056	0.0908818	ENSOARG00020004677;ENSOARG00020004730;ENSOARG00020015451	;;SLC15A3
3	GO:0001706	BP	endoderm formation	3/ 824	9/ 23771	0.333333	0.00298056	0.0908818	ENSOARG00020015336;ENSOARG00020022924;ENSOARG00020024449	DUSP5;NOG;LHX1
3	GO:0035457	BP	cellular response to interferon-alpha	3/ 824	9/ 23771	0.333333	0.00298056	0.0908818	ENSOARG00020008771;ENSOARG00020008812;ENSOARG00020018872	IFIT2;IFIT3;RO60
3	GO:0034058	BP	endosomal vesicle fusion	3/ 824	9/ 23771	0.333333	0.00298056	0.0908818	ENSOARG00020015800;ENSOARG00020015965;ENSOARG00020015977	SAMD9;;
3	GO:0051549	BP	positive regulation of keratinocyte migration	3/ 824	9/ 23771	0.333333	0.00298056	0.0908818	ENSOARG00020005559;ENSOARG00020005708;ENSOARG00020020934	FGF10;FGF7;HBEGF
3	GO:2000553	BP	positive regulation of T-helper 2 cell cytokine production	3/ 824	9/ 23771	0.333333	0.00298056	0.0908818	ENSOARG00020006589;ENSOARG00020006787;ENSOARG00020007862	;;PRKCZ
3	GO:0010752	BP	regulation of cGMP-mediated signaling	3/ 824	9/ 23771	0.333333	0.00298056	0.0908818	ENSOARG00020009959;ENSOARG00020020006;ENSOARG00020020061	ADORA2B;;
3	GO:0048251	BP	elastic fiber assembly	3/ 824	9/ 23771	0.333333	0.00298056	0.0908818	ENSOARG00020013296;ENSOARG00020013651;ENSOARG00020022849	COL3A1;FBLN5;MYH11
3	GO:0050803	BP	regulation of synapse structure or activity	3/ 824	9/ 23771	0.333333	0.00298056	0.0908818	ENSOARG00020002675;ENSOARG00020002706;ENSOARG00020012341	MX2;MX1;GRIA4
3	GO:0043568	BP	positive regulation of insulin-like growth factor receptor signaling pathway	3/ 824	9/ 23771	0.333333	0.00298056	0.0908818	ENSOARG00020002594;ENSOARG00020019886;ENSOARG00020025439	IGFBP3;AR;IGFBP5
3	GO:0150011	BP	regulation of neuron projection arborization	3/ 824	9/ 23771	0.333333	0.00298056	0.0908818	ENSOARG00020003145;ENSOARG00020014075;ENSOARG00020017989	NTNG1;MOV10;SPRY3
33	GO:0001934	BP	positive regulation of protein phosphorylation	33/ 824	556/ 23771	0.0593525	0.00303425	0.0923233	ENSOARG00020000796;ENSOARG00020001392;ENSOARG00020001570;ENSOARG00020002694;ENSOARG00020004359;ENSOARG00020004848;ENSOARG00020005559;ENSOARG00020005708;ENSOARG00020006702;ENSOARG00020006751;ENSOARG00020007754;ENSOARG00020007960;ENSOARG00020008646;ENSOARG00020009317;ENSOARG00020010275;ENSOARG00020010451;ENSOARG00020010932;ENSOARG00020011892;ENSOARG00020015287;ENSOARG00020015343;ENSOARG00020016080;…	PIK3R3;INHBE;ROBO1;IL23A;THBS4;TMEM119;FGF10;FGF7;HMGA2;GPNMB;IGF2;;DAB2;PARP9;BDNF;FGF2;CLSPN;IL15;KIT;ANGPT1;NCKAP1L;ITGA5;EPHA4;SFRP2;HBEGF;NGF;EDN1;ADRB2;CDKN1A;SEMA7A;TCIM;BMP6;MAP2K6
16	GO:0022409	BP	positive regulation of cell-cell adhesion	16/ 824	207/ 23771	0.0772947	0.00306249	0.092986	ENSOARG00020000965;ENSOARG00020001251;ENSOARG00020002051;ENSOARG00020002694;ENSOARG00020003374;ENSOARG00020004096;ENSOARG00020005077;ENSOARG00020007754;ENSOARG00020007862;ENSOARG00020008417;ENSOARG00020008826;ENSOARG00020011892;ENSOARG00020014061;ENSOARG00020016080;ENSOARG00020021881;ENSOARG00020023963	NR4A3;EPHB6;;IL23A;TNFSF13B;KIF26B;;IGF2;PRKCZ;SELP;SELE;IL15;PTPRU;NCKAP1L;MYB;PYCARD
6	GO:0072163	BP	mesonephric epithelium development	6/ 824	42/ 23771	0.142857	0.00308	0.0933209	ENSOARG00020005022;ENSOARG00020005685;ENSOARG00020022924;ENSOARG00020024449;ENSOARG00020024807;ENSOARG00020025758	EPCAM;;NOG;LHX1;SFRP1;NPNT
20	GO:0052547	BP	regulation of peptidase activity	20/ 824	288/ 23771	0.0694444	0.00308679	0.0933301	ENSOARG00020001008;ENSOARG00020001570;ENSOARG00020002561;ENSOARG00020005077;ENSOARG00020005770;ENSOARG00020006072;ENSOARG00020014807;ENSOARG00020015478;ENSOARG00020016801;ENSOARG00020017587;ENSOARG00020017879;ENSOARG00020021024;ENSOARG00020021120;ENSOARG00020021657;ENSOARG00020022145;ENSOARG00020023963;ENSOARG00020025166;ENSOARG00020025249;ENSOARG00020025634;ENSOARG00020026468	TNFSF10;ROBO1;SERPINI1;;EGLN3;PCOLCE2;NR4A1;ATP2A3;EPHA4;SFRP2;CRYAB;IFI6;CLDN4;;CST6;PYCARD;PMAIP1;;STAT1;TFAP4
60	GO:0042592	BP	homeostatic process	60/ 824	1176/ 23771	0.0510204	0.00309455	0.0933684	ENSOARG00020002489;ENSOARG00020002529;ENSOARG00020002682;ENSOARG00020002982;ENSOARG00020003108;ENSOARG00020003374;ENSOARG00020003599;ENSOARG00020003755;ENSOARG00020004398;ENSOARG00020004737;ENSOARG00020005535;ENSOARG00020005671;ENSOARG00020005782;ENSOARG00020007182;ENSOARG00020007960;ENSOARG00020007987;ENSOARG00020008526;ENSOARG00020009688;ENSOARG00020009743;ENSOARG00020009832;ENSOARG00020010451;…	STXBP5L;SLC9A2;ABCA1;GJA5;ABCG1;TNFSF13B;NT5E;GRIN2C;RYR3;TRPC4;EPAS1;SLC9A9;AGTR1;PDE4B;;PBLD;RAB3D;GHRHR;;SLC8A1;FGF2;SLC39A8;CXCR4;SLC34A1;ANGPTL4;COL3A1;ANKRD9;TRPM2;GRIN2A;TTC39B;CASQ1;ATP2A3;KLF7;TFAP2B;NCKAP1L;;POLD1;PKHD1;RBP4;;ITPR3;JPH2;TMC8;NKIRAS1;IFI6;CLDN4;NALF2;F2RL1;FGGY;HEPH;EDN1;SLC26A6;GNB3;SESN3;ADRB2;ABCA12;SH2B2;BMP6;IGFBP5;STAT1
14	GO:0042626	MF	ATPase-coupled transmembrane transporter activity	14/ 824	163/ 23771	0.0858896	0.00166683	0.093849	ENSOARG00020001119;ENSOARG00020002682;ENSOARG00020003108;ENSOARG00020005566;ENSOARG00020006172;ENSOARG00020007591;ENSOARG00020010068;ENSOARG00020015478;ENSOARG00020017372;ENSOARG00020023288;ENSOARG00020023858;ENSOARG00020024186;ENSOARG00020025129;ENSOARG00020025187	;ABCA1;ABCG1;SLC26A7;ABCC9;ATP2C2;ATP6V0E2;ATP2A3;;SLC26A6;ABCG2;ABCA12;TAP2;TAP1
49	GO:0051726	BP	regulation of cell cycle	49/ 824	921/ 23771	0.053203	0.00311739	0.093861	ENSOARG00020000222;ENSOARG00020000229;ENSOARG00020002051;ENSOARG00020002605;ENSOARG00020002675;ENSOARG00020002727;ENSOARG00020003806;ENSOARG00020004157;ENSOARG00020004440;ENSOARG00020004936;ENSOARG00020005334;ENSOARG00020005559;ENSOARG00020006702;ENSOARG00020006751;ENSOARG00020007703;ENSOARG00020007754;ENSOARG00020008146;ENSOARG00020009565;ENSOARG00020009573;ENSOARG00020010026;ENSOARG00020010377;…	NCAPH;PNPT1;;TIMELESS;MX2;;TP53INP1;GADD45G;BRINP1;MSH2;PLSCR1;FGF10;HMGA2;GPNMB;;IGF2;DACT1;RAD51AP1;KNTC1;GMNN;NUDT6;FGF2;CLSPN;FAP;TICRR;FOXM1;E2F1;DDX11;HYAL1;NR4A1;CDCA5;TEX14;PKHD1;RMI2;FEN1;CCL2;RHOB;ZBED9;MSX2;DTL;EDN1;;CDKN1A;TCIM;SFRP1;FBXO5;GATA6;E2F8;TFAP4
3	GO:0005583	CC	fibrillar collagen trimer	3/ 824	9/ 23771	0.333333	0.00298056	0.0978356	ENSOARG00020001143;ENSOARG00020002671;ENSOARG00020013296	COL5A3;COL11A1;COL3A1
12	GO:1901991	BP	negative regulation of mitotic cell cycle phase transition	12/ 824	139/ 23771	0.0863309	0.00333038	0.0988764	ENSOARG00020006702;ENSOARG00020006751;ENSOARG00020007703;ENSOARG00020008146;ENSOARG00020009573;ENSOARG00020010932;ENSOARG00020011429;ENSOARG00020016390;ENSOARG00020017573;ENSOARG00020021454;ENSOARG00020023947;ENSOARG00020024869	HMGA2;GPNMB;;DACT1;KNTC1;CLSPN;TICRR;TEX14;CCL2;DTL;CDKN1A;FBXO5
63	GO:0031399	BP	regulation of protein modification process	63/ 824	1260/ 23771	0.05	0.0033491	0.0988764	ENSOARG00020000796;ENSOARG00020001392;ENSOARG00020001570;ENSOARG00020001750;ENSOARG00020002051;ENSOARG00020002594;ENSOARG00020002689;ENSOARG00020002694;ENSOARG00020004359;ENSOARG00020004848;ENSOARG00020005535;ENSOARG00020005559;ENSOARG00020005708;ENSOARG00020006150;ENSOARG00020006254;ENSOARG00020006702;ENSOARG00020006751;ENSOARG00020006776;ENSOARG00020007754;ENSOARG00020007862;ENSOARG00020007960;…	PIK3R3;INHBE;ROBO1;NPFFR2;;IGFBP3;MAGI2;IL23A;THBS4;TMEM119;EPAS1;FGF10;FGF7;PARP10;IRAK3;HMGA2;GPNMB;FRY;IGF2;PRKCZ;;PBLD;DAB2;PARP9;TET1;;BDNF;FGF2;CLSPN;PRKAR2B;IL15;;MTHFR;;ISG15;KIT;ANGPT1;FXYD1;NCKAP1L;DUSP19;ITGA5;EPHA4;WARS1;SFRP2;SIRT3;SPRY3;INPP5J;HBEGF;PLCL2;MYB;NGF;NOG;EDN1;ADRB2;CDKN1A;PYCARD;SEMA7A;TCIM;SFRP1;BMP6;FBXO5;MAP2K6;TFAP4
16	GO:0032990	BP	cell part morphogenesis	16/ 824	210/ 23771	0.0761905	0.00336903	0.0988764	ENSOARG00020000229;ENSOARG00020000951;ENSOARG00020002274;ENSOARG00020003145;ENSOARG00020004893;ENSOARG00020005077;ENSOARG00020010275;ENSOARG00020010627;ENSOARG00020013985;ENSOARG00020015555;ENSOARG00020016801;ENSOARG00020022011;ENSOARG00020022760;ENSOARG00020023261;ENSOARG00020023275;ENSOARG00020024811	PNPT1;PLXNA4;PTPRZ1;NTNG1;LRP2;;BDNF;SLITRK2;UGT8;KLF7;EPHA4;NR4A2;NGF;ATL1;EDN1;GPM6A
16	GO:0032989	BP	cellular component morphogenesis	16/ 824	210/ 23771	0.0761905	0.00336903	0.0988764	ENSOARG00020000229;ENSOARG00020000951;ENSOARG00020002274;ENSOARG00020003145;ENSOARG00020004893;ENSOARG00020005077;ENSOARG00020010275;ENSOARG00020010627;ENSOARG00020013985;ENSOARG00020015555;ENSOARG00020016801;ENSOARG00020022011;ENSOARG00020022760;ENSOARG00020023261;ENSOARG00020023275;ENSOARG00020024811	PNPT1;PLXNA4;PTPRZ1;NTNG1;LRP2;;BDNF;SLITRK2;UGT8;KLF7;EPHA4;NR4A2;NGF;ATL1;EDN1;GPM6A
94	GO:0031324	BP	negative regulation of cellular metabolic process	94/ 824	2020/ 23771	0.0465347	0.00337081	0.0988764	ENSOARG00020000229;ENSOARG00020000891;ENSOARG00020000946;ENSOARG00020001120;ENSOARG00020001727;ENSOARG00020001977;ENSOARG00020002051;ENSOARG00020002561;ENSOARG00020002594;ENSOARG00020002605;ENSOARG00020002727;ENSOARG00020002732;ENSOARG00020003046;ENSOARG00020004462;ENSOARG00020004786;ENSOARG00020004936;ENSOARG00020005077;ENSOARG00020005083;ENSOARG00020005635;ENSOARG00020006150;ENSOARG00020006254;…	PNPT1;eIF2aK2;PTX3;TENT5C;PHC3;ZC3H6;;SERPINI1;IGFBP3;TIMELESS;;POU2F1;SHFL;ID1;FOXS1;MSH2;;CDK2;PRDM16;PARP10;IRAK3;HIST1H1T;HMGA2;FRY;ALX1;IGF2;PRKCZ;PBLD;DACT1;AUNIP;DAB2;KLF11;KLF5;RTN1;PARP9;;;IRF8;GMNN;PTGIS;TSKS;PRKAR2B;PCNA;FOXM1;E2F1;H2AFY2;UHRF1;MOV10;ISG15;NR4A1;ANGPT1;KLF7;FXYD1;TFAP2B;NCKAP1L;ZFPM2;EPHA4;RMI2;WARS1;SFRP2;SIRT3;CRYAB;SPRY3;HMGA1;INPP5J;AR;THRB;;;MSX2;IFI6;PIK3IP1;ELF3…
19	GO:0002697	BP	regulation of immune effector process	19/ 824	267/ 23771	0.071161	0.00339472	0.0988764	ENSOARG00020002051;ENSOARG00020002694;ENSOARG00020003248;ENSOARG00020004936;ENSOARG00020006254;ENSOARG00020006589;ENSOARG00020006787;ENSOARG00020007862;ENSOARG00020007960;ENSOARG00020009445;ENSOARG00020009959;ENSOARG00020015287;ENSOARG00020015343;ENSOARG00020016080;ENSOARG00020021881;ENSOARG00020023002;ENSOARG00020024001;ENSOARG00020025129;ENSOARG00020026459	;IL23A;DHX58;MSH2;IRAK3;;;PRKCZ;;;ADORA2B;KIT;ANGPT1;NCKAP1L;MYB;F2RL1;SEMA7A;TAP2;DNASE1
5	GO:0055021	BP	regulation of cardiac muscle tissue growth	5/ 824	30/ 23771	0.166667	0.00342803	0.0988764	ENSOARG00020010451;ENSOARG00020016754;ENSOARG00020022924;ENSOARG00020023275;ENSOARG00020025920	FGF2;ZFPM2;NOG;EDN1;GATA6
9	GO:0045444	BP	fat cell differentiation	9/ 824	88/ 23771	0.102273	0.00343301	0.0988764	ENSOARG00020005559;ENSOARG00020006702;ENSOARG00020014807;ENSOARG00020016055;ENSOARG00020020472;ENSOARG00020022011;ENSOARG00020023772;ENSOARG00020024254;ENSOARG00020024263	FGF10;HMGA2;NR4A1;TFAP2B;LAMB3;NR4A2;ADRB2;SH2B2;ARID5B
7	GO:0048145	BP	regulation of fibroblast proliferation	7/ 824	57/ 23771	0.122807	0.00343318	0.0988764	ENSOARG00020003806;ENSOARG00020005559;ENSOARG00020006150;ENSOARG00020009743;ENSOARG00020011997;ENSOARG00020023947;ENSOARG00020024807	TP53INP1;FGF10;PARP10;;E2F1;CDKN1A;SFRP1
6	GO:0052372	BP	modulation by symbiont of entry into host	6/ 824	43/ 23771	0.139535	0.00347639	0.0988764	ENSOARG00020000946;ENSOARG00020003849;ENSOARG00020005281;ENSOARG00020013083;ENSOARG00020017125;ENSOARG00020017201	PTX3;;;LY6E;;
6	GO:0044818	BP	mitotic G2/M transition checkpoint	6/ 824	43/ 23771	0.139535	0.00347639	0.0988764	ENSOARG00020006702;ENSOARG00020007703;ENSOARG00020010932;ENSOARG00020011429;ENSOARG00020021454;ENSOARG00020023947	HMGA2;;CLSPN;TICRR;DTL;CDKN1A
2	GO:0033626	BP	positive regulation of integrin activation by cell surface receptor linked signal transduction	2/ 824	3/ 23771	0.666667	0.00351756	0.0988764	ENSOARG00020004677;ENSOARG00020004730	;
2	GO:0098910	BP	regulation of atrial cardiac muscle cell action potential	2/ 824	3/ 23771	0.666667	0.00351756	0.0988764	ENSOARG00020002982;ENSOARG00020019914	GJA5;ANK2
2	GO:0043435	BP	response to corticotropin-releasing hormone	2/ 824	3/ 23771	0.666667	0.00351756	0.0988764	ENSOARG00020014807;ENSOARG00020022011	NR4A1;NR4A2
2	GO:2000446	BP	regulation of macrophage migration inhibitory factor signaling pathway	2/ 824	3/ 23771	0.666667	0.00351756	0.0988764	ENSOARG00020012040;ENSOARG00020015343	CXCR4;ANGPT1
2	GO:0060414	BP	aorta smooth muscle tissue morphogenesis	2/ 824	3/ 23771	0.666667	0.00351756	0.0988764	ENSOARG00020000157;ENSOARG00020013296	MYLK;COL3A1
2	GO:0035385	BP	Roundabout signaling pathway	2/ 824	3/ 23771	0.666667	0.00351756	0.0988764	ENSOARG00020001570;ENSOARG00020013676	ROBO1;SLIT3
2	GO:0072047	BP	proximal/distal pattern formation involved in nephron development	2/ 824	3/ 23771	0.666667	0.00351756	0.0988764	ENSOARG00020023933;ENSOARG00020023975	IRX1;IRX2
2	GO:0003338	BP	metanephros morphogenesis	2/ 824	3/ 23771	0.666667	0.00351756	0.0988764	ENSOARG00020005559;ENSOARG00020006780	FGF10;FRAS1
2	GO:1902299	BP	pre-replicative complex assembly involved in cell cycle DNA replication	2/ 824	3/ 23771	0.666667	0.00351756	0.0988764	ENSOARG00020012369;ENSOARG00020019991	MCM6;MCM3
2	GO:1902292	BP	cell cycle DNA replication initiation	2/ 824	3/ 23771	0.666667	0.00351756	0.0988764	ENSOARG00020008931;ENSOARG00020019991	GINS3;MCM3
2	GO:0016185	BP	synaptic vesicle budding from presynaptic endocytic zone membrane	2/ 824	3/ 23771	0.666667	0.00351756	0.0988764	ENSOARG00020002675;ENSOARG00020002706	MX2;MX1
2	GO:0046967	BP	cytosol to endoplasmic reticulum transport	2/ 824	3/ 23771	0.666667	0.00351756	0.0988764	ENSOARG00020015478;ENSOARG00020025187	ATP2A3;TAP1
2	GO:0033058	BP	directional locomotion	2/ 824	3/ 23771	0.666667	0.00351756	0.0988764	ENSOARG00020003755;ENSOARG00020014809	GRIN2C;GRIN2A
2	GO:0006267	BP	pre-replicative complex assembly involved in nuclear cell cycle DNA replication	2/ 824	3/ 23771	0.666667	0.00351756	0.0988764	ENSOARG00020012369;ENSOARG00020019991	MCM6;MCM3
2	GO:0070987	BP	error-free translesion synthesis	2/ 824	3/ 23771	0.666667	0.00351756	0.0988764	ENSOARG00020006444;ENSOARG00020016237	RFC3;POLD1
2	GO:1904956	BP	regulation of midbrain dopaminergic neuron differentiation	2/ 824	3/ 23771	0.666667	0.00351756	0.0988764	ENSOARG00020017587;ENSOARG00020024807	SFRP2;SFRP1
2	GO:1902975	BP	mitotic DNA replication initiation	2/ 824	3/ 23771	0.666667	0.00351756	0.0988764	ENSOARG00020008931;ENSOARG00020019991	GINS3;MCM3
2	GO:1902315	BP	nuclear cell cycle DNA replication initiation	2/ 824	3/ 23771	0.666667	0.00351756	0.0988764	ENSOARG00020008931;ENSOARG00020019991	GINS3;MCM3
2	GO:0071376	BP	cellular response to corticotropin-releasing hormone stimulus	2/ 824	3/ 23771	0.666667	0.00351756	0.0988764	ENSOARG00020014807;ENSOARG00020022011	NR4A1;NR4A2
2	GO:0090402	BP	oncogene-induced cell senescence	2/ 824	3/ 23771	0.666667	0.00351756	0.0988764	ENSOARG00020006702;ENSOARG00020019128	HMGA2;HMGA1
2	GO:0009436	BP	glyoxylate catabolic process	2/ 824	3/ 23771	0.666667	0.00351756	0.0988764	ENSOARG00020016569;ENSOARG00020019351	AGXT2;HOGA1
2	GO:0061033	BP	secretion by lung epithelial cell involved in lung growth	2/ 824	3/ 23771	0.666667	0.00351756	0.0988764	ENSOARG00020005559;ENSOARG00020005708	FGF10;FGF7
58	GO:0022414	BP	reproductive process	58/ 824	1139/ 23771	0.0509219	0.00352795	0.0989753	ENSOARG00020000222;ENSOARG00020000946;ENSOARG00020001159;ENSOARG00020001449;ENSOARG00020002079;ENSOARG00020002749;ENSOARG00020003339;ENSOARG00020004440;ENSOARG00020004848;ENSOARG00020004893;ENSOARG00020004936;ENSOARG00020005482;ENSOARG00020005535;ENSOARG00020005555;ENSOARG00020005559;ENSOARG00020006370;ENSOARG00020006545;ENSOARG00020006624;ENSOARG00020006667;ENSOARG00020006861;ENSOARG00020006881;…	NCAPH;PTX3;ASF1B;IQCG;LGR5;AFP;;BRINP1;TMEM119;LRP2;MSH2;KRT19;EPAS1;TSSK1B;FGF10;HIST1H1T;;;;TEX15;;;IGF2;IRX5;KRT8;;HSPA1L;ST14;PTPRN;;;SLIT3;KIT;PLTP;TEX14;HROB;TTC21A;SFRP2;CREBRF;AR;THRB;PHLDA2;;;NOG;EDN1;SLC26A6;;PSMC3IP;STRA6;ARID5B;LHX1;SFRP1;BMP6;FBXO5;IGFBP5;GATA6;E2F8
7	GO:0042641	CC	actomyosin	7/ 824	56/ 23771	0.125	0.00310249	0.100082	ENSOARG00020000157;ENSOARG00020008488;ENSOARG00020011882;ENSOARG00020015386;ENSOARG00020019932;ENSOARG00020022177;ENSOARG00020024254	MYLK;ACTA2;SYNPO2;PDLIM3;ACTA1;PGM5;SH2B2
6	GO:0032813	MF	tumor necrosis factor receptor superfamily binding	6/ 824	38/ 23771	0.157895	0.00182227	0.101318	ENSOARG00020001008;ENSOARG00020003374;ENSOARG00020010275;ENSOARG00020014761;ENSOARG00020022760;ENSOARG00020025634	TNFSF10;TNFSF13B;BDNF;TNFSF4;NGF;STAT1
4	GO:0055023	BP	positive regulation of cardiac muscle tissue growth	4/ 824	19/ 23771	0.210526	0.0036647	0.102016	ENSOARG00020010451;ENSOARG00020016754;ENSOARG00020023275;ENSOARG00020025920	FGF2;ZFPM2;EDN1;GATA6
4	GO:0014912	BP	negative regulation of smooth muscle cell migration	4/ 824	19/ 23771	0.210526	0.0036647	0.102016	ENSOARG00020002594;ENSOARG00020005077;ENSOARG00020022501;ENSOARG00020025439	IGFBP3;;PRKG1;IGFBP5
4	GO:0071359	BP	cellular response to dsRNA	4/ 824	19/ 23771	0.210526	0.0036647	0.102016	ENSOARG00020009445;ENSOARG00020010727;ENSOARG00020020006;ENSOARG00020020061	;IFIH1;;
4	GO:0002063	BP	chondrocyte development	4/ 824	19/ 23771	0.210526	0.0036647	0.102016	ENSOARG00020002671;ENSOARG00020009421;ENSOARG00020017587;ENSOARG00020020841	COL11A1;ACAN;SFRP2;MSX2
4	GO:0003887	MF	DNA-directed DNA polymerase activity	4/ 824	16/ 23771	0.25	0.00186904	0.102636	ENSOARG00020005845;ENSOARG00020016237;ENSOARG00020021498;ENSOARG00020021578	REV3L;POLD1;POLK;POLE
8	GO:0060401	BP	cytosolic calcium ion transport	8/ 824	73/ 23771	0.109589	0.0037118	0.103128	ENSOARG00020003755;ENSOARG00020009832;ENSOARG00020010451;ENSOARG00020014481;ENSOARG00020014809;ENSOARG00020015478;ENSOARG00020017959;ENSOARG00020021401	GRIN2C;SLC8A1;FGF2;TRPM2;GRIN2A;ATP2A3;ITPR3;NALF2
9	GO:0008021	CC	synaptic vesicle	9/ 824	88/ 23771	0.102273	0.00343301	0.103453	ENSOARG00020007182;ENSOARG00020008526;ENSOARG00020008988;ENSOARG00020010275;ENSOARG00020014809;ENSOARG00020015774;ENSOARG00020017876;ENSOARG00020019533;ENSOARG00020022760	PDE4B;RAB3D;SLC6A17;BDNF;GRIN2A;RAB15;;APBA1;NGF
2	GO:0098844	CC	postsynaptic endocytic zone membrane	2/ 824	3/ 23771	0.666667	0.00351756	0.103453	ENSOARG00020002675;ENSOARG00020002706	MX2;MX1
2	GO:0042825	CC	TAP complex	2/ 824	3/ 23771	0.666667	0.00351756	0.103453	ENSOARG00020025129;ENSOARG00020025187	TAP2;TAP1
2	GO:0030485	CC	smooth muscle contractile fiber	2/ 824	3/ 23771	0.666667	0.00351756	0.103453	ENSOARG00020008488;ENSOARG00020025758	ACTA2;NPNT
2	GO:0070721	CC	ISGF3 complex	2/ 824	3/ 23771	0.666667	0.00351756	0.103453	ENSOARG00020009609;ENSOARG00020025634	IRF9;STAT1
9	GO:0044853	CC	plasma membrane raft	9/ 824	89/ 23771	0.101124	0.00370464	0.103453	ENSOARG00020004737;ENSOARG00020005048;ENSOARG00020005989;ENSOARG00020007809;ENSOARG00020008826;ENSOARG00020009743;ENSOARG00020009832;ENSOARG00020010083;ENSOARG00020015745	TRPC4;HCK;CDH13;CAVIN2;SELE;;SLC8A1;PTGIS;FXYD1
9	GO:0043197	CC	dendritic spine	9/ 824	89/ 23771	0.101124	0.00370464	0.103453	ENSOARG00020005077;ENSOARG00020007182;ENSOARG00020011053;ENSOARG00020012341;ENSOARG00020017612;ENSOARG00020017879;ENSOARG00020020218;ENSOARG00020022286;ENSOARG00020024811	;PDE4B;PRKAR2B;GRIA4;GRIA1;CRYAB;PPP1R9A;GRIA3;GPM6A
15	GO:0048858	BP	cell projection morphogenesis	15/ 824	189/ 23771	0.0793651	0.00375947	0.104251	ENSOARG00020000951;ENSOARG00020002274;ENSOARG00020003145;ENSOARG00020004893;ENSOARG00020005077;ENSOARG00020010275;ENSOARG00020010627;ENSOARG00020013985;ENSOARG00020015555;ENSOARG00020016801;ENSOARG00020022011;ENSOARG00020022760;ENSOARG00020023261;ENSOARG00020023275;ENSOARG00020024811	PLXNA4;PTPRZ1;NTNG1;LRP2;;BDNF;SLITRK2;UGT8;KLF7;EPHA4;NR4A2;NGF;ATL1;EDN1;GPM6A
7	GO:0071347	BP	cellular response to interleukin-1	7/ 824	58/ 23771	0.12069	0.00379005	0.104495	ENSOARG00020003289;ENSOARG00020010083;ENSOARG00020013897;ENSOARG00020017573;ENSOARG00020021566;ENSOARG00020023963;ENSOARG00020024807	;PTGIS;HYAL1;CCL2;;PYCARD;SFRP1
7	GO:0071621	BP	granulocyte chemotaxis	7/ 824	58/ 23771	0.12069	0.00379005	0.104495	ENSOARG00020002903;ENSOARG00020003289;ENSOARG00020006387;ENSOARG00020007182;ENSOARG00020016080;ENSOARG00020017573;ENSOARG00020021566	CXCL6;;;PDE4B;NCKAP1L;CCL2;
7	GO:0060402	BP	calcium ion transport into cytosol	7/ 824	58/ 23771	0.12069	0.00379005	0.104495	ENSOARG00020003755;ENSOARG00020009832;ENSOARG00020010451;ENSOARG00020014481;ENSOARG00020014809;ENSOARG00020017959;ENSOARG00020021401	GRIN2C;SLC8A1;FGF2;TRPM2;GRIN2A;ITPR3;NALF2
21	GO:0007267	BP	cell-cell signaling	21/ 824	307/ 23771	0.0684039	0.00390585	0.107171	ENSOARG00020002982;ENSOARG00020005049;ENSOARG00020005559;ENSOARG00020005708;ENSOARG00020006702;ENSOARG00020006751;ENSOARG00020009199;ENSOARG00020012341;ENSOARG00020012505;ENSOARG00020013102;ENSOARG00020014809;ENSOARG00020015997;ENSOARG00020019533;ENSOARG00020020006;ENSOARG00020020061;ENSOARG00020020329;ENSOARG00020021690;ENSOARG00020023275;ENSOARG00020024449;ENSOARG00020024807;ENSOARG00020025573	GJA5;GJB2;FGF10;FGF7;HMGA2;GPNMB;KLF5;GRIA4;DLGAP1;;GRIN2A;CHRDL1;APBA1;;;HRH2;PLCL2;EDN1;LHX1;SFRP1;PENK
6	GO:0070301	BP	cellular response to hydrogen peroxide	6/ 824	44/ 23771	0.136364	0.00390946	0.107171	ENSOARG00020004038;ENSOARG00020007960;ENSOARG00020009743;ENSOARG00020014481;ENSOARG00020018495;ENSOARG00020023275	ZNF580;;;TRPM2;RHOB;EDN1
15	GO:1901988	BP	negative regulation of cell cycle phase transition	15/ 824	191/ 23771	0.078534	0.00394196	0.107857	ENSOARG00020002605;ENSOARG00020004936;ENSOARG00020006702;ENSOARG00020006751;ENSOARG00020007703;ENSOARG00020008146;ENSOARG00020009573;ENSOARG00020010932;ENSOARG00020011429;ENSOARG00020011997;ENSOARG00020016390;ENSOARG00020017573;ENSOARG00020021454;ENSOARG00020023947;ENSOARG00020024869	TIMELESS;MSH2;HMGA2;GPNMB;;DACT1;KNTC1;CLSPN;TICRR;E2F1;TEX14;CCL2;DTL;CDKN1A;FBXO5
5	GO:2000780	BP	negative regulation of double-strand break repair	5/ 824	31/ 23771	0.16129	0.00397245	0.108279	ENSOARG00020006702;ENSOARG00020008461;ENSOARG00020017147;ENSOARG00020020006;ENSOARG00020020061	HMGA2;AUNIP;RMI2;;
3	GO:0003689	MF	DNA clamp loader activity	3/ 824	8/ 23771	0.375	0.00203941	0.109293	ENSOARG00020000418;ENSOARG00020006444;ENSOARG00020020256	RFC4;RFC3;RFC2
5	GO:0008328	CC	ionotropic glutamate receptor complex	5/ 824	31/ 23771	0.16129	0.00397245	0.109301	ENSOARG00020003755;ENSOARG00020012341;ENSOARG00020014809;ENSOARG00020017612;ENSOARG00020022286	GRIN2C;GRIA4;GRIN2A;GRIA1;GRIA3
10	GO:0002688	BP	regulation of leukocyte chemotaxis	10/ 824	107/ 23771	0.0934579	0.0040418	0.109754	ENSOARG00020002694;ENSOARG00020004038;ENSOARG00020004359;ENSOARG00020013182;ENSOARG00020016080;ENSOARG00020016227;ENSOARG00020017573;ENSOARG00020017690;ENSOARG00020021566;ENSOARG00020023002	IL23A;ZNF580;THBS4;PLA2G7;NCKAP1L;;CCL2;;;F2RL1
10	GO:0000302	BP	response to reactive oxygen species	10/ 824	107/ 23771	0.0934579	0.0040418	0.109754	ENSOARG00020004038;ENSOARG00020007960;ENSOARG00020009743;ENSOARG00020013154;ENSOARG00020013897;ENSOARG00020014481;ENSOARG00020017879;ENSOARG00020018165;ENSOARG00020018495;ENSOARG00020023275	ZNF580;;;PTPRN;HYAL1;TRPM2;CRYAB;FOS;RHOB;EDN1
46	GO:0051336	BP	regulation of hydrolase activity	46/ 824	856/ 23771	0.0537383	0.00405197	0.109823	ENSOARG00020000946;ENSOARG00020001008;ENSOARG00020001570;ENSOARG00020002182;ENSOARG00020002561;ENSOARG00020002689;ENSOARG00020003289;ENSOARG00020005077;ENSOARG00020005559;ENSOARG00020005770;ENSOARG00020005782;ENSOARG00020006072;ENSOARG00020007287;ENSOARG00020007960;ENSOARG00020008826;ENSOARG00020010412;ENSOARG00020010451;ENSOARG00020011991;ENSOARG00020012623;ENSOARG00020013214;ENSOARG00020014082;…	PTX3;TNFSF10;ROBO1;DOCK4;SERPINI1;MAGI2;;;FGF10;EGLN3;AGTR1;PCOLCE2;ARHGAP25;;SELE;TSKS;FGF2;PCNA;DDX11;ANGPTL4;ASAP3;NR4A1;ATP2A3;NCKAP1L;ARHGDIG;EPHA4;CCL2;OAS2;SFRP2;CRYAB;FGFR2;RAP1GAP;IFI6;CLDN4;;;CST6;PRKG1;F2RL1;PYCARD;;PMAIP1;;STAT1;NPNT;TFAP4
46	GO:0060548	BP	negative regulation of cell death	46/ 824	857/ 23771	0.0536756	0.00407097	0.11013	ENSOARG00020000891;ENSOARG00020002274;ENSOARG00020004893;ENSOARG00020004936;ENSOARG00020005048;ENSOARG00020005077;ENSOARG00020005559;ENSOARG00020006702;ENSOARG00020006751;ENSOARG00020008646;ENSOARG00020008812;ENSOARG00020009288;ENSOARG00020009743;ENSOARG00020009785;ENSOARG00020010275;ENSOARG00020010451;ENSOARG00020011297;ENSOARG00020012341;ENSOARG00020013214;ENSOARG00020014807;ENSOARG00020015287;…	eIF2aK2;PTPRZ1;LRP2;MSH2;HCK;;FGF10;HMGA2;GPNMB;DAB2;IFIT3;KRT18;;ELL3;BDNF;FGF2;CCN5;GRIA4;ANGPTL4;NR4A1;KIT;ANGPT1;CHL1;TFAP2B;NCKAP1L;;ITGA5;PKHD1;ZFPM2;CCL2;SFRP2;;CRYAB;HELLS;AR;MSX2;IFI6;;;NR4A2;NGF;NOG;TCIM;SFRP1;GATA6;
3	GO:0034340	BP	response to type I interferon	3/ 824	10/ 23771	0.3	0.0041488	0.110369	ENSOARG00020002706;ENSOARG00020003046;ENSOARG00020014334	MX1;SHFL;ISG15
3	GO:0051547	BP	regulation of keratinocyte migration	3/ 824	10/ 23771	0.3	0.0041488	0.110369	ENSOARG00020005559;ENSOARG00020005708;ENSOARG00020020934	FGF10;FGF7;HBEGF
3	GO:0034080	BP	CENP-A containing nucleosome assembly	3/ 824	10/ 23771	0.3	0.0041488	0.110369	ENSOARG00020000265;ENSOARG00020001277;ENSOARG00020012782	;;
3	GO:1900122	BP	positive regulation of receptor binding	3/ 824	10/ 23771	0.3	0.0041488	0.110369	ENSOARG00020010275;ENSOARG00020013102;ENSOARG00020021690	BDNF;;PLCL2
3	GO:0035313	BP	wound healing, spreading of epidermal cells	3/ 824	10/ 23771	0.3	0.0041488	0.110369	ENSOARG00020016394;ENSOARG00020020841;ENSOARG00020020934	ITGA5;MSX2;HBEGF
3	GO:2000104	BP	negative regulation of DNA-dependent DNA replication	3/ 824	10/ 23771	0.3	0.0041488	0.110369	ENSOARG00020002605;ENSOARG00020010026;ENSOARG00020024869	TIMELESS;GMNN;FBXO5
3	GO:0000076	BP	DNA replication checkpoint signaling	3/ 824	10/ 23771	0.3	0.0041488	0.110369	ENSOARG00020002605;ENSOARG00020010932;ENSOARG00020011429	TIMELESS;CLSPN;TICRR
3	GO:2000052	BP	positive regulation of non-canonical Wnt signaling pathway	3/ 824	10/ 23771	0.3	0.0041488	0.110369	ENSOARG00020008646;ENSOARG00020020146;ENSOARG00020024807	DAB2;GPC3;SFRP1
3	GO:0006978	BP	DNA damage response, signal transduction by p53 class mediator resulting in transcription of p21 class mediator	3/ 824	10/ 23771	0.3	0.0041488	0.110369	ENSOARG00020011992;ENSOARG00020023947;ENSOARG00020026468	FOXM1;CDKN1A;TFAP4
134	GO:0005654	CC	nucleoplasm	134/ 824	3068/ 23771	0.0436767	0.00426993	0.112259	ENSOARG00020000075;ENSOARG00020000222;ENSOARG00020000265;ENSOARG00020000275;ENSOARG00020000418;ENSOARG00020000497;ENSOARG00020001120;ENSOARG00020001159;ENSOARG00020001277;ENSOARG00020001643;ENSOARG00020001727;ENSOARG00020002051;ENSOARG00020002079;ENSOARG00020002605;ENSOARG00020002732;ENSOARG00020003046;ENSOARG00020003385;ENSOARG00020003477;ENSOARG00020003599;ENSOARG00020003706;ENSOARG00020003849;…	ZMAT3;NCAPH;;HOXD4;RFC4;DUSP2;TENT5C;ASF1B;;DCK;PHC3;;LGR5;TIMELESS;POU2F1;SHFL;ESRRB;;NT5E;CDKL2;;ZNF580;KPNA5;UBN2;TONSL;ID1;CCDC92;;;NXT1;MSH2;CDK2;PLSCR1;PRDM16;CDC45;H2BC4;RFC3;H2BC18;CMPK2;HIST2H2BE;;ALX1;JADE2;;CAVIN2;ORC1;SCAI;DACT1;FLI1;GINS3;KLF11;SP110;KLF5;;PARP9;KRT8;;IRF8;ELL3;SLC8A1;GMNN;;CLSPN;TICRR;HNMT;SYNPO2;IL15;PCNA;E2F1;CDKL5;H2AFY2;MCM6;UPP1;DDX11;SLC34A1;;UHRF1;EHF;XAF1;AS…
9	GO:0044309	CC	neuron spine	9/ 824	91/ 23771	0.0989011	0.00429823	0.112259	ENSOARG00020005077;ENSOARG00020007182;ENSOARG00020011053;ENSOARG00020012341;ENSOARG00020017612;ENSOARG00020017879;ENSOARG00020020218;ENSOARG00020022286;ENSOARG00020024811	;PDE4B;PRKAR2B;GRIA4;GRIA1;CRYAB;PPP1R9A;GRIA3;GPM6A
10	GO:0070382	CC	exocytic vesicle	10/ 824	108/ 23771	0.0925926	0.00431955	0.112259	ENSOARG00020002771;ENSOARG00020007182;ENSOARG00020008526;ENSOARG00020008988;ENSOARG00020010275;ENSOARG00020014809;ENSOARG00020015774;ENSOARG00020017876;ENSOARG00020019533;ENSOARG00020022760	;PDE4B;RAB3D;SLC6A17;BDNF;GRIN2A;RAB15;;APBA1;NGF
26	GO:0009986	CC	cell surface	26/ 824	420/ 23771	0.0619048	0.00431995	0.112259	ENSOARG00020001251;ENSOARG00020001570;ENSOARG00020002879;ENSOARG00020004677;ENSOARG00020004730;ENSOARG00020004737;ENSOARG00020005022;ENSOARG00020005559;ENSOARG00020009688;ENSOARG00020009763;ENSOARG00020010913;ENSOARG00020011213;ENSOARG00020012040;ENSOARG00020013401;ENSOARG00020014761;ENSOARG00020014809;ENSOARG00020015141;ENSOARG00020015287;ENSOARG00020016394;ENSOARG00020017879;ENSOARG00020018704;…	EPHB6;ROBO1;ITGB8;;;TRPC4;EPCAM;FGF10;GHRHR;MXRA8;Bst-2B;FAP;CXCR4;ITGA8;TNFSF4;GRIN2A;RSPO2;KIT;ITGA5;CRYAB;SCUBE2;FGFR2;GPC3;HBEGF;SFRP1;HHIP
9	GO:0071356	BP	cellular response to tumor necrosis factor	9/ 824	91/ 23771	0.0989011	0.00429823	0.114133	ENSOARG00020000709;ENSOARG00020003289;ENSOARG00020013897;ENSOARG00020017573;ENSOARG00020021566;ENSOARG00020023447;ENSOARG00020023963;ENSOARG00020024807;ENSOARG00020025758	GSDME;;HYAL1;CCL2;;GPD1;PYCARD;SFRP1;NPNT
6	GO:0045910	BP	negative regulation of DNA recombination	6/ 824	45/ 23771	0.133333	0.00438122	0.116122	ENSOARG00020004936;ENSOARG00020006370;ENSOARG00020009328;ENSOARG00020017147;ENSOARG00020020006;ENSOARG00020020061	MSH2;HIST1H1T;;RMI2;;
18	GO:0002696	BP	positive regulation of leukocyte activation	18/ 824	251/ 23771	0.0717131	0.00440647	0.116577	ENSOARG00020001251;ENSOARG00020002051;ENSOARG00020002694;ENSOARG00020003374;ENSOARG00020004936;ENSOARG00020005077;ENSOARG00020005559;ENSOARG00020007422;ENSOARG00020007754;ENSOARG00020007862;ENSOARG00020009959;ENSOARG00020011892;ENSOARG00020016080;ENSOARG00020021881;ENSOARG00020023002;ENSOARG00020023947;ENSOARG00020023963;ENSOARG00020025664	EPHB6;;IL23A;TNFSF13B;MSH2;;FGF10;PLPP6;IGF2;PRKCZ;ADORA2B;IL15;NCKAP1L;MYB;F2RL1;CDKN1A;PYCARD;TOX
12	GO:0043405	BP	regulation of MAP kinase activity	12/ 824	144/ 23771	0.0833333	0.0044324	0.117046	ENSOARG00020001570;ENSOARG00020006254;ENSOARG00020010451;ENSOARG00020011907;ENSOARG00020015287;ENSOARG00020016314;ENSOARG00020016801;ENSOARG00020017587;ENSOARG00020017989;ENSOARG00020023275;ENSOARG00020024807;ENSOARG00020025921	ROBO1;IRAK3;FGF2;;KIT;DUSP19;EPHA4;SFRP2;SPRY3;EDN1;SFRP1;MAP2K6
4	GO:0006336	BP	DNA replication-independent nucleosome assembly	4/ 824	20/ 23771	0.2	0.00445671	0.117046	ENSOARG00020000265;ENSOARG00020001159;ENSOARG00020001277;ENSOARG00020012782	;ASF1B;;
4	GO:0090136	BP	epithelial cell-cell adhesion	4/ 824	20/ 23771	0.2	0.00445671	0.117046	ENSOARG00020004359;ENSOARG00020015287;ENSOARG00020016227;ENSOARG00020017690	THBS4;KIT;;
4	GO:0002042	BP	cell migration involved in sprouting angiogenesis	4/ 824	20/ 23771	0.2	0.00445671	0.117046	ENSOARG00020000796;ENSOARG00020001570;ENSOARG00020010451;ENSOARG00020014807	PIK3R3;ROBO1;FGF2;NR4A1
5	GO:0046622	BP	positive regulation of organ growth	5/ 824	32/ 23771	0.15625	0.00457596	0.119523	ENSOARG00020007754;ENSOARG00020010451;ENSOARG00020016754;ENSOARG00020023275;ENSOARG00020025920	IGF2;FGF2;ZFPM2;EDN1;GATA6
5	GO:0097028	BP	dendritic cell differentiation	5/ 824	32/ 23771	0.15625	0.00457596	0.119523	ENSOARG00020002879;ENSOARG00020009703;ENSOARG00020014259;ENSOARG00020014481;ENSOARG00020023002	ITGB8;IRF8;BATF2;TRPM2;F2RL1
5	GO:0071526	BP	semaphorin-plexin signaling pathway	5/ 824	32/ 23771	0.15625	0.00457596	0.119523	ENSOARG00020000651;ENSOARG00020000951;ENSOARG00020000981;ENSOARG00020023275;ENSOARG00020024001	SEMA3D;PLXNA4;SEMA3E;EDN1;SEMA7A
23	GO:0098609	BP	cell-cell adhesion	23/ 824	353/ 23771	0.0651558	0.00460116	0.119775	ENSOARG00020001570;ENSOARG00020003145;ENSOARG00020003599;ENSOARG00020004359;ENSOARG00020004677;ENSOARG00020004730;ENSOARG00020005989;ENSOARG00020006377;ENSOARG00020008417;ENSOARG00020008507;ENSOARG00020008826;ENSOARG00020010627;ENSOARG00020011858;ENSOARG00020014000;ENSOARG00020014061;ENSOARG00020015287;ENSOARG00020016227;ENSOARG00020016394;ENSOARG00020017690;ENSOARG00020018088;ENSOARG00020019399;…	ROBO1;NTNG1;NT5E;THBS4;;;CDH13;PCDH9;SELP;CDH1;SELE;SLITRK2;SLC39A8;NEGR1;PTPRU;KIT;;ITGA5;;NECTIN4;FAT1;CLDN4;NPNT
10	GO:2001257	BP	regulation of cation channel activity	10/ 824	109/ 23771	0.0917431	0.00461214	0.119775	ENSOARG00020001172;ENSOARG00020005097;ENSOARG00020005604;ENSOARG00020006172;ENSOARG00020007182;ENSOARG00020015333;ENSOARG00020017701;ENSOARG00020017975;ENSOARG00020023275;ENSOARG00020023772	KCNAB1;KLHL24;AKAP6;ABCC9;PDE4B;CASQ1;RRAD;JPH2;EDN1;ADRB2
9	GO:0000724	BP	double-strand break repair via homologous recombination	9/ 824	92/ 23771	0.0978261	0.00462155	0.119775	ENSOARG00020004202;ENSOARG00020007703;ENSOARG00020008461;ENSOARG00020009486;ENSOARG00020009565;ENSOARG00020012369;ENSOARG00020017147;ENSOARG00020019991;ENSOARG00020024828	TONSL;;AUNIP;GINS2;RAD51AP1;MCM6;RMI2;MCM3;GINS4
9	GO:0030324	BP	lung development	9/ 824	92/ 23771	0.0978261	0.00462155	0.119775	ENSOARG00020002605;ENSOARG00020005535;ENSOARG00020005559;ENSOARG00020005708;ENSOARG00020010451;ENSOARG00020013296;ENSOARG00020016754;ENSOARG00020020146;ENSOARG00020024199	TIMELESS;EPAS1;FGF10;FGF7;FGF2;COL3A1;ZFPM2;GPC3;STRA6
47	GO:0008270	MF	zinc ion binding	47/ 824	864/ 23771	0.0543981	0.00231639	0.122658	ENSOARG00020000075;ENSOARG00020000965;ENSOARG00020001008;ENSOARG00020001727;ENSOARG00020002749;ENSOARG00020003248;ENSOARG00020003281;ENSOARG00020003385;ENSOARG00020003473;ENSOARG00020003520;ENSOARG00020003620;ENSOARG00020003711;ENSOARG00020003849;ENSOARG00020004818;ENSOARG00020005281;ENSOARG00020005334;ENSOARG00020007443;ENSOARG00020007980;ENSOARG00020008020;ENSOARG00020009369;ENSOARG00020009445;…	ZMAT3;NR4A3;TNFSF10;PHC3;AFP;DHX58;;ESRRB;;;MARCH3;TRIM5;;PTER;;PLSCR1;CA3;CA13;TUT4;TET1;;LACTB2;IFIH1;;ENPP5;;UHRF1;XAF1;NR4A1;TCEA3;RBM20;SIRT3;TK1;LVRN;TRIM2;AR;THRB;PEG10;POLE;NR4A2;;ZGRF1;;HHIP;;CA8;GATA6
8	GO:0015833	BP	peptide transport	8/ 824	76/ 23771	0.105263	0.00475709	0.122916	ENSOARG00020004677;ENSOARG00020004730;ENSOARG00020009743;ENSOARG00020013154;ENSOARG00020015451;ENSOARG00020023275;ENSOARG00020025129;ENSOARG00020025187	;;;PTPRN;SLC15A3;EDN1;TAP2;TAP1
18	GO:0030855	BP	epithelial cell differentiation	18/ 824	255/ 23771	0.0705882	0.00479214	0.123158	ENSOARG00020004818;ENSOARG00020005240;ENSOARG00020005559;ENSOARG00020007377;ENSOARG00020007565;ENSOARG00020008646;ENSOARG00020010451;ENSOARG00020011991;ENSOARG00020012876;ENSOARG00020013007;ENSOARG00020019399;ENSOARG00020019886;ENSOARG00020019917;ENSOARG00020021509;ENSOARG00020021980;ENSOARG00020024186;ENSOARG00020025920;ENSOARG00020025926	PTER;KRT17;FGF10;VIL1;MYO7A;DAB2;FGF2;PCNA;EHF;ST14;FAT1;AR;THRB;ELF3;MSI1;ABCA12;GATA6;E2F8
6	GO:0002062	BP	chondrocyte differentiation	6/ 824	46/ 23771	0.130435	0.00489364	0.125096	ENSOARG00020006702;ENSOARG00020013296;ENSOARG00020015652;ENSOARG00020016227;ENSOARG00020017690;ENSOARG00020018704	HMGA2;COL3A1;WNT5B;;;SCUBE2
6	GO:0030199	BP	collagen fibril organization	6/ 824	46/ 23771	0.130435	0.00489364	0.125096	ENSOARG00020002671;ENSOARG00020003825;ENSOARG00020009421;ENSOARG00020013296;ENSOARG00020017587;ENSOARG00020025566	COL11A1;FMOD;ACAN;COL3A1;SFRP2;
6	GO:0090175	BP	regulation of establishment of planar polarity	6/ 824	46/ 23771	0.130435	0.00489364	0.125096	ENSOARG00020008146;ENSOARG00020008646;ENSOARG00020016458;ENSOARG00020017587;ENSOARG00020020146;ENSOARG00020024807	DACT1;DAB2;PKHD1;SFRP2;GPC3;SFRP1
10	GO:0045598	BP	regulation of fat cell differentiation	10/ 824	110/ 23771	0.0909091	0.00492008	0.125549	ENSOARG00020009199;ENSOARG00020011997;ENSOARG00020016754;ENSOARG00020017100;ENSOARG00020017587;ENSOARG00020019456;ENSOARG00020020841;ENSOARG00020023409;ENSOARG00020024807;ENSOARG00020025566	KLF5;E2F1;ZFPM2;FRZB;SFRP2;FNDC5;MSX2;GNB3;SFRP1;
166	GO:0043169	MF	cation binding	166/ 824	3856/ 23771	0.0430498	0.00241914	0.126449	ENSOARG00020000075;ENSOARG00020000157;ENSOARG00020000199;ENSOARG00020000643;ENSOARG00020000768;ENSOARG00020000780;ENSOARG00020000799;ENSOARG00020000965;ENSOARG00020001008;ENSOARG00020001268;ENSOARG00020001277;ENSOARG00020001312;ENSOARG00020001727;ENSOARG00020001751;ENSOARG00020001855;ENSOARG00020001952;ENSOARG00020001977;ENSOARG00020002282;ENSOARG00020002586;ENSOARG00020002682;ENSOARG00020002708;…	ZMAT3;MYLK;EFEMP1;GTPBP8;;;SVEP1;NR4A3;TNFSF10;;;ASPN;PHC3;SCIN;BMT2;ADPRH;ZC3H6;PRIM1;HDAC9;ABCA1;FBN2;AFP;TNFRSF6B;DHX58;;ESRRB;;;NT5E;MARCH3;TRIM5;;;ZNF404;THBS4;RYR3;;;PTER;LRP2;MSH2;POSTN;GJB2;;CDK2;;PLSCR1;TSSK1B;;EGLN3;REV3L;CDH13;IRAK3;PCDH9;EFHD1;;;;HMCN1;PDE4B;VIL1;JADE2;CA3;ATP2C2;ZNF772;ORC1;CA13;TUT4;;SELP;MCTP1;CDH1;GLRA3;SELE;TET1;ACAN;;;LACTB2;SLC8A1;LECT2;PTGIS;GCA;IFIH1;MPPED2;Z…
5	GO:0008066	MF	glutamate receptor activity	5/ 824	28/ 23771	0.178571	0.002503	0.126449	ENSOARG00020003755;ENSOARG00020012341;ENSOARG00020014809;ENSOARG00020017612;ENSOARG00020022286	GRIN2C;GRIA4;GRIN2A;GRIA1;GRIA3
5	GO:0090482	MF	vitamin transmembrane transporter activity	5/ 824	28/ 23771	0.178571	0.002503	0.126449	ENSOARG00020001524;ENSOARG00020001703;ENSOARG00020017216;ENSOARG00020023858;ENSOARG00020024199	SLC2A2;GC;RBP4;ABCG2;STRA6
11	GO:0019838	MF	growth factor binding	11/ 824	117/ 23771	0.0940171	0.00250984	0.126449	ENSOARG00020002594;ENSOARG00020009688;ENSOARG00020011297;ENSOARG00020012095;ENSOARG00020013296;ENSOARG00020015997;ENSOARG00020016227;ENSOARG00020017690;ENSOARG00020018235;ENSOARG00020018761;ENSOARG00020025439	IGFBP3;GHRHR;CCN5;FGFR4;COL3A1;CHRDL1;;;HTRA3;FGFR2;IGFBP5
11	GO:0048639	BP	positive regulation of developmental growth	11/ 824	128/ 23771	0.0859375	0.00500795	0.126669	ENSOARG00020004786;ENSOARG00020007377;ENSOARG00020007754;ENSOARG00020009688;ENSOARG00020010275;ENSOARG00020010451;ENSOARG00020016754;ENSOARG00020022760;ENSOARG00020023275;ENSOARG00020024001;ENSOARG00020025920	FOXS1;VIL1;IGF2;GHRHR;BDNF;FGF2;ZFPM2;NGF;EDN1;SEMA7A;GATA6
11	GO:0007423	BP	sensory organ development	11/ 824	128/ 23771	0.0859375	0.00500795	0.126669	ENSOARG00020000199;ENSOARG00020002708;ENSOARG00020005559;ENSOARG00020015997;ENSOARG00020016055;ENSOARG00020017216;ENSOARG00020017879;ENSOARG00020019399;ENSOARG00020023123;ENSOARG00020024199;ENSOARG00020024825	EFEMP1;FBN2;FGF10;CHRDL1;TFAP2B;RBP4;CRYAB;FAT1;PITX2;STRA6;BMP6
7	GO:1990266	BP	neutrophil migration	7/ 824	61/ 23771	0.114754	0.00503065	0.12702	ENSOARG00020002903;ENSOARG00020003289;ENSOARG00020006387;ENSOARG00020007182;ENSOARG00020016080;ENSOARG00020017573;ENSOARG00020021566	CXCL6;;;PDE4B;NCKAP1L;CCL2;
10	GO:0099094	MF	ligand-gated cation channel activity	10/ 824	101/ 23771	0.0990099	0.00265768	0.131349	ENSOARG00020003755;ENSOARG00020004398;ENSOARG00020009743;ENSOARG00020012341;ENSOARG00020014481;ENSOARG00020014809;ENSOARG00020017612;ENSOARG00020017959;ENSOARG00020022286;ENSOARG00020025931	GRIN2C;RYR3;;GRIA4;TRPM2;GRIN2A;GRIA1;ITPR3;GRIA3;KCNJ16
47	GO:0048878	BP	chemical homeostasis	47/ 824	901/ 23771	0.0521643	0.00521418	0.131423	ENSOARG00020002489;ENSOARG00020002529;ENSOARG00020002682;ENSOARG00020002982;ENSOARG00020003108;ENSOARG00020003599;ENSOARG00020003755;ENSOARG00020004398;ENSOARG00020004737;ENSOARG00020005535;ENSOARG00020005671;ENSOARG00020005782;ENSOARG00020009688;ENSOARG00020009743;ENSOARG00020009832;ENSOARG00020010451;ENSOARG00020011858;ENSOARG00020012040;ENSOARG00020012754;ENSOARG00020013214;ENSOARG00020013669;…	STXBP5L;SLC9A2;ABCA1;GJA5;ABCG1;NT5E;GRIN2C;RYR3;TRPC4;EPAS1;SLC9A9;AGTR1;GHRHR;;SLC8A1;FGF2;SLC39A8;CXCR4;SLC34A1;ANGPTL4;ANKRD9;TRPM2;GRIN2A;TTC39B;CASQ1;ATP2A3;KLF7;TFAP2B;POLD1;PKHD1;RBP4;ITPR3;JPH2;TMC8;NKIRAS1;IFI6;CLDN4;NALF2;F2RL1;HEPH;EDN1;SLC26A6;SESN3;ABCA12;BMP6;IGFBP5;STAT1
5	GO:0032733	BP	positive regulation of interleukin-10 production	5/ 824	33/ 23771	0.151515	0.00524189	0.131431	ENSOARG00020002694;ENSOARG00020007862;ENSOARG00020014334;ENSOARG00020023002;ENSOARG00020023963	IL23A;PRKCZ;ISG15;F2RL1;PYCARD
5	GO:0030261	BP	chromosome condensation	5/ 824	33/ 23771	0.151515	0.00524189	0.131431	ENSOARG00020000222;ENSOARG00020006370;ENSOARG00020009328;ENSOARG00020010582;ENSOARG00020015714	NCAPH;HIST1H1T;;;CDCA5
5	GO:0045738	BP	negative regulation of DNA repair	5/ 824	33/ 23771	0.151515	0.00524189	0.131431	ENSOARG00020006702;ENSOARG00020008461;ENSOARG00020017147;ENSOARG00020020006;ENSOARG00020020061	HMGA2;AUNIP;RMI2;;
11	GO:0000075	BP	cell cycle checkpoint signaling	11/ 824	129/ 23771	0.0852713	0.00530828	0.132	ENSOARG00020002605;ENSOARG00020004936;ENSOARG00020006702;ENSOARG00020007703;ENSOARG00020009573;ENSOARG00020010932;ENSOARG00020011429;ENSOARG00020011997;ENSOARG00020016390;ENSOARG00020021454;ENSOARG00020023947	TIMELESS;MSH2;HMGA2;;KNTC1;CLSPN;TICRR;E2F1;TEX14;DTL;CDKN1A
15	GO:1901652	BP	response to peptide	15/ 824	201/ 23771	0.0746269	0.00530872	0.132	ENSOARG00020002594;ENSOARG00020002605;ENSOARG00020009688;ENSOARG00020012623;ENSOARG00020013296;ENSOARG00020014807;ENSOARG00020015774;ENSOARG00020016801;ENSOARG00020022011;ENSOARG00020022849;ENSOARG00020023275;ENSOARG00020023675;ENSOARG00020023772;ENSOARG00020025439;ENSOARG00020025634	IGFBP3;TIMELESS;GHRHR;DDX11;COL3A1;NR4A1;RAB15;EPHA4;NR4A2;MYH11;EDN1;SESN3;ADRB2;IGFBP5;STAT1
14	GO:1903039	BP	positive regulation of leukocyte cell-cell adhesion	14/ 824	176/ 23771	0.0795455	0.0053488	0.132	ENSOARG00020000965;ENSOARG00020001251;ENSOARG00020002051;ENSOARG00020002694;ENSOARG00020003374;ENSOARG00020005077;ENSOARG00020007754;ENSOARG00020007862;ENSOARG00020008417;ENSOARG00020008826;ENSOARG00020011892;ENSOARG00020016080;ENSOARG00020021881;ENSOARG00020023963	NR4A3;EPHB6;;IL23A;TNFSF13B;;IGF2;PRKCZ;SELP;SELE;IL15;NCKAP1L;MYB;PYCARD
14	GO:0098742	BP	cell-cell adhesion via plasma-membrane adhesion molecules	14/ 824	176/ 23771	0.0795455	0.0053488	0.132	ENSOARG00020001570;ENSOARG00020003145;ENSOARG00020004677;ENSOARG00020004730;ENSOARG00020005989;ENSOARG00020006377;ENSOARG00020008417;ENSOARG00020008507;ENSOARG00020008826;ENSOARG00020010627;ENSOARG00020016394;ENSOARG00020018088;ENSOARG00020019399;ENSOARG00020021120	ROBO1;NTNG1;;;CDH13;PCDH9;SELP;CDH1;SELE;SLITRK2;ITGA5;NECTIN4;FAT1;CLDN4
4	GO:0060740	BP	prostate gland epithelium morphogenesis	4/ 824	21/ 23771	0.190476	0.00535632	0.132	ENSOARG00020005559;ENSOARG00020019886;ENSOARG00020022924;ENSOARG00020024807	FGF10;AR;NOG;SFRP1
4	GO:0034724	BP	DNA replication-independent nucleosome organization	4/ 824	21/ 23771	0.190476	0.00535632	0.132	ENSOARG00020000265;ENSOARG00020001159;ENSOARG00020001277;ENSOARG00020012782	;ASF1B;;
4	GO:0060421	BP	positive regulation of heart growth	4/ 824	21/ 23771	0.190476	0.00535632	0.132	ENSOARG00020010451;ENSOARG00020016754;ENSOARG00020023275;ENSOARG00020025920	FGF2;ZFPM2;EDN1;GATA6
4	GO:0016339	BP	calcium-dependent cell-cell adhesion via plasma membrane cell adhesion molecules	4/ 824	21/ 23771	0.190476	0.00535632	0.132	ENSOARG00020004677;ENSOARG00020004730;ENSOARG00020005989;ENSOARG00020008417	;;CDH13;SELP
4	GO:0035561	BP	regulation of chromatin binding	4/ 824	21/ 23771	0.190476	0.00535632	0.132	ENSOARG00020009317;ENSOARG00020009450;ENSOARG00020010026;ENSOARG00020012623	PARP9;;GMNN;DDX11
4	GO:0032727	BP	positive regulation of interferon-alpha production	4/ 824	21/ 23771	0.190476	0.00535632	0.132	ENSOARG00020009445;ENSOARG00020010727;ENSOARG00020014727;ENSOARG00020025634	;IFIH1;IRF7;STAT1
40	GO:0051093	BP	negative regulation of developmental process	40/ 824	736/ 23771	0.0543478	0.0054001	0.132852	ENSOARG00020000199;ENSOARG00020000651;ENSOARG00020000981;ENSOARG00020001120;ENSOARG00020001164;ENSOARG00020001312;ENSOARG00020002051;ENSOARG00020003806;ENSOARG00020004359;ENSOARG00020004440;ENSOARG00020004848;ENSOARG00020005077;ENSOARG00020005559;ENSOARG00020007754;ENSOARG00020007987;ENSOARG00020011992;ENSOARG00020011997;ENSOARG00020015009;ENSOARG00020015141;ENSOARG00020015555;ENSOARG00020016227;…	EFEMP1;SEMA3D;SEMA3E;TENT5C;USF3;ASPN;;TP53INP1;THBS4;BRINP1;TMEM119;;FGF10;IGF2;PBLD;FOXM1;E2F1;DACT3;RSPO2;KLF7;;ZFPM2;EPHA4;FRZB;SFRP2;;TNFRSF11B;SPRY3;MSX2;MYB;NOG;ADRB2;CDKN1A;SEMA7A;KANK1;SFRP1;FBXO5;IGFBP5;;STAT1
90	GO:0032268	BP	regulation of cellular protein metabolic process	90/ 824	1953/ 23771	0.0460829	0.00541061	0.132883	ENSOARG00020000229;ENSOARG00020000796;ENSOARG00020000891;ENSOARG00020001008;ENSOARG00020001392;ENSOARG00020001570;ENSOARG00020001750;ENSOARG00020002051;ENSOARG00020002561;ENSOARG00020002594;ENSOARG00020002689;ENSOARG00020002694;ENSOARG00020002727;ENSOARG00020003046;ENSOARG00020004359;ENSOARG00020004848;ENSOARG00020005077;ENSOARG00020005535;ENSOARG00020005559;ENSOARG00020005708;ENSOARG00020005770;…	PNPT1;PIK3R3;eIF2aK2;TNFSF10;INHBE;ROBO1;NPFFR2;;SERPINI1;IGFBP3;MAGI2;IL23A;;SHFL;THBS4;TMEM119;;EPAS1;FGF10;FGF7;EGLN3;AGTR1;PCOLCE2;PARP10;IRAK3;HMGA2;GPNMB;FRY;IGF2;PRKCZ;;PBLD;DACT1;DAB2;;PARP9;TET1;;BDNF;PACSIN3;FGF2;CLSPN;PRKAR2B;IL15;;FGFR4;MTHFR;UHRF1;;MOV10;ISG15;NR4A1;KIT;ANGPT1;ATP2A3;FXYD1;NCKAP1L;DUSP19;ITGA5;EPHA4;WARS1;SFRP2;SIRT3;CRYAB;SPRY3;INPP5J;HBEGF;IFI6;CLDN4;;PLCL2;MYB;CST…
20	GO:0050804	BP	modulation of chemical synaptic transmission	20/ 824	295/ 23771	0.0677966	0.00545839	0.133601	ENSOARG00020002489;ENSOARG00020003145;ENSOARG00020009959;ENSOARG00020010275;ENSOARG00020011053;ENSOARG00020012341;ENSOARG00020012505;ENSOARG00020013102;ENSOARG00020014809;ENSOARG00020015997;ENSOARG00020016801;ENSOARG00020017573;ENSOARG00020017959;ENSOARG00020019533;ENSOARG00020020218;ENSOARG00020021690;ENSOARG00020022760;ENSOARG00020022924;ENSOARG00020023275;ENSOARG00020023772	STXBP5L;NTNG1;ADORA2B;BDNF;PRKAR2B;GRIA4;DLGAP1;;GRIN2A;CHRDL1;EPHA4;CCL2;ITPR3;APBA1;PPP1R9A;PLCL2;NGF;NOG;EDN1;ADRB2
5	GO:0098878	CC	neurotransmitter receptor complex	5/ 824	33/ 23771	0.151515	0.00524189	0.13435	ENSOARG00020003755;ENSOARG00020012341;ENSOARG00020014809;ENSOARG00020017612;ENSOARG00020022286	GRIN2C;GRIA4;GRIN2A;GRIA1;GRIA3
7	GO:2000781	BP	positive regulation of double-strand break repair	7/ 824	62/ 23771	0.112903	0.00550524	0.134519	ENSOARG00020002605;ENSOARG00020003339;ENSOARG00020009317;ENSOARG00020009450;ENSOARG00020009565;ENSOARG00020011992;ENSOARG00020012623	TIMELESS;;PARP9;;RAD51AP1;FOXM1;DDX11
23	GO:0023052	BP	signaling	23/ 824	364/ 23771	0.0631868	0.00554642	0.13468	ENSOARG00020002982;ENSOARG00020005049;ENSOARG00020005559;ENSOARG00020005708;ENSOARG00020006172;ENSOARG00020006702;ENSOARG00020006751;ENSOARG00020009199;ENSOARG00020012341;ENSOARG00020012505;ENSOARG00020013102;ENSOARG00020014809;ENSOARG00020015997;ENSOARG00020019533;ENSOARG00020019914;ENSOARG00020020006;ENSOARG00020020061;ENSOARG00020020329;ENSOARG00020021690;ENSOARG00020023275;ENSOARG00020024449;…	GJA5;GJB2;FGF10;FGF7;ABCC9;HMGA2;GPNMB;KLF5;GRIA4;DLGAP1;;GRIN2A;CHRDL1;APBA1;ANK2;;;HRH2;PLCL2;EDN1;LHX1;SFRP1;PENK
3	GO:0010832	BP	negative regulation of myotube differentiation	3/ 824	11/ 23771	0.272727	0.00555865	0.13468	ENSOARG00020004848;ENSOARG00020016227;ENSOARG00020017690	TMEM119;;
3	GO:0008015	BP	blood circulation	3/ 824	11/ 23771	0.272727	0.00555865	0.13468	ENSOARG00020008238;ENSOARG00020008905;ENSOARG00020025634	;FLI1;STAT1
3	GO:2000551	BP	regulation of T-helper 2 cell cytokine production	3/ 824	11/ 23771	0.272727	0.00555865	0.13468	ENSOARG00020006589;ENSOARG00020006787;ENSOARG00020007862	;;PRKCZ
3	GO:0042772	BP	DNA damage response, signal transduction resulting in transcription	3/ 824	11/ 23771	0.272727	0.00555865	0.13468	ENSOARG00020011992;ENSOARG00020023947;ENSOARG00020026468	FOXM1;CDKN1A;TFAP4
10	GO:0048705	BP	skeletal system morphogenesis	10/ 824	112/ 23771	0.0892857	0.00558422	0.135072	ENSOARG00020000257;ENSOARG00020000275;ENSOARG00020002671;ENSOARG00020008717;ENSOARG00020013897;ENSOARG00020018761;ENSOARG00020022138;ENSOARG00020022924;ENSOARG00020024263;ENSOARG00020025042	HOXD3;HOXD4;COL11A1;IRX5;HYAL1;FGFR2;HOXB9;NOG;ARID5B;HHIP
20	GO:0099177	BP	regulation of trans-synaptic signaling	20/ 824	297/ 23771	0.0673401	0.00562197	0.135546	ENSOARG00020002489;ENSOARG00020003145;ENSOARG00020009959;ENSOARG00020010275;ENSOARG00020011053;ENSOARG00020012341;ENSOARG00020012505;ENSOARG00020013102;ENSOARG00020014809;ENSOARG00020015997;ENSOARG00020016801;ENSOARG00020017573;ENSOARG00020017959;ENSOARG00020019533;ENSOARG00020020218;ENSOARG00020021690;ENSOARG00020022760;ENSOARG00020022924;ENSOARG00020023275;ENSOARG00020023772	STXBP5L;NTNG1;ADORA2B;BDNF;PRKAR2B;GRIA4;DLGAP1;;GRIN2A;CHRDL1;EPHA4;CCL2;ITPR3;APBA1;PPP1R9A;PLCL2;NGF;NOG;EDN1;ADRB2
11	GO:0009411	BP	response to UV	11/ 824	130/ 23771	0.0846154	0.00562265	0.135546	ENSOARG00020003806;ENSOARG00020004936;ENSOARG00020006345;ENSOARG00020009743;ENSOARG00020011991;ENSOARG00020013897;ENSOARG00020016237;ENSOARG00020018872;ENSOARG00020021454;ENSOARG00020021498;ENSOARG00020023947	TP53INP1;MSH2;H2AC6;;PCNA;HYAL1;POLD1;RO60;DTL;POLK;CDKN1A
43	GO:0051248	BP	negative regulation of protein metabolic process	43/ 824	805/ 23771	0.0534161	0.0057254	0.137792	ENSOARG00020000229;ENSOARG00020000891;ENSOARG00020000946;ENSOARG00020002051;ENSOARG00020002561;ENSOARG00020002594;ENSOARG00020002727;ENSOARG00020003046;ENSOARG00020003755;ENSOARG00020006150;ENSOARG00020006254;ENSOARG00020006776;ENSOARG00020007862;ENSOARG00020007987;ENSOARG00020009209;ENSOARG00020009450;ENSOARG00020011053;ENSOARG00020014075;ENSOARG00020014334;ENSOARG00020014807;ENSOARG00020014809;…	PNPT1;eIF2aK2;PTX3;;SERPINI1;IGFBP3;;SHFL;GRIN2C;PARP10;IRAK3;FRY;PRKCZ;PBLD;RTN1;;PRKAR2B;MOV10;ISG15;NR4A1;GRIN2A;ANGPT1;FXYD1;NCKAP1L;EPHA4;WARS1;SFRP2;SIRT3;CRYAB;SPRY3;INPP5J;IFI6;;CST6;IGF2BP1;NOG;EDN1;CDKN1A;PYCARD;SFRP1;FBXO5;IGFBP5;TFAP4
27	GO:0098660	BP	inorganic ion transmembrane transport	27/ 824	450/ 23771	0.06	0.00581277	0.139662	ENSOARG00020002529;ENSOARG00020003755;ENSOARG00020004398;ENSOARG00020004737;ENSOARG00020004920;ENSOARG00020006172;ENSOARG00020007222;ENSOARG00020007591;ENSOARG00020008815;ENSOARG00020008988;ENSOARG00020009186;ENSOARG00020009832;ENSOARG00020010068;ENSOARG00020010451;ENSOARG00020011858;ENSOARG00020011946;ENSOARG00020014481;ENSOARG00020014809;ENSOARG00020015454;ENSOARG00020015478;ENSOARG00020015798;…	SLC9A2;GRIN2C;RYR3;TRPC4;KCNK12;ABCC9;SCN2A;ATP2C2;GLRA3;SLC6A17;KCNA6;SLC8A1;ATP6V0E2;FGF2;SLC39A8;KCNK5;TRPM2;GRIN2A;KCNC3;ATP2A3;KCNMB1;ITPR3;ANO1;NALF2;SLC25A28;EDN1;KCNJ16
31	GO:0045596	BP	negative regulation of cell differentiation	31/ 824	539/ 23771	0.0575139	0.00584332	0.140162	ENSOARG00020000199;ENSOARG00020000651;ENSOARG00020000981;ENSOARG00020001120;ENSOARG00020001164;ENSOARG00020002051;ENSOARG00020003806;ENSOARG00020004440;ENSOARG00020004848;ENSOARG00020005077;ENSOARG00020005559;ENSOARG00020007754;ENSOARG00020007987;ENSOARG00020011997;ENSOARG00020015009;ENSOARG00020016227;ENSOARG00020016754;ENSOARG00020016801;ENSOARG00020017100;ENSOARG00020017587;ENSOARG00020017690;…	EFEMP1;SEMA3D;SEMA3E;TENT5C;USF3;;TP53INP1;BRINP1;TMEM119;;FGF10;IGF2;PBLD;E2F1;DACT3;;ZFPM2;EPHA4;FRZB;SFRP2;;TNFRSF11B;MSX2;MYB;NOG;SEMA7A;KANK1;SFRP1;IGFBP5;;STAT1
3	GO:0005865	CC	striated muscle thin filament	3/ 824	11/ 23771	0.272727	0.00555865	0.140544	ENSOARG00020008488;ENSOARG00020019932;ENSOARG00020021739	ACTA2;ACTA1;LMOD1
10	GO:0045089	BP	positive regulation of innate immune response	10/ 824	113/ 23771	0.0884956	0.00594152	0.142044	ENSOARG00020005334;ENSOARG00020009040;ENSOARG00020009317;ENSOARG00020013373;ENSOARG00020014727;ENSOARG00020020006;ENSOARG00020020061;ENSOARG00020021421;ENSOARG00020023963;ENSOARG00020024831	PLSCR1;;PARP9;;IRF7;;;IFI35;PYCARD;NLRC5
10	GO:0008217	BP	regulation of blood pressure	10/ 824	113/ 23771	0.0884956	0.00594152	0.142044	ENSOARG00020005077;ENSOARG00020005782;ENSOARG00020006172;ENSOARG00020008488;ENSOARG00020019385;ENSOARG00020019849;ENSOARG00020019886;ENSOARG00020023002;ENSOARG00020023275;ENSOARG00020023772	;AGTR1;ABCC9;ACTA2;LVRN;NPR3;AR;F2RL1;EDN1;ADRB2
5	GO:0099604	MF	ligand-gated calcium channel activity	5/ 824	29/ 23771	0.172414	0.00293934	0.142235	ENSOARG00020003755;ENSOARG00020004398;ENSOARG00020014481;ENSOARG00020014809;ENSOARG00020017959	GRIN2C;RYR3;TRPM2;GRIN2A;ITPR3
25	GO:0001216	MF	DNA-binding transcription activator activity	25/ 824	388/ 23771	0.064433	0.00295482	0.142235	ENSOARG00020000257;ENSOARG00020000275;ENSOARG00020000965;ENSOARG00020001164;ENSOARG00020005334;ENSOARG00020005535;ENSOARG00020007379;ENSOARG00020008905;ENSOARG00020009199;ENSOARG00020011997;ENSOARG00020012876;ENSOARG00020014807;ENSOARG00020015555;ENSOARG00020016055;ENSOARG00020017542;ENSOARG00020018165;ENSOARG00020019431;ENSOARG00020019886;ENSOARG00020019959;ENSOARG00020021509;ENSOARG00020021881;…	HOXD3;HOXD4;NR4A3;USF3;PLSCR1;EPAS1;ALX1;FLI1;KLF5;E2F1;EHF;NR4A1;KLF7;TFAP2B;MYBL2;FOS;CREBRF;AR;ETV4;ELF3;MYB;NR4A2;NFIA;MYBL1;TFAP4
4	GO:0008525	MF	phosphatidylcholine transporter activity	4/ 824	18/ 23771	0.222222	0.00297389	0.142235	ENSOARG00020002682;ENSOARG00020003108;ENSOARG00020016357;ENSOARG00020024029	ABCA1;ABCG1;PLTP;ATP8B1
5	GO:0007095	BP	mitotic G2 DNA damage checkpoint signaling	5/ 824	34/ 23771	0.147059	0.00597353	0.142336	ENSOARG00020006702;ENSOARG00020010932;ENSOARG00020011429;ENSOARG00020021454;ENSOARG00020023947	HMGA2;CLSPN;TICRR;DTL;CDKN1A
5	GO:0019233	BP	sensory perception of pain	5/ 824	34/ 23771	0.147059	0.00597353	0.142336	ENSOARG00020009743;ENSOARG00020014809;ENSOARG00020017573;ENSOARG00020025297;ENSOARG00020025573	;GRIN2A;CCL2;OPRK1;PENK
7	GO:0032729	BP	positive regulation of interferon-gamma production	7/ 824	63/ 23771	0.111111	0.00601258	0.142601	ENSOARG00020002694;ENSOARG00020007182;ENSOARG00020009703;ENSOARG00020014334;ENSOARG00020014761;ENSOARG00020023002;ENSOARG00020023963	IL23A;PDE4B;IRF8;ISG15;TNFSF4;F2RL1;PYCARD
8	GO:0062207	BP	regulation of pattern recognition receptor signaling pathway	8/ 824	79/ 23771	0.101266	0.00601436	0.142601	ENSOARG00020003248;ENSOARG00020006254;ENSOARG00020006589;ENSOARG00020006787;ENSOARG00020014727;ENSOARG00020015451;ENSOARG00020021421;ENSOARG00020023002	DHX58;IRAK3;;;IRF7;SLC15A3;IFI35;F2RL1
6	GO:0070098	BP	chemokine-mediated signaling pathway	6/ 824	48/ 23771	0.125	0.00604849	0.142939	ENSOARG00020002903;ENSOARG00020003289;ENSOARG00020006387;ENSOARG00020012040;ENSOARG00020017573;ENSOARG00020021566	CXCL6;;;CXCR4;CCL2;
6	GO:0090342	BP	regulation of cell aging	6/ 824	48/ 23771	0.125	0.00604849	0.142939	ENSOARG00020000229;ENSOARG00020011992;ENSOARG00020019128;ENSOARG00020020006;ENSOARG00020020061;ENSOARG00020024869	PNPT1;FOXM1;HMGA1;;;FBXO5
162	GO:0046872	MF	metal ion binding	162/ 824	3768/ 23771	0.0429936	0.00302594	0.143185	ENSOARG00020000075;ENSOARG00020000157;ENSOARG00020000199;ENSOARG00020000643;ENSOARG00020000768;ENSOARG00020000780;ENSOARG00020000799;ENSOARG00020000965;ENSOARG00020001008;ENSOARG00020001268;ENSOARG00020001277;ENSOARG00020001312;ENSOARG00020001727;ENSOARG00020001751;ENSOARG00020001952;ENSOARG00020001977;ENSOARG00020002282;ENSOARG00020002586;ENSOARG00020002708;ENSOARG00020002749;ENSOARG00020003178;…	ZMAT3;MYLK;EFEMP1;GTPBP8;;;SVEP1;NR4A3;TNFSF10;;;ASPN;PHC3;SCIN;ADPRH;ZC3H6;PRIM1;HDAC9;FBN2;AFP;TNFRSF6B;DHX58;;ESRRB;;;NT5E;MARCH3;TRIM5;;;ZNF404;THBS4;RYR3;;;PTER;LRP2;MSH2;POSTN;GJB2;;CDK2;;PLSCR1;TSSK1B;;EGLN3;REV3L;CDH13;IRAK3;PCDH9;EFHD1;;;;HMCN1;PDE4B;VIL1;JADE2;CA3;ATP2C2;ZNF772;ORC1;CA13;TUT4;;SELP;MCTP1;CDH1;SELE;TET1;ACAN;;;LACTB2;SLC8A1;LECT2;PTGIS;GCA;IFIH1;MPPED2;ZNF624;;ZNF461;ZNF…
25	GO:0098662	BP	inorganic cation transmembrane transport	25/ 824	410/ 23771	0.0609756	0.00607306	0.143284	ENSOARG00020002529;ENSOARG00020003755;ENSOARG00020004398;ENSOARG00020004737;ENSOARG00020004920;ENSOARG00020006172;ENSOARG00020007222;ENSOARG00020007591;ENSOARG00020008988;ENSOARG00020009186;ENSOARG00020009832;ENSOARG00020010068;ENSOARG00020010451;ENSOARG00020011858;ENSOARG00020011946;ENSOARG00020014481;ENSOARG00020014809;ENSOARG00020015454;ENSOARG00020015478;ENSOARG00020015798;ENSOARG00020017959;…	SLC9A2;GRIN2C;RYR3;TRPC4;KCNK12;ABCC9;SCN2A;ATP2C2;SLC6A17;KCNA6;SLC8A1;ATP6V0E2;FGF2;SLC39A8;KCNK5;TRPM2;GRIN2A;KCNC3;ATP2A3;KCNMB1;ITPR3;NALF2;SLC25A28;EDN1;KCNJ16
69	GO:0140110	MF	transcription regulator activity	69/ 824	1389/ 23771	0.049676	0.00307165	0.143818	ENSOARG00020000257;ENSOARG00020000275;ENSOARG00020000965;ENSOARG00020001164;ENSOARG00020002732;ENSOARG00020003385;ENSOARG00020004786;ENSOARG00020004802;ENSOARG00020005334;ENSOARG00020005535;ENSOARG00020005635;ENSOARG00020005685;ENSOARG00020006150;ENSOARG00020006597;ENSOARG00020006702;ENSOARG00020006924;ENSOARG00020007379;ENSOARG00020007930;ENSOARG00020008717;ENSOARG00020008905;ENSOARG00020008965;…	HOXD3;HOXD4;NR4A3;USF3;POU2F1;ESRRB;FOXS1;;PLSCR1;EPAS1;PRDM16;;PARP10;;HMGA2;PURG;ALX1;SCAI;IRX5;FLI1;KLF11;KLF5;PARP9;;;;IRF9;IRF8;GMNN;FGF2;FOXM1;E2F1;ZNF382;EHF;BATF2;HES4;IRF7;NR4A1;KLF7;TFAP2B;MYRF;ZFPM2;MYBL2;FOS;HMGA1;CREBRF;AR;THRB;ETV4;MSX2;MKX;ELF3;MYB;NR4A2;HOXB9;;PITX2;;PSMC3IP;NFIA;IRX1;IRX2;ARID5B;LHX1;STAT1;GATA6;E2F8;MYBL1;TFAP4
5	GO:0016235	CC	aggresome	5/ 824	34/ 23771	0.147059	0.00597353	0.147059	ENSOARG00020000257;ENSOARG00020005635;ENSOARG00020016237;ENSOARG00020017463;ENSOARG00020024440	HOXD3;PRDM16;POLD1;HSPB7;KLHL14
11	GO:1901653	BP	cellular response to peptide	11/ 824	132/ 23771	0.0833333	0.00629529	0.148285	ENSOARG00020002605;ENSOARG00020009688;ENSOARG00020012623;ENSOARG00020014807;ENSOARG00020015774;ENSOARG00020016801;ENSOARG00020022011;ENSOARG00020022849;ENSOARG00020023275;ENSOARG00020023772;ENSOARG00020025634	TIMELESS;GHRHR;DDX11;NR4A1;RAB15;EPHA4;NR4A2;MYH11;EDN1;ADRB2;STAT1
4	GO:0003148	BP	outflow tract septum morphogenesis	4/ 824	22/ 23771	0.181818	0.00636963	0.149302	ENSOARG00020004893;ENSOARG00020016754;ENSOARG00020020841;ENSOARG00020025920	LRP2;ZFPM2;MSX2;GATA6
4	GO:0044344	BP	cellular response to fibroblast growth factor stimulus	4/ 824	22/ 23771	0.181818	0.00636963	0.149302	ENSOARG00020013897;ENSOARG00020014807;ENSOARG00020017573;ENSOARG00020024807	HYAL1;NR4A1;CCL2;SFRP1
4	GO:0048841	BP	regulation of axon extension involved in axon guidance	4/ 824	22/ 23771	0.181818	0.00636963	0.149302	ENSOARG00020000651;ENSOARG00020000951;ENSOARG00020000981;ENSOARG00020024001	SEMA3D;PLXNA4;SEMA3E;SEMA7A
8	GO:0050673	BP	epithelial cell proliferation	8/ 824	80/ 23771	0.1	0.00648498	0.151513	ENSOARG00020002079;ENSOARG00020002594;ENSOARG00020005559;ENSOARG00020005989;ENSOARG00020011213;ENSOARG00020012876;ENSOARG00020021774;ENSOARG00020025439	LGR5;IGFBP3;FGF10;CDH13;FAP;EHF;FGL1;IGFBP5
8	GO:0070661	BP	leukocyte proliferation	8/ 824	80/ 23771	0.1	0.00648498	0.151513	ENSOARG00020001251;ENSOARG00020002051;ENSOARG00020002694;ENSOARG00020011892;ENSOARG00020018692;ENSOARG00020019849;ENSOARG00020021690;ENSOARG00020023002	EPHB6;;IL23A;IL15;HELLS;NPR3;PLCL2;F2RL1
7	GO:0042542	BP	response to hydrogen peroxide	7/ 824	64/ 23771	0.109375	0.00655399	0.151721	ENSOARG00020004038;ENSOARG00020007960;ENSOARG00020009743;ENSOARG00020014481;ENSOARG00020017879;ENSOARG00020018495;ENSOARG00020023275	ZNF580;;;TRPM2;CRYAB;RHOB;EDN1
36	GO:0034654	BP	nucleobase-containing compound biosynthetic process	36/ 824	657/ 23771	0.0547945	0.00663941	0.151721	ENSOARG00020000065;ENSOARG00020000257;ENSOARG00020000780;ENSOARG00020001643;ENSOARG00020002282;ENSOARG00020002724;ENSOARG00020003599;ENSOARG00020004713;ENSOARG00020005535;ENSOARG00020005845;ENSOARG00020006150;ENSOARG00020006444;ENSOARG00020006720;ENSOARG00020007930;ENSOARG00020009097;ENSOARG00020009785;ENSOARG00020011858;ENSOARG00020011991;ENSOARG00020011997;ENSOARG00020012494;ENSOARG00020012876;…	DTYMK;HOXD3;;DCK;PRIM1;GUCY2C;NT5E;;EPAS1;REV3L;PARP10;RFC3;CMPK2;SCAI;;ELL3;SLC39A8;PCNA;E2F1;UPP1;EHF;LIG1;TCEA3;POLD1;HROB;;TK1;THRB;DTL;POLK;ELF3;POLE;NR4A2;HOXB9;EDN1;LHX1
6	GO:0032648	BP	regulation of interferon-beta production	6/ 824	49/ 23771	0.122449	0.0066949	0.151721	ENSOARG00020009445;ENSOARG00020010727;ENSOARG00020014334;ENSOARG00020014727;ENSOARG00020017574;ENSOARG00020023963	;IFIH1;ISG15;IRF7;OAS2;PYCARD
6	GO:0046635	BP	positive regulation of alpha-beta T cell activation	6/ 824	49/ 23771	0.122449	0.0066949	0.151721	ENSOARG00020002051;ENSOARG00020002694;ENSOARG00020005077;ENSOARG00020007862;ENSOARG00020016080;ENSOARG00020021881	;IL23A;;PRKCZ;NCKAP1L;MYB
5	GO:0060420	BP	regulation of heart growth	5/ 824	35/ 23771	0.142857	0.00677411	0.151721	ENSOARG00020010451;ENSOARG00020016754;ENSOARG00020022924;ENSOARG00020023275;ENSOARG00020025920	FGF2;ZFPM2;NOG;EDN1;GATA6
5	GO:0035265	BP	organ growth	5/ 824	35/ 23771	0.142857	0.00677411	0.151721	ENSOARG00020005559;ENSOARG00020013083;ENSOARG00020015141;ENSOARG00020019886;ENSOARG00020020841	FGF10;LY6E;RSPO2;AR;MSX2
5	GO:0043370	BP	regulation of CD4-positive, alpha-beta T cell differentiation	5/ 824	35/ 23771	0.142857	0.00677411	0.151721	ENSOARG00020002051;ENSOARG00020002694;ENSOARG00020007862;ENSOARG00020016080;ENSOARG00020021881	;IL23A;PRKCZ;NCKAP1L;MYB
5	GO:0048286	BP	lung alveolus development	5/ 824	35/ 23771	0.142857	0.00677411	0.151721	ENSOARG00020005559;ENSOARG00020020315;ENSOARG00020024186;ENSOARG00020024199;ENSOARG00020025439	FGF10;NKIRAS1;ABCA12;STRA6;IGFBP5
32	GO:0051345	BP	positive regulation of hydrolase activity	32/ 824	563/ 23771	0.0568384	0.00681108	0.151721	ENSOARG00020001008;ENSOARG00020001570;ENSOARG00020002182;ENSOARG00020002689;ENSOARG00020003289;ENSOARG00020005077;ENSOARG00020005559;ENSOARG00020005770;ENSOARG00020005782;ENSOARG00020006072;ENSOARG00020007287;ENSOARG00020007960;ENSOARG00020008826;ENSOARG00020010451;ENSOARG00020011991;ENSOARG00020012623;ENSOARG00020014082;ENSOARG00020015478;ENSOARG00020016406;ENSOARG00020016801;ENSOARG00020017573;…	TNFSF10;ROBO1;DOCK4;MAGI2;;;FGF10;EGLN3;AGTR1;PCOLCE2;ARHGAP25;;SELE;FGF2;PCNA;DDX11;ASAP3;ATP2A3;ARHGDIG;EPHA4;CCL2;FGFR2;RAP1GAP;CLDN4;;F2RL1;PYCARD;;PMAIP1;STAT1;NPNT;TFAP4
2	GO:0032875	BP	regulation of DNA endoreduplication	2/ 824	4/ 23771	0.5	0.0068734	0.151721	ENSOARG00020024869;ENSOARG00020025926	FBXO5;E2F8
2	GO:0048865	BP	stem cell fate commitment	2/ 824	4/ 23771	0.5	0.0068734	0.151721	ENSOARG00020023275;ENSOARG00020024807	EDN1;SFRP1
2	GO:0072268	BP	pattern specification involved in metanephros development	2/ 824	4/ 23771	0.5	0.0068734	0.151721	ENSOARG00020023933;ENSOARG00020023975	IRX1;IRX2
2	GO:0048808	BP	male genitalia morphogenesis	2/ 824	4/ 23771	0.5	0.0068734	0.151721	ENSOARG00020005559;ENSOARG00020019886	FGF10;AR
2	GO:0048014	BP	Tie signaling pathway	2/ 824	4/ 23771	0.5	0.0068734	0.151721	ENSOARG00020000799;ENSOARG00020015343	SVEP1;ANGPT1
2	GO:0048659	BP	smooth muscle cell proliferation	2/ 824	4/ 23771	0.5	0.0068734	0.151721	ENSOARG00020016227;ENSOARG00020017690	;
2	GO:0070445	BP	regulation of oligodendrocyte progenitor proliferation	2/ 824	4/ 23771	0.5	0.0068734	0.151721	ENSOARG00020002274;ENSOARG00020004893	PTPRZ1;LRP2
2	GO:0090244	BP	Wnt signaling pathway involved in somitogenesis	2/ 824	4/ 23771	0.5	0.0068734	0.151721	ENSOARG00020017587;ENSOARG00020024807	SFRP2;SFRP1
2	GO:0021615	BP	glossopharyngeal nerve morphogenesis	2/ 824	4/ 23771	0.5	0.0068734	0.151721	ENSOARG00020000257;ENSOARG00020000951	HOXD3;PLXNA4
2	GO:0009597	BP	detection of virus	2/ 824	4/ 23771	0.5	0.0068734	0.151721	ENSOARG00020004451;ENSOARG00020009445	SERINC5;
2	GO:0097492	BP	sympathetic neuron axon guidance	2/ 824	4/ 23771	0.5	0.0068734	0.151721	ENSOARG00020000951;ENSOARG00020023275	PLXNA4;EDN1
2	GO:0072086	BP	specification of loop of Henle identity	2/ 824	4/ 23771	0.5	0.0068734	0.151721	ENSOARG00020023933;ENSOARG00020023975	IRX1;IRX2
2	GO:0072719	BP	cellular response to cisplatin	2/ 824	4/ 23771	0.5	0.0068734	0.151721	ENSOARG00020002605;ENSOARG00020012623	TIMELESS;DDX11
2	GO:0097070	BP	ductus arteriosus closure	2/ 824	4/ 23771	0.5	0.0068734	0.151721	ENSOARG00020016055;ENSOARG00020024199	TFAP2B;STRA6
2	GO:0050923	BP	regulation of negative chemotaxis	2/ 824	4/ 23771	0.5	0.0068734	0.151721	ENSOARG00020000951;ENSOARG00020001570	PLXNA4;ROBO1
2	GO:0072718	BP	response to cisplatin	2/ 824	4/ 23771	0.5	0.0068734	0.151721	ENSOARG00020002605;ENSOARG00020012623	TIMELESS;DDX11
2	GO:0060693	BP	regulation of branching involved in salivary gland morphogenesis	2/ 824	4/ 23771	0.5	0.0068734	0.151721	ENSOARG00020005559;ENSOARG00020005708	FGF10;FGF7
2	GO:0014034	BP	neural crest cell fate commitment	2/ 824	4/ 23771	0.5	0.0068734	0.151721	ENSOARG00020023275;ENSOARG00020024807	EDN1;SFRP1
2	GO:0090598	BP	male anatomical structure morphogenesis	2/ 824	4/ 23771	0.5	0.0068734	0.151721	ENSOARG00020005559;ENSOARG00020019886	FGF10;AR
2	GO:0060513	BP	prostatic bud formation	2/ 824	4/ 23771	0.5	0.0068734	0.151721	ENSOARG00020005559;ENSOARG00020022924	FGF10;NOG
2	GO:0014051	BP	gamma-aminobutyric acid secretion	2/ 824	4/ 23771	0.5	0.0068734	0.151721	ENSOARG00020004737;ENSOARG00020019533	TRPC4;APBA1
2	GO:0072012	BP	glomerulus vasculature development	2/ 824	4/ 23771	0.5	0.0068734	0.151721	ENSOARG00020009743;ENSOARG00020015343	;ANGPT1
2	GO:0061437	BP	renal system vasculature development	2/ 824	4/ 23771	0.5	0.0068734	0.151721	ENSOARG00020009743;ENSOARG00020015343	;ANGPT1
2	GO:0015705	BP	iodide transport	2/ 824	4/ 23771	0.5	0.0068734	0.151721	ENSOARG00020006257;ENSOARG00020018806	TG;ANO1
2	GO:0061440	BP	kidney vasculature development	2/ 824	4/ 23771	0.5	0.0068734	0.151721	ENSOARG00020009743;ENSOARG00020015343	;ANGPT1
2	GO:0061205	BP	paramesonephric duct development	2/ 824	4/ 23771	0.5	0.0068734	0.151721	ENSOARG00020024199;ENSOARG00020024449	STRA6;LHX1
2	GO:0070948	BP	regulation of neutrophil mediated cytotoxicity	2/ 824	4/ 23771	0.5	0.0068734	0.151721	ENSOARG00020023002;ENSOARG00020026459	F2RL1;DNASE1
8	GO:0034644	BP	cellular response to UV	8/ 824	81/ 23771	0.0987654	0.00698296	0.153199	ENSOARG00020003806;ENSOARG00020006345;ENSOARG00020009743;ENSOARG00020011991;ENSOARG00020013897;ENSOARG00020016237;ENSOARG00020021498;ENSOARG00020023947	TP53INP1;H2AC6;;PCNA;HYAL1;POLD1;POLK;CDKN1A
8	GO:0008584	BP	male gonad development	8/ 824	81/ 23771	0.0987654	0.00698296	0.153199	ENSOARG00020004893;ENSOARG00020004936;ENSOARG00020015287;ENSOARG00020017587;ENSOARG00020019886;ENSOARG00020024263;ENSOARG00020024807;ENSOARG00020025920	LRP2;MSH2;KIT;SFRP2;AR;ARID5B;SFRP1;GATA6
24	GO:0048598	BP	embryonic morphogenesis	24/ 824	388/ 23771	0.0618557	0.00701256	0.153615	ENSOARG00020000199;ENSOARG00020000257;ENSOARG00020000275;ENSOARG00020002671;ENSOARG00020002708;ENSOARG00020005559;ENSOARG00020006780;ENSOARG00020007565;ENSOARG00020007754;ENSOARG00020008398;ENSOARG00020008717;ENSOARG00020013007;ENSOARG00020013897;ENSOARG00020015141;ENSOARG00020017100;ENSOARG00020017587;ENSOARG00020018761;ENSOARG00020020146;ENSOARG00020020841;ENSOARG00020022138;ENSOARG00020022924;…	EFEMP1;HOXD3;HOXD4;COL11A1;FBN2;FGF10;FRAS1;MYO7A;IGF2;MFAP5;IRX5;ST14;HYAL1;RSPO2;FRZB;SFRP2;FGFR2;GPC3;MSX2;HOXB9;NOG;EDN1;LHX1;SFRP1
7	GO:0043903	BP	regulation of biological process involved in symbiotic interaction	7/ 824	65/ 23771	0.107692	0.00713082	0.155731	ENSOARG00020000946;ENSOARG00020003849;ENSOARG00020005281;ENSOARG00020013083;ENSOARG00020017125;ENSOARG00020017201;ENSOARG00020023002	PTX3;;;LY6E;;;F2RL1
3	GO:0042659	BP	regulation of cell fate specification	3/ 824	12/ 23771	0.25	0.00722225	0.15607	ENSOARG00020010451;ENSOARG00020017587;ENSOARG00020019886	FGF2;SFRP2;AR
3	GO:0060026	BP	convergent extension	3/ 824	12/ 23771	0.25	0.00722225	0.15607	ENSOARG00020017100;ENSOARG00020017587;ENSOARG00020024807	FRZB;SFRP2;SFRP1
3	GO:0098703	BP	calcium ion import across plasma membrane	3/ 824	12/ 23771	0.25	0.00722225	0.15607	ENSOARG00020009832;ENSOARG00020014481;ENSOARG00020021401	SLC8A1;TRPM2;NALF2
3	GO:2000774	BP	positive regulation of cellular senescence	3/ 824	12/ 23771	0.25	0.00722225	0.15607	ENSOARG00020019128;ENSOARG00020020006;ENSOARG00020020061	HMGA1;;
3	GO:0060571	BP	morphogenesis of an epithelial fold	3/ 824	12/ 23771	0.25	0.00722225	0.15607	ENSOARG00020005559;ENSOARG00020019886;ENSOARG00020022924	FGF10;AR;NOG
3	GO:0035809	BP	regulation of urine volume	3/ 824	12/ 23771	0.25	0.00722225	0.15607	ENSOARG00020016055;ENSOARG00020019849;ENSOARG00020023275	TFAP2B;NPR3;EDN1
2	GO:0005163	MF	nerve growth factor receptor binding	2/ 824	3/ 23771	0.666667	0.00351756	0.156461	ENSOARG00020010275;ENSOARG00020022760	BDNF;NGF
2	GO:0000210	MF	NAD+ diphosphatase activity	2/ 824	3/ 23771	0.666667	0.00351756	0.156461	ENSOARG00020012428;ENSOARG00020019140	ENPP5;NUDT12
2	GO:0032139	MF	dinucleotide insertion or deletion binding	2/ 824	3/ 23771	0.666667	0.00351756	0.156461	ENSOARG00020004936;ENSOARG00020011991	MSH2;PCNA
2	GO:0090554	MF	phosphatidylcholine floppase activity	2/ 824	3/ 23771	0.666667	0.00351756	0.156461	ENSOARG00020002682;ENSOARG00020003108	ABCA1;ABCG1
2	GO:0050656	MF	3'-phosphoadenosine 5'-phosphosulfate binding	2/ 824	3/ 23771	0.666667	0.00351756	0.156461	ENSOARG00020001960;ENSOARG00020014591	;
5	GO:0098889	CC	intrinsic component of presynaptic membrane	5/ 824	35/ 23771	0.142857	0.00677411	0.156831	ENSOARG00020000548;ENSOARG00020003145;ENSOARG00020007222;ENSOARG00020016801;ENSOARG00020024811	CNTN1;NTNG1;SCN2A;EPHA4;GPM6A
2	GO:0043625	CC	delta DNA polymerase complex	2/ 824	4/ 23771	0.5	0.0068734	0.156831	ENSOARG00020003908;ENSOARG00020016237	POLD3;POLD1
2	GO:0005658	CC	alpha DNA polymerase:primase complex	2/ 824	4/ 23771	0.5	0.0068734	0.156831	ENSOARG00020002282;ENSOARG00020016734	PRIM1;
2	GO:0098966	CC	perisynaptic extracellular matrix	2/ 824	4/ 23771	0.5	0.0068734	0.156831	ENSOARG00020002274;ENSOARG00020009421	PTPRZ1;ACAN
2	GO:0033186	CC	CAF-1 complex	2/ 824	4/ 23771	0.5	0.0068734	0.156831	ENSOARG00020014361;ENSOARG00020015283	CHAF1A;CHAF1B
2	GO:0042567	CC	insulin-like growth factor ternary complex	2/ 824	4/ 23771	0.5	0.0068734	0.156831	ENSOARG00020002594;ENSOARG00020025439	IGFBP3;IGFBP5
14	GO:0002699	BP	positive regulation of immune effector process	14/ 824	188/ 23771	0.0744681	0.00733407	0.158012	ENSOARG00020002051;ENSOARG00020002694;ENSOARG00020003248;ENSOARG00020004936;ENSOARG00020006589;ENSOARG00020006787;ENSOARG00020007862;ENSOARG00020009445;ENSOARG00020009959;ENSOARG00020015287;ENSOARG00020021881;ENSOARG00020023002;ENSOARG00020024001;ENSOARG00020025129	;IL23A;DHX58;MSH2;;;PRKCZ;;ADORA2B;KIT;MYB;F2RL1;SEMA7A;TAP2
14	GO:2000116	BP	regulation of cysteine-type endopeptidase activity	14/ 824	188/ 23771	0.0744681	0.00733407	0.158012	ENSOARG00020001008;ENSOARG00020001570;ENSOARG00020005077;ENSOARG00020005770;ENSOARG00020014807;ENSOARG00020015478;ENSOARG00020017587;ENSOARG00020017879;ENSOARG00020021024;ENSOARG00020023963;ENSOARG00020025166;ENSOARG00020025249;ENSOARG00020025634;ENSOARG00020026468	TNFSF10;ROBO1;;EGLN3;NR4A1;ATP2A3;SFRP2;CRYAB;IFI6;PYCARD;PMAIP1;;STAT1;TFAP4
6	GO:0046637	BP	regulation of alpha-beta T cell differentiation	6/ 824	50/ 23771	0.12	0.00738995	0.158978	ENSOARG00020002051;ENSOARG00020002694;ENSOARG00020005077;ENSOARG00020007862;ENSOARG00020016080;ENSOARG00020021881	;IL23A;;PRKCZ;NCKAP1L;MYB
11	GO:2001022	BP	positive regulation of response to DNA damage stimulus	11/ 824	135/ 23771	0.0814815	0.00742081	0.159403	ENSOARG00020002605;ENSOARG00020003339;ENSOARG00020005559;ENSOARG00020006702;ENSOARG00020009317;ENSOARG00020009450;ENSOARG00020009565;ENSOARG00020011991;ENSOARG00020011992;ENSOARG00020012623;ENSOARG00020025166	TIMELESS;;FGF10;HMGA2;PARP9;;RAD51AP1;PCNA;FOXM1;DDX11;PMAIP1
32	GO:0043549	BP	regulation of kinase activity	32/ 824	571/ 23771	0.056042	0.00746314	0.159991	ENSOARG00020001570;ENSOARG00020001750;ENSOARG00020002051;ENSOARG00020002694;ENSOARG00020006254;ENSOARG00020006702;ENSOARG00020007960;ENSOARG00020010451;ENSOARG00020010932;ENSOARG00020011053;ENSOARG00020011907;ENSOARG00020012095;ENSOARG00020015287;ENSOARG00020015343;ENSOARG00020016080;ENSOARG00020016314;ENSOARG00020016801;ENSOARG00020017286;ENSOARG00020017587;ENSOARG00020017989;ENSOARG00020018761;…	ROBO1;NPFFR2;;IL23A;IRAK3;HMGA2;;FGF2;CLSPN;PRKAR2B;;FGFR4;KIT;ANGPT1;NCKAP1L;DUSP19;EPHA4;WARS1;SFRP2;SPRY3;FGFR2;HBEGF;PIK3IP1;EDN1;ADRB2;CDKN1A;PYCARD;TCIM;SFRP1;NLRC5;MAP2K6;TFAP4
4	GO:0071774	BP	response to fibroblast growth factor	4/ 824	23/ 23771	0.173913	0.00750242	0.159991	ENSOARG00020013897;ENSOARG00020014807;ENSOARG00020017573;ENSOARG00020024807	HYAL1;NR4A1;CCL2;SFRP1
4	GO:0010453	BP	regulation of cell fate commitment	4/ 824	23/ 23771	0.173913	0.00750242	0.159991	ENSOARG00020002694;ENSOARG00020010451;ENSOARG00020017587;ENSOARG00020019886	IL23A;FGF2;SFRP2;AR
4	GO:0090025	BP	regulation of monocyte chemotaxis	4/ 824	23/ 23771	0.173913	0.00750242	0.159991	ENSOARG00020013182;ENSOARG00020016227;ENSOARG00020017690;ENSOARG00020021566	PLA2G7;;;
8	GO:0070167	BP	regulation of biomineral tissue development	8/ 824	82/ 23771	0.097561	0.00750927	0.159991	ENSOARG00020001312;ENSOARG00020002708;ENSOARG00020004848;ENSOARG00020009832;ENSOARG00020014334;ENSOARG00020023772;ENSOARG00020024825;ENSOARG00020024869	ASPN;FBN2;TMEM119;SLC8A1;ISG15;ADRB2;BMP6;FBXO5
30	GO:0010243	BP	response to organonitrogen compound	30/ 824	525/ 23771	0.0571429	0.00751486	0.159991	ENSOARG00020002594;ENSOARG00020002605;ENSOARG00020003599;ENSOARG00020005077;ENSOARG00020005604;ENSOARG00020006172;ENSOARG00020006254;ENSOARG00020007182;ENSOARG00020008507;ENSOARG00020009688;ENSOARG00020009743;ENSOARG00020012623;ENSOARG00020013296;ENSOARG00020014481;ENSOARG00020014807;ENSOARG00020014809;ENSOARG00020015774;ENSOARG00020016801;ENSOARG00020018448;ENSOARG00020021823;ENSOARG00020022011;…	IGFBP3;TIMELESS;NT5E;;AKAP6;ABCC9;IRAK3;PDE4B;CDH1;GHRHR;;DDX11;COL3A1;TRPM2;NR4A1;GRIN2A;RAB15;EPHA4;COL4A6;AQP9;NR4A2;MYH11;EDN1;SLC26A6;GPD1;SESN3;ADRB2;SFRP1;IGFBP5;STAT1
10	GO:0031589	BP	cell-substrate adhesion	10/ 824	117/ 23771	0.0854701	0.00755201	0.160544	ENSOARG00020000257;ENSOARG00020001143;ENSOARG00020002879;ENSOARG00020003752;ENSOARG00020005077;ENSOARG00020013296;ENSOARG00020013401;ENSOARG00020015343;ENSOARG00020016394;ENSOARG00020025758	HOXD3;COL5A3;ITGB8;LYPD5;;COL3A1;ITGA8;ANGPT1;ITGA5;NPNT
8	GO:0003725	MF	double-stranded RNA binding	8/ 824	73/ 23771	0.109589	0.0037118	0.162267	ENSOARG00020000891;ENSOARG00020003248;ENSOARG00020009445;ENSOARG00020010727;ENSOARG00020017574;ENSOARG00020017761;ENSOARG00020017928;ENSOARG00020018043	eIF2aK2;DHX58;;IFIH1;OAS2;;;
43	GO:0015318	MF	inorganic molecular entity transmembrane transporter activity	43/ 824	784/ 23771	0.0548469	0.00372106	0.162267	ENSOARG00020001172;ENSOARG00020002529;ENSOARG00020003755;ENSOARG00020004398;ENSOARG00020004537;ENSOARG00020004737;ENSOARG00020004920;ENSOARG00020005566;ENSOARG00020005671;ENSOARG00020006172;ENSOARG00020007222;ENSOARG00020007511;ENSOARG00020007591;ENSOARG00020008165;ENSOARG00020008815;ENSOARG00020009186;ENSOARG00020009443;ENSOARG00020009743;ENSOARG00020009832;ENSOARG00020010068;ENSOARG00020010556;…	KCNAB1;SLC9A2;GRIN2C;RYR3;CALHM5;TRPC4;KCNK12;SLC26A7;SLC9A9;ABCC9;SCN2A;SCN3A;ATP2C2;ANO2;GLRA3;KCNA6;KCNH7;;SLC8A1;ATP6V0E2;TMEM150C;TRPM6;SLC39A8;KCNK5;GRIA4;SLC34A1;TRPM2;GRIN2A;KCNC3;ATP2A3;KCNMB1;GRIA1;ITPR3;TMC8;ANO1;CLDN4;AQP9;GRIA3;NIPAL4;SLC25A28;SLC26A6;GPM6A;KCNJ16
5	GO:0120163	BP	negative regulation of cold-induced thermogenesis	5/ 824	36/ 23771	0.138889	0.0076468	0.16232	ENSOARG00020011892;ENSOARG00020013102;ENSOARG00020019849;ENSOARG00020021690;ENSOARG00020025921	IL15;;NPR3;PLCL2;MAP2K6
19	GO:0030036	BP	actin cytoskeleton organization	19/ 824	284/ 23771	0.0669014	0.00772264	0.163688	ENSOARG00020005077;ENSOARG00020005482;ENSOARG00020005559;ENSOARG00020005708;ENSOARG00020007377;ENSOARG00020009743;ENSOARG00020011599;ENSOARG00020015287;ENSOARG00020015333;ENSOARG00020015386;ENSOARG00020016080;ENSOARG00020021739;ENSOARG00020022177;ENSOARG00020024004;ENSOARG00020024254;ENSOARG00020024678;ENSOARG00020024807;ENSOARG00020025211;ENSOARG00020026361	;KRT19;FGF10;FGF7;VIL1;;MTSS1;KIT;CASQ1;PDLIM3;NCKAP1L;LMOD1;PGM5;KANK1;SH2B2;LIMCH1;SFRP1;;LDB3
7	GO:0060415	BP	muscle tissue morphogenesis	7/ 824	66/ 23771	0.106061	0.00774441	0.163908	ENSOARG00020000157;ENSOARG00020002671;ENSOARG00020004893;ENSOARG00020013083;ENSOARG00020013296;ENSOARG00020016754;ENSOARG00020022924	MYLK;COL11A1;LRP2;LY6E;COL3A1;ZFPM2;NOG
13	GO:0051924	BP	regulation of calcium ion transport	13/ 824	164/ 23771	0.0792683	0.00779634	0.164765	ENSOARG00020000157;ENSOARG00020002191;ENSOARG00020005077;ENSOARG00020007182;ENSOARG00020007591;ENSOARG00020009832;ENSOARG00020010393;ENSOARG00020011907;ENSOARG00020015333;ENSOARG00020017573;ENSOARG00020017701;ENSOARG00020017975;ENSOARG00020019914	MYLK;TSPAN13;;PDE4B;ATP2C2;SLC8A1;PACSIN3;;CASQ1;CCL2;RRAD;JPH2;ANK2
85	GO:0006357	BP	regulation of transcription by RNA polymerase II	85/ 824	1848/ 23771	0.0459957	0.00791871	0.167106	ENSOARG00020000257;ENSOARG00020000275;ENSOARG00020000965;ENSOARG00020001164;ENSOARG00020002605;ENSOARG00020002694;ENSOARG00020002732;ENSOARG00020004462;ENSOARG00020004786;ENSOARG00020005022;ENSOARG00020005077;ENSOARG00020005083;ENSOARG00020005334;ENSOARG00020005535;ENSOARG00020005559;ENSOARG00020005635;ENSOARG00020005989;ENSOARG00020006597;ENSOARG00020006702;ENSOARG00020006924;ENSOARG00020007379;…	HOXD3;HOXD4;NR4A3;USF3;TIMELESS;IL23A;POU2F1;ID1;FOXS1;EPCAM;;CDK2;PLSCR1;EPAS1;FGF10;PRDM16;CDH13;;HMGA2;PURG;ALX1;IGF2;DACT1;DAB2;FLI1;KLF11;KLF5;PARP9;;;;;IRF9;IRF8;ELL3;FGF2;;PCNA;FOXM1;E2F1;ZNF382;H2AFY2;UHRF1;EHF;PTPRN;BATF2;HES4;IRF7;NR4A1;KLF7;TFAP2B;MYRF;ZFPM2;MYBL2;SFRP2;FOS;CREBRF;AR;THRB;ETV4;MSX2;MKX;ELF3;MYB;NR4A2;HOXB9;NOG;F2RL1;PITX2;EDN1;;NFIA;ADRB2;IRX1;IRX2;ARID5B;BMP6;NLRC5;ST…
6	GO:0051539	MF	4 iron, 4 sulfur cluster binding	6/ 824	44/ 23771	0.136364	0.00390946	0.168828	ENSOARG00020003178;ENSOARG00020005845;ENSOARG00020006589;ENSOARG00020006787;ENSOARG00020016237;ENSOARG00020021578	TNFRSF6B;REV3L;;;POLD1;POLE
5	GO:0001223	MF	transcription coactivator binding	5/ 824	31/ 23771	0.16129	0.00397245	0.169898	ENSOARG00020005535;ENSOARG00020019886;ENSOARG00020019917;ENSOARG00020025634;ENSOARG00020025920	EPAS1;AR;THRB;STAT1;GATA6
8	GO:0110149	BP	regulation of biomineralization	8/ 824	83/ 23771	0.0963855	0.00806489	0.169941	ENSOARG00020001312;ENSOARG00020002708;ENSOARG00020004848;ENSOARG00020009832;ENSOARG00020014334;ENSOARG00020023772;ENSOARG00020024825;ENSOARG00020024869	ASPN;FBN2;TMEM119;SLC8A1;ISG15;ADRB2;BMP6;FBXO5
28	GO:0045859	BP	regulation of protein kinase activity	28/ 824	485/ 23771	0.057732	0.00811105	0.170664	ENSOARG00020001570;ENSOARG00020001750;ENSOARG00020002051;ENSOARG00020002694;ENSOARG00020006254;ENSOARG00020006702;ENSOARG00020007960;ENSOARG00020010451;ENSOARG00020010932;ENSOARG00020011053;ENSOARG00020011907;ENSOARG00020015287;ENSOARG00020015343;ENSOARG00020016080;ENSOARG00020016314;ENSOARG00020016801;ENSOARG00020017286;ENSOARG00020017587;ENSOARG00020017989;ENSOARG00020020934;ENSOARG00020023275;…	ROBO1;NPFFR2;;IL23A;IRAK3;HMGA2;;FGF2;CLSPN;PRKAR2B;;KIT;ANGPT1;NCKAP1L;DUSP19;EPHA4;WARS1;SFRP2;SPRY3;HBEGF;EDN1;ADRB2;CDKN1A;PYCARD;TCIM;SFRP1;MAP2K6;TFAP4
11	GO:0003018	BP	vascular process in circulatory system	11/ 824	137/ 23771	0.080292	0.00825423	0.172918	ENSOARG00020002182;ENSOARG00020005077;ENSOARG00020005782;ENSOARG00020008488;ENSOARG00020015343;ENSOARG00020020329;ENSOARG00020023002;ENSOARG00020023275;ENSOARG00020023772;ENSOARG00020023858;ENSOARG00020024825	DOCK4;;AGTR1;ACTA2;ANGPT1;HRH2;F2RL1;EDN1;ADRB2;ABCG2;BMP6
748	GO:0005575	CC	cellular_component	748/ 824	20879/ 23771	0.0358255	0.00779278	0.175666	ENSOARG00020000075;ENSOARG00020000082;ENSOARG00020000157;ENSOARG00020000199;ENSOARG00020000222;ENSOARG00020000229;ENSOARG00020000257;ENSOARG00020000265;ENSOARG00020000275;ENSOARG00020000286;ENSOARG00020000418;ENSOARG00020000420;ENSOARG00020000497;ENSOARG00020000548;ENSOARG00020000602;ENSOARG00020000643;ENSOARG00020000651;ENSOARG00020000709;ENSOARG00020000764;ENSOARG00020000780;ENSOARG00020000799;…	ZMAT3;HIVEP3;MYLK;EFEMP1;NCAPH;PNPT1;HOXD3;;HOXD4;RTP4;RFC4;TMPRSS11D;DUSP2;CNTN1;;GTPBP8;SEMA3D;GSDME;IGSF3;;SVEP1;eIF2aK2;PTX3;GPATCH11;NR4A3;SEMA3E;TNFSF10;;TENT5C;COL5A3;ASF1B;KCNAB1;EPHB6;;;ECM2;ASPN;OGN;INHBE;IQCG;;;LSAMP;SLC2A2;ROBO1;FAM214B;DCK;GC;PHC3;NPFFR2;SCIN;FNBP1;GPR85;BMT2;;ZC3H6;COL24A1;;LGR5;DOCK4;TSPAN13;CPED1;;PTPRZ1;PRIM1;FNDC4;CADM2;STXBP5L;;SLC9A2;SERPINI1;HDAC9;IGFBP3;TIME…
9	GO:0019722	BP	calcium-mediated signaling	9/ 824	101/ 23771	0.0891089	0.00845407	0.176495	ENSOARG00020005782;ENSOARG00020008417;ENSOARG00020012040;ENSOARG00020012469;ENSOARG00020014481;ENSOARG00020015333;ENSOARG00020019914;ENSOARG00020020218;ENSOARG00020023275	AGTR1;SELP;CXCR4;RCAN2;TRPM2;CASQ1;ANK2;PPP1R9A;EDN1
13	GO:1903522	BP	regulation of blood circulation	13/ 824	168/ 23771	0.077381	0.00845891	0.176495	ENSOARG00020002182;ENSOARG00020002982;ENSOARG00020005077;ENSOARG00020005535;ENSOARG00020005782;ENSOARG00020006172;ENSOARG00020007182;ENSOARG00020009832;ENSOARG00020019914;ENSOARG00020019917;ENSOARG00020020329;ENSOARG00020020934;ENSOARG00020023275	DOCK4;GJA5;;EPAS1;AGTR1;ABCC9;PDE4B;SLC8A1;ANK2;THRB;HRH2;HBEGF;EDN1
10	GO:0001936	BP	regulation of endothelial cell proliferation	10/ 824	119/ 23771	0.0840336	0.00847404	0.176495	ENSOARG00020004038;ENSOARG00020004359;ENSOARG00020005782;ENSOARG00020005989;ENSOARG00020010451;ENSOARG00020014807;ENSOARG00020017573;ENSOARG00020018748;ENSOARG00020024825;ENSOARG00020025634	ZNF580;THBS4;AGTR1;CDH13;FGF2;NR4A1;CCL2;FUT1;BMP6;STAT1
10	GO:0000018	BP	regulation of DNA recombination	10/ 824	119/ 23771	0.0840336	0.00847404	0.176495	ENSOARG00020002605;ENSOARG00020003178;ENSOARG00020004936;ENSOARG00020006370;ENSOARG00020006861;ENSOARG00020009328;ENSOARG00020009565;ENSOARG00020017147;ENSOARG00020020006;ENSOARG00020020061	TIMELESS;TNFRSF6B;MSH2;HIST1H1T;TEX15;;RAD51AP1;RMI2;;
5	GO:2001259	BP	positive regulation of cation channel activity	5/ 824	37/ 23771	0.135135	0.00859471	0.177978	ENSOARG00020005604;ENSOARG00020015333;ENSOARG00020017975;ENSOARG00020023275;ENSOARG00020023772	AKAP6;CASQ1;JPH2;EDN1;ADRB2
5	GO:0006323	BP	DNA packaging	5/ 824	37/ 23771	0.135135	0.00859471	0.177978	ENSOARG00020000222;ENSOARG00020006370;ENSOARG00020009328;ENSOARG00020010582;ENSOARG00020015714	NCAPH;HIST1H1T;;;CDCA5
5	GO:0043627	BP	response to estrogen	5/ 824	37/ 23771	0.135135	0.00859471	0.177978	ENSOARG00020005482;ENSOARG00020009688;ENSOARG00020019886;ENSOARG00020024807;ENSOARG00020025920	KRT19;GHRHR;AR;SFRP1;GATA6
5	GO:0032728	BP	positive regulation of interferon-beta production	5/ 824	37/ 23771	0.135135	0.00859471	0.177978	ENSOARG00020009445;ENSOARG00020010727;ENSOARG00020014334;ENSOARG00020014727;ENSOARG00020017574	;IFIH1;ISG15;IRF7;OAS2
14	GO:0006816	BP	calcium ion transport	14/ 824	193/ 23771	0.0725389	0.00864419	0.178058	ENSOARG00020003755;ENSOARG00020004398;ENSOARG00020004737;ENSOARG00020007591;ENSOARG00020009832;ENSOARG00020010451;ENSOARG00020014481;ENSOARG00020014547;ENSOARG00020014809;ENSOARG00020015478;ENSOARG00020016671;ENSOARG00020017959;ENSOARG00020021401;ENSOARG00020023275	GRIN2C;RYR3;TRPC4;ATP2C2;SLC8A1;FGF2;TRPM2;CALCRL;GRIN2A;ATP2A3;CYSLTR1;ITPR3;NALF2;EDN1
8	GO:0045621	BP	positive regulation of lymphocyte differentiation	8/ 824	84/ 23771	0.0952381	0.00865077	0.178058	ENSOARG00020002051;ENSOARG00020002694;ENSOARG00020005077;ENSOARG00020007862;ENSOARG00020011892;ENSOARG00020016080;ENSOARG00020021881;ENSOARG00020025664	;IL23A;;PRKCZ;IL15;NCKAP1L;MYB;TOX
8	GO:0048704	BP	embryonic skeletal system morphogenesis	8/ 824	84/ 23771	0.0952381	0.00865077	0.178058	ENSOARG00020000257;ENSOARG00020000275;ENSOARG00020002671;ENSOARG00020008717;ENSOARG00020013897;ENSOARG00020018761;ENSOARG00020022138;ENSOARG00020022924	HOXD3;HOXD4;COL11A1;IRX5;HYAL1;FGFR2;HOXB9;NOG
8	GO:0071453	BP	cellular response to oxygen levels	8/ 824	84/ 23771	0.0952381	0.00865077	0.178058	ENSOARG00020005535;ENSOARG00020005770;ENSOARG00020009743;ENSOARG00020010083;ENSOARG00020024807;ENSOARG00020025166;ENSOARG00020025920;ENSOARG00020026406	EPAS1;EGLN3;;PTGIS;SFRP1;PMAIP1;GATA6;
13	GO:0070482	BP	response to oxygen levels	13/ 824	169/ 23771	0.0769231	0.0086604	0.178058	ENSOARG00020005077;ENSOARG00020005535;ENSOARG00020005770;ENSOARG00020009743;ENSOARG00020010083;ENSOARG00020012040;ENSOARG00020017879;ENSOARG00020022011;ENSOARG00020023275;ENSOARG00020024807;ENSOARG00020025166;ENSOARG00020025920;ENSOARG00020026406	;EPAS1;EGLN3;;PTGIS;CXCR4;CRYAB;NR4A2;EDN1;SFRP1;PMAIP1;GATA6;
4	GO:0044319	BP	wound healing, spreading of cells	4/ 824	24/ 23771	0.166667	0.00876015	0.179085	ENSOARG00020005077;ENSOARG00020016394;ENSOARG00020020841;ENSOARG00020020934	;ITGA5;MSX2;HBEGF
4	GO:0060390	BP	regulation of SMAD protein signal transduction	4/ 824	24/ 23771	0.166667	0.00876015	0.179085	ENSOARG00020005386;ENSOARG00020007987;ENSOARG00020008646;ENSOARG00020024825	CILP;PBLD;DAB2;BMP6
4	GO:0003044	BP	regulation of systemic arterial blood pressure mediated by a chemical signal	4/ 824	24/ 23771	0.166667	0.00876015	0.179085	ENSOARG00020005077;ENSOARG00020005782;ENSOARG00020023275;ENSOARG00020023772	;AGTR1;EDN1;ADRB2
4	GO:0032647	BP	regulation of interferon-alpha production	4/ 824	24/ 23771	0.166667	0.00876015	0.179085	ENSOARG00020009445;ENSOARG00020010727;ENSOARG00020014727;ENSOARG00020025634	;IFIH1;IRF7;STAT1
55	GO:0034645	BP	cellular macromolecule biosynthetic process	55/ 824	1108/ 23771	0.049639	0.0088173	0.179998	ENSOARG00020000257;ENSOARG00020000265;ENSOARG00020000418;ENSOARG00020000891;ENSOARG00020002282;ENSOARG00020002674;ENSOARG00020003178;ENSOARG00020003908;ENSOARG00020005535;ENSOARG00020005845;ENSOARG00020006150;ENSOARG00020006444;ENSOARG00020007895;ENSOARG00020007930;ENSOARG00020008931;ENSOARG00020009057;ENSOARG00020009421;ENSOARG00020009486;ENSOARG00020009785;ENSOARG00020011237;ENSOARG00020011429;…	HOXD3;;RFC4;eIF2aK2;PRIM1;;TNFRSF6B;POLD3;EPAS1;REV3L;PARP10;RFC3;ORC1;SCAI;GINS3;GINS1;ACAN;GINS2;ELL3;PPP1R3C;TICRR;SLC39A8;PCNA;E2F1;MCM6;;EHF;NDST3;LIG1;CHAF1A;TCEA3;POLD1;HROB;;RMI2;FEN1;MCM2;TK1;B3GALT2;THRB;MCM3;RFC2;MCM5;DTL;POLK;ELF3;POLE;NR4A2;HOXB9;EDN1;NFIA;MCM4;LHX1;GINS4;CHST9
6	GO:1990748	BP	cellular detoxification	6/ 824	52/ 23771	0.115385	0.00893377	0.182117	ENSOARG00020003806;ENSOARG00020010304;ENSOARG00020013746;ENSOARG00020014246;ENSOARG00020023858;ENSOARG00020026259	TP53INP1;;MGST2;ALDH1A1;ABCG2;PRXL2A
10	GO:0030856	BP	regulation of epithelial cell differentiation	10/ 824	120/ 23771	0.0833333	0.00896628	0.182264	ENSOARG00020010451;ENSOARG00020012361;ENSOARG00020015555;ENSOARG00020017100;ENSOARG00020019959;ENSOARG00020020841;ENSOARG00020024186;ENSOARG00020024449;ENSOARG00020024825;ENSOARG00020025634	FGF2;H2AFY2;KLF7;FRZB;ETV4;MSX2;ABCA12;LHX1;BMP6;STAT1
10	GO:0043524	BP	negative regulation of neuron apoptotic process	10/ 824	120/ 23771	0.0833333	0.00896628	0.182264	ENSOARG00020002274;ENSOARG00020004936;ENSOARG00020005077;ENSOARG00020010275;ENSOARG00020015343;ENSOARG00020015831;ENSOARG00020016055;ENSOARG00020017573;ENSOARG00020022011;ENSOARG00020022760	PTPRZ1;MSH2;;BDNF;ANGPT1;CHL1;TFAP2B;CCL2;NR4A2;NGF
9	GO:0008406	BP	gonad development	9/ 824	102/ 23771	0.0882353	0.0089957	0.182604	ENSOARG00020004893;ENSOARG00020004936;ENSOARG00020008717;ENSOARG00020015287;ENSOARG00020017587;ENSOARG00020019886;ENSOARG00020024263;ENSOARG00020024807;ENSOARG00020025920	LRP2;MSH2;IRX5;KIT;SFRP2;AR;ARID5B;SFRP1;GATA6
7	GO:0097530	BP	granulocyte migration	7/ 824	68/ 23771	0.102941	0.00908722	0.184202	ENSOARG00020002903;ENSOARG00020003289;ENSOARG00020006387;ENSOARG00020007182;ENSOARG00020016080;ENSOARG00020017573;ENSOARG00020021566	CXCL6;;;PDE4B;NCKAP1L;CCL2;
3	GO:0035458	BP	cellular response to interferon-beta	3/ 824	13/ 23771	0.230769	0.00914959	0.184348	ENSOARG00020000229;ENSOARG00020009040;ENSOARG00020025634	PNPT1;;STAT1
3	GO:1902656	BP	calcium ion import into cytosol	3/ 824	13/ 23771	0.230769	0.00914959	0.184348	ENSOARG00020009832;ENSOARG00020014481;ENSOARG00020021401	SLC8A1;TRPM2;NALF2
3	GO:0051304	BP	chromosome separation	3/ 824	13/ 23771	0.230769	0.00914959	0.184348	ENSOARG00020000222;ENSOARG00020010582;ENSOARG00020016390	NCAPH;;TEX14
3	GO:0015701	BP	bicarbonate transport	3/ 824	13/ 23771	0.230769	0.00914959	0.184348	ENSOARG00020005566;ENSOARG00020011858;ENSOARG00020023288	SLC26A7;SLC39A8;SLC26A6
11	GO:0045216	BP	cell-cell junction organization	11/ 824	139/ 23771	0.0791367	0.00915848	0.184348	ENSOARG00020000799;ENSOARG00020002982;ENSOARG00020005049;ENSOARG00020005077;ENSOARG00020008507;ENSOARG00020013985;ENSOARG00020016458;ENSOARG00020016801;ENSOARG00020017535;ENSOARG00020021120;ENSOARG00020023002	SVEP1;GJA5;GJB2;;CDH1;UGT8;PKHD1;EPHA4;CLDN10;CLDN4;F2RL1
27	GO:0001775	BP	cell activation	27/ 824	461/ 23771	0.0585683	0.00930191	0.186974	ENSOARG00020001251;ENSOARG00020002051;ENSOARG00020002694;ENSOARG00020002879;ENSOARG00020002903;ENSOARG00020003289;ENSOARG00020003374;ENSOARG00020004677;ENSOARG00020004730;ENSOARG00020004936;ENSOARG00020006589;ENSOARG00020006787;ENSOARG00020007960;ENSOARG00020009199;ENSOARG00020009703;ENSOARG00020011892;ENSOARG00020013296;ENSOARG00020014259;ENSOARG00020015287;ENSOARG00020018692;ENSOARG00020021421;…	EPHB6;;IL23A;ITGB8;CXCL6;;TNFSF13B;;;MSH2;;;;KLF5;IRF8;IL15;COL3A1;BATF2;KIT;HELLS;IFI35;PLCL2;F2RL1;PYCARD;TCIM;TOX;DNASE1
13	GO:0043281	BP	regulation of cysteine-type endopeptidase activity involved in apoptotic process	13/ 824	172/ 23771	0.0755814	0.00935404	0.187759	ENSOARG00020001008;ENSOARG00020001570;ENSOARG00020005077;ENSOARG00020005770;ENSOARG00020014807;ENSOARG00020015478;ENSOARG00020017587;ENSOARG00020017879;ENSOARG00020021024;ENSOARG00020023963;ENSOARG00020025166;ENSOARG00020025634;ENSOARG00020026468	TNFSF10;ROBO1;;EGLN3;NR4A1;ATP2A3;SFRP2;CRYAB;IFI6;PYCARD;PMAIP1;STAT1;TFAP4
23	GO:0022836	MF	gated channel activity	23/ 824	351/ 23771	0.0655271	0.00448725	0.190089	ENSOARG00020001172;ENSOARG00020003755;ENSOARG00020004398;ENSOARG00020004920;ENSOARG00020007222;ENSOARG00020008165;ENSOARG00020008815;ENSOARG00020009186;ENSOARG00020009443;ENSOARG00020009743;ENSOARG00020010556;ENSOARG00020012341;ENSOARG00020014481;ENSOARG00020014809;ENSOARG00020015454;ENSOARG00020015798;ENSOARG00020017612;ENSOARG00020017959;ENSOARG00020018447;ENSOARG00020018806;ENSOARG00020020358;…	KCNAB1;GRIN2C;RYR3;KCNK12;SCN2A;ANO2;GLRA3;KCNA6;KCNH7;;TMEM150C;GRIA4;TRPM2;GRIN2A;KCNC3;KCNMB1;GRIA1;ITPR3;TMC8;ANO1;CYBB;GRIA3;KCNJ16
16	GO:0010948	BP	negative regulation of cell cycle process	16/ 824	231/ 23771	0.0692641	0.00954919	0.191409	ENSOARG00020002605;ENSOARG00020004936;ENSOARG00020006702;ENSOARG00020006751;ENSOARG00020007703;ENSOARG00020008146;ENSOARG00020009573;ENSOARG00020010932;ENSOARG00020011429;ENSOARG00020011997;ENSOARG00020016390;ENSOARG00020017573;ENSOARG00020021454;ENSOARG00020023947;ENSOARG00020024869;ENSOARG00020025926	TIMELESS;MSH2;HMGA2;GPNMB;;DACT1;KNTC1;CLSPN;TICRR;E2F1;TEX14;CCL2;DTL;CDKN1A;FBXO5;E2F8
84	GO:0042802	MF	identical protein binding	84/ 824	1783/ 23771	0.0471116	0.00457133	0.191823	ENSOARG00020000780;ENSOARG00020000891;ENSOARG00020000946;ENSOARG00020001008;ENSOARG00020001277;ENSOARG00020001570;ENSOARG00020001643;ENSOARG00020001812;ENSOARG00020002605;ENSOARG00020002687;ENSOARG00020002706;ENSOARG00020003108;ENSOARG00020003139;ENSOARG00020003849;ENSOARG00020004649;ENSOARG00020004936;ENSOARG00020005049;ENSOARG00020005989;ENSOARG00020006254;ENSOARG00020006257;ENSOARG00020006358;…	;eIF2aK2;PTX3;TNFSF10;;ROBO1;DCK;FNBP1;TIMELESS;BCHE;MX1;ABCG1;CPQ;;CCDC92;MSH2;GJB2;CDH13;IRAK3;TG;H2BC4;HIST2H2BE;VIL1;;PBLD;ANO2;SYT9;CDH1;IFIT2;IFIT3;;;LECT2;PACSIN3;FGF2;GCA;IFIH1;FAP;MTSS1;PCNA;ZBTB26;GRIA4;MCM6;UPP1;UHRF1;ANGPTL4;FBLN5;MGST2;CHAF1A;NR4A1;DACT3;KIT;CASQ1;ANGPT1;TFAP2B;EPHA4;SLAMF7;WARS1;CRYAB;NECTIN4;FOS;HTRA3;TK1;FGFR2;HOGA1;STC2;NPR3;RAP1GAP;CLDN4;IFI35;MSI1;BORCS6;C1S;NO…
5	GO:0001658	BP	branching involved in ureteric bud morphogenesis	5/ 824	38/ 23771	0.131579	0.00962083	0.192577	ENSOARG00020010451;ENSOARG00020020146;ENSOARG00020023792;ENSOARG00020024449;ENSOARG00020025758	FGF2;GPC3;ADAMTS16;LHX1;NPNT
4	GO:0005921	CC	gap junction	4/ 824	24/ 23771	0.166667	0.00876015	0.195122	ENSOARG00020002982;ENSOARG00020005049;ENSOARG00020016227;ENSOARG00020017690	GJA5;GJB2;;
7	GO:0010569	BP	regulation of double-strand break repair via homologous recombination	7/ 824	69/ 23771	0.101449	0.00981909	0.195729	ENSOARG00020002605;ENSOARG00020003178;ENSOARG00020006861;ENSOARG00020009565;ENSOARG00020017147;ENSOARG00020020006;ENSOARG00020020061	TIMELESS;TNFRSF6B;TEX15;RAD51AP1;RMI2;;
7	GO:2000177	BP	regulation of neural precursor cell proliferation	7/ 824	69/ 23771	0.101449	0.00981909	0.195729	ENSOARG00020002274;ENSOARG00020004893;ENSOARG00020005077;ENSOARG00020009785;ENSOARG00020010451;ENSOARG00020015936;ENSOARG00020025664	PTPRZ1;LRP2;;ELL3;FGF2;SMARCA1;TOX
7	GO:0043010	BP	camera-type eye development	7/ 824	69/ 23771	0.101449	0.00981909	0.195729	ENSOARG00020000199;ENSOARG00020002708;ENSOARG00020005559;ENSOARG00020017879;ENSOARG00020019399;ENSOARG00020023123;ENSOARG00020024199	EFEMP1;FBN2;FGF10;CRYAB;FAT1;PITX2;STRA6
10	GO:1904018	BP	positive regulation of vasculature development	10/ 824	122/ 23771	0.0819672	0.0100161	0.198557	ENSOARG00020002879;ENSOARG00020009743;ENSOARG00020010083;ENSOARG00020010451;ENSOARG00020013897;ENSOARG00020016394;ENSOARG00020017587;ENSOARG00020018495;ENSOARG00020018748;ENSOARG00020025920	ITGB8;;PTGIS;FGF2;HYAL1;ITGA5;SFRP2;RHOB;FUT1;GATA6
10	GO:0045766	BP	positive regulation of angiogenesis	10/ 824	122/ 23771	0.0819672	0.0100161	0.198557	ENSOARG00020002879;ENSOARG00020009743;ENSOARG00020010083;ENSOARG00020010451;ENSOARG00020013897;ENSOARG00020016394;ENSOARG00020017587;ENSOARG00020018495;ENSOARG00020018748;ENSOARG00020025920	ITGB8;;PTGIS;FGF2;HYAL1;ITGA5;SFRP2;RHOB;FUT1;GATA6
19	GO:0034330	BP	cell junction organization	19/ 824	298/ 23771	0.0637584	0.010054	0.199034	ENSOARG00020000799;ENSOARG00020000981;ENSOARG00020001268;ENSOARG00020002982;ENSOARG00020005049;ENSOARG00020005077;ENSOARG00020008507;ENSOARG00020010275;ENSOARG00020013985;ENSOARG00020015997;ENSOARG00020016394;ENSOARG00020016458;ENSOARG00020016801;ENSOARG00020017079;ENSOARG00020017535;ENSOARG00020021120;ENSOARG00020023002;ENSOARG00020023719;ENSOARG00020024811	SVEP1;SEMA3E;;GJA5;GJB2;;CDH1;BDNF;UGT8;CHRDL1;ITGA5;PKHD1;EPHA4;COL4A5;CLDN10;CLDN4;F2RL1;NFIA;GPM6A
4	GO:0010874	BP	regulation of cholesterol efflux	4/ 824	25/ 23771	0.16	0.0101479	0.199704	ENSOARG00020002682;ENSOARG00020015060;ENSOARG00020016357;ENSOARG00020024186	ABCA1;TTC39B;PLTP;ABCA12
4	GO:0030878	BP	thyroid gland development	4/ 824	25/ 23771	0.16	0.0101479	0.199704	ENSOARG00020000257;ENSOARG00020005559;ENSOARG00020006257;ENSOARG00020023275	HOXD3;FGF10;TG;EDN1
4	GO:0060043	BP	regulation of cardiac muscle cell proliferation	4/ 824	25/ 23771	0.16	0.0101479	0.199704	ENSOARG00020010451;ENSOARG00020016754;ENSOARG00020022924;ENSOARG00020025920	FGF2;ZFPM2;NOG;GATA6
21	GO:1901615	BP	organic hydroxy compound metabolic process	21/ 824	339/ 23771	0.0619469	0.0101494	0.199704	ENSOARG00020001703;ENSOARG00020002682;ENSOARG00020003108;ENSOARG00020005535;ENSOARG00020006257;ENSOARG00020008949;ENSOARG00020010451;ENSOARG00020013083;ENSOARG00020014110;ENSOARG00020014246;ENSOARG00020014591;ENSOARG00020014809;ENSOARG00020016019;ENSOARG00020016357;ENSOARG00020017216;ENSOARG00020018444;ENSOARG00020022011;ENSOARG00020023091;ENSOARG00020023447;ENSOARG00020024029;ENSOARG00020024994	GC;ABCA1;ABCG1;EPAS1;TG;LSS;FGF2;LY6E;;ALDH1A1;;GRIN2A;TM7SF2;PLTP;RBP4;MOGAT1;NR4A2;FGGY;GPD1;ATP8B1;SPTLC3
9	GO:0045739	BP	positive regulation of DNA repair	9/ 824	104/ 23771	0.0865385	0.0101573	0.199704	ENSOARG00020002605;ENSOARG00020003339;ENSOARG00020005559;ENSOARG00020009317;ENSOARG00020009450;ENSOARG00020009565;ENSOARG00020011991;ENSOARG00020011992;ENSOARG00020012623	TIMELESS;;FGF10;PARP9;;RAD51AP1;PCNA;FOXM1;DDX11
13	GO:0002703	BP	regulation of leukocyte mediated immunity	13/ 824	175/ 23771	0.0742857	0.0101858	0.199993	ENSOARG00020002694;ENSOARG00020004936;ENSOARG00020006589;ENSOARG00020006787;ENSOARG00020007862;ENSOARG00020007960;ENSOARG00020009445;ENSOARG00020009959;ENSOARG00020015287;ENSOARG00020016080;ENSOARG00020023002;ENSOARG00020025129;ENSOARG00020026459	IL23A;MSH2;;;PRKCZ;;;ADORA2B;KIT;NCKAP1L;F2RL1;TAP2;DNASE1
47	GO:0015075	MF	ion transmembrane transporter activity	47/ 824	892/ 23771	0.0526906	0.00486727	0.202333	ENSOARG00020001172;ENSOARG00020001524;ENSOARG00020002529;ENSOARG00020003755;ENSOARG00020004398;ENSOARG00020004537;ENSOARG00020004737;ENSOARG00020004920;ENSOARG00020005566;ENSOARG00020005671;ENSOARG00020006172;ENSOARG00020007222;ENSOARG00020007511;ENSOARG00020007591;ENSOARG00020008165;ENSOARG00020008815;ENSOARG00020009186;ENSOARG00020009443;ENSOARG00020009743;ENSOARG00020009832;ENSOARG00020010068;…	KCNAB1;SLC2A2;SLC9A2;GRIN2C;RYR3;CALHM5;TRPC4;KCNK12;SLC26A7;SLC9A9;ABCC9;SCN2A;SCN3A;ATP2C2;ANO2;GLRA3;KCNA6;KCNH7;;SLC8A1;ATP6V0E2;TMEM150C;TRPM6;SLC39A8;KCNK5;GRIA4;SLC34A1;TRPM2;GRIN2A;SLC7A8;KCNC3;ATP2A3;KCNMB1;GRIA1;ITPR3;TMC8;ANO1;SLC41A3;CYBB;CLDN4;GRIA3;NIPAL4;SLC25A28;SLC26A6;ABCG2;GPM6A;KCNJ16
21	GO:0032970	BP	regulation of actin filament-based process	21/ 824	340/ 23771	0.0617647	0.0103377	0.202699	ENSOARG00020000981;ENSOARG00020001751;ENSOARG00020002982;ENSOARG00020003339;ENSOARG00020005048;ENSOARG00020005077;ENSOARG00020007182;ENSOARG00020007377;ENSOARG00020011882;ENSOARG00020014082;ENSOARG00020014481;ENSOARG00020016080;ENSOARG00020018495;ENSOARG00020019914;ENSOARG00020021739;ENSOARG00020022254;ENSOARG00020023002;ENSOARG00020023275;ENSOARG00020023963;ENSOARG00020024004;ENSOARG00020025211	SEMA3E;SCIN;GJA5;;HCK;;PDE4B;VIL1;SYNPO2;ASAP3;TRPM2;NCKAP1L;RHOB;ANK2;LMOD1;SYNPO2L;F2RL1;EDN1;PYCARD;KANK1;
18	GO:0052548	BP	regulation of endopeptidase activity	18/ 824	269/ 23771	0.0669145	0.0103754	0.20316	ENSOARG00020001008;ENSOARG00020001570;ENSOARG00020002561;ENSOARG00020005077;ENSOARG00020005770;ENSOARG00020014807;ENSOARG00020015478;ENSOARG00020016801;ENSOARG00020017587;ENSOARG00020017879;ENSOARG00020021024;ENSOARG00020021657;ENSOARG00020022145;ENSOARG00020023963;ENSOARG00020025166;ENSOARG00020025249;ENSOARG00020025634;ENSOARG00020026468	TNFSF10;ROBO1;SERPINI1;;EGLN3;NR4A1;ATP2A3;EPHA4;SFRP2;CRYAB;IFI6;;CST6;PYCARD;PMAIP1;;STAT1;TFAP4
13	GO:0045088	BP	regulation of innate immune response	13/ 824	176/ 23771	0.0738636	0.0104949	0.20522	ENSOARG00020003248;ENSOARG00020005334;ENSOARG00020006254;ENSOARG00020009040;ENSOARG00020009317;ENSOARG00020013373;ENSOARG00020014334;ENSOARG00020014727;ENSOARG00020020006;ENSOARG00020020061;ENSOARG00020021421;ENSOARG00020023963;ENSOARG00020024831	DHX58;PLSCR1;IRAK3;;PARP9;;ISG15;IRF7;;;IFI35;PYCARD;NLRC5
10	GO:0009410	BP	response to xenobiotic stimulus	10/ 824	123/ 23771	0.0813008	0.0105749	0.205596	ENSOARG00020005077;ENSOARG00020007182;ENSOARG00020011991;ENSOARG00020011997;ENSOARG00020014809;ENSOARG00020016080;ENSOARG00020017587;ENSOARG00020018165;ENSOARG00020024807;ENSOARG00020025920	;PDE4B;PCNA;E2F1;GRIN2A;NCKAP1L;SFRP2;FOS;SFRP1;GATA6
7	GO:0034614	BP	cellular response to reactive oxygen species	7/ 824	70/ 23771	0.1	0.010593	0.205596	ENSOARG00020004038;ENSOARG00020007960;ENSOARG00020009743;ENSOARG00020014481;ENSOARG00020018165;ENSOARG00020018495;ENSOARG00020023275	ZNF580;;;TRPM2;FOS;RHOB;EDN1
7	GO:0048588	BP	developmental cell growth	7/ 824	70/ 23771	0.1	0.010593	0.205596	ENSOARG00020007407;ENSOARG00020007862;ENSOARG00020009683;ENSOARG00020010275;ENSOARG00020013676;ENSOARG00020023275;ENSOARG00020024001	JADE2;PRKCZ;SEMA5B;BDNF;SLIT3;EDN1;SEMA7A
8	GO:0032649	BP	regulation of interferon-gamma production	8/ 824	87/ 23771	0.091954	0.0105998	0.205596	ENSOARG00020002694;ENSOARG00020007182;ENSOARG00020007960;ENSOARG00020009703;ENSOARG00020014334;ENSOARG00020014761;ENSOARG00020023002;ENSOARG00020023963	IL23A;PDE4B;;IRF8;ISG15;TNFSF4;F2RL1;PYCARD
5	GO:0032873	BP	negative regulation of stress-activated MAPK cascade	5/ 824	39/ 23771	0.128205	0.0107281	0.206969	ENSOARG00020008146;ENSOARG00020011992;ENSOARG00020017587;ENSOARG00020023002;ENSOARG00020024807	DACT1;FOXM1;SFRP2;F2RL1;SFRP1
[truncated: 946 more rows]
