# Supplementary material for: Transcriptomic Analysis of the Antiviral Responses in Ovine Type II Alveolar Epithelial Cells During Early Stage of Bluetongue Virus Infection
Source: Animals (Basel). 2026 Jan 13;16(2):243. doi: 10.3390/ani16020243 (PMC12837445; doi:10.3390/ani16020243)
Supplement: Supplementary file 1 [file animals-16-00243-s001.zip › Supplemental table S3.xlsx]

## Sheet: Addtional file(8hpi keeg)
Number	Pathway ID	Description	Database	Ratio_in_study	Ratio_in_pop	Rich factor	Pvalue	Padjust	First Category	Second Category	Gene_ids	Gene_names
20	map04668	TNF signaling pathway	KEGG PATHWAY	20/ 853	128/ 20121	0.15625	4.44636e-07	6.73623e-05	Environmental Information Processing	Signal transduction	ENSOARG00020024860|ENSOARG00020006183|ENSOARG00020011892|ENSOARG00020023915|ENSOARG00020007263|ENSOARG00020006881|ENSOARG00020000796|ENSOARG00020023275|ENSOARG00020002903|ENSOARG00020006667|ENSOARG00020002961|ENSOARG00020007334|ENSOARG00020022827|ENSOARG00020008826|ENSOARG00020004582|ENSOARG00020006545|ENSOARG00020000571|ENSOARG00020022810|ENSOARG00020021566|ENSOARG00020002611	JAG1;IL6;IL15;TNFAIP3;;;PIK3R3;EDN1;CXCL6;;;CCL20;;SELE;CXCL10;;CSF2;;;IL18R1
15	map04623	Cytosolic DNA-sensing pathway	KEGG PATHWAY	15/ 853	72/ 20121	0.208333	2.73933e-07	8.30017e-05	Organismal Systems	Immune system	ENSOARG00020006183|ENSOARG00020006881|ENSOARG00020020061|ENSOARG00020020006|ENSOARG00020006667|ENSOARG00020002136|ENSOARG00020014727|ENSOARG00020007263|ENSOARG00020022827|ENSOARG00020004582|ENSOARG00020006545|ENSOARG00020022810|ENSOARG00020021566|ENSOARG00020023963|ENSOARG00020013373	IL6;;;;;ADAR;IRF7;;;CXCL10;;;;PYCARD;
24	map05160	Hepatitis C	KEGG PATHWAY	24/ 853	203/ 20121	0.118227	5.75824e-06	0.000436187	Human Diseases	Infectious disease: viral	ENSOARG00020014727|ENSOARG00020006589|ENSOARG00020026377|ENSOARG00020017686|ENSOARG00020002706|ENSOARG00020017535|ENSOARG00020002675|ENSOARG00020006881|ENSOARG00020018043|ENSOARG00020007263|ENSOARG00020022827|ENSOARG00020004582|ENSOARG00020017928|ENSOARG00020000891|ENSOARG00020009609|ENSOARG00020022496|ENSOARG00020006667|ENSOARG00020000796|ENSOARG00020023947|ENSOARG00020021120|ENSOARG00020017761|…	IRF7;;;CLDN7;MX1;CLDN10;MX2;;;;;CXCL10;;eIF2aK2;IRF9;CLDN2;;PIK3R3;CDKN1A;CLDN4;;;;
23	map04360	Axon guidance	KEGG PATHWAY	23/ 853	187/ 20121	0.122995	4.61132e-06	0.000465744	Organismal Systems	Development and regeneration	ENSOARG00020000981|ENSOARG00020005077|ENSOARG00020024001|ENSOARG00020007862|ENSOARG00020016801|ENSOARG00020013676|ENSOARG00020002164|ENSOARG00020000951|ENSOARG00020012040|ENSOARG00020008460|ENSOARG00020008405|ENSOARG00020013194|ENSOARG00020001251|ENSOARG00020015652|ENSOARG00020020727|ENSOARG00020009683|ENSOARG00020019825|ENSOARG00020020359|ENSOARG00020000651|ENSOARG00020000796|ENSOARG00020014945|…	SEMA3E;;SEMA7A;PRKCZ;EPHA4;SLIT3;EPHB3;PLXNA4;CXCR4;SEMA6D;NTN4;TRPC3;EPHB6;WNT5B;PLXNA2;SEMA5B;RGS3;WNT5A;SEMA3D;PIK3R3;BMP7;TRPC4;FYN
26	map04024	cAMP signaling pathway	KEGG PATHWAY	26/ 853	245/ 20121	0.106122	1.69629e-05	0.00102795	Environmental Information Processing	Signal transduction	ENSOARG00020023000|ENSOARG00020005077|ENSOARG00020015478|ENSOARG00020007182|ENSOARG00020000243|ENSOARG00020014809|ENSOARG00020025942|ENSOARG00020022088|ENSOARG00020017372|ENSOARG00020016992|ENSOARG00020022990|ENSOARG00020001486|ENSOARG00020023772|ENSOARG00020025042|ENSOARG00020017612|ENSOARG00020022286|ENSOARG00020009231|ENSOARG00020001378|ENSOARG00020023275|ENSOARG00020019907|ENSOARG00020015292|…	;;ATP2A3;PDE4B;SST;GRIN2A;SOX9;NPY1R;;CACNA1C;F2R;GABBR2;ADRB2;HHIP;GRIA1;GRIA3;ADCYAP1;TIAM1;EDN1;RYR2;HTR1E;GRIN2C;PLCE1;PIK3R3;VAV3;ADCY4
25	map05162	Measles	KEGG PATHWAY	25/ 853	240/ 20121	0.104167	3.34916e-05	0.00169133	Human Diseases	Infectious disease: viral	ENSOARG00020000519|ENSOARG00020014727|ENSOARG00020000639|ENSOARG00020002706|ENSOARG00020002675|ENSOARG00020006881|ENSOARG00020023444|ENSOARG00020012622|ENSOARG00020023915|ENSOARG00020007263|ENSOARG00020022827|ENSOARG00020017928|ENSOARG00020012206|ENSOARG00020000891|ENSOARG00020009609|ENSOARG00020012683|ENSOARG00020006667|ENSOARG00020006183|ENSOARG00020010727|ENSOARG00020000796|ENSOARG00020002136|…	;IRF7;HSPA6;MX1;MX2;;;;TNFAIP3;;;;;eIF2aK2;IRF9;HSPA1L;;IL6;IFIH1;PIK3R3;ADAR;;;;
22	map04621	NOD-like receptor signaling pathway	KEGG PATHWAY	22/ 853	205/ 20121	0.107317	6.24236e-05	0.00270205	Organismal Systems	Immune system	ENSOARG00020005077|ENSOARG00020002961|ENSOARG00020014727|ENSOARG00020006716|ENSOARG00020006545|ENSOARG00020021566|ENSOARG00020006183|ENSOARG00020006881|ENSOARG00020018043|ENSOARG00020023915|ENSOARG00020007263|ENSOARG00020022827|ENSOARG00020017928|ENSOARG00020017761|ENSOARG00020006667|ENSOARG00020006820|ENSOARG00020020358|ENSOARG00020009040|ENSOARG00020017959|ENSOARG00020009609|ENSOARG00020022810|…	;;IRF7;;;;IL6;;;TNFAIP3;;;;;;;CYBB;;ITPR3;IRF9;;PYCARD
33	map05165	Human papillomavirus infection	KEGG PATHWAY	33/ 853	388/ 20121	0.0850515	0.000124091	0.00417773	Human Diseases	Infectious disease: viral	ENSOARG00020016394|ENSOARG00020025616|ENSOARG00020016002|ENSOARG00020014334|ENSOARG00020004380|ENSOARG00020002410|ENSOARG00020006545|ENSOARG00020002706|ENSOARG00020002675|ENSOARG00020006881|ENSOARG00020004359|ENSOARG00020024860|ENSOARG00020007263|ENSOARG00020022827|ENSOARG00020008790|ENSOARG00020013770|ENSOARG00020006742|ENSOARG00020000891|ENSOARG00020002879|ENSOARG00020015652|ENSOARG00020025898|…	ITGA5;LAMA3;DLG2;ISG15;LAMC2;COL2A1;;MX1;MX2;;THBS4;JAG1;;;THBS3;LFNG;;eIF2aK2;ITGB8;WNT5B;HEYL;;COL6A3;WNT5A;FZD2;PIK3R3;VEGFA;CDKN1A;IRF9;;;LAMB3;PRKCZ
31	map04060	Cytokine-cytokine receptor interaction	KEGG PATHWAY	31/ 853	354/ 20121	0.0875706	0.000116576	0.00441532	Environmental Information Processing	Signaling molecules and interaction	ENSOARG00020002903|ENSOARG00020000519|ENSOARG00020002961|ENSOARG00020006545|ENSOARG00020000571|ENSOARG00020001008|ENSOARG00020019831|ENSOARG00020021566|ENSOARG00020004510|ENSOARG00020024825|ENSOARG00020003374|ENSOARG00020021050|ENSOARG00020007263|ENSOARG00020022827|ENSOARG00020004582|ENSOARG00020024523|ENSOARG00020024795|ENSOARG00020017854|ENSOARG00020007334|ENSOARG00020006387|ENSOARG00020006667|…	CXCL6;;;;CSF2;TNFSF10;AMHR2;;;BMP6;TNFSF13B;GDF9;;;CXCL10;;IL13RA2;TNFRSF11B;CCL20;;;;TNFRSF6B;IL6;;IL18R1;IL15;BMP7;;;CXCR4
36	map04151	PI3K-Akt signaling pathway	KEGG PATHWAY	36/ 853	445/ 20121	0.0808989	0.000169487	0.00513547	Environmental Information Processing	Signal transduction	ENSOARG00020016394|ENSOARG00020025616|ENSOARG00020007754|ENSOARG00020000519|ENSOARG00020004380|ENSOARG00020002410|ENSOARG00020015287|ENSOARG00020006545|ENSOARG00020014807|ENSOARG00020010750|ENSOARG00020011333|ENSOARG00020006881|ENSOARG00020004359|ENSOARG00020022990|ENSOARG00020007263|ENSOARG00020022827|ENSOARG00020005708|ENSOARG00020008790|ENSOARG00020015343|ENSOARG00020018761|ENSOARG00020023409|…	ITGA5;LAMA3;IGF2;;LAMC2;COL2A1;KIT;;NR4A1;LPAR6;FGF22;;THBS4;F2R;;;FGF7;THBS3;ANGPT1;FGFR2;GNB3;;ITGB8;;MYB;COL6A3;IL6;;FOXO3;;PIK3R3;FGFR4;VEGFA;CDKN1A;;LAMB3
26	map05164	Influenza A	KEGG PATHWAY	26/ 853	283/ 20121	0.0918728	0.000190135	0.00523737	Human Diseases	Infectious disease: viral	ENSOARG00020014727|ENSOARG00020006589|ENSOARG00020001008|ENSOARG00020021566|ENSOARG00020002706|ENSOARG00020002675|ENSOARG00020006881|ENSOARG00020018043|ENSOARG00020007263|ENSOARG00020022827|ENSOARG00020004582|ENSOARG00020017928|ENSOARG00020000420|ENSOARG00020000891|ENSOARG00020009609|ENSOARG00020006667|ENSOARG00020006183|ENSOARG00020010727|ENSOARG00020002743|ENSOARG00020000796|ENSOARG00020002136|…	IRF7;;TNFSF10;;MX1;MX2;;;;;CXCL10;;TMPRSS11D;eIF2aK2;IRF9;;IL6;IFIH1;TMPRSS2;PIK3R3;ADAR;;;;PYCARD;
23	map05167	Kaposi sarcoma-associated herpesvirus infection	KEGG PATHWAY	23/ 853	243/ 20121	0.0946502	0.000284873	0.00719305	Human Diseases	Infectious disease: viral	ENSOARG00020002961|ENSOARG00020014727|ENSOARG00020006545|ENSOARG00020000571|ENSOARG00020006183|ENSOARG00020006881|ENSOARG00020007263|ENSOARG00020022827|ENSOARG00020005873|ENSOARG00020023063|ENSOARG00020023409|ENSOARG00020000891|ENSOARG00020006667|ENSOARG00020005048|ENSOARG00020000602|ENSOARG00020000796|ENSOARG00020022857|ENSOARG00020018064|ENSOARG00020023947|ENSOARG00020017959|ENSOARG00020009609|…	;IRF7;;CSF2;IL6;;;;;;GNB3;eIF2aK2;;HCK;;PIK3R3;VEGFA;;CDKN1A;ITPR3;IRF9;;
13	map04061	Viral protein interaction with cytokine and cytokine receptor	KEGG PATHWAY	13/ 853	101/ 20121	0.128713	0.000338377	0.00788678	Environmental Information Processing	Signaling molecules and interaction	ENSOARG00020006183|ENSOARG00020012040|ENSOARG00020002903|ENSOARG00020007334|ENSOARG00020006387|ENSOARG00020002961|ENSOARG00020000519|ENSOARG00020003298|ENSOARG00020004582|ENSOARG00020001008|ENSOARG00020021566|ENSOARG00020023444|ENSOARG00020002611	IL6;CXCR4;CXCL6;CCL20;;;;;CXCL10;TNFSF10;;;IL18R1
13	map04933	AGE-RAGE signaling pathway in diabetic complications	KEGG PATHWAY	13/ 853	109/ 20121	0.119266	0.000710966	0.0143615	Human Diseases	Endocrine and metabolic disease	ENSOARG00020020358|ENSOARG00020016143|ENSOARG00020017909|ENSOARG00020000796|ENSOARG00020023275|ENSOARG00020008589|ENSOARG00020000473|ENSOARG00020024237|ENSOARG00020005782|ENSOARG00020008826|ENSOARG00020006183|ENSOARG00020007862|ENSOARG00020022857	CYBB;EGR1;PLCE1;PIK3R3;EDN1;SMAD3;F3;PIM1;AGTR1;SELE;IL6;PRKCZ;VEGFA
23	map05417	Lipid and atherosclerosis	KEGG PATHWAY	23/ 853	259/ 20121	0.0888031	0.000699509	0.0151394	Human Diseases	Cardiovascular disease	ENSOARG00020018390|ENSOARG00020005077|ENSOARG00020002961|ENSOARG00020014727|ENSOARG00020000639|ENSOARG00020001008|ENSOARG00020021566|ENSOARG00020006881|ENSOARG00020012622|ENSOARG00020007263|ENSOARG00020022827|ENSOARG00020008826|ENSOARG00020008417|ENSOARG00020012683|ENSOARG00020006667|ENSOARG00020006183|ENSOARG00020020358|ENSOARG00020000796|ENSOARG00020003474|ENSOARG00020003108|ENSOARG00020022810|…	NCF1;;;IRF7;HSPA6;TNFSF10;;;;;;SELE;SELP;HSPA1L;;IL6;CYBB;PIK3R3;VAV3;ABCG1;;PYCARD;
12	map04622	RIG-I-like receptor signaling pathway	KEGG PATHWAY	12/ 853	108/ 20121	0.111111	0.00208036	0.0370794	Organismal Systems	Immune system	ENSOARG00020014727|ENSOARG00020024558|ENSOARG00020006881|ENSOARG00020006667|ENSOARG00020003248|ENSOARG00020007263|ENSOARG00020022827|ENSOARG00020004582|ENSOARG00020006545|ENSOARG00020022810|ENSOARG00020010727|ENSOARG00020014334	IRF7;RNF125;;;DHX58;;;CXCL10;;;IFIH1;ISG15
32	map04080	Neuroactive ligand-receptor interaction	KEGG PATHWAY	32/ 853	437/ 20121	0.0732265	0.00199127	0.0377096	Environmental Information Processing	Signaling molecules and interaction	ENSOARG00020016671|ENSOARG00020017093|ENSOARG00020023000|ENSOARG00020023002|ENSOARG00020005782|ENSOARG00020000243|ENSOARG00020014809|ENSOARG00020022088|ENSOARG00020017502|ENSOARG00020022990|ENSOARG00020009536|ENSOARG00020025573|ENSOARG00020002463|ENSOARG00020001486|ENSOARG00020023772|ENSOARG00020020329|ENSOARG00020017612|ENSOARG00020010750|ENSOARG00020023614|ENSOARG00020017755|ENSOARG00020022286|…	CYSLTR1;ADRA2A;;F2RL1;AGTR1;SST;GRIN2A;NPY1R;NMUR2;F2R;;PENK;S1PR1;GABBR2;ADRB2;HRH2;GRIA1;LPAR6;ADRA1B;APLN;GRIA3;ADCYAP1;CNR1;EDN1;HTR1E;CALCRL;GRID1;GRIN2C;NPFFR2;GHRHR;PTH2R;P2RY2
18	map04062	Chemokine signaling pathway	KEGG PATHWAY	18/ 853	208/ 20121	0.0865385	0.00336136	0.0536048	Organismal Systems	Immune system	ENSOARG00020012040|ENSOARG00020018390|ENSOARG00020001378|ENSOARG00020002903|ENSOARG00020007334|ENSOARG00020000796|ENSOARG00020007862|ENSOARG00020003474|ENSOARG00020006387|ENSOARG00020002961|ENSOARG00020003298|ENSOARG00020004582|ENSOARG00020010382|ENSOARG00020005048|ENSOARG00020021566|ENSOARG00020005077|ENSOARG00020008030|ENSOARG00020023409	CXCR4;NCF1;TIAM1;CXCL6;CCL20;PIK3R3;PRKCZ;VAV3;;;;CXCL10;FOXO3;HCK;;;ADCY4;GNB3
23	map04015	Rap1 signaling pathway	KEGG PATHWAY	23/ 853	291/ 20121	0.0790378	0.00320986	0.0540326	Environmental Information Processing	Signal transduction	ENSOARG00020022857|ENSOARG00020005077|ENSOARG00020001378|ENSOARG00020014809|ENSOARG00020015287|ENSOARG00020022990|ENSOARG00020011333|ENSOARG00020013412|ENSOARG00020007862|ENSOARG00020005708|ENSOARG00020021817|ENSOARG00020017909|ENSOARG00020015343|ENSOARG00020018761|ENSOARG00020012206|ENSOARG00020009055|ENSOARG00020004462|ENSOARG00020020068|ENSOARG00020000796|ENSOARG00020012095|ENSOARG00020003474|…	VEGFA;;TIAM1;GRIN2A;KIT;F2R;FGF22;CNR1;PRKCZ;FGF7;SKAP1;PLCE1;ANGPT1;FGFR2;;FYB1;ID1;RAP1GAP;PIK3R3;FGFR4;VAV3;CDH1;ADCY4
9	map04924	Renin secretion	KEGG PATHWAY	9/ 853	73/ 20121	0.123288	0.00362306	0.0548894	Organismal Systems	Endocrine system	ENSOARG00020009231|ENSOARG00020023000|ENSOARG00020023275|ENSOARG00020023772|ENSOARG00020005782|ENSOARG00020017959|ENSOARG00020009743|ENSOARG00020016992|ENSOARG00020008389	ADCYAP1;;EDN1;ADRB2;AGTR1;ITPR3;;CACNA1C;KCNMA1
25	map04020	Calcium signaling pathway	KEGG PATHWAY	25/ 853	330/ 20121	0.0757576	0.00380977	0.0549695	Environmental Information Processing	Signal transduction	ENSOARG00020014595|ENSOARG00020016671|ENSOARG00020023000|ENSOARG00020015478|ENSOARG00020005782|ENSOARG00020014809|ENSOARG00020012040|ENSOARG00020016992|ENSOARG00020022990|ENSOARG00020009536|ENSOARG00020011333|ENSOARG00020023772|ENSOARG00020020329|ENSOARG00020005708|ENSOARG00020023614|ENSOARG00020017909|ENSOARG00020018761|ENSOARG00020012206|ENSOARG00020019907|ENSOARG00020003755|ENSOARG00020011894|…	;CYSLTR1;;ATP2A3;AGTR1;GRIN2A;CXCR4;CACNA1C;F2R;;FGF22;ADRB2;HRH2;FGF7;ADRA1B;PLCE1;FGFR2;;RYR2;GRIN2C;ITPKC;FGFR4;VEGFA;ITPR3;ADCY4
11	map04713	Circadian entrainment	KEGG PATHWAY	11/ 853	107/ 20121	0.102804	0.00569684	0.0784611	Organismal Systems	Environmental adaptation	ENSOARG00020009231|ENSOARG00020022286|ENSOARG00020022543|ENSOARG00020019907|ENSOARG00020014809|ENSOARG00020017959|ENSOARG00020017612|ENSOARG00020003755|ENSOARG00020016992|ENSOARG00020008030|ENSOARG00020023409	ADCYAP1;GRIA3;PER1;RYR2;GRIN2A;ITPR3;GRIA1;GRIN2C;CACNA1C;ADCY4;GNB3
24	map05169	Epstein-Barr virus infection	KEGG PATHWAY	24/ 853	329/ 20121	0.0729483	0.00715167	0.0942155	Human Diseases	Infectious disease: viral	ENSOARG00020014334|ENSOARG00020014727|ENSOARG00020006545|ENSOARG00020021498|ENSOARG00020004157|ENSOARG00020006881|ENSOARG00020018043|ENSOARG00020023915|ENSOARG00020007263|ENSOARG00020022827|ENSOARG00020004582|ENSOARG00020017928|ENSOARG00020012206|ENSOARG00020000891|ENSOARG00020009609|ENSOARG00020006667|ENSOARG00020018647|ENSOARG00020006183|ENSOARG00020025187|ENSOARG00020000796|ENSOARG00020023947|…	ISG15;IRF7;;POLK;GADD45G;;;TNFAIP3;;;CXCL10;;;eIF2aK2;IRF9;;ENTPD3;IL6;TAP1;PIK3R3;CDKN1A;;;
18	map04630	JAK-STAT signaling pathway	KEGG PATHWAY	18/ 853	227/ 20121	0.0792952	0.0082349	0.099807	Environmental Information Processing	Signal transduction	ENSOARG00020024795|ENSOARG00020011892|ENSOARG00020007263|ENSOARG00020006881|ENSOARG00020000796|ENSOARG00020023947|ENSOARG00020006667|ENSOARG00020024237|ENSOARG00020000519|ENSOARG00020022827|ENSOARG00020006545|ENSOARG00020000571|ENSOARG00020009609|ENSOARG00020022810|ENSOARG00020024523|ENSOARG00020006183|ENSOARG00020023444|ENSOARG00020004510	IL13RA2;IL15;;;PIK3R3;CDKN1A;;PIM1;;;;CSF2;IRF9;;;IL6;;
10	map04512	ECM-receptor interaction	KEGG PATHWAY	10/ 853	97/ 20121	0.103093	0.00803263	0.101412	Environmental Information Processing	Signaling molecules and interaction	ENSOARG00020016394|ENSOARG00020025616|ENSOARG00020006742|ENSOARG00020004359|ENSOARG00020002879|ENSOARG00020004380|ENSOARG00020002410|ENSOARG00020008790|ENSOARG00020020472|ENSOARG00020002421	ITGA5;LAMA3;;THBS4;ITGB8;LAMC2;COL2A1;THBS3;LAMB3;COL6A3
19	map05205	Proteoglycans in cancer	KEGG PATHWAY	19/ 853	247/ 20121	0.0769231	0.00921787	0.103445	Human Diseases	Cancer: overview	ENSOARG00020020359|ENSOARG00020010772|ENSOARG00020003474|ENSOARG00020016394|ENSOARG00020001378|ENSOARG00020007754|ENSOARG00020000796|ENSOARG00020005077|ENSOARG00020022857|ENSOARG00020020934|ENSOARG00020015652|ENSOARG00020023947|ENSOARG00020017959|ENSOARG00020016737|ENSOARG00020020146|ENSOARG00020019914|ENSOARG00020017909|ENSOARG00020009720|ENSOARG00020008589	WNT5A;FZD2;VAV3;ITGA5;TIAM1;IGF2;PIK3R3;;VEGFA;HBEGF;WNT5B;CDKN1A;ITPR3;PDCD4;GPC3;ANK2;PLCE1;DCN;SMAD3
11	map04742	Taste transduction	KEGG PATHWAY	11/ 853	115/ 20121	0.0956522	0.00966489	0.104588	Organismal Systems	Sensory system	ENSOARG00020023409|ENSOARG00020017317|ENSOARG00020016992|ENSOARG00020001486|ENSOARG00020015292|ENSOARG00020017959|ENSOARG00020011946|ENSOARG00020007511|ENSOARG00020012292|ENSOARG00020007222|ENSOARG00020008030	GNB3;ASIC2;CACNA1C;GABBR2;HTR1E;ITPR3;KCNK5;SCN3A;PKD1L3;SCN2A;ADCY4
11	map04620	Toll-like receptor signaling pathway	KEGG PATHWAY	11/ 853	114/ 20121	0.0964912	0.00907695	0.105781	Organismal Systems	Immune system	ENSOARG00020006183|ENSOARG00020006881|ENSOARG00020000796|ENSOARG00020006667|ENSOARG00020014727|ENSOARG00020007263|ENSOARG00020022827|ENSOARG00020004582|ENSOARG00020006545|ENSOARG00020022810|ENSOARG00020021566	IL6;;PIK3R3;;IRF7;;;CXCL10;;;
12	map04380	Osteoclast differentiation	KEGG PATHWAY	12/ 853	138/ 20121	0.0869565	0.0144684	0.15117	Organismal Systems	Development and regeneration	ENSOARG00020017854|ENSOARG00020018390|ENSOARG00020006881|ENSOARG00020000796|ENSOARG00020022827|ENSOARG00020006667|ENSOARG00020007263|ENSOARG00020005590|ENSOARG00020006588|ENSOARG00020006545|ENSOARG00020009609|ENSOARG00020022810	TNFRSF11B;NCF1;;PIK3R3;;;;FYN;FCGR1A;;IRF9;
20	map05163	Human cytomegalovirus infection	KEGG PATHWAY	20/ 853	280/ 20121	0.0714286	0.0163489	0.165124	Human Diseases	Infectious disease: viral	ENSOARG00020006183|ENSOARG00020012040|ENSOARG00020023409|ENSOARG00020006881|ENSOARG00020000796|ENSOARG00020020061|ENSOARG00020020006|ENSOARG00020023947|ENSOARG00020006667|ENSOARG00020007263|ENSOARG00020022827|ENSOARG00020017959|ENSOARG00020006545|ENSOARG00020022810|ENSOARG00020016588|ENSOARG00020021566|ENSOARG00020025187|ENSOARG00020005077|ENSOARG00020008030|ENSOARG00020022857	IL6;CXCR4;GNB3;;PIK3R3;;;CDKN1A;;;;ITPR3;;;;;TAP1;;ADCY4;VEGFA
4	map00100	Steroid biosynthesis	KEGG PATHWAY	4/ 853	24/ 20121	0.166667	0.0173216	0.169305	Metabolism	Lipid metabolism	ENSOARG00020015391|ENSOARG00020008949|ENSOARG00020008081|ENSOARG00020014269	MSMO1;LSS;FDFT1;CYP24A1
13	map04371	Apelin signaling pathway	KEGG PATHWAY	13/ 853	160/ 20121	0.08125	0.0188177	0.17818	Environmental Information Processing	Signal transduction	ENSOARG00020016143|ENSOARG00020008589|ENSOARG00020014595|ENSOARG00020019907|ENSOARG00020008507|ENSOARG00020024860|ENSOARG00020005782|ENSOARG00020017959|ENSOARG00020005873|ENSOARG00020017755|ENSOARG00020023221|ENSOARG00020008030|ENSOARG00020023409	EGR1;SMAD3;;RYR2;CDH1;JAG1;AGTR1;ITPR3;;APLN;MYL4;ADCY4;GNB3
10	map04350	TGF-beta signaling pathway	KEGG PATHWAY	10/ 853	112/ 20121	0.0892857	0.0206304	0.183853	Environmental Information Processing	Signal transduction	ENSOARG00020024825|ENSOARG00020014945|ENSOARG00020008589|ENSOARG00020009720|ENSOARG00020004462|ENSOARG00020023123|ENSOARG00020019831|ENSOARG00020022924|ENSOARG00020003825|ENSOARG00020005077	BMP6;BMP7;SMAD3;DCN;ID1;PITX2;AMHR2;NOG;FMOD;
12	map04915	Estrogen signaling pathway	KEGG PATHWAY	12/ 853	145/ 20121	0.0827586	0.0206009	0.189153	Organismal Systems	Endocrine system	ENSOARG00020000796|ENSOARG00020012622|ENSOARG00020020934|ENSOARG00020012683|ENSOARG00020016720|ENSOARG00020017959|ENSOARG00020000639|ENSOARG00020001486|ENSOARG00020005482|ENSOARG00020005240|ENSOARG00020008030|ENSOARG00020009288	PIK3R3;;HBEGF;HSPA1L;;ITPR3;HSPA6;GABBR2;KRT19;KRT17;ADCY4;KRT18
16	map05207	Chemical carcinogenesis - receptor activation	KEGG PATHWAY	16/ 853	218/ 20121	0.0733945	0.0236975	0.205153	Human Diseases	Cancer: overview	ENSOARG00020013746|ENSOARG00020009199|ENSOARG00020011333|ENSOARG00020023000|ENSOARG00020000796|ENSOARG00020022857|ENSOARG00020024860|ENSOARG00020023772|ENSOARG00020006230|ENSOARG00020005708|ENSOARG00020002084|ENSOARG00020010406|ENSOARG00020019886|ENSOARG00020016992|ENSOARG00020008030|ENSOARG00020000596	MGST2;KLF5;FGF22;;PIK3R3;VEGFA;JAG1;ADRB2;UGT1A1;FGF7;KLF4;GSTO2;AR;CACNA1C;ADCY4;CYP1B1
7	map05217	Basal cell carcinoma	KEGG PATHWAY	7/ 853	68/ 20121	0.102941	0.0247602	0.208399	Human Diseases	Cancer: specific types	ENSOARG00020020359|ENSOARG00020021498|ENSOARG00020004157|ENSOARG00020010772|ENSOARG00020015652|ENSOARG00020023947|ENSOARG00020025042	WNT5A;POLK;GADD45G;FZD2;WNT5B;CDKN1A;HHIP
7	map04213	Longevity regulating pathway - multiple species	KEGG PATHWAY	7/ 853	68/ 20121	0.102941	0.0247602	0.208399	Organismal Systems	Aging	ENSOARG00020000796|ENSOARG00020012622|ENSOARG00020012683|ENSOARG00020000639|ENSOARG00020017879|ENSOARG00020008030|ENSOARG00020010382	PIK3R3;;HSPA1L;HSPA6;CRYAB;ADCY4;FOXO3
14	map04650	Natural killer cell mediated cytotoxicity	KEGG PATHWAY	14/ 853	185/ 20121	0.0756757	0.0262266	0.209123	Organismal Systems	Immune system	ENSOARG00020001008|ENSOARG00020007263|ENSOARG00020006881|ENSOARG00020000796|ENSOARG00020003474|ENSOARG00020022827|ENSOARG00020006667|ENSOARG00020018064|ENSOARG00020005590|ENSOARG00020006545|ENSOARG00020000571|ENSOARG00020022810|ENSOARG00020023063|ENSOARG00020004444	TNFSF10;;;PIK3R3;VAV3;;;;FYN;;CSF2;;;
39	map05200	Pathways in cancer	KEGG PATHWAY	39/ 853	670/ 20121	0.058209	0.0286428	0.216969	Human Diseases	Cancer: overview	ENSOARG00020013746|ENSOARG00020008589|ENSOARG00020025616|ENSOARG00020007754|ENSOARG00020000519|ENSOARG00020005077|ENSOARG00020004380|ENSOARG00020005782|ENSOARG00020015287|ENSOARG00020010406|ENSOARG00020005708|ENSOARG00020010750|ENSOARG00020021498|ENSOARG00020004157|ENSOARG00020011333|ENSOARG00020024237|ENSOARG00020024860|ENSOARG00020025166|ENSOARG00020025042|ENSOARG00020018761|ENSOARG00020012040|…	MGST2;SMAD3;LAMA3;IGF2;;;LAMC2;AGTR1;KIT;GSTO2;FGF7;LPAR6;POLK;GADD45G;FGF22;PIM1;JAG1;PMAIP1;HHIP;FGFR2;CXCR4;GNB3;EDN1;WNT5B;HEYL;IL6;;WNT5A;FZD2;IL15;F2R;PIK3R3;FGFR4;VEGFA;CDKN1A;LAMB3;AR;CDH1;ADCY4
7	map05204	Chemical carcinogenesis - DNA adducts	KEGG PATHWAY	7/ 853	70/ 20121	0.1	0.0284995	0.221419	Human Diseases	Cancer: overview	ENSOARG00020014591|ENSOARG00020013746|ENSOARG00020020417|ENSOARG00020006230|ENSOARG00020016997|ENSOARG00020010406|ENSOARG00020000596	;MGST2;HSD11B1;UGT1A1;;GSTO2;CYP1B1
15	map05206	MicroRNAs in cancer	KEGG PATHWAY	15/ 853	210/ 20121	0.0714286	0.0342932	0.253435	Human Diseases	Cancer: overview	ENSOARG00020018823|ENSOARG00020016394|ENSOARG00020006742|ENSOARG00020000796|ENSOARG00020005077|ENSOARG00020022857|ENSOARG00020024237|ENSOARG00020013007|ENSOARG00020023947|ENSOARG00020006702|ENSOARG00020016737|ENSOARG00020008423|ENSOARG00020014269|ENSOARG00020022766|ENSOARG00020000596	SPRY2;ITGA5;;PIK3R3;;VEGFA;PIM1;ST14;CDKN1A;HMGA2;PDCD4;SLC45A3;CYP24A1;IGF2BP1;CYP1B1
12	map04270	Vascular smooth muscle contraction	KEGG PATHWAY	12/ 853	157/ 20121	0.0764331	0.0353117	0.254749	Organismal Systems	Circulatory system	ENSOARG00020009750|ENSOARG00020023275|ENSOARG00020005782|ENSOARG00020017959|ENSOARG00020008030|ENSOARG00020014547|ENSOARG00020010910|ENSOARG00020023614|ENSOARG00020016992|ENSOARG00020008389|ENSOARG00020005077|ENSOARG00020014539	ACTG2;EDN1;AGTR1;ITPR3;ADCY4;CALCRL;;ADRA1B;CACNA1C;KCNMA1;;IRAG1
4	map04977	Vitamin digestion and absorption	KEGG PATHWAY	4/ 853	30/ 20121	0.133333	0.0366185	0.258033	Organismal Systems	Digestive system	ENSOARG00020001456|ENSOARG00020023793|ENSOARG00020008147|ENSOARG00020000138	;SLC46A1;SLC19A2;MMACHC
12	map05224	Breast cancer	KEGG PATHWAY	12/ 853	160/ 20121	0.075	0.0399279	0.268848	Human Diseases	Cancer: specific types	ENSOARG00020020359|ENSOARG00020021498|ENSOARG00020004157|ENSOARG00020011333|ENSOARG00020000796|ENSOARG00020010772|ENSOARG00020015652|ENSOARG00020024860|ENSOARG00020025898|ENSOARG00020023947|ENSOARG00020005708|ENSOARG00020015287	WNT5A;POLK;GADD45G;FGF22;PIK3R3;FZD2;WNT5B;JAG1;HEYL;CDKN1A;FGF7;KIT
8	map04911	Insulin secretion	KEGG PATHWAY	8/ 853	91/ 20121	0.0879121	0.0391628	0.269689	Organismal Systems	Endocrine system	ENSOARG00020009231|ENSOARG00020001524|ENSOARG00020019907|ENSOARG00020017959|ENSOARG00020001268|ENSOARG00020016992|ENSOARG00020008389|ENSOARG00020008030	ADCYAP1;SLC2A2;RYR2;ITPR3;;CACNA1C;KCNMA1;ADCY4
15	map04510	Focal adhesion	KEGG PATHWAY	15/ 853	218/ 20121	0.0688073	0.0451608	0.297472	Cellular Processes	Cellular community - eukaryotes	ENSOARG00020022857|ENSOARG00020016394|ENSOARG00020025616|ENSOARG00020002410|ENSOARG00020006742|ENSOARG00020000796|ENSOARG00020004359|ENSOARG00020003474|ENSOARG00020002879|ENSOARG00020004380|ENSOARG00020005590|ENSOARG00020008790|ENSOARG00020020472|ENSOARG00020002421|ENSOARG00020005077	VEGFA;ITGA5;LAMA3;COL2A1;;PIK3R3;THBS4;VAV3;ITGB8;LAMC2;FYN;THBS3;LAMB3;COL6A3;
9	map04625	C-type lectin receptor signaling pathway	KEGG PATHWAY	9/ 853	113/ 20121	0.079646	0.0508226	0.31427	Organismal Systems	Immune system	ENSOARG00020024540|ENSOARG00020000796|ENSOARG00020005077|ENSOARG00020003298|ENSOARG00020017959|ENSOARG00020008975|ENSOARG00020009609|ENSOARG00020006183|ENSOARG00020023963	EGR2;PIK3R3;;;ITPR3;;IRF9;IL6;PYCARD
7	map05218	Melanoma	KEGG PATHWAY	7/ 853	79/ 20121	0.0886076	0.0499963	0.315601	Human Diseases	Cancer: specific types	ENSOARG00020021498|ENSOARG00020004157|ENSOARG00020011333|ENSOARG00020000796|ENSOARG00020023947|ENSOARG00020005708|ENSOARG00020008507	POLK;GADD45G;FGF22;PIK3R3;CDKN1A;FGF7;CDH1
4	map00500	Starch and sucrose metabolism	KEGG PATHWAY	4/ 853	33/ 20121	0.121212	0.0495426	0.319392	Metabolism	Carbohydrate metabolism	ENSOARG00020014356|ENSOARG00020010248|ENSOARG00020011417|ENSOARG00020005658	GBA3;HKDC1;PYGM;GYG1
9	map04928	Parathyroid hormone synthesis, secretion and action	KEGG PATHWAY	9/ 853	114/ 20121	0.0789474	0.0532048	0.322421	Organismal Systems	Endocrine system	ENSOARG00020016143|ENSOARG00020005077|ENSOARG00020020934|ENSOARG00020007182|ENSOARG00020023947|ENSOARG00020017959|ENSOARG00020012754|ENSOARG00020014269|ENSOARG00020008030	EGR1;;HBEGF;PDE4B;CDKN1A;ITPR3;SLC34A1;CYP24A1;ADCY4
11	map04550	Signaling pathways regulating pluripotency of stem cells	KEGG PATHWAY	11/ 853	151/ 20121	0.0728477	0.0566961	0.330364	Cellular Processes	Cellular community - eukaryotes	ENSOARG00020020359|ENSOARG00020010772|ENSOARG00020000796|ENSOARG00020012095|ENSOARG00020008589|ENSOARG00020015652|ENSOARG00020004462|ENSOARG00020000312|ENSOARG00020003385|ENSOARG00020002084|ENSOARG00020018761	WNT5A;FZD2;PIK3R3;FGFR4;SMAD3;WNT5B;ID1;HOXA1;ESRRB;KLF4;FGFR2
16	map04514	Cell adhesion molecules	KEGG PATHWAY	16/ 853	244/ 20121	0.0655738	0.0565175	0.33578	Environmental Information Processing	Signaling molecules and interaction	ENSOARG00020017535|ENSOARG00020008417|ENSOARG00020012206|ENSOARG00020000548|ENSOARG00020016588|ENSOARG00020000438|ENSOARG00020002879|ENSOARG00020014000|ENSOARG00020008826|ENSOARG00020021120|ENSOARG00020026377|ENSOARG00020022496|ENSOARG00020007252|ENSOARG00020024280|ENSOARG00020017686|ENSOARG00020008507	CLDN10;SELP;;CNTN1;;NLGN1;ITGB8;NEGR1;SELE;CLDN4;;CLDN2;;NLGN3;CLDN7;CDH1
9	map04724	Glutamatergic synapse	KEGG PATHWAY	9/ 853	118/ 20121	0.0762712	0.0634553	0.362773	Organismal Systems	Nervous system	ENSOARG00020022286|ENSOARG00020023409|ENSOARG00020014809|ENSOARG00020017959|ENSOARG00020012505|ENSOARG00020017612|ENSOARG00020003755|ENSOARG00020016992|ENSOARG00020008030	GRIA3;GNB3;GRIN2A;ITPR3;DLGAP1;GRIA1;GRIN2C;CACNA1C;ADCY4
5	map04930	Type II diabetes mellitus	KEGG PATHWAY	5/ 853	52/ 20121	0.0961538	0.0684872	0.377302	Human Diseases	Endocrine and metabolic disease	ENSOARG00020010248|ENSOARG00020000796|ENSOARG00020007862|ENSOARG00020001524|ENSOARG00020016992	HKDC1;PIK3R3;PRKCZ;SLC2A2;CACNA1C
6	map04927	Cortisol synthesis and secretion	KEGG PATHWAY	6/ 853	68/ 20121	0.0882353	0.0679645	0.381357	Organismal Systems	Endocrine system	ENSOARG00020001063|ENSOARG00020005782|ENSOARG00020017959|ENSOARG00020016992|ENSOARG00020014807|ENSOARG00020008030	KCNK3;AGTR1;ITPR3;CACNA1C;NR4A1;ADCY4
8	map04657	IL-17 signaling pathway	KEGG PATHWAY	8/ 853	103/ 20121	0.0776699	0.0711451	0.384946	Organismal Systems	Immune system	ENSOARG00020023915|ENSOARG00020002903|ENSOARG00020007334|ENSOARG00020002961|ENSOARG00020003298|ENSOARG00020004582|ENSOARG00020000571|ENSOARG00020006183	TNFAIP3;CXCL6;CCL20;;;CXCL10;CSF2;IL6
8	map04070	Phosphatidylinositol signaling system	KEGG PATHWAY	8/ 853	104/ 20121	0.0769231	0.0743652	0.39531	Environmental Information Processing	Signal transduction	ENSOARG00020002048|ENSOARG00020011894|ENSOARG00020000796|ENSOARG00020012970|ENSOARG00020017959|ENSOARG00020020757|ENSOARG00020017909|ENSOARG00020015132	DGKI;ITPKC;PIK3R3;DGKK;ITPR3;IPMK;PLCE1;CDS1
6	map00980	Metabolism of xenobiotics by cytochrome P450	KEGG PATHWAY	6/ 853	70/ 20121	0.0857143	0.0759747	0.396903	Metabolism	Xenobiotics biodegradation and metabolism	ENSOARG00020013746|ENSOARG00020020417|ENSOARG00020004379|ENSOARG00020006230|ENSOARG00020010406|ENSOARG00020000596	MGST2;HSD11B1;ALDH1A3;UGT1A1;GSTO2;CYP1B1
10	map04066	HIF-1 signaling pathway	KEGG PATHWAY	10/ 853	142/ 20121	0.0704225	0.0800846	0.411282	Environmental Information Processing	Signal transduction	ENSOARG00020020358|ENSOARG00020025244|ENSOARG00020000796|ENSOARG00020023275|ENSOARG00020022857|ENSOARG00020010248|ENSOARG00020008872|ENSOARG00020023947|ENSOARG00020006183|ENSOARG00020015343	CYBB;ENO3;PIK3R3;EDN1;VEGFA;HKDC1;;CDKN1A;IL6;ANGPT1
4	map05033	Nicotine addiction	KEGG PATHWAY	4/ 853	40/ 20121	0.1	0.0880931	0.417066	Human Diseases	Substance dependence	ENSOARG00020022286|ENSOARG00020003755|ENSOARG00020014809|ENSOARG00020017612	GRIA3;GRIN2C;GRIN2A;GRIA1
6	map05221	Acute myeloid leukemia	KEGG PATHWAY	6/ 853	72/ 20121	0.0833333	0.0844964	0.419712	Human Diseases	Cancer: specific types	ENSOARG00020022543|ENSOARG00020000796|ENSOARG00020024237|ENSOARG00020006588|ENSOARG00020000571|ENSOARG00020015287	PER1;PIK3R3;PIM1;FCGR1A;CSF2;KIT
17	map05203	Viral carcinogenesis	KEGG PATHWAY	17/ 853	281/ 20121	0.0604982	0.0904484	0.421629	Human Diseases	Cancer: overview	ENSOARG00020009247|ENSOARG00020009051|ENSOARG00020009482|ENSOARG00020000891|ENSOARG00020006877|ENSOARG00020024540|ENSOARG00020000796|ENSOARG00020006656|ENSOARG00020014727|ENSOARG00020023947|ENSOARG00020025166|ENSOARG00020006358|ENSOARG00020002586|ENSOARG00020009609|ENSOARG00020016588|ENSOARG00020007303|ENSOARG00020005077	;;;eIF2aK2;HIST2H2BE;EGR2;PIK3R3;H2BC18;IRF7;CDKN1A;PMAIP1;H2BC4;HDAC9;IRF9;;H2BC15;
16	map04217	Necroptosis	KEGG PATHWAY	16/ 853	260/ 20121	0.0615385	0.0877917	0.422236	Cellular Processes	Cell growth and death	ENSOARG00020020358|ENSOARG00020001008|ENSOARG00020006881|ENSOARG00020000891|ENSOARG00020012361|ENSOARG00020006667|ENSOARG00020023915|ENSOARG00020007263|ENSOARG00020022827|ENSOARG00020011417|ENSOARG00020009609|ENSOARG00020022810|ENSOARG00020006345|ENSOARG00020023963|ENSOARG00020013373|ENSOARG00020006545	CYBB;TNFSF10;;eIF2aK2;H2AFY2;;TNFAIP3;;;PYGM;IRF9;;H2AC6;PYCARD;;
12	map04022	cGMP-PKG signaling pathway	KEGG PATHWAY	12/ 853	182/ 20121	0.0659341	0.0869573	0.424969	Environmental Information Processing	Signal transduction	ENSOARG00020017093|ENSOARG00020023000|ENSOARG00020005077|ENSOARG00020015478|ENSOARG00020023772|ENSOARG00020005782|ENSOARG00020017959|ENSOARG00020023614|ENSOARG00020016992|ENSOARG00020008389|ENSOARG00020008030|ENSOARG00020014539	ADRA2A;;;ATP2A3;ADRB2;AGTR1;ITPR3;ADRA1B;CACNA1C;KCNMA1;ADCY4;IRAG1
12	map05323	Rheumatoid arthritis	KEGG PATHWAY	12/ 853	181/ 20121	0.0662983	0.0842892	0.42566	Human Diseases	Immune disease	ENSOARG00020021566|ENSOARG00020011892|ENSOARG00020006183|ENSOARG00020002903|ENSOARG00020003374|ENSOARG00020022857|ENSOARG00020004510|ENSOARG00020007334|ENSOARG00020000571|ENSOARG00020012206|ENSOARG00020002961|ENSOARG00020015343	;IL15;IL6;CXCL6;TNFSF13B;VEGFA;;CCL20;CSF2;;;ANGPT1
4	map05219	Bladder cancer	KEGG PATHWAY	4/ 853	41/ 20121	0.097561	0.0945127	0.433899	Human Diseases	Cancer: specific types	ENSOARG00020023947|ENSOARG00020022857|ENSOARG00020020934|ENSOARG00020008507	CDKN1A;VEGFA;HBEGF;CDH1
11	map04072	Phospholipase D signaling pathway	KEGG PATHWAY	11/ 853	167/ 20121	0.0658683	0.098728	0.446486	Environmental Information Processing	Signal transduction	ENSOARG00020002048|ENSOARG00020014595|ENSOARG00020000796|ENSOARG00020005077|ENSOARG00020012970|ENSOARG00020005782|ENSOARG00020005590|ENSOARG00020015287|ENSOARG00020008030|ENSOARG00020022990|ENSOARG00020010750	DGKI;;PIK3R3;;DGKK;AGTR1;FYN;KIT;ADCY4;F2R;LPAR6
5	map04923	Regulation of lipolysis in adipocytes	KEGG PATHWAY	5/ 853	59/ 20121	0.0847458	0.104298	0.458006	Organismal Systems	Endocrine system	ENSOARG00020023000|ENSOARG00020023772|ENSOARG00020000796|ENSOARG00020008030|ENSOARG00020022088	;ADRB2;PIK3R3;ADCY4;NPY1R
6	map05230	Central carbon metabolism in cancer	KEGG PATHWAY	6/ 853	76/ 20121	0.0789474	0.103047	0.459167	Human Diseases	Cancer: overview	ENSOARG00020001524|ENSOARG00020000796|ENSOARG00020010248|ENSOARG00020015287|ENSOARG00020009321|ENSOARG00020018761	SLC2A2;PIK3R3;HKDC1;KIT;SCO2;FGFR2
4	map05143	African trypanosomiasis	KEGG PATHWAY	4/ 853	44/ 20121	0.0909091	0.115032	0.477461	Human Diseases	Infectious disease: parasitic	ENSOARG00020023002|ENSOARG00020008826|ENSOARG00020004525|ENSOARG00020006183	F2RL1;SELE;;IL6
20	map05170	Human immunodeficiency virus 1 infection	KEGG PATHWAY	20/ 853	352/ 20121	0.0568182	0.113709	0.478527	Human Diseases	Infectious disease: viral	ENSOARG00020004846|ENSOARG00020012206|ENSOARG00020023409|ENSOARG00020006881|ENSOARG00020000796|ENSOARG00020020061|ENSOARG00020020006|ENSOARG00020003473|ENSOARG00020006667|ENSOARG00020012040|ENSOARG00020007263|ENSOARG00020022827|ENSOARG00020016588|ENSOARG00020017959|ENSOARG00020006545|ENSOARG00020010960|ENSOARG00020022810|ENSOARG00020003520|ENSOARG00020010913|ENSOARG00020025187	;;GNB3;;PIK3R3;;;;;CXCR4;;;;ITPR3;;BST-2A;;;Bst-2B;TAP1
15	map04613	Neutrophil extracellular trap formation	KEGG PATHWAY	15/ 853	254/ 20121	0.0590551	0.123421	0.479443	Organismal Systems	Immune system	ENSOARG00020020358|ENSOARG00020009051|ENSOARG00020021823|ENSOARG00020018390|ENSOARG00020009247|ENSOARG00020000796|ENSOARG00020006656|ENSOARG00020006877|ENSOARG00020012361|ENSOARG00020006588|ENSOARG00020006358|ENSOARG00020002586|ENSOARG00020008417|ENSOARG00020006345|ENSOARG00020007303	CYBB;;AQP9;NCF1;;PIK3R3;H2BC18;HIST2H2BE;H2AFY2;FCGR1A;H2BC4;HDAC9;SELP;H2AC6;H2BC15
4	map05216	Thyroid cancer	KEGG PATHWAY	4/ 853	45/ 20121	0.0888889	0.122271	0.481146	Human Diseases	Cancer: specific types	ENSOARG00020021498|ENSOARG00020004157|ENSOARG00020023947|ENSOARG00020008507	POLK;GADD45G;CDKN1A;CDH1
8	map04931	Insulin resistance	KEGG PATHWAY	8/ 853	114/ 20121	0.0701754	0.111305	0.481794	Human Diseases	Endocrine and metabolic disease	ENSOARG00020001089|ENSOARG00020007845|ENSOARG00020000796|ENSOARG00020007862|ENSOARG00020001524|ENSOARG00020011417|ENSOARG00020011237|ENSOARG00020006183	SLC27A3;PPP1R3D;PIK3R3;PRKCZ;SLC2A2;PYGM;PPP1R3C;IL6
6	map05223	Non-small cell lung cancer	KEGG PATHWAY	6/ 853	78/ 20121	0.0769231	0.113057	0.482484	Human Diseases	Cancer: specific types	ENSOARG00020021498|ENSOARG00020004157|ENSOARG00020000796|ENSOARG00020024809|ENSOARG00020023947|ENSOARG00020010382	POLK;GADD45G;PIK3R3;KIF5C;CDKN1A;FOXO3
6	map05133	Pertussis	KEGG PATHWAY	6/ 853	79/ 20121	0.0759494	0.11824	0.484146	Human Diseases	Infectious disease: bacterial	ENSOARG00020009703|ENSOARG00020002903|ENSOARG00020005077|ENSOARG00020016394|ENSOARG00020006183|ENSOARG00020023963	IRF8;CXCL6;;ITGA5;IL6;PYCARD
5	map04330	Notch signaling pathway	KEGG PATHWAY	5/ 853	62/ 20121	0.0806452	0.121992	0.486361	Environmental Information Processing	Signal transduction	ENSOARG00020025898|ENSOARG00020013770|ENSOARG00020003858|ENSOARG00020024860|ENSOARG00020009450	HEYL;LFNG;;JAG1;
5	map04929	GnRH secretion	KEGG PATHWAY	5/ 853	64/ 20121	0.078125	0.134511	0.491046	Organismal Systems	Endocrine system	ENSOARG00020000796|ENSOARG00020001486|ENSOARG00020016992|ENSOARG00020017959|ENSOARG00020004737	PIK3R3;GABBR2;CACNA1C;ITPR3;TRPC4
1	map00780	Biotin metabolism	KEGG PATHWAY	1/ 853	3/ 20121	0.333333	0.121871	0.492358	Metabolism	Metabolism of cofactors and vitamins	ENSOARG00020017097	OXSM
6	map05212	Pancreatic cancer	KEGG PATHWAY	6/ 853	82/ 20121	0.0731707	0.13448	0.496919	Human Diseases	Cancer: specific types	ENSOARG00020021498|ENSOARG00020004157|ENSOARG00020008589|ENSOARG00020000796|ENSOARG00020022857|ENSOARG00020023947	POLK;GADD45G;SMAD3;PIK3R3;VEGFA;CDKN1A
12	map05161	Hepatitis B	KEGG PATHWAY	12/ 853	197/ 20121	0.0609137	0.133171	0.498157	Human Diseases	Infectious disease: viral	ENSOARG00020007263|ENSOARG00020006881|ENSOARG00020000796|ENSOARG00020023947|ENSOARG00020006667|ENSOARG00020014727|ENSOARG00020024540|ENSOARG00020022827|ENSOARG00020006545|ENSOARG00020022810|ENSOARG00020006183|ENSOARG00020010727	;;PIK3R3;CDKN1A;;IRF7;EGR2;;;;IL6;IFIH1
3	map00601	Glycosphingolipid biosynthesis - lacto and neolacto series	KEGG PATHWAY	3/ 853	30/ 20121	0.1	0.132653	0.502422	Metabolism	Glycan biosynthesis and metabolism	ENSOARG00020002400|ENSOARG00020018804|ENSOARG00020018748	B3GALT5;B3GALT2;FUT1
7	map05410	Hypertrophic cardiomyopathy	KEGG PATHWAY	7/ 853	102/ 20121	0.0686275	0.142161	0.506762	Human Diseases	Cardiovascular disease	ENSOARG00020016394|ENSOARG00020023275|ENSOARG00020019907|ENSOARG00020015478|ENSOARG00020002879|ENSOARG00020006183|ENSOARG00020016992	ITGA5;EDN1;RYR2;ATP2A3;ITGB8;IL6;CACNA1C
7	map05210	Colorectal cancer	KEGG PATHWAY	7/ 853	103/ 20121	0.0679612	0.147339	0.507316	Human Diseases	Cancer: specific types	ENSOARG00020021498|ENSOARG00020004157|ENSOARG00020000796|ENSOARG00020005077|ENSOARG00020008589|ENSOARG00020023947|ENSOARG00020025166	POLK;GADD45G;PIK3R3;;SMAD3;CDKN1A;PMAIP1
19	map05131	Shigellosis	KEGG PATHWAY	19/ 853	339/ 20121	0.0560472	0.132294	0.507408	Human Diseases	Infectious disease: bacterial	ENSOARG00020017909|ENSOARG00020016394|ENSOARG00020005873|ENSOARG00020006881|ENSOARG00020000796|ENSOARG00020020061|ENSOARG00020020006|ENSOARG00020006667|ENSOARG00020010248|ENSOARG00020007263|ENSOARG00020022827|ENSOARG00020017959|ENSOARG00020006545|ENSOARG00020000571|ENSOARG00020022810|ENSOARG00020021566|ENSOARG00020023963|ENSOARG00020005077|ENSOARG00020010382	PLCE1;ITGA5;;;PIK3R3;;;;HKDC1;;;ITPR3;;CSF2;;;PYCARD;;FOXO3
6	map05134	Legionellosis	KEGG PATHWAY	6/ 853	84/ 20121	0.0714286	0.14586	0.507996	Human Diseases	Infectious disease: bacterial	ENSOARG00020012622|ENSOARG00020012683|ENSOARG00020002961|ENSOARG00020000639|ENSOARG00020006183|ENSOARG00020023963	;HSPA1L;;HSPA6;IL6;PYCARD
5	map02010	ABC transporters	KEGG PATHWAY	5/ 853	65/ 20121	0.0769231	0.140977	0.508526	Environmental Information Processing	Membrane transport	ENSOARG00020017372|ENSOARG00020025187|ENSOARG00020024186|ENSOARG00020001119|ENSOARG00020003108	;TAP1;ABCA12;;ABCG1
15	map04810	Regulation of actin cytoskeleton	KEGG PATHWAY	15/ 853	261/ 20121	0.0574713	0.14453	0.509215	Cellular Processes	Cell motility	ENSOARG00020021345|ENSOARG00020001378|ENSOARG00020005077|ENSOARG00020000796|ENSOARG00020012095|ENSOARG00020003474|ENSOARG00020012040|ENSOARG00020002879|ENSOARG00020001158|ENSOARG00020011333|ENSOARG00020016394|ENSOARG00020005708|ENSOARG00020016080|ENSOARG00020022990|ENSOARG00020018761	;TIAM1;;PIK3R3;FGFR4;VAV3;CXCR4;ITGB8;FGD3;FGF22;ITGA5;FGF7;NCKAP1L;F2R;FGFR2
10	map04934	Cushing syndrome	KEGG PATHWAY	10/ 853	163/ 20121	0.0613497	0.155139	0.516562	Human Diseases	Endocrine and metabolic disease	ENSOARG00020020359|ENSOARG00020001063|ENSOARG00020010772|ENSOARG00020015652|ENSOARG00020005782|ENSOARG00020023947|ENSOARG00020017959|ENSOARG00020016992|ENSOARG00020014807|ENSOARG00020008030	WNT5A;KCNK3;FZD2;WNT5B;AGTR1;CDKN1A;ITPR3;CACNA1C;NR4A1;ADCY4
66	map05168	Herpes simplex virus 1 infection	KEGG PATHWAY	66/ 853	1372/ 20121	0.048105	0.154298	0.519469	Human Diseases	Infectious disease: viral	ENSOARG00020020006|ENSOARG00020016394|ENSOARG00020012219|ENSOARG00020020843|ENSOARG00020025269|ENSOARG00020014457|ENSOARG00020014727|ENSOARG00020001001|ENSOARG00020010054|ENSOARG00020013740|ENSOARG00020010913|ENSOARG00020008082|ENSOARG00020000644|ENSOARG00020000232|ENSOARG00020012902|ENSOARG00020021566|ENSOARG00020007948|ENSOARG00020006881|ENSOARG00020025187|ENSOARG00020012035|ENSOARG00020008636|…	;ITGA5;ZNF260;;;ZNF300;IRF7;ZNF2;;;Bst-2B;ZNF12;ZNF169;;;;ZNF853;;TAP1;ZNF461;ZNF214;;;;;;ZNF227;BST-2A;ZNF546;;;;ZNF570;;ZNF331;ZFP82;ZNF226;;eIF2aK2;ZNF382;IRF9;;;ZNF404;ZNF606;;;IL6;IFIH1;ZNF624;ZFP2;ZFP14;;;;ZNF583;;;;ZNF182;PIK3R3;;;;;
4	map00514	Other types of O-glycan biosynthesis	KEGG PATHWAY	4/ 853	49/ 20121	0.0816327	0.153051	0.521061	Metabolism	Glycan biosynthesis and metabolism	ENSOARG00020013770|ENSOARG00020013870|ENSOARG00020021805|ENSOARG00020001423	LFNG;GALNT18;;GALNT12
1	map00232	Caffeine metabolism	KEGG PATHWAY	1/ 853	4/ 20121	0.25	0.159103	0.524004	Metabolism	Biosynthesis of other secondary metabolites	ENSOARG00020016997
14	map05135	Yersinia infection	KEGG PATHWAY	14/ 853	246/ 20121	0.0569106	0.16284	0.524899	Human Diseases	Infectious disease: bacterial	ENSOARG00020016394|ENSOARG00020009055|ENSOARG00020006881|ENSOARG00020000796|ENSOARG00020005077|ENSOARG00020003474|ENSOARG00020006667|ENSOARG00020007263|ENSOARG00020022827|ENSOARG00020006545|ENSOARG00020022810|ENSOARG00020012206|ENSOARG00020006183|ENSOARG00020023963	ITGA5;FYB1;;PIK3R3;;VAV3;;;;;;;IL6;PYCARD
18	map04014	Ras signaling pathway	KEGG PATHWAY	18/ 853	329/ 20121	0.0547112	0.162577	0.529687	Environmental Information Processing	Signal transduction	ENSOARG00020011333|ENSOARG00020007754|ENSOARG00020001378|ENSOARG00020024045|ENSOARG00020000796|ENSOARG00020012095|ENSOARG00020022857|ENSOARG00020005077|ENSOARG00020001966|ENSOARG00020005708|ENSOARG00020015287|ENSOARG00020012206|ENSOARG00020014809|ENSOARG00020017909|ENSOARG00020022933|ENSOARG00020015343|ENSOARG00020018761|ENSOARG00020023409	FGF22;IGF2;TIAM1;;PIK3R3;FGFR4;VEGFA;;PLA1A;FGF7;KIT;;GRIN2A;PLCE1;RIN1;ANGPT1;FGFR2;GNB3
4	map03460	Fanconi anemia pathway	KEGG PATHWAY	4/ 853	52/ 20121	0.0769231	0.177844	0.544311	Genetic Information Processing	Replication and repair	ENSOARG00020021498|ENSOARG00020005845|ENSOARG00020026262|ENSOARG00020020073	POLK;REV3L;TELO2;FANCF
8	map05146	Amoebiasis	KEGG PATHWAY	8/ 853	128/ 20121	0.0625	0.176716	0.546377	Human Diseases	Infectious disease: parasitic	ENSOARG00020025616|ENSOARG00020000796|ENSOARG00020002961|ENSOARG00020004380|ENSOARG00020000571|ENSOARG00020020472|ENSOARG00020006183|ENSOARG00020025887	LAMA3;PIK3R3;;LAMC2;CSF2;LAMB3;IL6;SERPINB13
7	map05222	Small cell lung cancer	KEGG PATHWAY	7/ 853	110/ 20121	0.0636364	0.185949	0.547014	Human Diseases	Cancer: specific types	ENSOARG00020021498|ENSOARG00020004157|ENSOARG00020025616|ENSOARG00020000796|ENSOARG00020004380|ENSOARG00020023947|ENSOARG00020020472	POLK;GADD45G;LAMA3;PIK3R3;LAMC2;CDKN1A;LAMB3
11	map05225	Hepatocellular carcinoma	KEGG PATHWAY	11/ 853	190/ 20121	0.0578947	0.184345	0.547614	Human Diseases	Cancer: specific types	ENSOARG00020020359|ENSOARG00020021498|ENSOARG00020013746|ENSOARG00020007754|ENSOARG00020000796|ENSOARG00020008589|ENSOARG00020010772|ENSOARG00020015652|ENSOARG00020004157|ENSOARG00020023947|ENSOARG00020010406	WNT5A;POLK;MGST2;IGF2;PIK3R3;SMAD3;FZD2;WNT5B;GADD45G;CDKN1A;GSTO2
2	map00603	Glycosphingolipid biosynthesis - globo and isoglobo series	KEGG PATHWAY	2/ 853	18/ 20121	0.111111	0.176039	0.549895	Metabolism	Glycan biosynthesis and metabolism	ENSOARG00020002400|ENSOARG00020018748	B3GALT5;FUT1
6	map00983	Drug metabolism - other enzymes	KEGG PATHWAY	6/ 853	91/ 20121	0.0659341	0.188872	0.550271	Metabolism	Xenobiotics biodegradation and metabolism	ENSOARG00020013746|ENSOARG00020000780|ENSOARG00020006230|ENSOARG00020012494|ENSOARG00020016997|ENSOARG00020010406	MGST2;;UGT1A1;UPP1;;GSTO2
13	map05226	Gastric cancer	KEGG PATHWAY	13/ 853	231/ 20121	0.0562771	0.183665	0.550995	Human Diseases	Cancer: specific types	ENSOARG00020020359|ENSOARG00020021498|ENSOARG00020010772|ENSOARG00020004677|ENSOARG00020011333|ENSOARG00020000796|ENSOARG00020008589|ENSOARG00020004157|ENSOARG00020015652|ENSOARG00020023947|ENSOARG00020005708|ENSOARG00020008507|ENSOARG00020018761	WNT5A;POLK;FZD2;;FGF22;PIK3R3;SMAD3;GADD45G;WNT5B;CDKN1A;FGF7;CDH1;FGFR2
2	map00910	Nitrogen metabolism	KEGG PATHWAY	2/ 853	19/ 20121	0.105263	0.191533	0.55271	Metabolism	Energy metabolism	ENSOARG00020025684|ENSOARG00020007443	CA8;CA3
2	map00120	Primary bile acid biosynthesis	KEGG PATHWAY	2/ 853	19/ 20121	0.105263	0.191533	0.55271	Metabolism	Lipid metabolism	ENSOARG00020022682|ENSOARG00020008637	CYP8B1;CH25H
5	map04913	Ovarian steroidogenesis	KEGG PATHWAY	5/ 853	71/ 20121	0.0704225	0.182419	0.552728	Organismal Systems	Endocrine system	ENSOARG00020021050|ENSOARG00020012308|ENSOARG00020008030|ENSOARG00020024825|ENSOARG00020000596	GDF9;;ADCY4;BMP6;CYP1B1
5	map04720	Long-term potentiation	KEGG PATHWAY	5/ 853	70/ 20121	0.0714286	0.175218	0.553032	Organismal Systems	Nervous system	ENSOARG00020017612|ENSOARG00020003755|ENSOARG00020014809|ENSOARG00020016992|ENSOARG00020017959	GRIA1;GRIN2C;GRIN2A;CACNA1C;ITPR3
7	map04115	p53 signaling pathway	KEGG PATHWAY	7/ 853	108/ 20121	0.0648148	0.174514	0.556608	Cellular Processes	Cell growth and death	ENSOARG00020004846|ENSOARG00020004157|ENSOARG00020003350|ENSOARG00020023947|ENSOARG00020025166|ENSOARG00020023675|ENSOARG00020000075	;GADD45G;ADGRB1;CDKN1A;PMAIP1;SESN3;ZMAT3
5	map05031	Amphetamine addiction	KEGG PATHWAY	5/ 853	73/ 20121	0.0684932	0.197136	0.558246	Human Diseases	Substance dependence	ENSOARG00020022286|ENSOARG00020003755|ENSOARG00020014809|ENSOARG00020016992|ENSOARG00020017612	GRIA3;GRIN2C;GRIN2A;CACNA1C;GRIA1
12	map04974	Protein digestion and absorption	KEGG PATHWAY	12/ 853	215/ 20121	0.055814	0.2031	0.564581	Organismal Systems	Digestive system	ENSOARG00020023939|ENSOARG00020001143|ENSOARG00020002041|ENSOARG00020011636|ENSOARG00020001148|ENSOARG00020015163|ENSOARG00020002410|ENSOARG00020011946|ENSOARG00020014019|ENSOARG00020006134|ENSOARG00020002421|ENSOARG00020007293	;COL5A3;COL24A1;COL11A2;COL15A1;SLC7A8;COL2A1;KCNK5;SLC9A3;SLC3A1;COL6A3;COL18A1
2	map00061	Fatty acid biosynthesis	KEGG PATHWAY	2/ 853	20/ 20121	0.1	0.207196	0.565588	Metabolism	Lipid metabolism	ENSOARG00020014939|ENSOARG00020017097	ACSF3;OXSM
11	map04670	Leukocyte transendothelial migration	KEGG PATHWAY	11/ 853	194/ 20121	0.056701	0.201986	0.566683	Organismal Systems	Immune system	ENSOARG00020020358|ENSOARG00020017535|ENSOARG00020012040|ENSOARG00020018390|ENSOARG00020000796|ENSOARG00020005077|ENSOARG00020003474|ENSOARG00020022496|ENSOARG00020021120|ENSOARG00020026377|ENSOARG00020017686	CYBB;CLDN10;CXCR4;NCF1;PIK3R3;;VAV3;CLDN2;CLDN4;;CLDN7
7	map05414	Dilated cardiomyopathy	KEGG PATHWAY	7/ 853	114/ 20121	0.0614035	0.209697	0.567305	Human Diseases	Cardiovascular disease	ENSOARG00020016394|ENSOARG00020023000|ENSOARG00020019907|ENSOARG00020015478|ENSOARG00020002879|ENSOARG00020016992|ENSOARG00020008030	ITGA5;;RYR2;ATP2A3;ITGB8;CACNA1C;ADCY4
7	map04666	Fc gamma R-mediated phagocytosis	KEGG PATHWAY	7/ 853	114/ 20121	0.0614035	0.209697	0.567305	Organismal Systems	Immune system	ENSOARG00020014595|ENSOARG00020018390|ENSOARG00020014082|ENSOARG00020000796|ENSOARG00020003474|ENSOARG00020006588|ENSOARG00020005048	;NCF1;ASAP3;PIK3R3;VAV3;FCGR1A;HCK
11	map05142	Chagas disease	KEGG PATHWAY	11/ 853	195/ 20121	0.0564103	0.206508	0.568836	Human Diseases	Infectious disease: parasitic	ENSOARG00020006183|ENSOARG00020012206|ENSOARG00020006881|ENSOARG00020000796|ENSOARG00020008589|ENSOARG00020006667|ENSOARG00020007263|ENSOARG00020022827|ENSOARG00020006545|ENSOARG00020022810|ENSOARG00020021566	IL6;;;PIK3R3;SMAD3;;;;;;
3	map00512	Mucin type O-glycan biosynthesis	KEGG PATHWAY	3/ 853	38/ 20121	0.0789474	0.217111	0.572041	Metabolism	Glycan biosynthesis and metabolism	ENSOARG00020001423|ENSOARG00020013870|ENSOARG00020021805	GALNT12;GALNT18;
7	map05144	Malaria	KEGG PATHWAY	7/ 853	115/ 20121	0.0608696	0.215805	0.573586	Human Diseases	Infectious disease: parasitic	ENSOARG00020006183|ENSOARG00020012206|ENSOARG00020004525|ENSOARG00020004359|ENSOARG00020008826|ENSOARG00020008790|ENSOARG00020008417	IL6;;;THBS4;SELE;THBS3;SELP
15	map05202	Transcriptional misregulation in cancer	KEGG PATHWAY	15/ 853	283/ 20121	0.0530035	0.222438	0.576058	Human Diseases	Cancer: overview	ENSOARG00020021498|ENSOARG00020004157|ENSOARG00020022286|ENSOARG00020012206|ENSOARG00020022543|ENSOARG00020000519|ENSOARG00020023947|ENSOARG00020013321|ENSOARG00020006588|ENSOARG00020000571|ENSOARG00020006702|ENSOARG00020008423|ENSOARG00020006183|ENSOARG00020022520|ENSOARG00020002743	POLK;GADD45G;GRIA3;;PER1;;CDKN1A;SPINT1;FCGR1A;CSF2;HMGA2;SLC45A3;IL6;MLLT3;TMPRSS2
16	map04144	Endocytosis	KEGG PATHWAY	16/ 853	304/ 20121	0.0526316	0.22107	0.57745	Cellular Processes	Transport and catabolism	ENSOARG00020008589|ENSOARG00020005077|ENSOARG00020025984|ENSOARG00020000519|ENSOARG00020012095|ENSOARG00020007862|ENSOARG00020012683|ENSOARG00020024809|ENSOARG00020014082|ENSOARG00020000639|ENSOARG00020016588|ENSOARG00020012040|ENSOARG00020008646|ENSOARG00020023444|ENSOARG00020012622|ENSOARG00020018761	SMAD3;;DNAJC6;;FGFR4;PRKCZ;HSPA1L;KIF5C;ASAP3;HSPA6;;CXCR4;DAB2;;;FGFR2
6	map04976	Bile secretion	KEGG PATHWAY	6/ 853	98/ 20121	0.0612245	0.23609	0.606231	Organismal Systems	Digestive system	ENSOARG00020021823|ENSOARG00020009743|ENSOARG00020006230|ENSOARG00020014019|ENSOARG00020017372|ENSOARG00020008030	AQP9;;UGT1A1;SLC9A3;;ADCY4
7	map04750	Inflammatory mediator regulation of TRP channels	KEGG PATHWAY	7/ 853	119/ 20121	0.0588235	0.240849	0.613254	Organismal Systems	Sensory system	ENSOARG00020017317|ENSOARG00020000796|ENSOARG00020023002|ENSOARG00020017959|ENSOARG00020023482|ENSOARG00020010910|ENSOARG00020008030	ASIC2;PIK3R3;F2RL1;ITPR3;P2RY2;;ADCY4
16	map04010	MAPK signaling pathway	KEGG PATHWAY	16/ 853	310/ 20121	0.0516129	0.244051	0.61623	Environmental Information Processing	Signal transduction	ENSOARG00020004157|ENSOARG00020011333|ENSOARG00020007754|ENSOARG00020012095|ENSOARG00020022857|ENSOARG00020012683|ENSOARG00020015336|ENSOARG00020014807|ENSOARG00020008386|ENSOARG00020005708|ENSOARG00020015287|ENSOARG00020000639|ENSOARG00020012622|ENSOARG00020016992|ENSOARG00020015343|ENSOARG00020018761	GADD45G;FGF22;IGF2;FGFR4;VEGFA;HSPA1L;DUSP5;NR4A1;;FGF7;KIT;HSPA6;;CACNA1C;ANGPT1;FGFR2
3	map00650	Butanoate metabolism	KEGG PATHWAY	3/ 853	41/ 20121	0.0731707	0.251221	0.623933	Metabolism	Carbohydrate metabolism	ENSOARG00020013128|ENSOARG00020017247|ENSOARG00020005999	HMGCL;ACSM3;HMGCS1
6	map01524	Platinum drug resistance	KEGG PATHWAY	6/ 853	100/ 20121	0.06	0.250205	0.626546	Human Diseases	Drug resistance: antineoplastic	ENSOARG00020013746|ENSOARG00020000796|ENSOARG00020023947|ENSOARG00020025166|ENSOARG00020010406|ENSOARG00020005845	MGST2;PIK3R3;CDKN1A;PMAIP1;GSTO2;REV3L
1	map00524	Neomycin, kanamycin and gentamicin biosynthesis	KEGG PATHWAY	1/ 853	7/ 20121	0.142857	0.261604	0.629095	Metabolism	Biosynthesis of other secondary metabolites	ENSOARG00020010248	HKDC1
4	map00982	Drug metabolism - cytochrome P450	KEGG PATHWAY	4/ 853	64/ 20121	0.0625	0.287274	0.630753	Metabolism	Xenobiotics biodegradation and metabolism	ENSOARG00020004379|ENSOARG00020013746|ENSOARG00020010406|ENSOARG00020006230	ALDH1A3;MGST2;GSTO2;UGT1A1
5	map04971	Gastric acid secretion	KEGG PATHWAY	5/ 853	82/ 20121	0.0609756	0.267669	0.633624	Organismal Systems	Digestive system	ENSOARG00020020329|ENSOARG00020000243|ENSOARG00020025931|ENSOARG00020017959|ENSOARG00020008030	HRH2;SST;KCNJ16;ITPR3;ADCY4
6	map01521	EGFR tyrosine kinase inhibitor resistance	KEGG PATHWAY	6/ 853	101/ 20121	0.0594059	0.25735	0.63396	Human Diseases	Drug resistance: antineoplastic	ENSOARG00020008872|ENSOARG00020000796|ENSOARG00020022857|ENSOARG00020006183|ENSOARG00020018761|ENSOARG00020010382	;PIK3R3;VEGFA;IL6;FGFR2;FOXO3
2	map00450	Selenocompound metabolism	KEGG PATHWAY	2/ 853	25/ 20121	0.08	0.286672	0.634027	Metabolism	Metabolism of other amino acids	ENSOARG00020012596|ENSOARG00020002784	MARS2;
3	map00350	Tyrosine metabolism	KEGG PATHWAY	3/ 853	43/ 20121	0.0697674	0.274373	0.634618	Metabolism	Amino acid metabolism	ENSOARG00020004379|ENSOARG00020026309|ENSOARG00020023087	ALDH1A3;FAHD1;FAH
6	map04970	Salivary secretion	KEGG PATHWAY	6/ 853	104/ 20121	0.0576923	0.279097	0.635838	Organismal Systems	Digestive system	ENSOARG00020023000|ENSOARG00020023772|ENSOARG00020017959|ENSOARG00020023614|ENSOARG00020008389|ENSOARG00020008030	;ADRB2;ITPR3;ADRA1B;KCNMA1;ADCY4
6	map04916	Melanogenesis	KEGG PATHWAY	6/ 853	104/ 20121	0.0576923	0.279097	0.635838	Organismal Systems	Endocrine system	ENSOARG00020020359|ENSOARG00020010772|ENSOARG00020023275|ENSOARG00020015652|ENSOARG00020015287|ENSOARG00020008030	WNT5A;FZD2;EDN1;WNT5B;KIT;ADCY4
9	map05017	Spinocerebellar ataxia	KEGG PATHWAY	9/ 853	168/ 20121	0.0535714	0.283872	0.637136	Human Diseases	Neurodegenerative disease	ENSOARG00020003755|ENSOARG00020013194|ENSOARG00020015478|ENSOARG00020014809|ENSOARG00020017959|ENSOARG00020005873|ENSOARG00020000796|ENSOARG00020017612|ENSOARG00020022286	GRIN2C;TRPC3;ATP2A3;GRIN2A;ITPR3;;PIK3R3;GRIA1;GRIA3
3	map01523	Antifolate resistance	KEGG PATHWAY	3/ 853	44/ 20121	0.0681818	0.286032	0.637263	Human Diseases	Drug resistance: antineoplastic	ENSOARG00020017372|ENSOARG00020023793|ENSOARG00020006183	;SLC46A1;IL6
4	map04340	Hedgehog signaling pathway	KEGG PATHWAY	4/ 853	63/ 20121	0.0634921	0.277726	0.637508	Environmental Information Processing	Signal transduction	ENSOARG00020002727|ENSOARG00020025042|ENSOARG00020018704|ENSOARG00020004893	;HHIP;SCUBE2;LRP2
8	map04068	FoxO signaling pathway	KEGG PATHWAY	8/ 853	144/ 20121	0.0555556	0.267305	0.637745	Environmental Information Processing	Signal transduction	ENSOARG00020004846|ENSOARG00020004157|ENSOARG00020002463|ENSOARG00020000796|ENSOARG00020023947|ENSOARG00020001008|ENSOARG00020006183|ENSOARG00020010382	;GADD45G;S1PR1;PIK3R3;CDKN1A;TNFSF10;IL6;FOXO3
9	map05418	Fluid shear stress and atherosclerosis	KEGG PATHWAY	9/ 853	164/ 20121	0.054878	0.261165	0.638169	Human Diseases	Cardiovascular disease	ENSOARG00020013746|ENSOARG00020018390|ENSOARG00020000796|ENSOARG00020007862|ENSOARG00020022857|ENSOARG00020008826|ENSOARG00020010406|ENSOARG00020023275|ENSOARG00020005077	MGST2;NCF1;PIK3R3;PRKCZ;VEGFA;SELE;GSTO2;EDN1;
9	map04261	Adrenergic signaling in cardiomyocytes	KEGG PATHWAY	9/ 853	164/ 20121	0.054878	0.261165	0.638169	Organismal Systems	Circulatory system	ENSOARG00020023000|ENSOARG00020019907|ENSOARG00020015478|ENSOARG00020023772|ENSOARG00020005782|ENSOARG00020023614|ENSOARG00020016992|ENSOARG00020023221|ENSOARG00020008030	;RYR2;ATP2A3;ADRB2;AGTR1;ADRA1B;CACNA1C;MYL4;ADCY4
6	map05215	Prostate cancer	KEGG PATHWAY	6/ 853	103/ 20121	0.0582524	0.2718	0.638413	Human Diseases	Cancer: specific types	ENSOARG00020002743|ENSOARG00020000796|ENSOARG00020023947|ENSOARG00020013321|ENSOARG00020019886|ENSOARG00020018761	TMPRSS2;PIK3R3;CDKN1A;SPINT1;AR;FGFR2
6	map04925	Aldosterone synthesis and secretion	KEGG PATHWAY	6/ 853	103/ 20121	0.0582524	0.2718	0.638413	Organismal Systems	Endocrine system	ENSOARG00020001063|ENSOARG00020005782|ENSOARG00020017959|ENSOARG00020016992|ENSOARG00020014807|ENSOARG00020008030	KCNK3;AGTR1;ITPR3;CACNA1C;NR4A1;ADCY4
19	map05020	Prion disease	KEGG PATHWAY	19/ 853	394/ 20121	0.0482234	0.314544	0.685661	Human Diseases	Neurodegenerative disease	ENSOARG00020020358|ENSOARG00020000034|ENSOARG00020021566|ENSOARG00020018390|ENSOARG00020000022|ENSOARG00020011777|ENSOARG00020000796|ENSOARG00020012622|ENSOARG00020019907|ENSOARG00020012683|ENSOARG00020024809|ENSOARG00020005590|ENSOARG00020014809|ENSOARG00020017959|ENSOARG00020000639|ENSOARG00020016143|ENSOARG00020003755|ENSOARG00020016992|ENSOARG00020006183	CYBB;CYTB;;NCF1;ATP6;COX7A1;PIK3R3;;RYR2;HSPA1L;KIF5C;FYN;GRIN2A;ITPR3;HSPA6;EGR1;GRIN2C;CACNA1C;IL6
1	map04122	Sulfur relay system	KEGG PATHWAY	1/ 853	9/ 20121	0.111111	0.322906	0.693903	Genetic Information Processing	Folding, sorting and degradation	ENSOARG00020013427	CTU2
3	map00513	Various types of N-glycan biosynthesis	KEGG PATHWAY	3/ 853	47/ 20121	0.0638298	0.321189	0.695145	Metabolism	Glycan biosynthesis and metabolism	ENSOARG00020008879|ENSOARG00020025358|ENSOARG00020020468	MAN1C1;CHST9;MGAT2
2	map04964	Proximal tubule bicarbonate reclamation	KEGG PATHWAY	2/ 853	28/ 20121	0.0714286	0.334147	0.713005	Organismal Systems	Excretory system	ENSOARG00020014019|ENSOARG00020009743	SLC9A3;
2	map00340	Histidine metabolism	KEGG PATHWAY	2/ 853	28/ 20121	0.0714286	0.334147	0.713005	Metabolism	Amino acid metabolism	ENSOARG00020004379|ENSOARG00020011495	ALDH1A3;HNMT
27	map05171	Coronavirus disease - COVID-19	KEGG PATHWAY	27/ 853	584/ 20121	0.0462329	0.34865	0.733618	Human Diseases	Infectious disease: viral	ENSOARG00020014334|ENSOARG00020005782|ENSOARG00020006545|ENSOARG00020000571|ENSOARG00020002706|ENSOARG00020002675|ENSOARG00020006881|ENSOARG00020018043|ENSOARG00020007263|ENSOARG00020022827|ENSOARG00020004582|ENSOARG00020008417|ENSOARG00020017928|ENSOARG00020000891|ENSOARG00020017761|ENSOARG00020020934|ENSOARG00020006667|ENSOARG00020006183|ENSOARG00020010727|ENSOARG00020020358|ENSOARG00020002743|…	ISG15;AGTR1;;CSF2;MX1;MX2;;;;;CXCL10;SELP;;eIF2aK2;;HBEGF;;IL6;IFIH1;CYBB;TMPRSS2;PIK3R3;;;ADAR;IRF9;
5	map04727	GABAergic synapse	KEGG PATHWAY	5/ 853	92/ 20121	0.0543478	0.351151	0.733785	Organismal Systems	Nervous system	ENSOARG00020016992|ENSOARG00020001486|ENSOARG00020013102|ENSOARG00020023409|ENSOARG00020008030	CACNA1C;GABBR2;;GNB3;ADCY4
3	map04973	Carbohydrate digestion and absorption	KEGG PATHWAY	3/ 853	50/ 20121	0.06	0.356372	0.739594	Organismal Systems	Digestive system	ENSOARG00020010248|ENSOARG00020000796|ENSOARG00020001524	HKDC1;PIK3R3;SLC2A2
7	map04611	Platelet activation	KEGG PATHWAY	7/ 853	137/ 20121	0.0510949	0.362044	0.746255	Organismal Systems	Immune system	ENSOARG00020000796|ENSOARG00020007862|ENSOARG00020022990|ENSOARG00020005590|ENSOARG00020017959|ENSOARG00020005077|ENSOARG00020008030	PIK3R3;PRKCZ;F2R;FYN;ITPR3;;ADCY4
5	map04912	GnRH signaling pathway	KEGG PATHWAY	5/ 853	96/ 20121	0.0520833	0.385074	0.747931	Organismal Systems	Endocrine system	ENSOARG00020016992|ENSOARG00020016143|ENSOARG00020017959|ENSOARG00020020934|ENSOARG00020008030	CACNA1C;EGR1;ITPR3;HBEGF;ADCY4
5	map04211	Longevity regulating pathway	KEGG PATHWAY	5/ 853	96/ 20121	0.0520833	0.385074	0.747931	Organismal Systems	Aging	ENSOARG00020008872|ENSOARG00020000796|ENSOARG00020008030|ENSOARG00020023675|ENSOARG00020010382	;PIK3R3;ADCY4;SESN3;FOXO3
9	map04310	Wnt signaling pathway	KEGG PATHWAY	9/ 853	185/ 20121	0.0486486	0.384887	0.752392	Environmental Information Processing	Signal transduction	ENSOARG00020020359|ENSOARG00020022688|ENSOARG00020010772|ENSOARG00020002079|ENSOARG00020005077|ENSOARG00020015652|ENSOARG00020017587|ENSOARG00020024807|ENSOARG00020012995	WNT5A;SERPINF1;FZD2;LGR5;;WNT5B;SFRP2;SFRP1;DAAM2
11	map05152	Tuberculosis	KEGG PATHWAY	11/ 853	227/ 20121	0.0484581	0.3686	0.754634	Human Diseases	Infectious disease: bacterial	ENSOARG00020014595|ENSOARG00020006881|ENSOARG00020005077|ENSOARG00020006667|ENSOARG00020007263|ENSOARG00020022827|ENSOARG00020006588|ENSOARG00020006545|ENSOARG00020008975|ENSOARG00020022810|ENSOARG00020006183	;;;;;;FCGR1A;;;;IL6
6	map00564	Glycerophospholipid metabolism	KEGG PATHWAY	6/ 853	117/ 20121	0.0512821	0.376804	0.761143	Metabolism	Lipid metabolism	ENSOARG00020002048|ENSOARG00020023447|ENSOARG00020012970|ENSOARG00020001966|ENSOARG00020015132|ENSOARG00020022220	DGKI;GPD1;DGKK;PLA1A;CDS1;LYPLA1
3	map04979	Cholesterol metabolism	KEGG PATHWAY	3/ 853	52/ 20121	0.0576923	0.379702	0.761918	Organismal Systems	Digestive system	ENSOARG00020021827|ENSOARG00020016357|ENSOARG00020004893	MYLIP;PLTP;LRP2
12	map05034	Alcoholism	KEGG PATHWAY	12/ 853	251/ 20121	0.0478088	0.376674	0.765988	Human Diseases	Substance dependence	ENSOARG00020009247|ENSOARG00020009051|ENSOARG00020006345|ENSOARG00020023409|ENSOARG00020006877|ENSOARG00020006656|ENSOARG00020012361|ENSOARG00020014809|ENSOARG00020006358|ENSOARG00020002586|ENSOARG00020003755|ENSOARG00020007303	;;H2AC6;GNB3;HIST2H2BE;H2BC18;H2AFY2;GRIN2A;H2BC4;HDAC9;GRIN2C;H2BC15
6	map04725	Cholinergic synapse	KEGG PATHWAY	6/ 853	118/ 20121	0.0508475	0.384427	0.766325	Organismal Systems	Nervous system	ENSOARG00020023409|ENSOARG00020000796|ENSOARG00020005590|ENSOARG00020017959|ENSOARG00020016992|ENSOARG00020008030	GNB3;PIK3R3;FYN;ITPR3;CACNA1C;ADCY4
6	map04640	Hematopoietic cell lineage	KEGG PATHWAY	6/ 853	118/ 20121	0.0508475	0.384427	0.766325	Organismal Systems	Immune system	ENSOARG00020016394|ENSOARG00020006588|ENSOARG00020000571|ENSOARG00020015287|ENSOARG00020006183|ENSOARG00020004510	ITGA5;FCGR1A;CSF2;KIT;IL6;
6	map04935	Growth hormone synthesis, secretion and action	KEGG PATHWAY	6/ 853	118/ 20121	0.0508475	0.384427	0.766325	Organismal Systems	Endocrine system	ENSOARG00020000796|ENSOARG00020000243|ENSOARG00020017959|ENSOARG00020009688|ENSOARG00020016992|ENSOARG00020008030	PIK3R3;SST;ITPR3;GHRHR;CACNA1C;ADCY4
8	map04910	Insulin signaling pathway	KEGG PATHWAY	8/ 853	166/ 20121	0.0481928	0.406942	0.770646	Organismal Systems	Endocrine system	ENSOARG00020007845|ENSOARG00020008872|ENSOARG00020011053|ENSOARG00020007862|ENSOARG00020010248|ENSOARG00020011417|ENSOARG00020000796|ENSOARG00020011237	PPP1R3D;;PRKAR2B;PRKCZ;HKDC1;PYGM;PIK3R3;PPP1R3C
5	map01522	Endocrine resistance	KEGG PATHWAY	5/ 853	99/ 20121	0.0505051	0.410467	0.772493	Human Diseases	Drug resistance: antineoplastic	ENSOARG00020000796|ENSOARG00020023947|ENSOARG00020020934|ENSOARG00020008030|ENSOARG00020024860	PIK3R3;CDKN1A;HBEGF;ADCY4;JAG1
1	map04711	Circadian rhythm - fly	KEGG PATHWAY	1/ 853	12/ 20121	0.0833333	0.405459	0.772667	Organismal Systems	Environmental adaptation	ENSOARG00020022543	PER1
4	map04664	Fc epsilon RI signaling pathway	KEGG PATHWAY	4/ 853	77/ 20121	0.0519481	0.413109	0.772667	Organismal Systems	Immune system	ENSOARG00020000796|ENSOARG00020005590|ENSOARG00020003474|ENSOARG00020000571	PIK3R3;FYN;VAV3;CSF2
7	map04926	Relaxin signaling pathway	KEGG PATHWAY	7/ 853	143/ 20121	0.048951	0.403904	0.774575	Organismal Systems	Endocrine system	ENSOARG00020008589|ENSOARG00020023409|ENSOARG00020000796|ENSOARG00020023275|ENSOARG00020022857|ENSOARG00020007862|ENSOARG00020008030	SMAD3;GNB3;PIK3R3;EDN1;VEGFA;PRKCZ;ADCY4
4	map00561	Glycerolipid metabolism	KEGG PATHWAY	4/ 853	78/ 20121	0.0512821	0.422706	0.780976	Metabolism	Lipid metabolism	ENSOARG00020005462|ENSOARG00020002048|ENSOARG00020018444|ENSOARG00020012970	DGAT2;DGKI;MOGAT1;DGKK
2	map00062	Fatty acid elongation	KEGG PATHWAY	2/ 853	34/ 20121	0.0588235	0.425735	0.781805	Metabolism	Lipid metabolism	ENSOARG00020012308|ENSOARG00020025469	;ELOVL3
4	map05120	Epithelial cell signaling in Helicobacter pylori infection	KEGG PATHWAY	4/ 853	79/ 20121	0.0506329	0.432265	0.784289	Human Diseases	Infectious disease: bacterial	ENSOARG00020021566|ENSOARG00020020934|ENSOARG00020002274|ENSOARG00020002961	;HBEGF;PTPRZ1;
4	map04918	Thyroid hormone synthesis	KEGG PATHWAY	4/ 853	79/ 20121	0.0506329	0.432265	0.784289	Organismal Systems	Endocrine system	ENSOARG00020012491|ENSOARG00020017959|ENSOARG00020008030|ENSOARG00020004893	SLC26A4;ITPR3;ADCY4;LRP2
6	map04260	Cardiac muscle contraction	KEGG PATHWAY	6/ 853	125/ 20121	0.048	0.437641	0.784647	Organismal Systems	Circulatory system	ENSOARG00020000034|ENSOARG00020011777|ENSOARG00020019907|ENSOARG00020015478|ENSOARG00020016992|ENSOARG00020023221	CYTB;COX7A1;RYR2;ATP2A3;CACNA1C;MYL4
6	map05213	Endometrial cancer	KEGG PATHWAY	6/ 853	124/ 20121	0.0483871	0.430074	0.785015	Human Diseases	Cancer: specific types	ENSOARG00020021498|ENSOARG00020004157|ENSOARG00020000796|ENSOARG00020023947|ENSOARG00020008507|ENSOARG00020010382	POLK;GADD45G;PIK3R3;CDKN1A;CDH1;FOXO3
10	map04530	Tight junction	KEGG PATHWAY	10/ 853	214/ 20121	0.046729	0.422314	0.785037	Cellular Processes	Cellular community - eukaryotes	ENSOARG00020017535|ENSOARG00020016001|ENSOARG00020016002|ENSOARG00020007862|ENSOARG00020001378|ENSOARG00020022496|ENSOARG00020021120|ENSOARG00020026377|ENSOARG00020017686|ENSOARG00020005077	CLDN10;;DLG2;PRKCZ;TIAM1;CLDN2;CLDN4;;CLDN7;
7	map04728	Dopaminergic synapse	KEGG PATHWAY	7/ 853	149/ 20121	0.0469799	0.445665	0.794332	Organismal Systems	Nervous system	ENSOARG00020023409|ENSOARG00020024809|ENSOARG00020014809|ENSOARG00020017959|ENSOARG00020017612|ENSOARG00020022286|ENSOARG00020016992	GNB3;KIF5C;GRIN2A;ITPR3;GRIA1;GRIA3;CACNA1C
4	map05214	Glioma	KEGG PATHWAY	4/ 853	81/ 20121	0.0493827	0.451246	0.794927	Human Diseases	Cancer: specific types	ENSOARG00020021498|ENSOARG00020004157|ENSOARG00020023947|ENSOARG00020000796	POLK;GADD45G;CDKN1A;PIK3R3
11	map04390	Hippo signaling pathway	KEGG PATHWAY	11/ 853	242/ 20121	0.0454545	0.450212	0.797744	Environmental Information Processing	Signal transduction	ENSOARG00020020359|ENSOARG00020010772|ENSOARG00020016002|ENSOARG00020024825|ENSOARG00020007862|ENSOARG00020008589|ENSOARG00020008507|ENSOARG00020015652|ENSOARG00020002749|ENSOARG00020004462|ENSOARG00020014945	WNT5A;FZD2;DLG2;BMP6;PRKCZ;SMAD3;CDH1;WNT5B;AFP;ID1;BMP7
9	map04218	Cellular senescence	KEGG PATHWAY	9/ 853	197/ 20121	0.0456853	0.457657	0.801562	Cellular Processes	Cell growth and death	ENSOARG00020004846|ENSOARG00020004157|ENSOARG00020000796|ENSOARG00020008589|ENSOARG00020023947|ENSOARG00020017959|ENSOARG00020016588|ENSOARG00020006183|ENSOARG00020010382	;GADD45G;PIK3R3;SMAD3;CDKN1A;ITPR3;;IL6;FOXO3
1	map00533	Glycosaminoglycan biosynthesis - keratan sulfate	KEGG PATHWAY	1/ 853	15/ 20121	0.0666667	0.477958	0.804562	Metabolism	Glycan biosynthesis and metabolism	ENSOARG00020011135	B3GNT7
3	map04370	VEGF signaling pathway	KEGG PATHWAY	3/ 853	60/ 20121	0.05	0.470507	0.805445	Environmental Information Processing	Signal transduction	ENSOARG00020000796|ENSOARG00020022857|ENSOARG00020014595	PIK3R3;VEGFA;
3	map00600	Sphingolipid metabolism	KEGG PATHWAY	3/ 853	60/ 20121	0.05	0.470507	0.805445	Metabolism	Lipid metabolism	ENSOARG00020004457|ENSOARG00020014595|ENSOARG00020013985	NEU3;;UGT8
3	map00240	Pyrimidine metabolism	KEGG PATHWAY	3/ 853	60/ 20121	0.05	0.470507	0.805445	Metabolism	Nucleotide metabolism	ENSOARG00020006720|ENSOARG00020018647|ENSOARG00020012494	CMPK2;ENTPD3;UPP1
2	map00051	Fructose and mannose metabolism	KEGG PATHWAY	2/ 853	38/ 20121	0.0526316	0.483033	0.808613	Metabolism	Carbohydrate metabolism	ENSOARG00020010248|ENSOARG00020014548	HKDC1;FPGT
4	map05220	Chronic myeloid leukemia	KEGG PATHWAY	4/ 853	83/ 20121	0.0481928	0.470018	0.813802	Human Diseases	Cancer: specific types	ENSOARG00020021498|ENSOARG00020004157|ENSOARG00020023947|ENSOARG00020000796	POLK;GADD45G;CDKN1A;PIK3R3
4	map00010	Glycolysis / Gluconeogenesis	KEGG PATHWAY	4/ 853	83/ 20121	0.0481928	0.470018	0.813802	Metabolism	Carbohydrate metabolism	ENSOARG00020025244|ENSOARG00020010248|ENSOARG00020012757|ENSOARG00020004379	ENO3;HKDC1;;ALDH1A3
2	map01040	Biosynthesis of unsaturated fatty acids	KEGG PATHWAY	2/ 853	37/ 20121	0.0540541	0.469037	0.816772	Metabolism	Lipid metabolism	ENSOARG00020012308|ENSOARG00020025469	;ELOVL3
6	map05145	Toxoplasmosis	KEGG PATHWAY	6/ 853	133/ 20121	0.0451128	0.497309	0.827938	Human Diseases	Infectious disease: parasitic	ENSOARG00020025616|ENSOARG00020012622|ENSOARG00020012683|ENSOARG00020004380|ENSOARG00020000639|ENSOARG00020020472	LAMA3;;HSPA1L;LAMC2;HSPA6;LAMB3
6	map04071	Sphingolipid signaling pathway	KEGG PATHWAY	6/ 853	134/ 20121	0.0447761	0.504626	0.830987	Environmental Information Processing	Signal transduction	ENSOARG00020002463|ENSOARG00020014595|ENSOARG00020000796|ENSOARG00020007862|ENSOARG00020005590|ENSOARG00020005077	S1PR1;;PIK3R3;PRKCZ;FYN;
3	map04730	Long-term depression	KEGG PATHWAY	3/ 853	64/ 20121	0.046875	0.51364	0.832261	Organismal Systems	Nervous system	ENSOARG00020017612|ENSOARG00020022286|ENSOARG00020017959	GRIA1;GRIA3;ITPR3
12	map05130	Pathogenic Escherichia coli infection	KEGG PATHWAY	12/ 853	277/ 20121	0.0433213	0.511175	0.832721	Human Diseases	Infectious disease: bacterial	ENSOARG00020017535|ENSOARG00020017686|ENSOARG00020016080|ENSOARG00020005077|ENSOARG00020022496|ENSOARG00020005590|ENSOARG00020021120|ENSOARG00020026377|ENSOARG00020001008|ENSOARG00020006183|ENSOARG00020023963|ENSOARG00020022990	CLDN10;CLDN7;NCKAP1L;;CLDN2;FYN;CLDN4;;TNFSF10;IL6;PYCARD;F2R
3	map00280	Valine, leucine and isoleucine degradation	KEGG PATHWAY	3/ 853	63/ 20121	0.047619	0.503029	0.832884	Metabolism	Amino acid metabolism	ENSOARG00020013128|ENSOARG00020014939|ENSOARG00020005999	HMGCL;ACSF3;HMGCS1
14	map05166	Human T-cell leukemia virus 1 infection	KEGG PATHWAY	14/ 853	324/ 20121	0.0432099	0.509612	0.834662	Human Diseases	Infectious disease: viral	ENSOARG00020016143|ENSOARG00020011892|ENSOARG00020024540|ENSOARG00020000796|ENSOARG00020008589|ENSOARG00020000519|ENSOARG00020023947|ENSOARG00020020841|ENSOARG00020000571|ENSOARG00020016588|ENSOARG00020012206|ENSOARG00020006183|ENSOARG00020023444|ENSOARG00020008030	EGR1;IL15;EGR2;PIK3R3;SMAD3;;CDKN1A;MSX2;CSF2;;;IL6;;ADCY4
2	map00410	beta-Alanine metabolism	KEGG PATHWAY	2/ 853	41/ 20121	0.0487805	0.523614	0.84391	Metabolism	Metabolism of other amino acids	ENSOARG00020004379|ENSOARG00020006248	ALDH1A3;MLYCD
2	map00630	Glyoxylate and dicarboxylate metabolism	KEGG PATHWAY	2/ 853	41/ 20121	0.0487805	0.523614	0.84391	Metabolism	Carbohydrate metabolism	ENSOARG00020019351|ENSOARG00020009656	HOGA1;GLDC
1	map00730	Thiamine metabolism	KEGG PATHWAY	1/ 853	19/ 20121	0.0526316	0.561074	0.880858	Metabolism	Metabolism of cofactors and vitamins	ENSOARG00020021104	ALPL
4	map04610	Complement and coagulation cascades	KEGG PATHWAY	4/ 853	93/ 20121	0.0430108	0.55971	0.883292	Organismal Systems	Immune system	ENSOARG00020008238|ENSOARG00020021657|ENSOARG00020000473|ENSOARG00020022990	;;F3;F2R
8	map04723	Retrograde endocannabinoid signaling	KEGG PATHWAY	8/ 853	190/ 20121	0.0421053	0.558514	0.88602	Organismal Systems	Nervous system	ENSOARG00020023409|ENSOARG00020013412|ENSOARG00020017959|ENSOARG00020026251|ENSOARG00020017612|ENSOARG00020022286|ENSOARG00020016992|ENSOARG00020008030	GNB3;CNR1;ITPR3;;GRIA1;GRIA3;CACNA1C;ADCY4
11	map05322	Systemic lupus erythematosus	KEGG PATHWAY	11/ 853	262/ 20121	0.0419847	0.556519	0.887502	Human Diseases	Immune disease	ENSOARG00020009247|ENSOARG00020009051|ENSOARG00020012206|ENSOARG00020006877|ENSOARG00020006656|ENSOARG00020012361|ENSOARG00020014809|ENSOARG00020006588|ENSOARG00020006358|ENSOARG00020006345|ENSOARG00020007303	;;;HIST2H2BE;H2BC18;H2AFY2;GRIN2A;FCGR1A;H2BC4;H2AC6;H2BC15
6	map05412	Arrhythmogenic right ventricular cardiomyopathy	KEGG PATHWAY	6/ 853	144/ 20121	0.0416667	0.575381	0.898662	Human Diseases	Cardiovascular disease	ENSOARG00020016394|ENSOARG00020019907|ENSOARG00020015478|ENSOARG00020002879|ENSOARG00020000924|ENSOARG00020016992	ITGA5;RYR2;ATP2A3;ITGB8;PKP2;CACNA1C
2	map00970	Aminoacyl-tRNA biosynthesis	KEGG PATHWAY	2/ 853	46/ 20121	0.0434783	0.586324	0.911058	Genetic Information Processing	Translation	ENSOARG00020012596|ENSOARG00020001027	MARS2;YARS2
8	map04145	Phagosome	KEGG PATHWAY	8/ 853	196/ 20121	0.0408163	0.593943	0.918187	Cellular Processes	Transport and catabolism	ENSOARG00020020358|ENSOARG00020016394|ENSOARG00020018390|ENSOARG00020004359|ENSOARG00020006588|ENSOARG00020008790|ENSOARG00020016588|ENSOARG00020025187	CYBB;ITGA5;NCF1;THBS4;FCGR1A;THBS3;;TAP1
3	map00480	Glutathione metabolism	KEGG PATHWAY	3/ 853	73/ 20121	0.0410959	0.603266	0.927866	Metabolism	Metabolism of other amino acids	ENSOARG00020013746|ENSOARG00020010406|ENSOARG00020013815	MGST2;GSTO2;CHAC1
6	map04114	Oocyte meiosis	KEGG PATHWAY	6/ 853	150/ 20121	0.04	0.615319	0.941625	Cellular Processes	Cell growth and death	ENSOARG00020004846|ENSOARG00020017959|ENSOARG00020001798|ENSOARG00020009456|ENSOARG00020019886|ENSOARG00020008030	;ITPR3;SMC1B;REC8;AR;ADCY4
4	map05231	Choline metabolism in cancer	KEGG PATHWAY	4/ 853	104/ 20121	0.0384615	0.648044	0.948586	Human Diseases	Cancer: overview	ENSOARG00020012970|ENSOARG00020002048|ENSOARG00020022220|ENSOARG00020000796	DGKK;DGKI;LYPLA1;PIK3R3
2	map00760	Nicotinate and nicotinamide metabolism	KEGG PATHWAY	2/ 853	60/ 20121	0.0333333	0.72865	0.951642	Metabolism	Metabolism of cofactors and vitamins	ENSOARG00020021864|ENSOARG00020019140	SIRT4;NUDT12
5	map04722	Neurotrophin signaling pathway	KEGG PATHWAY	5/ 853	131/ 20121	0.0381679	0.656712	0.952076	Organismal Systems	Nervous system	ENSOARG00020000796|ENSOARG00020009697|ENSOARG00020006254|ENSOARG00020005077|ENSOARG00020010382	PIK3R3;ZNF274;IRAK3;;FOXO3
2	map05030	Cocaine addiction	KEGG PATHWAY	2/ 853	50/ 20121	0.04	0.631936	0.95262	Human Diseases	Substance dependence	ENSOARG00020003755|ENSOARG00020014809	GRIN2C;GRIN2A
1	map00511	Other glycan degradation	KEGG PATHWAY	1/ 853	25/ 20121	0.04	0.661631	0.95464	Metabolism	Glycan biosynthesis and metabolism	ENSOARG00020004457	NEU3
1	map00534	Glycosaminoglycan biosynthesis - heparan sulfate / heparin	KEGG PATHWAY	1/ 853	25/ 20121	0.04	0.661631	0.95464	Metabolism	Glycan biosynthesis and metabolism	ENSOARG00020013044	NDST3
4	map05032	Morphine addiction	KEGG PATHWAY	4/ 853	105/ 20121	0.0380952	0.655464	0.954834	Human Diseases	Substance dependence	ENSOARG00020007182|ENSOARG00020001486|ENSOARG00020023409|ENSOARG00020008030	PDE4B;GABBR2;GNB3;ADCY4
3	map00562	Inositol phosphate metabolism	KEGG PATHWAY	3/ 853	76/ 20121	0.0394737	0.630603	0.955364	Metabolism	Carbohydrate metabolism	ENSOARG00020020757|ENSOARG00020017909|ENSOARG00020011894	IPMK;PLCE1;ITPKC
1	map00670	One carbon pool by folate	KEGG PATHWAY	1/ 853	24/ 20121	0.0416667	0.646633	0.955755	Metabolism	Metabolism of cofactors and vitamins	ENSOARG00020012358	MTHFR
1	map00900	Terpenoid backbone biosynthesis	KEGG PATHWAY	1/ 853	24/ 20121	0.0416667	0.646633	0.955755	Metabolism	Metabolism of terpenoids and polyketides	ENSOARG00020005999	HMGCS1
6	map00230	Purine metabolism	KEGG PATHWAY	6/ 853	152/ 20121	0.0394737	0.628154	0.956435	Metabolism	Nucleotide metabolism	ENSOARG00020000780|ENSOARG00020021733|ENSOARG00020007182|ENSOARG00020018647|ENSOARG00020016234|ENSOARG00020008030	;GMPR;PDE4B;ENTPD3;AMPD3;ADCY4
6	map04921	Oxytocin signaling pathway	KEGG PATHWAY	6/ 853	160/ 20121	0.0375	0.676921	0.958445	Organismal Systems	Endocrine system	ENSOARG00020005077|ENSOARG00020019907|ENSOARG00020023947|ENSOARG00020017959|ENSOARG00020016992|ENSOARG00020008030	;RYR2;CDKN1A;ITPR3;CACNA1C;ADCY4
1	map00040	Pentose and glucuronate interconversions	KEGG PATHWAY	1/ 853	30/ 20121	0.0333333	0.727607	0.958543	Metabolism	Carbohydrate metabolism	ENSOARG00020006230	UGT1A1
1	map04392	Hippo signaling pathway - multiple species	KEGG PATHWAY	1/ 853	30/ 20121	0.0333333	0.727607	0.958543	Environmental Information Processing	Signal transduction	ENSOARG00020009176	DCHS1
5	map04978	Mineral absorption	KEGG PATHWAY	5/ 853	129/ 20121	0.0387597	0.643338	0.960253	Organismal Systems	Digestive system	ENSOARG00020012754|ENSOARG00020009888|ENSOARG00020011573|ENSOARG00020023793|ENSOARG00020014019	SLC34A1;S100G;TRPM6;SLC46A1;SLC9A3
5	map04672	Intestinal immune network for IgA production	KEGG PATHWAY	5/ 853	129/ 20121	0.0387597	0.643338	0.960253	Organismal Systems	Immune system	ENSOARG00020003374|ENSOARG00020012206|ENSOARG00020006183|ENSOARG00020011892|ENSOARG00020012040	TNFSF13B;;IL6;IL15;CXCR4
3	map00140	Steroid hormone biosynthesis	KEGG PATHWAY	3/ 853	87/ 20121	0.0344828	0.719398	0.960254	Metabolism	Lipid metabolism	ENSOARG00020006230|ENSOARG00020020417|ENSOARG00020000596	UGT1A1;HSD11B1;CYP1B1
3	map04662	B cell receptor signaling pathway	KEGG PATHWAY	3/ 853	88/ 20121	0.0340909	0.726583	0.961374	Organismal Systems	Immune system	ENSOARG00020000796|ENSOARG00020003474|ENSOARG00020017241	PIK3R3;VAV3;
1	map00360	Phenylalanine metabolism	KEGG PATHWAY	1/ 853	26/ 20121	0.0384615	0.675994	0.961625	Metabolism	Amino acid metabolism	ENSOARG00020004379	ALDH1A3
3	map05211	Renal cell carcinoma	KEGG PATHWAY	3/ 853	81/ 20121	0.037037	0.673199	0.962166	Human Diseases	Cancer: specific types	ENSOARG00020000796|ENSOARG00020023947|ENSOARG00020022857	PIK3R3;CDKN1A;VEGFA
5	map05321	Inflammatory bowel disease	KEGG PATHWAY	5/ 853	142/ 20121	0.0352113	0.724356	0.962631	Human Diseases	Immune disease	ENSOARG00020012206|ENSOARG00020006183|ENSOARG00020023444|ENSOARG00020002611|ENSOARG00020008589	;IL6;;IL18R1;SMAD3
2	map00520	Amino sugar and nucleotide sugar metabolism	KEGG PATHWAY	2/ 853	55/ 20121	0.0363636	0.683305	0.962983	Metabolism	Carbohydrate metabolism	ENSOARG00020010248|ENSOARG00020014548	HKDC1;FPGT
1	map04950	Maturity onset diabetes of the young	KEGG PATHWAY	1/ 853	29/ 20121	0.0344828	0.71553	0.96358	Human Diseases	Endocrine and metabolic disease	ENSOARG00020001524	SLC2A2
1	map00053	Ascorbate and aldarate metabolism	KEGG PATHWAY	1/ 853	29/ 20121	0.0344828	0.71553	0.96358	Metabolism	Carbohydrate metabolism	ENSOARG00020006230	UGT1A1
1	map04614	Renin-angiotensin system	KEGG PATHWAY	1/ 853	28/ 20121	0.0357143	0.702918	0.963729	Organismal Systems	Endocrine system	ENSOARG00020005782	AGTR1
2	map04215	Apoptosis - multiple species	KEGG PATHWAY	2/ 853	51/ 20121	0.0392157	0.642706	0.96406	Cellular Processes	Cell growth and death	ENSOARG00020025166|ENSOARG00020005873	PMAIP1;
2	map00260	Glycine, serine and threonine metabolism	KEGG PATHWAY	2/ 853	58/ 20121	0.0344828	0.711212	0.966355	Metabolism	Amino acid metabolism	ENSOARG00020001993|ENSOARG00020009656	SARDH;GLDC
2	map00510	N-Glycan biosynthesis	KEGG PATHWAY	2/ 853	58/ 20121	0.0344828	0.711212	0.966355	Metabolism	Glycan biosynthesis and metabolism	ENSOARG00020008879|ENSOARG00020020468	MAN1C1;MGAT2
2	map00380	Tryptophan metabolism	KEGG PATHWAY	2/ 853	57/ 20121	0.0350877	0.702146	0.967046	Metabolism	Amino acid metabolism	ENSOARG00020002784|ENSOARG00020000596	;CYP1B1
12	map05415	Diabetic cardiomyopathy	KEGG PATHWAY	12/ 853	320/ 20121	0.0375	0.708679	0.967251	Human Diseases	Cardiovascular disease	ENSOARG00020020358|ENSOARG00020000034|ENSOARG00020008589|ENSOARG00020018390|ENSOARG00020000022|ENSOARG00020011777|ENSOARG00020000796|ENSOARG00020021170|ENSOARG00020019907|ENSOARG00020015478|ENSOARG00020005782|ENSOARG00020007862	CYBB;CYTB;SMAD3;NCF1;ATP6;COX7A1;PIK3R3;PDK4;RYR2;ATP2A3;AGTR1;PRKCZ
7	map04150	mTOR signaling pathway	KEGG PATHWAY	7/ 853	190/ 20121	0.0368421	0.699807	0.968227	Environmental Information Processing	Signal transduction	ENSOARG00020020359|ENSOARG00020010772|ENSOARG00020008872|ENSOARG00020000796|ENSOARG00020005077|ENSOARG00020015652|ENSOARG00020026262	WNT5A;FZD2;;PIK3R3;;WNT5B;TELO2
3	map04012	ErbB signaling pathway	KEGG PATHWAY	3/ 853	84/ 20121	0.0357143	0.696965	0.968717	Environmental Information Processing	Signal transduction	ENSOARG00020000796|ENSOARG00020023947|ENSOARG00020020934	PIK3R3;CDKN1A;HBEGF
4	map04146	Peroxisome	KEGG PATHWAY	4/ 853	110/ 20121	0.0363636	0.690967	0.969273	Cellular Processes	Transport and catabolism	ENSOARG00020019140|ENSOARG00020013128|ENSOARG00020017242|ENSOARG00020006248	NUDT12;HMGCL;DECR2;MLYCD
7	map04972	Pancreatic secretion	KEGG PATHWAY	7/ 853	189/ 20121	0.037037	0.694602	0.969882	Organismal Systems	Digestive system	ENSOARG00020005077|ENSOARG00020019907|ENSOARG00020015478|ENSOARG00020017959|ENSOARG00020008526|ENSOARG00020008389|ENSOARG00020008030	;RYR2;ATP2A3;ITPR3;RAB3D;KCNMA1;ADCY4
2	map04975	Fat digestion and absorption	KEGG PATHWAY	2/ 853	63/ 20121	0.031746	0.753127	0.979388	Organismal Systems	Digestive system	ENSOARG00020005462|ENSOARG00020015355	DGAT2;
6	map04659	Th17 cell differentiation	KEGG PATHWAY	6/ 853	188/ 20121	0.0319149	0.813212	0.981686	Organismal Systems	Immune system	ENSOARG00020012206|ENSOARG00020000519|ENSOARG00020008589|ENSOARG00020004802|ENSOARG00020006183|ENSOARG00020023444	;;SMAD3;;IL6;
1	map00020	Citrate cycle (TCA cycle)	KEGG PATHWAY	1/ 853	38/ 20121	0.0263158	0.807498	0.982617	Metabolism	Carbohydrate metabolism	ENSOARG00020012757
7	map04141	Protein processing in endoplasmic reticulum	KEGG PATHWAY	7/ 853	215/ 20121	0.0325581	0.810804	0.982694	Genetic Information Processing	Folding, sorting and degradation	ENSOARG00020008879|ENSOARG00020013626|ENSOARG00020000891|ENSOARG00020012622|ENSOARG00020012683|ENSOARG00020000639|ENSOARG00020017879	MAN1C1;;eIF2aK2;;HSPA1L;HSPA6;CRYAB
6	map04660	T cell receptor signaling pathway	KEGG PATHWAY	6/ 853	179/ 20121	0.0335196	0.775254	0.982853	Organismal Systems	Immune system	ENSOARG00020012206|ENSOARG00020000796|ENSOARG00020005077|ENSOARG00020003474|ENSOARG00020005590|ENSOARG00020000571	;PIK3R3;;VAV3;FYN;CSF2
3	map04917	Prolactin signaling pathway	KEGG PATHWAY	3/ 853	95/ 20121	0.0315789	0.772889	0.983972	Organismal Systems	Endocrine system	ENSOARG00020000796|ENSOARG00020001524|ENSOARG00020010382	PIK3R3;SLC2A2;FOXO3
1	map04745	Phototransduction - fly	KEGG PATHWAY	1/ 853	33/ 20121	0.030303	0.760851	0.985205	Organismal Systems	Sensory system	ENSOARG00020004737	TRPC4
4	map04726	Serotonergic synapse	KEGG PATHWAY	4/ 853	130/ 20121	0.0307692	0.806572	0.985449	Organismal Systems	Nervous system	ENSOARG00020016992|ENSOARG00020017959|ENSOARG00020023409|ENSOARG00020015292	CACNA1C;ITPR3;GNB3;HTR1E
23	map05022	Pathways of neurodegeneration - multiple diseases	KEGG PATHWAY	23/ 853	619/ 20121	0.0371567	0.772133	0.987157	Human Diseases	Neurodegenerative disease	ENSOARG00020012211|ENSOARG00020015478|ENSOARG00020014809|ENSOARG00020016992|ENSOARG00020006183|ENSOARG00020000022|ENSOARG00020017612|ENSOARG00020005873|ENSOARG00020022286|ENSOARG00020013194|ENSOARG00020019907|ENSOARG00020000034|ENSOARG00020015652|ENSOARG00020024809|ENSOARG00020017219|ENSOARG00020003755|ENSOARG00020020359|ENSOARG00020020358|ENSOARG00020010772|ENSOARG00020011777|ENSOARG00020006162|…	UBE2L6;ATP2A3;GRIN2A;CACNA1C;IL6;ATP6;GRIA1;;GRIA3;TRPC3;RYR2;CYTB;WNT5B;KIF5C;DNAH12;GRIN2C;WNT5A;CYBB;FZD2;COX7A1;SNCAIP;ITPR3;DNAH10
3	map03320	PPAR signaling pathway	KEGG PATHWAY	3/ 853	100/ 20121	0.03	0.801876	0.987677	Organismal Systems	Endocrine system	ENSOARG00020022682|ENSOARG00020016357|ENSOARG00020005999	CYP8B1;PLTP;HMGCS1
3	map04914	Progesterone-mediated oocyte maturation	KEGG PATHWAY	3/ 853	100/ 20121	0.03	0.801876	0.987677	Organismal Systems	Endocrine system	ENSOARG00020000796|ENSOARG00020008030|ENSOARG00020004846	PIK3R3;ADCY4;
4	map04940	Type I diabetes mellitus	KEGG PATHWAY	4/ 853	134/ 20121	0.0298507	0.824889	0.98791	Human Diseases	Endocrine and metabolic disease	ENSOARG00020016588|ENSOARG00020015433|ENSOARG00020012206|ENSOARG00020013154	;CPE;;PTPRN
5	map04110	Cell cycle	KEGG PATHWAY	5/ 853	150/ 20121	0.0333333	0.767181	0.989174	Cellular Processes	Cell growth and death	ENSOARG00020001798|ENSOARG00020004846|ENSOARG00020023947|ENSOARG00020008589|ENSOARG00020004157	SMC1B;;CDKN1A;SMAD3;GADD45G
1	map00052	Galactose metabolism	KEGG PATHWAY	1/ 853	34/ 20121	0.0294118	0.771006	0.989893	Metabolism	Carbohydrate metabolism	ENSOARG00020010248	HKDC1
3	map05140	Leishmaniasis	KEGG PATHWAY	3/ 853	98/ 20121	0.0306122	0.790674	0.989976	Human Diseases	Infectious disease: parasitic	ENSOARG00020020358|ENSOARG00020006588|ENSOARG00020018390	CYBB;FCGR1A;NCF1
1	map00860	Porphyrin and chlorophyll metabolism	KEGG PATHWAY	1/ 853	40/ 20121	0.025	0.823503	0.990165	Metabolism	Metabolism of cofactors and vitamins	ENSOARG00020006230	UGT1A1
6	map04612	Antigen processing and presentation	KEGG PATHWAY	6/ 853	185/ 20121	0.0324324	0.801156	0.990818	Organismal Systems	Immune system	ENSOARG00020012206|ENSOARG00020012622|ENSOARG00020012683|ENSOARG00020000639|ENSOARG00020016588|ENSOARG00020025187	;;HSPA1L;HSPA6;;TAP1
3	map04540	Gap junction	KEGG PATHWAY	3/ 853	97/ 20121	0.0309278	0.784878	0.990909	Cellular Processes	Cellular community - eukaryotes	ENSOARG00020023000|ENSOARG00020017959|ENSOARG00020008030	;ITPR3;ADCY4
1	map04130	SNARE interactions in vesicular transport	KEGG PATHWAY	1/ 853	41/ 20121	0.0243902	0.831	0.991312	Genetic Information Processing	Folding, sorting and degradation	ENSOARG00020008210	STX10
1	map04710	Circadian rhythm	KEGG PATHWAY	1/ 853	41/ 20121	0.0243902	0.831	0.991312	Organismal Systems	Environmental adaptation	ENSOARG00020022543	PER1
6	map05150	Staphylococcus aureus infection	KEGG PATHWAY	6/ 853	182/ 20121	0.032967	0.788507	0.991359	Human Diseases	Infectious disease: bacterial	ENSOARG00020012206|ENSOARG00020005240|ENSOARG00020006588|ENSOARG00020005482|ENSOARG00020008417|ENSOARG00020009288	;KRT17;FCGR1A;KRT19;SELP;KRT18
1	map04960	Aldosterone-regulated sodium reabsorption	KEGG PATHWAY	1/ 853	42/ 20121	0.0238095	0.83818	0.992064	Organismal Systems	Excretory system	ENSOARG00020000796	PIK3R3
2	map00830	Retinol metabolism	KEGG PATHWAY	2/ 853	77/ 20121	0.025974	0.843595	0.994588	Metabolism	Metabolism of cofactors and vitamins	ENSOARG00020006230|ENSOARG00020014246	UGT1A1;ALDH1A1
3	map04013	MAPK signaling pathway - fly	KEGG PATHWAY	3/ 853	111/ 20121	0.027027	0.854819	0.996193	Environmental Information Processing	Signal transduction	ENSOARG00020004867|ENSOARG00020018823|ENSOARG00020016850	FRK;SPRY2;CNKSR2
1	map04136	Autophagy - other	KEGG PATHWAY	1/ 853	37/ 20121	0.027027	0.798959	0.996233	Cellular Processes	Transport and catabolism	ENSOARG00020005873
1	map00640	Propanoate metabolism	KEGG PATHWAY	1/ 853	37/ 20121	0.027027	0.798959	0.996233	Metabolism	Carbohydrate metabolism	ENSOARG00020006248	MLYCD
5	map04361	Axon regeneration	KEGG PATHWAY	5/ 853	169/ 20121	0.0295858	0.848389	0.996364	Organismal Systems	Development and regeneration	ENSOARG00020012970|ENSOARG00020002048|ENSOARG00020005077|ENSOARG00020015336|ENSOARG00020010382	DGKK;DGKI;;DUSP5;FOXO3
2	map00310	Lysine degradation	KEGG PATHWAY	2/ 853	79/ 20121	0.0253165	0.85373	0.998765	Metabolism	Amino acid metabolism	ENSOARG00020014205|ENSOARG00020005635	;PRDM16
17	map05010	Alzheimer disease	KEGG PATHWAY	17/ 853	506/ 20121	0.0335968	0.867847	1	Human Diseases	Neurodegenerative disease	ENSOARG00020020359|ENSOARG00020020358|ENSOARG00020010772|ENSOARG00020006183|ENSOARG00020000022|ENSOARG00020011777|ENSOARG00020000891|ENSOARG00020015478|ENSOARG00020000034|ENSOARG00020015652|ENSOARG00020024809|ENSOARG00020014809|ENSOARG00020017959|ENSOARG00020005873|ENSOARG00020000796|ENSOARG00020003755|ENSOARG00020016992	WNT5A;CYBB;FZD2;IL6;ATP6;COX7A1;eIF2aK2;ATP2A3;CYTB;WNT5B;KIF5C;GRIN2A;ITPR3;;PIK3R3;GRIN2C;CACNA1C
2	map04391	Hippo signaling pathway - fly	KEGG PATHWAY	2/ 853	83/ 20121	0.0240964	0.872223	1	Environmental Information Processing	Signal transduction	ENSOARG00020009176|ENSOARG00020003801	DCHS1;ZDHHC14
3	map04922	Glucagon signaling pathway	KEGG PATHWAY	3/ 853	116/ 20121	0.0258621	0.874498	1	Organismal Systems	Endocrine system	ENSOARG00020001524|ENSOARG00020017959|ENSOARG00020011417	SLC2A2;ITPR3;PYGM
2	map04137	Mitophagy - animal	KEGG PATHWAY	2/ 853	84/ 20121	0.0238095	0.876498	1	Cellular Processes	Transport and catabolism	ENSOARG00020005873|ENSOARG00020010382	;FOXO3
4	map05100	Bacterial invasion of epithelial cells	KEGG PATHWAY	4/ 853	153/ 20121	0.0261438	0.893269	1	Human Diseases	Infectious disease: bacterial	ENSOARG00020000796|ENSOARG00020005077|ENSOARG00020016394|ENSOARG00020008507	PIK3R3;;ITGA5;CDH1
6	map04064	NF-kappa B signaling pathway	KEGG PATHWAY	6/ 853	214/ 20121	0.0280374	0.895003	1	Environmental Information Processing	Signal transduction	ENSOARG00020004157|ENSOARG00020012206|ENSOARG00020003374|ENSOARG00020023915|ENSOARG00020018503|ENSOARG00020002961	GADD45G;;TNFSF13B;TNFAIP3;EDARADD;
1	map00790	Folate biosynthesis	KEGG PATHWAY	1/ 853	53/ 20121	0.0188679	0.899632	1	Metabolism	Metabolism of cofactors and vitamins	ENSOARG00020021104	ALPL
2	map03018	RNA degradation	KEGG PATHWAY	2/ 853	92/ 20121	0.0217391	0.906221	1	Genetic Information Processing	Folding, sorting and degradation	ENSOARG00020025244|ENSOARG00020003772	ENO3;BTG2
1	map00270	Cysteine and methionine metabolism	KEGG PATHWAY	1/ 853	55/ 20121	0.0181818	0.907983	1	Metabolism	Amino acid metabolism	ENSOARG00020002784
1	map00620	Pyruvate metabolism	KEGG PATHWAY	1/ 853	55/ 20121	0.0181818	0.907983	1	Metabolism	Carbohydrate metabolism	ENSOARG00020012757
3	map04919	Thyroid hormone signaling pathway	KEGG PATHWAY	3/ 853	128/ 20121	0.0234375	0.912385	1	Organismal Systems	Endocrine system	ENSOARG00020000796|ENSOARG00020017909|ENSOARG00020015478	PIK3R3;PLCE1;ATP2A3
10	map05208	Chemical carcinogenesis - reactive oxygen species	KEGG PATHWAY	10/ 853	339/ 20121	0.0294985	0.913632	1	Human Diseases	Cancer: overview	ENSOARG00020013746|ENSOARG00020018390|ENSOARG00020000022|ENSOARG00020011777|ENSOARG00020000796|ENSOARG00020022857|ENSOARG00020000034|ENSOARG00020010382|ENSOARG00020010406|ENSOARG00020000596	MGST2;NCF1;ATP6;COX7A1;PIK3R3;VEGFA;CYTB;FOXO3;GSTO2;CYP1B1
1	map00565	Ether lipid metabolism	KEGG PATHWAY	1/ 853	57/ 20121	0.0175439	0.91564	1	Metabolism	Lipid metabolism	ENSOARG00020013985	UGT8
3	map04152	AMPK signaling pathway	KEGG PATHWAY	3/ 853	131/ 20121	0.0229008	0.920072	1	Environmental Information Processing	Signal transduction	ENSOARG00020000796|ENSOARG00020010382|ENSOARG00020006248	PIK3R3;FOXO3;MLYCD
1	map04624	Toll and Imd signaling pathway	KEGG PATHWAY	1/ 853	62/ 20121	0.016129	0.932113	1	Organismal Systems	Immune system	ENSOARG00020019914	ANK2
4	map04658	Th1 and Th2 cell differentiation	KEGG PATHWAY	4/ 853	170/ 20121	0.0235294	0.933338	1	Organismal Systems	Immune system	ENSOARG00020000519|ENSOARG00020012206|ENSOARG00020023444|ENSOARG00020024860	;;;JAG1
1	map00330	Arginine and proline metabolism	KEGG PATHWAY	1/ 853	64/ 20121	0.015625	0.937764	1	Metabolism	Amino acid metabolism	ENSOARG00020019351	HOGA1
3	map04520	Adherens junction	KEGG PATHWAY	3/ 853	145/ 20121	0.0206897	0.948413	1	Cellular Processes	Cellular community - eukaryotes	ENSOARG00020005590|ENSOARG00020005077|ENSOARG00020008507	FYN;;CDH1
2	map04216	Ferroptosis	KEGG PATHWAY	2/ 853	115/ 20121	0.0173913	0.958593	1	Cellular Processes	Cell growth and death	ENSOARG00020020358|ENSOARG00020011858	CYBB;SLC39A8
3	map05332	Graft-versus-host disease	KEGG PATHWAY	3/ 853	153/ 20121	0.0196078	0.960084	1	Human Diseases	Immune disease	ENSOARG00020016588|ENSOARG00020006183|ENSOARG00020012206	;IL6;
3	map05235	PD-L1 expression and PD-1 checkpoint pathway in cancer	KEGG PATHWAY	3/ 853	159/ 20121	0.0188679	0.967159	1	Human Diseases	Cancer: overview	ENSOARG00020000796|ENSOARG00020014259|ENSOARG00020012206	PIK3R3;BATF2;
10	map04210	Apoptosis	KEGG PATHWAY	10/ 853	393/ 20121	0.0254453	0.972574	1	Cellular Processes	Cell growth and death	ENSOARG00020004157|ENSOARG00020020654|ENSOARG00020000796|ENSOARG00020000905|ENSOARG00020001008|ENSOARG00020025166|ENSOARG00020017959|ENSOARG00020007932|ENSOARG00020025936|ENSOARG00020003159	GADD45G;;PIK3R3;;TNFSF10;PMAIP1;ITPR3;;PARP3;ENDOG
3	map05416	Viral myocarditis	KEGG PATHWAY	3/ 853	166/ 20121	0.0180723	0.973916	1	Human Diseases	Cardiovascular disease	ENSOARG00020016588|ENSOARG00020005590|ENSOARG00020012206	;FYN;
1	map04721	Synaptic vesicle cycle	KEGG PATHWAY	1/ 853	87/ 20121	0.0114943	0.977108	1	Organismal Systems	Nervous system	ENSOARG00020026251
2	map05330	Allograft rejection	KEGG PATHWAY	2/ 853	133/ 20121	0.0150376	0.978616	1	Human Diseases	Immune disease	ENSOARG00020016588|ENSOARG00020012206	;
2	map03015	mRNA surveillance pathway	KEGG PATHWAY	2/ 853	134/ 20121	0.0149254	0.979395	1	Genetic Information Processing	Translation	ENSOARG00020024415|ENSOARG00020021980	PCF11;MSI1
7	map05132	Salmonella infection	KEGG PATHWAY	7/ 853	311/ 20121	0.022508	0.979549	1	Human Diseases	Infectious disease: bacterial	ENSOARG00020023963|ENSOARG00020005077|ENSOARG00020024809|ENSOARG00020019970|ENSOARG00020001008|ENSOARG00020006183|ENSOARG00020016080	PYCARD;;KIF5C;;TNFSF10;IL6;NCKAP1L
2	map05320	Autoimmune thyroid disease	KEGG PATHWAY	2/ 853	144/ 20121	0.0138889	0.985822	1	Human Diseases	Immune disease	ENSOARG00020016588|ENSOARG00020012206	;
4	map04932	Non-alcoholic fatty liver disease	KEGG PATHWAY	4/ 853	228/ 20121	0.0175439	0.988471	1	Human Diseases	Endocrine and metabolic disease	ENSOARG00020011777|ENSOARG00020000796|ENSOARG00020000034|ENSOARG00020006183	COX7A1;PIK3R3;CYTB;IL6
1	map00590	Arachidonic acid metabolism	KEGG PATHWAY	1/ 853	103/ 20121	0.00970874	0.988591	1	Metabolism	Lipid metabolism	ENSOARG00020010083	PTGIS
7	map04212	Longevity regulating pathway - worm	KEGG PATHWAY	7/ 853	333/ 20121	0.021021	0.98863	1	Organismal Systems	Aging	ENSOARG00020013746|ENSOARG00020025936|ENSOARG00020000905|ENSOARG00020007932|ENSOARG00020020654|ENSOARG00020010406|ENSOARG00020010382	MGST2;PARP3;;;;GSTO2;FOXO3
1	map05310	Asthma	KEGG PATHWAY	1/ 853	108/ 20121	0.00925926	0.990824	1	Human Diseases	Immune disease	ENSOARG00020012206
7	map04714	Thermogenesis	KEGG PATHWAY	7/ 853	351/ 20121	0.019943	0.993084	1	Organismal Systems	Environmental adaptation	ENSOARG00020008476|ENSOARG00020000034|ENSOARG00020013412|ENSOARG00020000022|ENSOARG00020011777|ENSOARG00020008030|ENSOARG00020005635	COA7;CYTB;CNR1;ATP6;COX7A1;ADCY4;PRDM16
2	map04140	Autophagy - animal	KEGG PATHWAY	2/ 853	166/ 20121	0.0120482	0.993851	1	Cellular Processes	Transport and catabolism	ENSOARG00020000796|ENSOARG00020005873	PIK3R3;
3	map03040	Spliceosome	KEGG PATHWAY	3/ 853	213/ 20121	0.0140845	0.994787	1	Genetic Information Processing	Transcription	ENSOARG00020012622|ENSOARG00020000639|ENSOARG00020012683	;HSPA6;HSPA1L
9	map05016	Huntington disease	KEGG PATHWAY	9/ 853	429/ 20121	0.020979	0.994831	1	Human Diseases	Neurodegenerative disease	ENSOARG00020000034|ENSOARG00020017219|ENSOARG00020000022|ENSOARG00020011777|ENSOARG00020024809|ENSOARG00020017612|ENSOARG00020005873|ENSOARG00020004755|ENSOARG00020022286	CYTB;DNAH12;ATP6;COX7A1;KIF5C;GRIA1;;DNAH10;GRIA3
4	map03410	Base excision repair	KEGG PATHWAY	4/ 853	268/ 20121	0.0149254	0.996888	1	Genetic Information Processing	Replication and repair	ENSOARG00020007932|ENSOARG00020025936|ENSOARG00020000905|ENSOARG00020020654	;PARP3;;
7	map05012	Parkinson disease	KEGG PATHWAY	7/ 853	380/ 20121	0.0184211	0.996982	1	Human Diseases	Neurodegenerative disease	ENSOARG00020012211|ENSOARG00020006162|ENSOARG00020000034|ENSOARG00020000022|ENSOARG00020011777|ENSOARG00020024809|ENSOARG00020017959	UBE2L6;SNCAIP;CYTB;ATP6;COX7A1;KIF5C;ITPR3
11	map05014	Amyotrophic lateral sclerosis	KEGG PATHWAY	11/ 853	522/ 20121	0.0210728	0.997437	1	Human Diseases	Neurodegenerative disease	ENSOARG00020000034|ENSOARG00020003755|ENSOARG00020000022|ENSOARG00020011777|ENSOARG00020024809|ENSOARG00020014809|ENSOARG00020017959|ENSOARG00020005873|ENSOARG00020017612|ENSOARG00020004755|ENSOARG00020017219	CYTB;GRIN2C;ATP6;COX7A1;KIF5C;GRIN2A;ITPR3;;GRIA1;DNAH10;DNAH12
3	map00190	Oxidative phosphorylation	KEGG PATHWAY	3/ 853	252/ 20121	0.0119048	0.998716	1	Metabolism	Energy metabolism	ENSOARG00020011777|ENSOARG00020000034|ENSOARG00020000022	COX7A1;CYTB;ATP6
3	map05340	Primary immunodeficiency	KEGG PATHWAY	3/ 853	337/ 20121	0.00890208	0.999947	1	Human Diseases	Immune disease	ENSOARG00020025187|ENSOARG00020023444|ENSOARG00020025432	TAP1;;
2	map04120	Ubiquitin mediated proteolysis	KEGG PATHWAY	2/ 853	465/ 20121	0.00430108	1	1	Genetic Information Processing	Folding, sorting and degradation	ENSOARG00020012211|ENSOARG00020013714	UBE2L6;NHLRC1
3	map04740	Olfactory transduction	KEGG PATHWAY	3/ 853	1105/ 20121	0.00271493	1	1	Organismal Systems	Sensory system	ENSOARG00020008165|ENSOARG00020021967|ENSOARG00020017468	ANO2;NCALD;
