# Supplementary material for: Transcriptomic Analysis of the Antiviral Responses in Ovine Type II Alveolar Epithelial Cells During Early Stage of Bluetongue Virus Infection
Source: Animals (Basel). 2026 Jan 13;16(2):243. doi: 10.3390/ani16020243 (PMC12837445; doi:10.3390/ani16020243)
Supplement: Supplementary file 1 [file animals-16-00243-s001.zip › Supplemental table S4.xlsx]

## Sheet: Additional file 12
Number	Pathway ID	Description	Database	Ratio_in_study	Ratio_in_pop	Rich factor	Pvalue	Padjust	First Category	Second Category	Gene_ids	Gene_names
16	map03030	DNA replication	KEGG PATHWAY	16/ 725	42/ 20121	0.380952	4.76295e-13	1.43841e-10	Genetic Information Processing	Replication and repair	ENSOARG00020018340|ENSOARG00020011991|ENSOARG00020012369|ENSOARG00020006444|ENSOARG00020017260|ENSOARG00020020256|ENSOARG00020000418|ENSOARG00020024419|ENSOARG00020014185|ENSOARG00020003908|ENSOARG00020016237|ENSOARG00020020578|ENSOARG00020019991|ENSOARG00020016734|ENSOARG00020021578|ENSOARG00020002282	MCM2;PCNA;MCM6;RFC3;FEN1;RFC2;RFC4;MCM4;LIG1;POLD3;POLD1;MCM5;MCM3;;POLE;PRIM1
30	map04621	NOD-like receptor signaling pathway	KEGG PATHWAY	30/ 725	205/ 20121	0.146341	6.54894e-11	9.8889e-09	Organismal Systems	Immune system	ENSOARG00020002968|ENSOARG00020005077|ENSOARG00020002961|ENSOARG00020014727|ENSOARG00020006716|ENSOARG00020006545|ENSOARG00020021566|ENSOARG00020007960|ENSOARG00020006881|ENSOARG00020018043|ENSOARG00020007263|ENSOARG00020022827|ENSOARG00020017928|ENSOARG00020025634|ENSOARG00020009609|ENSOARG00020006667|ENSOARG00020006624|ENSOARG00020017573|ENSOARG00020006820|ENSOARG00020017574|ENSOARG00020020358|…	;;;IRF7;;;;;;;;;;STAT1;IRF9;;;CCL2;;OAS2;CYBB;;GBP5;;;ITPR3;;;PYCARD;TRPM2
22	map04668	TNF signaling pathway	KEGG PATHWAY	22/ 725	128/ 20121	0.171875	1.05697e-09	1.06401e-07	Environmental Information Processing	Signal transduction	ENSOARG00020025921|ENSOARG00020002968|ENSOARG00020002903|ENSOARG00020002961|ENSOARG00020006545|ENSOARG00020021566|ENSOARG00020003289|ENSOARG00020007960|ENSOARG00020006881|ENSOARG00020018165|ENSOARG00020007263|ENSOARG00020022827|ENSOARG00020008826|ENSOARG00020023275|ENSOARG00020006667|ENSOARG00020006624|ENSOARG00020017573|ENSOARG00020013353|ENSOARG00020011892|ENSOARG00020000796|ENSOARG00020013393|…	MAP2K6;;CXCL6;;;;;;;FOS;;;SELE;EDN1;;;CCL2;;IL15;PIK3R3;;
27	map05160	Hepatitis C	KEGG PATHWAY	27/ 725	203/ 20121	0.133005	5.02848e-09	3.0372e-07	Human Diseases	Infectious disease: viral	ENSOARG00020014727|ENSOARG00020006545|ENSOARG00020002706|ENSOARG00020017535|ENSOARG00020002675|ENSOARG00020006881|ENSOARG00020018043|ENSOARG00020007263|ENSOARG00020022827|ENSOARG00020017574|ENSOARG00020017928|ENSOARG00020025634|ENSOARG00020000891|ENSOARG00020009609|ENSOARG00020006667|ENSOARG00020006624|ENSOARG00020011997|ENSOARG00020005083|ENSOARG00020013353|ENSOARG00020000796|ENSOARG00020013393|…	IRF7;;MX1;CLDN10;MX2;;;;;OAS2;;STAT1;eIF2aK2;IRF9;;;E2F1;CDK2;;PIK3R3;;CDKN1A;CLDN4;;;;
16	map04623	Cytosolic DNA-sensing pathway	KEGG PATHWAY	16/ 725	72/ 20121	0.222222	4.29195e-09	3.24042e-07	Organismal Systems	Immune system	ENSOARG00020013393|ENSOARG00020013353|ENSOARG00020007960|ENSOARG00020006624|ENSOARG00020006881|ENSOARG00020020061|ENSOARG00020020006|ENSOARG00020006667|ENSOARG00020014727|ENSOARG00020007263|ENSOARG00020022827|ENSOARG00020006545|ENSOARG00020022810|ENSOARG00020021566|ENSOARG00020023963|ENSOARG00020013373	;;;;;;;;IRF7;;;;;;PYCARD;
28	map05167	Kaposi sarcoma-associated herpesvirus infection	KEGG PATHWAY	28/ 725	243/ 20121	0.115226	6.25092e-08	3.1463e-06	Human Diseases	Infectious disease: viral	ENSOARG00020025921|ENSOARG00020002968|ENSOARG00020002961|ENSOARG00020014727|ENSOARG00020006545|ENSOARG00020010451|ENSOARG00020006881|ENSOARG00020018165|ENSOARG00020007263|ENSOARG00020022827|ENSOARG00020023063|ENSOARG00020025634|ENSOARG00020023409|ENSOARG00020000891|ENSOARG00020006667|ENSOARG00020006624|ENSOARG00020005048|ENSOARG00020011997|ENSOARG00020000602|ENSOARG00020013353|ENSOARG00020000796|…	MAP2K6;;;IRF7;;FGF2;;FOS;;;;STAT1;GNB3;eIF2aK2;;;HCK;E2F1;;;PIK3R3;VEGFA;;CDKN1A;ITPR3;IRF9;;
30	map05164	Influenza A	KEGG PATHWAY	30/ 725	283/ 20121	0.106007	1.38232e-07	5.96374e-06	Human Diseases	Infectious disease: viral	ENSOARG00020014727|ENSOARG00020006589|ENSOARG00020001008|ENSOARG00020021566|ENSOARG00020002706|ENSOARG00020017928|ENSOARG00020002675|ENSOARG00020006881|ENSOARG00020018043|ENSOARG00020007263|ENSOARG00020022827|ENSOARG00020004744|ENSOARG00020025634|ENSOARG00020000420|ENSOARG00020000891|ENSOARG00020009609|ENSOARG00020006667|ENSOARG00020006624|ENSOARG00020017573|ENSOARG00020010727|ENSOARG00020017574|…	IRF7;;TNFSF10;;MX1;;MX2;;;;;NXT1;STAT1;TMPRSS11D;eIF2aK2;IRF9;;;CCL2;IFIH1;OAS2;;KPNA5;PIK3R3;;;;;PYCARD;
28	map05417	Lipid and atherosclerosis	KEGG PATHWAY	28/ 725	259/ 20121	0.108108	2.39931e-07	9.05741e-06	Human Diseases	Cardiovascular disease	ENSOARG00020025921|ENSOARG00020002968|ENSOARG00020002682|ENSOARG00020005077|ENSOARG00020002961|ENSOARG00020014727|ENSOARG00020006545|ENSOARG00020001008|ENSOARG00020021566|ENSOARG00020002732|ENSOARG00020006881|ENSOARG00020018165|ENSOARG00020007263|ENSOARG00020022827|ENSOARG00020008826|ENSOARG00020008417|ENSOARG00020012683|ENSOARG00020006667|ENSOARG00020006624|ENSOARG00020017573|ENSOARG00020020358|…	MAP2K6;;ABCA1;;;IRF7;;TNFSF10;;POU2F1;;FOS;;;SELE;SELP;HSPA1L;;;CCL2;CYBB;;PIK3R3;ABCG1;;;PYCARD;CYP2J
38	map04151	PI3K-Akt signaling pathway	KEGG PATHWAY	38/ 725	445/ 20121	0.0853933	8.68579e-07	2.91457e-05	Environmental Information Processing	Signal transduction	ENSOARG00020002689|ENSOARG00020016394|ENSOARG00020025616|ENSOARG00020007754|ENSOARG00020013401|ENSOARG00020004380|ENSOARG00020015287|ENSOARG00020006545|ENSOARG00020014807|ENSOARG00020013393|ENSOARG00020010451|ENSOARG00020006881|ENSOARG00020004359|ENSOARG00020007263|ENSOARG00020022827|ENSOARG00020005708|ENSOARG00020005559|ENSOARG00020015343|ENSOARG00020018761|ENSOARG00020023409|ENSOARG00020002879|…	MAGI2;ITGA5;LAMA3;IGF2;ITGA8;LAMC2;KIT;;NR4A1;;FGF2;;THBS4;;;FGF7;FGF10;ANGPT1;FGFR2;GNB3;ITGB8;;;COL4A6;MYB;FGF22;LAMB3;CDK2;;;PIK3R3;FGFR4;VEGFA;COL4A5;BDNF;CDKN1A;;NGF
32	map04060	Cytokine-cytokine receptor interaction	KEGG PATHWAY	32/ 725	354/ 20121	0.0903955	1.90617e-06	4.7972e-05	Environmental Information Processing	Signaling molecules and interaction	ENSOARG00020002694|ENSOARG00020002968|ENSOARG00020002903|ENSOARG00020014761|ENSOARG00020002961|ENSOARG00020023691|ENSOARG00020006545|ENSOARG00020001008|ENSOARG00020012040|ENSOARG00020021566|ENSOARG00020003289|ENSOARG00020024825|ENSOARG00020006881|ENSOARG00020004510|ENSOARG00020007263|ENSOARG00020022827|ENSOARG00020024523|ENSOARG00020024795|ENSOARG00020017854|ENSOARG00020006387|ENSOARG00020006667|…	IL23A;;CXCL6;TNFSF4;;IL16;;TNFSF10;CXCR4;;;BMP6;;;;;;IL13RA2;TNFRSF11B;;;TNFRSF4;CCL2;;TNFRSF6B;INHBE;IL15;;;TNFSF13B;;NGF
25	map05162	Measles	KEGG PATHWAY	25/ 725	240/ 20121	0.104167	2.08193e-06	4.83649e-05	Human Diseases	Infectious disease: viral	ENSOARG00020014727|ENSOARG00020006545|ENSOARG00020002706|ENSOARG00020002675|ENSOARG00020006881|ENSOARG00020018043|ENSOARG00020018165|ENSOARG00020007263|ENSOARG00020022827|ENSOARG00020005083|ENSOARG00020017928|ENSOARG00020025634|ENSOARG00020012206|ENSOARG00020000891|ENSOARG00020009609|ENSOARG00020012683|ENSOARG00020006667|ENSOARG00020006624|ENSOARG00020010727|ENSOARG00020017574|ENSOARG00020013353|…	IRF7;;MX1;MX2;;;FOS;;;CDK2;;STAT1;;eIF2aK2;IRF9;HSPA1L;;;IFIH1;OAS2;;PIK3R3;;;
34	map05165	Human papillomavirus infection	KEGG PATHWAY	34/ 725	388/ 20121	0.0876289	1.84174e-06	5.05642e-05	Human Diseases	Infectious disease: viral	ENSOARG00020016394|ENSOARG00020025616|ENSOARG00020014334|ENSOARG00020013401|ENSOARG00020004380|ENSOARG00020006545|ENSOARG00020002706|ENSOARG00020002675|ENSOARG00020006881|ENSOARG00020004359|ENSOARG00020007263|ENSOARG00020022827|ENSOARG00020025634|ENSOARG00020000891|ENSOARG00020002879|ENSOARG00020015652|ENSOARG00020006624|ENSOARG00020006667|ENSOARG00020018448|ENSOARG00020011997|ENSOARG00020010068|…	ITGA5;LAMA3;ISG15;ITGA8;LAMC2;;MX1;MX2;;THBS4;;;STAT1;eIF2aK2;ITGB8;WNT5B;;;COL4A6;E2F1;ATP6V0E2;CDK2;;PIK3R3;VEGFA;COL4A5;;CDKN1A;HES4;IRF9;;;LAMB3;PRKCZ
8	map03430	Mismatch repair	KEGG PATHWAY	8/ 725	25/ 20121	0.32	1.71525e-06	5.18005e-05	Genetic Information Processing	Replication and repair	ENSOARG00020011991|ENSOARG00020006444|ENSOARG00020020256|ENSOARG00020000418|ENSOARG00020014185|ENSOARG00020003908|ENSOARG00020016237|ENSOARG00020004936	PCNA;RFC3;RFC2;RFC4;LIG1;POLD3;POLD1;MSH2
29	map05169	Epstein-Barr virus infection	KEGG PATHWAY	29/ 725	329/ 20121	0.0881459	9.33074e-06	0.000201277	Human Diseases	Infectious disease: viral	ENSOARG00020025921|ENSOARG00020014334|ENSOARG00020014727|ENSOARG00020006545|ENSOARG00020025129|ENSOARG00020021498|ENSOARG00020004157|ENSOARG00020006881|ENSOARG00020018043|ENSOARG00020007263|ENSOARG00020022827|ENSOARG00020005083|ENSOARG00020017928|ENSOARG00020025634|ENSOARG00020012206|ENSOARG00020000891|ENSOARG00020009609|ENSOARG00020006667|ENSOARG00020006624|ENSOARG00020013353|ENSOARG00020025187|…	MAP2K6;ISG15;IRF7;;TAP2;POLK;GADD45G;;;;;CDK2;;STAT1;;eIF2aK2;IRF9;;;;TAP1;OAS2;E2F1;PIK3R3;;CDKN1A;;;
26	map05163	Human cytomegalovirus infection	KEGG PATHWAY	26/ 725	280/ 20121	0.0928571	1.07622e-05	0.00021668	Human Diseases	Infectious disease: viral	ENSOARG00020025921|ENSOARG00020022857|ENSOARG00020005077|ENSOARG00020006545|ENSOARG00020021566|ENSOARG00020003289|ENSOARG00020025129|ENSOARG00020006881|ENSOARG00020007263|ENSOARG00020022827|ENSOARG00020012040|ENSOARG00020023409|ENSOARG00020006667|ENSOARG00020006624|ENSOARG00020017573|ENSOARG00020011997|ENSOARG00020025187|ENSOARG00020013353|ENSOARG00020000796|ENSOARG00020020061|ENSOARG00020020006|…	MAP2K6;VEGFA;;;;;TAP2;;;;CXCR4;GNB3;;;CCL2;E2F1;TAP1;;PIK3R3;;;;CDKN1A;ITPR3;;
15	map04620	Toll-like receptor signaling pathway	KEGG PATHWAY	15/ 725	114/ 20121	0.131579	1.4736e-05	0.000278142	Organismal Systems	Immune system	ENSOARG00020025921|ENSOARG00020014727|ENSOARG00020013353|ENSOARG00020007263|ENSOARG00020006881|ENSOARG00020000796|ENSOARG00020018165|ENSOARG00020006667|ENSOARG00020013393|ENSOARG00020006624|ENSOARG00020022827|ENSOARG00020006545|ENSOARG00020022810|ENSOARG00020021566|ENSOARG00020025634	MAP2K6;IRF7;;;;PIK3R3;FOS;;;;;;;;STAT1
19	map05161	Hepatitis B	KEGG PATHWAY	19/ 725	197/ 20121	0.0964467	9.73928e-05	0.00173015	Human Diseases	Infectious disease: viral	ENSOARG00020025921|ENSOARG00020013393|ENSOARG00020011991|ENSOARG00020013353|ENSOARG00020007263|ENSOARG00020006881|ENSOARG00020000796|ENSOARG00020018165|ENSOARG00020023947|ENSOARG00020006667|ENSOARG00020014727|ENSOARG00020006624|ENSOARG00020022827|ENSOARG00020006545|ENSOARG00020022810|ENSOARG00020011997|ENSOARG00020010727|ENSOARG00020025634|ENSOARG00020005083	MAP2K6;;PCNA;;;;PIK3R3;FOS;CDKN1A;;IRF7;;;;;E2F1;IFIH1;STAT1;CDK2
15	map04380	Osteoclast differentiation	KEGG PATHWAY	15/ 725	138/ 20121	0.108696	0.000138783	0.00220592	Organismal Systems	Development and regeneration	ENSOARG00020025921|ENSOARG00020013353|ENSOARG00020007263|ENSOARG00020006881|ENSOARG00020000796|ENSOARG00020018165|ENSOARG00020006667|ENSOARG00020013393|ENSOARG00020006624|ENSOARG00020022827|ENSOARG00020006545|ENSOARG00020009609|ENSOARG00020022810|ENSOARG00020017854|ENSOARG00020025634	MAP2K6;;;;PIK3R3;FOS;;;;;;IRF9;;TNFRSF11B;STAT1
13	map04622	RIG-I-like receptor signaling pathway	KEGG PATHWAY	13/ 725	108/ 20121	0.12037	0.000136812	0.0022954	Organismal Systems	Immune system	ENSOARG00020014727|ENSOARG00020013353|ENSOARG00020007263|ENSOARG00020006881|ENSOARG00020006667|ENSOARG00020003248|ENSOARG00020006624|ENSOARG00020022827|ENSOARG00020013393|ENSOARG00020022810|ENSOARG00020010727|ENSOARG00020014334|ENSOARG00020006545	IRF7;;;;;DHX58;;;;;IFIH1;ISG15;
27	map05170	Human immunodeficiency virus 1 infection	KEGG PATHWAY	27/ 725	352/ 20121	0.0767045	0.000200081	0.00302123	Human Diseases	Infectious disease: viral	ENSOARG00020025921|ENSOARG00020003281|ENSOARG00020012040|ENSOARG00020010913|ENSOARG00020025129|ENSOARG00020006881|ENSOARG00020018165|ENSOARG00020007263|ENSOARG00020022827|ENSOARG00020012206|ENSOARG00020023409|ENSOARG00020010960|ENSOARG00020006667|ENSOARG00020006624|ENSOARG00020003711|ENSOARG00020003520|ENSOARG00020025187|ENSOARG00020013353|ENSOARG00020000796|ENSOARG00020020061|ENSOARG00020020006|…	MAP2K6;;CXCR4;Bst-2B;TAP2;;FOS;;;;GNB3;BST-2A;;;TRIM5;;TAP1;;PIK3R3;;;;;ITPR3;;;
8	map03420	Nucleotide excision repair	KEGG PATHWAY	8/ 725	50/ 20121	0.16	0.000384282	0.00527514	Genetic Information Processing	Replication and repair	ENSOARG00020011991|ENSOARG00020006444|ENSOARG00020020256|ENSOARG00020000418|ENSOARG00020021578|ENSOARG00020003908|ENSOARG00020016237|ENSOARG00020014185	PCNA;RFC3;RFC2;RFC4;POLE;POLD3;POLD1;LIG1
23	map04015	Rap1 signaling pathway	KEGG PATHWAY	23/ 725	291/ 20121	0.0790378	0.000380159	0.00546705	Environmental Information Processing	Signal transduction	ENSOARG00020025921|ENSOARG00020002689|ENSOARG00020005077|ENSOARG00020014809|ENSOARG00020015287|ENSOARG00020011333|ENSOARG00020007862|ENSOARG00020005708|ENSOARG00020015343|ENSOARG00020018761|ENSOARG00020009959|ENSOARG00020012206|ENSOARG00020009055|ENSOARG00020004462|ENSOARG00020002182|ENSOARG00020010451|ENSOARG00020005559|ENSOARG00020020068|ENSOARG00020000796|ENSOARG00020012095|ENSOARG00020022857|…	MAP2K6;MAGI2;;GRIN2A;KIT;FGF22;PRKCZ;FGF7;ANGPT1;FGFR2;ADORA2B;;FYB1;ID1;DOCK4;FGF2;FGF10;RAP1GAP;PIK3R3;FGFR4;VEGFA;NGF;CDH1
17	map04360	Axon guidance	KEGG PATHWAY	17/ 725	187/ 20121	0.0909091	0.000446712	0.00586552	Organismal Systems	Development and regeneration	ENSOARG00020024001|ENSOARG00020000951|ENSOARG00020009683|ENSOARG00020012040|ENSOARG00020015652|ENSOARG00020000651|ENSOARG00020000796|ENSOARG00020007862|ENSOARG00020000981|ENSOARG00020001251|ENSOARG00020016801|ENSOARG00020013676|ENSOARG00020001570|ENSOARG00020004737|ENSOARG00020005077|ENSOARG00020003145|ENSOARG00020022080	SEMA7A;PLXNA4;SEMA5B;CXCR4;WNT5B;SEMA3D;PIK3R3;PRKCZ;SEMA3E;EPHB6;EPHA4;SLIT3;ROBO1;TRPC4;;NTNG1;SEMA5A
10	map05218	Melanoma	KEGG PATHWAY	10/ 725	79/ 20121	0.126582	0.00052951	0.00639649	Human Diseases	Cancer: specific types	ENSOARG00020021498|ENSOARG00020004157|ENSOARG00020011333|ENSOARG00020000796|ENSOARG00020011997|ENSOARG00020023947|ENSOARG00020005708|ENSOARG00020010451|ENSOARG00020008507|ENSOARG00020005559	POLK;GADD45G;FGF22;PIK3R3;E2F1;CDKN1A;FGF7;FGF2;CDH1;FGF10
9	map02010	ABC transporters	KEGG PATHWAY	9/ 725	65/ 20121	0.138462	0.000511876	0.0064411	Environmental Information Processing	Membrane transport	ENSOARG00020025129|ENSOARG00020024186|ENSOARG00020001119|ENSOARG00020002682|ENSOARG00020023858|ENSOARG00020003108|ENSOARG00020006172|ENSOARG00020017372|ENSOARG00020025187	TAP2;ABCA12;;ABCA1;ABCG2;ABCG1;ABCC9;;TAP1
12	map04933	AGE-RAGE signaling pathway in diabetic complications	KEGG PATHWAY	12/ 725	109/ 20121	0.110092	0.000560972	0.00651591	Human Diseases	Endocrine and metabolic disease	ENSOARG00020020358|ENSOARG00020000796|ENSOARG00020023275|ENSOARG00020022857|ENSOARG00020025634|ENSOARG00020013296|ENSOARG00020005782|ENSOARG00020008826|ENSOARG00020018448|ENSOARG00020017573|ENSOARG00020017079|ENSOARG00020007862	CYBB;PIK3R3;EDN1;VEGFA;STAT1;COL3A1;AGTR1;SELE;COL4A6;CCL2;COL4A5;PRKCZ
11	map04512	ECM-receptor interaction	KEGG PATHWAY	11/ 725	97/ 20121	0.113402	0.000733639	0.00820589	Environmental Information Processing	Signaling molecules and interaction	ENSOARG00020016394|ENSOARG00020025616|ENSOARG00020004359|ENSOARG00020002879|ENSOARG00020017079|ENSOARG00020004380|ENSOARG00020025758|ENSOARG00020018448|ENSOARG00020020472|ENSOARG00020013401|ENSOARG00020006780	ITGA5;LAMA3;THBS4;ITGB8;COL4A5;LAMC2;NPNT;COL4A6;LAMB3;ITGA8;FRAS1
24	map04020	Calcium signaling pathway	KEGG PATHWAY	24/ 725	330/ 20121	0.0727273	0.000938323	0.0101205	Environmental Information Processing	Signal transduction	ENSOARG00020016671|ENSOARG00020015478|ENSOARG00020005782|ENSOARG00020014809|ENSOARG00020012040|ENSOARG00020009536|ENSOARG00020011333|ENSOARG00020023772|ENSOARG00020020329|ENSOARG00020005708|ENSOARG00020000157|ENSOARG00020004398|ENSOARG00020018761|ENSOARG00020009959|ENSOARG00020012206|ENSOARG00020009832|ENSOARG00020010451|ENSOARG00020003755|ENSOARG00020005559|ENSOARG00020012095|ENSOARG00020022857|…	CYSLTR1;ATP2A3;AGTR1;GRIN2A;CXCR4;;FGF22;ADRB2;HRH2;FGF7;MYLK;RYR3;FGFR2;ADORA2B;;SLC8A1;FGF2;GRIN2C;FGF10;FGFR4;VEGFA;ITPR3;CASQ1;NGF
8	map00240	Pyrimidine metabolism	KEGG PATHWAY	8/ 725	60/ 20121	0.133333	0.0013357	0.0139097	Metabolism	Nucleotide metabolism	ENSOARG00020009097|ENSOARG00020003599|ENSOARG00020004713|ENSOARG00020012494|ENSOARG00020006720|ENSOARG00020001643|ENSOARG00020000065|ENSOARG00020018573	;NT5E;;UPP1;CMPK2;DCK;DTYMK;TK1
18	map04630	JAK-STAT signaling pathway	KEGG PATHWAY	18/ 725	227/ 20121	0.0792952	0.00152091	0.0153105	Environmental Information Processing	Signal transduction	ENSOARG00020024795|ENSOARG00020011892|ENSOARG00020013353|ENSOARG00020007263|ENSOARG00020006881|ENSOARG00020000796|ENSOARG00020023947|ENSOARG00020006667|ENSOARG00020025634|ENSOARG00020013393|ENSOARG00020006624|ENSOARG00020022827|ENSOARG00020002694|ENSOARG00020006545|ENSOARG00020009609|ENSOARG00020022810|ENSOARG00020024523|ENSOARG00020004510	IL13RA2;IL15;;;;PIK3R3;CDKN1A;;STAT1;;;;IL23A;;IRF9;;;
11	map04713	Circadian entrainment	KEGG PATHWAY	11/ 725	107/ 20121	0.102804	0.00165391	0.0161123	Organismal Systems	Environmental adaptation	ENSOARG00020022501|ENSOARG00020022286|ENSOARG00020008731|ENSOARG00020023409|ENSOARG00020018165|ENSOARG00020014809|ENSOARG00020017959|ENSOARG00020012341|ENSOARG00020017612|ENSOARG00020003755|ENSOARG00020004398	PRKG1;GRIA3;PRKG2;GNB3;FOS;GRIN2A;ITPR3;GRIA4;GRIA1;GRIN2C;RYR3
9	map05133	Pertussis	KEGG PATHWAY	9/ 725	79/ 20121	0.113924	0.0021102	0.0193116	Human Diseases	Infectious disease: bacterial	ENSOARG00020002694|ENSOARG00020016394|ENSOARG00020002903|ENSOARG00020005077|ENSOARG00020018165|ENSOARG00020022383|ENSOARG00020009703|ENSOARG00020022422|ENSOARG00020023963	IL23A;ITGA5;CXCL6;;FOS;C1R;IRF8;C1S;PYCARD
11	map05222	Small cell lung cancer	KEGG PATHWAY	11/ 725	110/ 20121	0.1	0.00206577	0.0194957	Human Diseases	Cancer: specific types	ENSOARG00020021498|ENSOARG00020004157|ENSOARG00020011997|ENSOARG00020025616|ENSOARG00020000796|ENSOARG00020017079|ENSOARG00020004380|ENSOARG00020023947|ENSOARG00020018448|ENSOARG00020020472|ENSOARG00020005083	POLK;GADD45G;E2F1;LAMA3;PIK3R3;COL4A5;LAMC2;CDKN1A;COL4A6;LAMB3;CDK2
39	map05200	Pathways in cancer	KEGG PATHWAY	39/ 725	670/ 20121	0.058209	0.00233134	0.0207078	Human Diseases	Cancer: overview	ENSOARG00020013746|ENSOARG00020025616|ENSOARG00020007754|ENSOARG00020005077|ENSOARG00020004380|ENSOARG00020005782|ENSOARG00020015287|ENSOARG00020005708|ENSOARG00020021498|ENSOARG00020004157|ENSOARG00020010451|ENSOARG00020018165|ENSOARG00020010304|ENSOARG00020025166|ENSOARG00020025042|ENSOARG00020005559|ENSOARG00020004936|ENSOARG00020018761|ENSOARG00020002694|ENSOARG00020012040|ENSOARG00020023409|…	MGST2;LAMA3;IGF2;;LAMC2;AGTR1;KIT;FGF7;POLK;GADD45G;FGF2;FOS;;PMAIP1;HHIP;FGF10;MSH2;FGFR2;IL23A;CXCR4;GNB3;EPAS1;EDN1;WNT5B;COL4A6;E2F1;CDK2;FGF22;IL15;STAT1;PIK3R3;FGFR4;VEGFA;COL4A5;CDKN1A;LAMB3;AR;CDH1;EGLN3
19	map04217	Necroptosis	KEGG PATHWAY	19/ 725	260/ 20121	0.0730769	0.00289794	0.0250051	Cellular Processes	Cell growth and death	ENSOARG00020020358|ENSOARG00020001008|ENSOARG00020013353|ENSOARG00020007960|ENSOARG00020007263|ENSOARG00020006881|ENSOARG00020000891|ENSOARG00020012361|ENSOARG00020006667|ENSOARG00020013393|ENSOARG00020006624|ENSOARG00020022827|ENSOARG00020006545|ENSOARG00020009609|ENSOARG00020022810|ENSOARG00020006345|ENSOARG00020023963|ENSOARG00020025634|ENSOARG00020013373	CYBB;TNFSF10;;;;;eIF2aK2;H2AFY2;;;;;;IRF9;;H2AC6;PYCARD;STAT1;
18	map05135	Yersinia infection	KEGG PATHWAY	18/ 725	246/ 20121	0.0731707	0.00363664	0.0305074	Human Diseases	Infectious disease: bacterial	ENSOARG00020025921|ENSOARG00020016394|ENSOARG00020009055|ENSOARG00020007263|ENSOARG00020006881|ENSOARG00020000796|ENSOARG00020005077|ENSOARG00020006624|ENSOARG00020018165|ENSOARG00020006667|ENSOARG00020013393|ENSOARG00020022810|ENSOARG00020022827|ENSOARG00020006545|ENSOARG00020012206|ENSOARG00020017573|ENSOARG00020013353|ENSOARG00020023963	MAP2K6;ITGA5;FYB1;;;PIK3R3;;;FOS;;;;;;;CCL2;;PYCARD
13	map04270	Vascular smooth muscle contraction	KEGG PATHWAY	13/ 725	157/ 20121	0.0828025	0.00454258	0.0370772	Organismal Systems	Circulatory system	ENSOARG00020008488|ENSOARG00020023275|ENSOARG00020014539|ENSOARG00020005782|ENSOARG00020009750|ENSOARG00020015798|ENSOARG00020014547|ENSOARG00020017959|ENSOARG00020022849|ENSOARG00020022501|ENSOARG00020005077|ENSOARG00020000157|ENSOARG00020009959	ACTA2;EDN1;IRAG1;AGTR1;ACTG2;KCNMB1;CALCRL;ITPR3;MYH11;PRKG1;;MYLK;ADORA2B
13	map05224	Breast cancer	KEGG PATHWAY	13/ 725	160/ 20121	0.08125	0.00532276	0.042302	Human Diseases	Cancer: specific types	ENSOARG00020021498|ENSOARG00020004157|ENSOARG00020011333|ENSOARG00020000796|ENSOARG00020011997|ENSOARG00020018165|ENSOARG00020015652|ENSOARG00020022313|ENSOARG00020023947|ENSOARG00020005708|ENSOARG00020015287|ENSOARG00020010451|ENSOARG00020005559	POLK;GADD45G;FGF22;PIK3R3;E2F1;FOS;WNT5B;;CDKN1A;FGF7;KIT;FGF2;FGF10
9	map00983	Drug metabolism - other enzymes	KEGG PATHWAY	9/ 725	91/ 20121	0.0989011	0.00549614	0.0425599	Metabolism	Xenobiotics biodegradation and metabolism	ENSOARG00020004713|ENSOARG00020013746|ENSOARG00020000780|ENSOARG00020009097|ENSOARG00020010304|ENSOARG00020006230|ENSOARG00020012494|ENSOARG00020016997|ENSOARG00020018573	;MGST2;;;;UGT1A1;UPP1;;TK1
16	map05207	Chemical carcinogenesis - receptor activation	KEGG PATHWAY	16/ 725	218/ 20121	0.0733945	0.00573991	0.0433363	Human Diseases	Cancer: overview	ENSOARG00020022313|ENSOARG00020013746|ENSOARG00020009199|ENSOARG00020011333|ENSOARG00020004060|ENSOARG00020000796|ENSOARG00020011997|ENSOARG00020022857|ENSOARG00020018165|ENSOARG00020023772|ENSOARG00020010304|ENSOARG00020006230|ENSOARG00020005708|ENSOARG00020010451|ENSOARG00020019886|ENSOARG00020005559	;MGST2;KLF5;FGF22;KPNA5;PIK3R3;E2F1;VEGFA;FOS;ADRB2;;UGT1A1;FGF7;FGF2;AR;FGF10
14	map05323	Rheumatoid arthritis	KEGG PATHWAY	14/ 725	181/ 20121	0.0773481	0.00602624	0.0443884	Human Diseases	Immune disease	ENSOARG00020002694|ENSOARG00020021566|ENSOARG00020011892|ENSOARG00020002968|ENSOARG00020002903|ENSOARG00020003374|ENSOARG00020022857|ENSOARG00020018165|ENSOARG00020004510|ENSOARG00020017573|ENSOARG00020012206|ENSOARG00020002961|ENSOARG00020010068|ENSOARG00020015343	IL23A;;IL15;;CXCL6;TNFSF13B;VEGFA;FOS;;CCL2;;;ATP6V0E2;ANGPT1
14	map04650	Natural killer cell mediated cytotoxicity	KEGG PATHWAY	14/ 725	185/ 20121	0.0756757	0.00726699	0.0522531	Organismal Systems	Immune system	ENSOARG00020001008|ENSOARG00020013353|ENSOARG00020007263|ENSOARG00020006881|ENSOARG00020000796|ENSOARG00020006667|ENSOARG00020013393|ENSOARG00020006624|ENSOARG00020022827|ENSOARG00020006545|ENSOARG00020020509|ENSOARG00020022810|ENSOARG00020023063|ENSOARG00020004444	TNFSF10;;;;PIK3R3;;;;;;;;;
12	map04110	Cell cycle	KEGG PATHWAY	12/ 725	150/ 20121	0.08	0.00817382	0.0574069	Cellular Processes	Cell growth and death	ENSOARG00020018340|ENSOARG00020011991|ENSOARG00020007895|ENSOARG00020011997|ENSOARG00020004157|ENSOARG00020024419|ENSOARG00020006078|ENSOARG00020023947|ENSOARG00020020578|ENSOARG00020019991|ENSOARG00020012369|ENSOARG00020005083	MCM2;PCNA;ORC1;E2F1;GADD45G;MCM4;CDC45;CDKN1A;MCM5;MCM3;MCM6;CDK2
9	map04061	Viral protein interaction with cytokine and cytokine receptor	KEGG PATHWAY	9/ 725	101/ 20121	0.0891089	0.0106884	0.0733612	Environmental Information Processing	Signaling molecules and interaction	ENSOARG00020012040|ENSOARG00020002968|ENSOARG00020002903|ENSOARG00020006387|ENSOARG00020002961|ENSOARG00020001008|ENSOARG00020017573|ENSOARG00020021566|ENSOARG00020003289	CXCR4;;CXCL6;;;TNFSF10;CCL2;;
14	map05142	Chagas disease	KEGG PATHWAY	14/ 725	195/ 20121	0.0717949	0.0112671	0.0756148	Human Diseases	Infectious disease: parasitic	ENSOARG00020013353|ENSOARG00020007263|ENSOARG00020006881|ENSOARG00020000796|ENSOARG00020018165|ENSOARG00020022810|ENSOARG00020006667|ENSOARG00020013393|ENSOARG00020006624|ENSOARG00020022827|ENSOARG00020006545|ENSOARG00020017573|ENSOARG00020012206|ENSOARG00020021566	;;;PIK3R3;FOS;;;;;;;CCL2;;
17	map04810	Regulation of actin cytoskeleton	KEGG PATHWAY	17/ 725	261/ 20121	0.0651341	0.0139585	0.089691	Cellular Processes	Cell motility	ENSOARG00020021345|ENSOARG00020005708|ENSOARG00020010451|ENSOARG00020005077|ENSOARG00020000796|ENSOARG00020012095|ENSOARG00020012040|ENSOARG00020002879|ENSOARG00020013401|ENSOARG00020011333|ENSOARG00020018761|ENSOARG00020016394|ENSOARG00020022849|ENSOARG00020016080|ENSOARG00020001751|ENSOARG00020000157|ENSOARG00020005559	;FGF7;FGF2;;PIK3R3;FGFR4;CXCR4;ITGB8;ITGA8;FGF22;FGFR2;ITGA5;MYH11;NCKAP1L;SCIN;MYLK;FGF10
5	map05033	Nicotine addiction	KEGG PATHWAY	5/ 725	40/ 20121	0.125	0.0138916	0.0912014	Human Diseases	Substance dependence	ENSOARG00020022286|ENSOARG00020003755|ENSOARG00020014809|ENSOARG00020017612|ENSOARG00020012341	GRIA3;GRIN2C;GRIN2A;GRIA1;GRIA4
5	map05219	Bladder cancer	KEGG PATHWAY	5/ 725	41/ 20121	0.121951	0.0153646	0.0966687	Human Diseases	Cancer: specific types	ENSOARG00020023947|ENSOARG00020022857|ENSOARG00020011997|ENSOARG00020020934|ENSOARG00020008507	CDKN1A;VEGFA;E2F1;HBEGF;CDH1
16	map04024	cAMP signaling pathway	KEGG PATHWAY	16/ 725	245/ 20121	0.0653061	0.0163713	0.0988824	Environmental Information Processing	Signal transduction	ENSOARG00020010275|ENSOARG00020022286|ENSOARG00020018165|ENSOARG00020000796|ENSOARG00020023275|ENSOARG00020015478|ENSOARG00020015745|ENSOARG00020023772|ENSOARG00020007182|ENSOARG00020014809|ENSOARG00020025042|ENSOARG00020012341|ENSOARG00020017612|ENSOARG00020003755|ENSOARG00020017372|ENSOARG00020005077	BDNF;GRIA3;FOS;PIK3R3;EDN1;ATP2A3;FXYD1;ADRB2;PDE4B;GRIN2A;HHIP;GRIA4;GRIA1;GRIN2C;;
9	map04115	p53 signaling pathway	KEGG PATHWAY	9/ 725	108/ 20121	0.0833333	0.0160745	0.0990713	Cellular Processes	Cell growth and death	ENSOARG00020009097|ENSOARG00020004157|ENSOARG00020002594|ENSOARG00020004713|ENSOARG00020023947|ENSOARG00020025166|ENSOARG00020000075|ENSOARG00020023675|ENSOARG00020005083	;GADD45G;IGFBP3;;CDKN1A;PMAIP1;ZMAT3;SESN3;CDK2
19	map04010	MAPK signaling pathway	KEGG PATHWAY	19/ 725	310/ 20121	0.0612903	0.0175285	0.103796	Environmental Information Processing	Signal transduction	ENSOARG00020025921|ENSOARG00020010275|ENSOARG00020004157|ENSOARG00020011333|ENSOARG00020007754|ENSOARG00020012095|ENSOARG00020022857|ENSOARG00020018165|ENSOARG00020012683|ENSOARG00020015336|ENSOARG00020014807|ENSOARG00020005708|ENSOARG00020015287|ENSOARG00020010451|ENSOARG00020022760|ENSOARG00020000497|ENSOARG00020015343|ENSOARG00020018761|ENSOARG00020005559	MAP2K6;BDNF;GADD45G;FGF22;IGF2;FGFR4;VEGFA;FOS;HSPA1L;DUSP5;NR4A1;FGF7;KIT;FGF2;NGF;DUSP2;ANGPT1;FGFR2;FGF10
14	map04062	Chemokine signaling pathway	KEGG PATHWAY	14/ 725	208/ 20121	0.0673077	0.0188209	0.109306	Organismal Systems	Immune system	ENSOARG00020012040|ENSOARG00020025634|ENSOARG00020002968|ENSOARG00020002903|ENSOARG00020000796|ENSOARG00020007862|ENSOARG00020006387|ENSOARG00020002961|ENSOARG00020005048|ENSOARG00020017573|ENSOARG00020021566|ENSOARG00020003289|ENSOARG00020005077|ENSOARG00020023409	CXCR4;STAT1;;CXCL6;PIK3R3;PRKCZ;;;HCK;CCL2;;;;GNB3
31	map05171	Coronavirus disease - COVID-19	KEGG PATHWAY	31/ 725	584/ 20121	0.0530822	0.0209081	0.11693	Human Diseases	Infectious disease: viral	ENSOARG00020014334|ENSOARG00020005782|ENSOARG00020006545|ENSOARG00020002706|ENSOARG00020002675|ENSOARG00020006881|ENSOARG00020018043|ENSOARG00020018165|ENSOARG00020007263|ENSOARG00020022827|ENSOARG00020022383|ENSOARG00020008417|ENSOARG00020017928|ENSOARG00020025634|ENSOARG00020000891|ENSOARG00020017761|ENSOARG00020020934|ENSOARG00020006667|ENSOARG00020006624|ENSOARG00020017573|ENSOARG00020010727|…	ISG15;AGTR1;;MX1;MX2;;;FOS;;;C1R;SELP;;STAT1;eIF2aK2;;HBEGF;;;CCL2;IFIH1;OAS2;CYBB;;PIK3R3;;;;IRF9;;C1S
15	map05226	Gastric cancer	KEGG PATHWAY	15/ 725	231/ 20121	0.0649351	0.0206026	0.117396	Human Diseases	Cancer: specific types	ENSOARG00020021498|ENSOARG00020004157|ENSOARG00020011333|ENSOARG00020000796|ENSOARG00020011997|ENSOARG00020004677|ENSOARG00020015652|ENSOARG00020023947|ENSOARG00020005708|ENSOARG00020004730|ENSOARG00020010451|ENSOARG00020005559|ENSOARG00020008507|ENSOARG00020018761|ENSOARG00020005083	POLK;GADD45G;FGF22;PIK3R3;E2F1;;WNT5B;CDKN1A;FGF7;;FGF2;FGF10;CDH1;FGFR2;CDK2
17	map05203	Viral carcinogenesis	KEGG PATHWAY	17/ 725	281/ 20121	0.0604982	0.0264764	0.14538	Human Diseases	Cancer: overview	ENSOARG00020009247|ENSOARG00020000891|ENSOARG00020009482|ENSOARG00020006877|ENSOARG00020000796|ENSOARG00020006656|ENSOARG00020009511|ENSOARG00020014727|ENSOARG00020023947|ENSOARG00020025166|ENSOARG00020006358|ENSOARG00020002586|ENSOARG00020009609|ENSOARG00020016588|ENSOARG00020001751|ENSOARG00020005077|ENSOARG00020005083	;eIF2aK2;;HIST2H2BE;PIK3R3;H2BC18;;IRF7;CDKN1A;PMAIP1;H2BC4;HDAC9;IRF9;;SCIN;;CDK2
7	map05212	Pancreatic cancer	KEGG PATHWAY	7/ 725	82/ 20121	0.0853659	0.0283328	0.152795	Human Diseases	Cancer: specific types	ENSOARG00020021498|ENSOARG00020004157|ENSOARG00020011997|ENSOARG00020000796|ENSOARG00020022857|ENSOARG00020023947|ENSOARG00020025634	POLK;GADD45G;E2F1;PIK3R3;VEGFA;CDKN1A;STAT1
3	map00910	Nitrogen metabolism	KEGG PATHWAY	3/ 725	19/ 20121	0.157895	0.0293587	0.15555	Metabolism	Energy metabolism	ENSOARG00020025684|ENSOARG00020007443|ENSOARG00020007980	CA8;CA3;CA13
8	map05210	Colorectal cancer	KEGG PATHWAY	8/ 725	103/ 20121	0.0776699	0.0325847	0.169665	Human Diseases	Cancer: specific types	ENSOARG00020021498|ENSOARG00020004157|ENSOARG00020000796|ENSOARG00020005077|ENSOARG00020018165|ENSOARG00020023947|ENSOARG00020025166|ENSOARG00020004936	POLK;GADD45G;PIK3R3;;FOS;CDKN1A;PMAIP1;MSH2
10	map04926	Relaxin signaling pathway	KEGG PATHWAY	10/ 725	143/ 20121	0.0699301	0.0343241	0.175693	Organismal Systems	Endocrine system	ENSOARG00020008488|ENSOARG00020023409|ENSOARG00020000796|ENSOARG00020023275|ENSOARG00020022857|ENSOARG00020018165|ENSOARG00020017079|ENSOARG00020013296|ENSOARG00020018448|ENSOARG00020007862	ACTA2;GNB3;PIK3R3;EDN1;VEGFA;FOS;COL4A5;COL3A1;COL4A6;PRKCZ
11	map05418	Fluid shear stress and atherosclerosis	KEGG PATHWAY	11/ 725	164/ 20121	0.0670732	0.0354838	0.178602	Human Diseases	Cardiovascular disease	ENSOARG00020025921|ENSOARG00020013746|ENSOARG00020000796|ENSOARG00020023275|ENSOARG00020022857|ENSOARG00020018165|ENSOARG00020010304|ENSOARG00020008826|ENSOARG00020017573|ENSOARG00020007862|ENSOARG00020005077	MAP2K6;MGST2;PIK3R3;EDN1;VEGFA;FOS;;SELE;CCL2;PRKCZ;
9	map05146	Amoebiasis	KEGG PATHWAY	9/ 725	128/ 20121	0.0703125	0.0420446	0.208155	Human Diseases	Infectious disease: parasitic	ENSOARG00020004380|ENSOARG00020025616|ENSOARG00020002968|ENSOARG00020000796|ENSOARG00020002961|ENSOARG00020013296|ENSOARG00020018448|ENSOARG00020020472|ENSOARG00020017079	LAMC2;LAMA3;;PIK3R3;;COL3A1;COL4A6;LAMB3;COL4A5
23	map04080	Neuroactive ligand-receptor interaction	KEGG PATHWAY	23/ 725	437/ 20121	0.0526316	0.0456953	0.22258	Environmental Information Processing	Signaling molecules and interaction	ENSOARG00020002267|ENSOARG00020016671|ENSOARG00020023002|ENSOARG00020005782|ENSOARG00020014809|ENSOARG00020019917|ENSOARG00020009536|ENSOARG00020025573|ENSOARG00020023772|ENSOARG00020020329|ENSOARG00020017612|ENSOARG00020022286|ENSOARG00020026387|ENSOARG00020023275|ENSOARG00020014547|ENSOARG00020012341|ENSOARG00020003755|ENSOARG00020001750|ENSOARG00020009688|ENSOARG00020025297|ENSOARG00020018956|…	;CYSLTR1;F2RL1;AGTR1;GRIN2A;THRB;;PENK;ADRB2;HRH2;GRIA1;GRIA3;;EDN1;CALCRL;GRIA4;GRIN2C;NPFFR2;GHRHR;OPRK1;PTH2R;ADORA2B;GLRA3
13	map04974	Protein digestion and absorption	KEGG PATHWAY	13/ 725	215/ 20121	0.0604651	0.0481827	0.223864	Organismal Systems	Digestive system	ENSOARG00020023939|ENSOARG00020001143|ENSOARG00020002671|ENSOARG00020002041|ENSOARG00020017079|ENSOARG00020013296|ENSOARG00020015163|ENSOARG00020018448|ENSOARG00020011946|ENSOARG00020006134|ENSOARG00020007293|ENSOARG00020010010|ENSOARG00020009832	;COL5A3;COL11A1;COL24A1;COL4A5;COL3A1;SLC7A8;COL4A6;KCNK5;SLC3A1;COL18A1;COL12A1;SLC8A1
8	map04350	TGF-beta signaling pathway	KEGG PATHWAY	8/ 725	112/ 20121	0.0714286	0.0494801	0.226409	Environmental Information Processing	Signal transduction	ENSOARG00020024825|ENSOARG00020005077|ENSOARG00020005685|ENSOARG00020004462|ENSOARG00020023123|ENSOARG00020022924|ENSOARG00020003825|ENSOARG00020001392	BMP6;;;ID1;PITX2;NOG;FMOD;INHBE
6	map04924	Renin secretion	KEGG PATHWAY	6/ 725	73/ 20121	0.0821918	0.0477047	0.22868	Organismal Systems	Endocrine system	ENSOARG00020008731|ENSOARG00020023275|ENSOARG00020023772|ENSOARG00020005782|ENSOARG00020017959|ENSOARG00020009743	PRKG2;EDN1;ADRB2;AGTR1;ITPR3;
6	map05031	Amphetamine addiction	KEGG PATHWAY	6/ 725	73/ 20121	0.0821918	0.0477047	0.22868	Human Diseases	Substance dependence	ENSOARG00020003755|ENSOARG00020018165|ENSOARG00020014809|ENSOARG00020017612|ENSOARG00020012341|ENSOARG00020022286	GRIN2C;FOS;GRIN2A;GRIA1;GRIA4;GRIA3
13	map04510	Focal adhesion	KEGG PATHWAY	13/ 725	218/ 20121	0.059633	0.0527145	0.230721	Cellular Processes	Cellular community - eukaryotes	ENSOARG00020016394|ENSOARG00020025616|ENSOARG00020005077|ENSOARG00020000796|ENSOARG00020004359|ENSOARG00020022857|ENSOARG00020002879|ENSOARG00020017079|ENSOARG00020004380|ENSOARG00020018448|ENSOARG00020020472|ENSOARG00020013401|ENSOARG00020000157	ITGA5;LAMA3;;PIK3R3;THBS4;VEGFA;ITGB8;COL4A5;LAMC2;COL4A6;LAMB3;ITGA8;MYLK
8	map04928	Parathyroid hormone synthesis, secretion and action	KEGG PATHWAY	8/ 725	114/ 20121	0.0701754	0.0538825	0.232465	Organismal Systems	Endocrine system	ENSOARG00020022011|ENSOARG00020005077|ENSOARG00020018165|ENSOARG00020020934|ENSOARG00020007182|ENSOARG00020023947|ENSOARG00020017959|ENSOARG00020012754	NR4A2;;FOS;HBEGF;PDE4B;CDKN1A;ITPR3;SLC34A1
8	map04625	C-type lectin receptor signaling pathway	KEGG PATHWAY	8/ 725	113/ 20121	0.0707965	0.0516511	0.232815	Organismal Systems	Immune system	ENSOARG00020002694|ENSOARG00020000796|ENSOARG00020005077|ENSOARG00020017959|ENSOARG00020008975|ENSOARG00020009609|ENSOARG00020023963|ENSOARG00020025634	IL23A;PIK3R3;;ITPR3;;IRF9;PYCARD;STAT1
18	map04014	Ras signaling pathway	KEGG PATHWAY	18/ 725	329/ 20121	0.0547112	0.0527029	0.234063	Environmental Information Processing	Signal transduction	ENSOARG00020011333|ENSOARG00020023409|ENSOARG00020007754|ENSOARG00020024045|ENSOARG00020000796|ENSOARG00020012095|ENSOARG00020022857|ENSOARG00020012206|ENSOARG00020005077|ENSOARG00020010275|ENSOARG00020014809|ENSOARG00020005708|ENSOARG00020015287|ENSOARG00020010451|ENSOARG00020022760|ENSOARG00020015343|ENSOARG00020018761|ENSOARG00020005559	FGF22;GNB3;IGF2;;PIK3R3;FGFR4;VEGFA;;;BDNF;GRIN2A;FGF7;KIT;FGF2;NGF;ANGPT1;FGFR2;FGF10
6	map05223	Non-small cell lung cancer	KEGG PATHWAY	6/ 725	78/ 20121	0.0769231	0.0621255	0.264252	Human Diseases	Cancer: specific types	ENSOARG00020021498|ENSOARG00020004157|ENSOARG00020011997|ENSOARG00020000796|ENSOARG00020024809|ENSOARG00020023947	POLK;GADD45G;E2F1;PIK3R3;KIF5C;CDKN1A
8	map04724	Glutamatergic synapse	KEGG PATHWAY	8/ 725	118/ 20121	0.0677966	0.063419	0.266007	Organismal Systems	Nervous system	ENSOARG00020022286|ENSOARG00020023409|ENSOARG00020014809|ENSOARG00020017959|ENSOARG00020012341|ENSOARG00020012505|ENSOARG00020017612|ENSOARG00020003755	GRIA3;GNB3;GRIN2A;ITPR3;GRIA4;DLGAP1;GRIA1;GRIN2C
18	map05131	Shigellosis	KEGG PATHWAY	18/ 725	339/ 20121	0.0530973	0.0662552	0.266788	Human Diseases	Infectious disease: bacterial	ENSOARG00020016394|ENSOARG00020007263|ENSOARG00020006881|ENSOARG00020000796|ENSOARG00020020061|ENSOARG00020020006|ENSOARG00020006667|ENSOARG00020001812|ENSOARG00020013393|ENSOARG00020006624|ENSOARG00020022827|ENSOARG00020017959|ENSOARG00020006545|ENSOARG00020022810|ENSOARG00020013353|ENSOARG00020021566|ENSOARG00020023963|ENSOARG00020005077	ITGA5;;;PIK3R3;;;;FNBP1;;;;ITPR3;;;;;PYCARD;
11	map04022	cGMP-PKG signaling pathway	KEGG PATHWAY	11/ 725	182/ 20121	0.0604396	0.0656088	0.267755	Environmental Information Processing	Signal transduction	ENSOARG00020008731|ENSOARG00020005077|ENSOARG00020015478|ENSOARG00020023772|ENSOARG00020005782|ENSOARG00020017959|ENSOARG00020015798|ENSOARG00020022501|ENSOARG00020014539|ENSOARG00020000157|ENSOARG00020009832	PRKG2;;ATP2A3;ADRB2;AGTR1;ITPR3;KCNMB1;PRKG1;IRAG1;MYLK;SLC8A1
6	map05120	Epithelial cell signaling in Helicobacter pylori infection	KEGG PATHWAY	6/ 725	79/ 20121	0.0759494	0.0652869	0.270091	Human Diseases	Infectious disease: bacterial	ENSOARG00020002968|ENSOARG00020020934|ENSOARG00020002961|ENSOARG00020002274|ENSOARG00020021566|ENSOARG00020010068	;HBEGF;;PTPRZ1;;ATP6V0E2
13	map05152	Tuberculosis	KEGG PATHWAY	13/ 725	227/ 20121	0.0572687	0.0680287	0.270325	Human Diseases	Infectious disease: bacterial	ENSOARG00020002694|ENSOARG00020013353|ENSOARG00020007263|ENSOARG00020006881|ENSOARG00020005077|ENSOARG00020006667|ENSOARG00020013393|ENSOARG00020006624|ENSOARG00020022827|ENSOARG00020006545|ENSOARG00020008975|ENSOARG00020022810|ENSOARG00020025634	IL23A;;;;;;;;;;;;STAT1
7	map01524	Platinum drug resistance	KEGG PATHWAY	7/ 725	100/ 20121	0.07	0.0694057	0.272215	Human Diseases	Drug resistance: antineoplastic	ENSOARG00020013746|ENSOARG00020000796|ENSOARG00020005845|ENSOARG00020010304|ENSOARG00020023947|ENSOARG00020025166|ENSOARG00020004936	MGST2;PIK3R3;REV3L;;CDKN1A;PMAIP1;MSH2
9	map04066	HIF-1 signaling pathway	KEGG PATHWAY	9/ 725	142/ 20121	0.0633803	0.07157	0.277105	Environmental Information Processing	Signal transduction	ENSOARG00020020358|ENSOARG00020008872|ENSOARG00020000796|ENSOARG00020023275|ENSOARG00020022857|ENSOARG00020015343|ENSOARG00020023947|ENSOARG00020022863|ENSOARG00020005770	CYBB;;PIK3R3;EDN1;VEGFA;ANGPT1;CDKN1A;ENO2;EGLN3
4	map05216	Thyroid cancer	KEGG PATHWAY	4/ 725	45/ 20121	0.0888889	0.0779946	0.298156	Human Diseases	Cancer: specific types	ENSOARG00020021498|ENSOARG00020004157|ENSOARG00020023947|ENSOARG00020008507	POLK;GADD45G;CDKN1A;CDH1
9	map04915	Estrogen signaling pathway	KEGG PATHWAY	9/ 725	145/ 20121	0.062069	0.0792347	0.299111	Organismal Systems	Endocrine system	ENSOARG00020000796|ENSOARG00020005240|ENSOARG00020018165|ENSOARG00020020934|ENSOARG00020012683|ENSOARG00020022313|ENSOARG00020017959|ENSOARG00020005482|ENSOARG00020009288	PIK3R3;KRT17;FOS;HBEGF;HSPA1L;;ITPR3;KRT19;KRT18
5	map04730	Long-term depression	KEGG PATHWAY	5/ 725	64/ 20121	0.078125	0.0804699	0.300023	Organismal Systems	Nervous system	ENSOARG00020017959|ENSOARG00020022501|ENSOARG00020022286|ENSOARG00020008731|ENSOARG00020017612	ITPR3;PRKG1;GRIA3;PRKG2;GRIA1
9	map04550	Signaling pathways regulating pluripotency of stem cells	KEGG PATHWAY	9/ 725	151/ 20121	0.0596026	0.0960035	0.353574	Cellular Processes	Cellular community - eukaryotes	ENSOARG00020010451|ENSOARG00020000796|ENSOARG00020012095|ENSOARG00020015652|ENSOARG00020005685|ENSOARG00020004462|ENSOARG00020018761|ENSOARG00020003385|ENSOARG00020001392	FGF2;PIK3R3;FGFR4;WNT5B;;ID1;FGFR2;ESRRB;INHBE
5	map05217	Basal cell carcinoma	KEGG PATHWAY	5/ 725	68/ 20121	0.0735294	0.0982065	0.35733	Human Diseases	Cancer: specific types	ENSOARG00020021498|ENSOARG00020004157|ENSOARG00020025042|ENSOARG00020023947|ENSOARG00020015652	POLK;GADD45G;HHIP;CDKN1A;WNT5B
8	map04722	Neurotrophin signaling pathway	KEGG PATHWAY	8/ 725	131/ 20121	0.0610687	0.101254	0.364033	Organismal Systems	Nervous system	ENSOARG00020006254|ENSOARG00020016406|ENSOARG00020000796|ENSOARG00020005077|ENSOARG00020017085|ENSOARG00020010275|ENSOARG00020022760|ENSOARG00020024254	IRAK3;ARHGDIG;PIK3R3;;MATK;BDNF;NGF;SH2B2
13	map04514	Cell adhesion molecules	KEGG PATHWAY	13/ 725	244/ 20121	0.0532787	0.10429	0.370537	Environmental Information Processing	Signaling molecules and interaction	ENSOARG00020017535|ENSOARG00020012206|ENSOARG00020000548|ENSOARG00020013401|ENSOARG00020002879|ENSOARG00020014000|ENSOARG00020008826|ENSOARG00020014477|ENSOARG00020021120|ENSOARG00020016588|ENSOARG00020008417|ENSOARG00020008507|ENSOARG00020003145	CLDN10;;CNTN1;ITGA8;ITGB8;NEGR1;SELE;NRCAM;CLDN4;;SELP;CDH1;NTNG1
5	map05204	Chemical carcinogenesis - DNA adducts	KEGG PATHWAY	5/ 725	70/ 20121	0.0714286	0.107753	0.37839	Human Diseases	Cancer: overview	ENSOARG00020014591|ENSOARG00020013746|ENSOARG00020010304|ENSOARG00020006230|ENSOARG00020016997	;MGST2;;UGT1A1;
13	map05205	Proteoglycans in cancer	KEGG PATHWAY	13/ 725	247/ 20121	0.0526316	0.111702	0.387747	Human Diseases	Cancer: overview	ENSOARG00020026468|ENSOARG00020016394|ENSOARG00020007754|ENSOARG00020000796|ENSOARG00020005077|ENSOARG00020022857|ENSOARG00020020934|ENSOARG00020015652|ENSOARG00020023947|ENSOARG00020017959|ENSOARG00020020146|ENSOARG00020019914|ENSOARG00020010451	TFAP4;ITGA5;IGF2;PIK3R3;;VEGFA;HBEGF;WNT5B;CDKN1A;ITPR3;GPC3;ANK2;FGF2
4	map04979	Cholesterol metabolism	KEGG PATHWAY	4/ 725	52/ 20121	0.0769231	0.117052	0.4017	Organismal Systems	Digestive system	ENSOARG00020002682|ENSOARG00020013214|ENSOARG00020016357|ENSOARG00020004893	ABCA1;ANGPTL4;PLTP;LRP2
8	map04611	Platelet activation	KEGG PATHWAY	8/ 725	137/ 20121	0.0583942	0.122207	0.414681	Organismal Systems	Immune system	ENSOARG00020008731|ENSOARG00020000796|ENSOARG00020007862|ENSOARG00020013296|ENSOARG00020017959|ENSOARG00020022501|ENSOARG00020005077|ENSOARG00020000157	PRKG2;PIK3R3;PRKCZ;COL3A1;ITPR3;PRKG1;;MYLK
7	map04935	Growth hormone synthesis, secretion and action	KEGG PATHWAY	7/ 725	118/ 20121	0.059322	0.134128	0.450074	Organismal Systems	Endocrine system	ENSOARG00020025921|ENSOARG00020000796|ENSOARG00020018165|ENSOARG00020002594|ENSOARG00020017959|ENSOARG00020025634|ENSOARG00020009688	MAP2K6;PIK3R3;FOS;IGFBP3;ITPR3;STAT1;GHRHR
5	map05230	Central carbon metabolism in cancer	KEGG PATHWAY	5/ 725	76/ 20121	0.0657895	0.138941	0.451185	Human Diseases	Cancer: overview	ENSOARG00020000796|ENSOARG00020001524|ENSOARG00020015287|ENSOARG00020018761|ENSOARG00020017653	PIK3R3;SLC2A2;KIT;FGFR2;SIRT3
1	map00232	Caffeine metabolism	KEGG PATHWAY	1/ 725	4/ 20121	0.25	0.136533	0.45311	Metabolism	Biosynthesis of other secondary metabolites	ENSOARG00020016997
11	map05206	MicroRNAs in cancer	KEGG PATHWAY	11/ 725	210/ 20121	0.052381	0.138476	0.454562	Human Diseases	Cancer: overview	ENSOARG00020016754|ENSOARG00020013007|ENSOARG00020000796|ENSOARG00020011997|ENSOARG00020022857|ENSOARG00020015714|ENSOARG00020023947|ENSOARG00020006702|ENSOARG00020016394|ENSOARG00020022766|ENSOARG00020005077	ZFPM2;ST14;PIK3R3;E2F1;VEGFA;CDCA5;CDKN1A;HMGA2;ITGA5;IGF2BP1;
9	map05017	Spinocerebellar ataxia	KEGG PATHWAY	9/ 725	168/ 20121	0.0535714	0.153662	0.493681	Human Diseases	Neurodegenerative disease	ENSOARG00020003755|ENSOARG00020015454|ENSOARG00020000796|ENSOARG00020015478|ENSOARG00020007094|ENSOARG00020014809|ENSOARG00020017959|ENSOARG00020017612|ENSOARG00020022286	GRIN2C;KCNC3;PIK3R3;ATP2A3;;GRIN2A;ITPR3;GRIA1;GRIA3
6	map05215	Prostate cancer	KEGG PATHWAY	6/ 725	103/ 20121	0.0582524	0.167605	0.511279	Human Diseases	Cancer: specific types	ENSOARG00020011997|ENSOARG00020000796|ENSOARG00020023947|ENSOARG00020019886|ENSOARG00020018761|ENSOARG00020005083	E2F1;PIK3R3;CDKN1A;AR;FGFR2;CDK2
4	map04923	Regulation of lipolysis in adipocytes	KEGG PATHWAY	4/ 725	59/ 20121	0.0677966	0.162904	0.512468	Organismal Systems	Endocrine system	ENSOARG00020023772|ENSOARG00020000796|ENSOARG00020022501|ENSOARG00020008731	ADRB2;PIK3R3;PRKG1;PRKG2
8	map04728	Dopaminergic synapse	KEGG PATHWAY	8/ 725	149/ 20121	0.0536913	0.170276	0.514234	Organismal Systems	Nervous system	ENSOARG00020023409|ENSOARG00020018165|ENSOARG00020024809|ENSOARG00020014809|ENSOARG00020017612|ENSOARG00020012341|ENSOARG00020017959|ENSOARG00020022286	GNB3;FOS;KIF5C;GRIN2A;GRIA1;GRIA4;ITPR3;GRIA3
6	map05410	Hypertrophic cardiomyopathy	KEGG PATHWAY	6/ 725	102/ 20121	0.0588235	0.162417	0.516316	Human Diseases	Cardiovascular disease	ENSOARG00020016394|ENSOARG00020023275|ENSOARG00020015478|ENSOARG00020002879|ENSOARG00020013401|ENSOARG00020009832	ITGA5;EDN1;ATP2A3;ITGB8;ITGA8;SLC8A1
10	map04218	Cellular senescence	KEGG PATHWAY	10/ 725	197/ 20121	0.0507614	0.174942	0.517965	Cellular Processes	Cell growth and death	ENSOARG00020025921|ENSOARG00020011992|ENSOARG00020004157|ENSOARG00020011997|ENSOARG00020000796|ENSOARG00020023947|ENSOARG00020002594|ENSOARG00020017959|ENSOARG00020016588|ENSOARG00020005083	MAP2K6;FOXM1;GADD45G;E2F1;PIK3R3;CDKN1A;IGFBP3;ITPR3;;CDK2
5	map04971	Gastric acid secretion	KEGG PATHWAY	5/ 725	82/ 20121	0.0609756	0.173583	0.519031	Organismal Systems	Digestive system	ENSOARG00020005566|ENSOARG00020025931|ENSOARG00020017959|ENSOARG00020000157|ENSOARG00020020329	SLC26A7;KCNJ16;ITPR3;MYLK;HRH2
5	map05211	Renal cell carcinoma	KEGG PATHWAY	5/ 725	81/ 20121	0.0617284	0.167592	0.521781	Human Diseases	Cancer: specific types	ENSOARG00020005535|ENSOARG00020023947|ENSOARG00020022857|ENSOARG00020005770|ENSOARG00020000796	EPAS1;CDKN1A;VEGFA;EGLN3;PIK3R3
5	map05214	Glioma	KEGG PATHWAY	5/ 725	81/ 20121	0.0617284	0.167592	0.521781	Human Diseases	Cancer: specific types	ENSOARG00020021498|ENSOARG00020004157|ENSOARG00020011997|ENSOARG00020023947|ENSOARG00020000796	POLK;GADD45G;E2F1;CDKN1A;PIK3R3
5	map05220	Chronic myeloid leukemia	KEGG PATHWAY	5/ 725	83/ 20121	0.060241	0.179655	0.526756	Human Diseases	Cancer: specific types	ENSOARG00020021498|ENSOARG00020004157|ENSOARG00020011997|ENSOARG00020023947|ENSOARG00020000796	POLK;GADD45G;E2F1;CDKN1A;PIK3R3
8	map00230	Purine metabolism	KEGG PATHWAY	8/ 725	152/ 20121	0.0526316	0.183471	0.53277	Metabolism	Nucleotide metabolism	ENSOARG00020009097|ENSOARG00020000780|ENSOARG00020003599|ENSOARG00020021733|ENSOARG00020004713|ENSOARG00020007182|ENSOARG00020002724|ENSOARG00020001643	;;NT5E;GMPR;;PDE4B;GUCY2C;DCK
4	map04340	Hedgehog signaling pathway	KEGG PATHWAY	4/ 725	63/ 20121	0.0634921	0.191592	0.551054	Environmental Information Processing	Signal transduction	ENSOARG00020002727|ENSOARG00020025042|ENSOARG00020018704|ENSOARG00020004893	;HHIP;SCUBE2;LRP2
12	map05034	Alcoholism	KEGG PATHWAY	12/ 725	251/ 20121	0.0478088	0.196498	0.559834	Human Diseases	Substance dependence	ENSOARG00020009247|ENSOARG00020006345|ENSOARG00020023409|ENSOARG00020006877|ENSOARG00020006656|ENSOARG00020012361|ENSOARG00020010275|ENSOARG00020014809|ENSOARG00020006358|ENSOARG00020002586|ENSOARG00020003755|ENSOARG00020009959	;H2AC6;GNB3;HIST2H2BE;H2BC18;H2AFY2;BDNF;GRIN2A;H2BC4;HDAC9;GRIN2C;ADORA2B
4	map00982	Drug metabolism - cytochrome P450	KEGG PATHWAY	4/ 725	64/ 20121	0.0625	0.199	0.561663	Metabolism	Xenobiotics biodegradation and metabolism	ENSOARG00020010304|ENSOARG00020013746|ENSOARG00020014110|ENSOARG00020006230	;MGST2;;UGT1A1
2	map00100	Steroid biosynthesis	KEGG PATHWAY	2/ 725	24/ 20121	0.0833333	0.213657	0.597448	Metabolism	Lipid metabolism	ENSOARG00020016019|ENSOARG00020008949	TM7SF2;LSS
8	map04371	Apelin signaling pathway	KEGG PATHWAY	8/ 725	160/ 20121	0.05	0.220665	0.611385	Environmental Information Processing	Signal transduction	ENSOARG00020008488|ENSOARG00020023409|ENSOARG00020005782|ENSOARG00020017959|ENSOARG00020009832|ENSOARG00020008507|ENSOARG00020000157|ENSOARG00020004398	ACTA2;GNB3;AGTR1;ITPR3;SLC8A1;CDH1;MYLK;RYR3
6	map04742	Taste transduction	KEGG PATHWAY	6/ 725	115/ 20121	0.0521739	0.234711	0.644388	Organismal Systems	Sensory system	ENSOARG00020023409|ENSOARG00020017959|ENSOARG00020011946|ENSOARG00020007511|ENSOARG00020012292|ENSOARG00020007222	GNB3;ITPR3;KCNK5;SCN3A;PKD1L3;SCN2A
9	map05225	Hepatocellular carcinoma	KEGG PATHWAY	9/ 725	190/ 20121	0.0473684	0.247611	0.661755	Human Diseases	Cancer: specific types	ENSOARG00020021498|ENSOARG00020013746|ENSOARG00020011997|ENSOARG00020007754|ENSOARG00020000796|ENSOARG00020004157|ENSOARG00020015652|ENSOARG00020010304|ENSOARG00020023947	POLK;MGST2;E2F1;IGF2;PIK3R3;GADD45G;WNT5B;;CDKN1A
4	map04720	Long-term potentiation	KEGG PATHWAY	4/ 725	70/ 20121	0.0571429	0.245066	0.666755	Organismal Systems	Nervous system	ENSOARG00020017959|ENSOARG00020003755|ENSOARG00020014809|ENSOARG00020017612	ITPR3;GRIN2C;GRIN2A;GRIA1
4	map00980	Metabolism of xenobiotics by cytochrome P450	KEGG PATHWAY	4/ 725	70/ 20121	0.0571429	0.245066	0.666755	Metabolism	Xenobiotics biodegradation and metabolism	ENSOARG00020010304|ENSOARG00020013746|ENSOARG00020014110|ENSOARG00020006230	;MGST2;;UGT1A1
6	map04750	Inflammatory mediator regulation of TRP channels	KEGG PATHWAY	6/ 725	119/ 20121	0.0504202	0.258731	0.68541	Organismal Systems	Sensory system	ENSOARG00020025921|ENSOARG00020000796|ENSOARG00020023002|ENSOARG00020017959|ENSOARG00020022760|ENSOARG00020023337	MAP2K6;PIK3R3;F2RL1;ITPR3;NGF;CYP2J
4	map00480	Glutathione metabolism	KEGG PATHWAY	4/ 725	73/ 20121	0.0547945	0.268926	0.69415	Metabolism	Metabolism of other amino acids	ENSOARG00020004713|ENSOARG00020010304|ENSOARG00020013746|ENSOARG00020009097	;;MGST2;
3	map05030	Cocaine addiction	KEGG PATHWAY	3/ 725	50/ 20121	0.06	0.26871	0.699574	Human Diseases	Substance dependence	ENSOARG00020010275|ENSOARG00020003755|ENSOARG00020014809	BDNF;GRIN2C;GRIN2A
2	map00340	Histidine metabolism	KEGG PATHWAY	2/ 725	28/ 20121	0.0714286	0.267526	0.702547	Metabolism	Amino acid metabolism	ENSOARG00020014110|ENSOARG00020011495	;HNMT
5	map04976	Bile secretion	KEGG PATHWAY	5/ 725	98/ 20121	0.0510204	0.278539	0.71287	Organismal Systems	Digestive system	ENSOARG00020017372|ENSOARG00020009743|ENSOARG00020006230|ENSOARG00020021823|ENSOARG00020023858	;;UGT1A1;AQP9;ABCG2
5	map01522	Endocrine resistance	KEGG PATHWAY	5/ 725	99/ 20121	0.0505051	0.28552	0.724598	Human Diseases	Drug resistance: antineoplastic	ENSOARG00020000796|ENSOARG00020023947|ENSOARG00020011997|ENSOARG00020018165|ENSOARG00020020934	PIK3R3;CDKN1A;E2F1;FOS;HBEGF
3	map03460	Fanconi anemia pathway	KEGG PATHWAY	3/ 725	52/ 20121	0.0576923	0.288454	0.725944	Genetic Information Processing	Replication and repair	ENSOARG00020021498|ENSOARG00020005845|ENSOARG00020017147	POLK;REV3L;RMI2
3	map04930	Type II diabetes mellitus	KEGG PATHWAY	3/ 725	52/ 20121	0.0576923	0.288454	0.725944	Human Diseases	Endocrine and metabolic disease	ENSOARG00020000796|ENSOARG00020007862|ENSOARG00020001524	PIK3R3;PRKCZ;SLC2A2
2	map00601	Glycosphingolipid biosynthesis - lacto and neolacto series	KEGG PATHWAY	2/ 725	30/ 20121	0.0666667	0.294518	0.729052	Metabolism	Glycan biosynthesis and metabolism	ENSOARG00020018804|ENSOARG00020018748	B3GALT2;FUT1
5	map01521	EGFR tyrosine kinase inhibitor resistance	KEGG PATHWAY	5/ 725	101/ 20121	0.049505	0.299578	0.735548	Human Diseases	Drug resistance: antineoplastic	ENSOARG00020008872|ENSOARG00020000796|ENSOARG00020022857|ENSOARG00020010451|ENSOARG00020018761	;PIK3R3;VEGFA;FGF2;FGFR2
11	map04613	Neutrophil extracellular trap formation	KEGG PATHWAY	11/ 725	254/ 20121	0.0433071	0.309601	0.747996	Organismal Systems	Immune system	ENSOARG00020009247|ENSOARG00020021823|ENSOARG00020020358|ENSOARG00020000796|ENSOARG00020006656|ENSOARG00020006877|ENSOARG00020012361|ENSOARG00020006358|ENSOARG00020002586|ENSOARG00020008417|ENSOARG00020006345	;AQP9;CYBB;PIK3R3;H2BC18;HIST2H2BE;H2AFY2;H2BC4;HDAC9;SELP;H2AC6
1	map00920	Sulfur metabolism	KEGG PATHWAY	1/ 725	10/ 20121	0.1	0.307229	0.748251	Metabolism	Energy metabolism	ENSOARG00020015215	SELENBP1
5	map04657	IL-17 signaling pathway	KEGG PATHWAY	5/ 725	103/ 20121	0.0485437	0.313742	0.751984	Organismal Systems	Immune system	ENSOARG00020017573|ENSOARG00020002903|ENSOARG00020018165|ENSOARG00020002968|ENSOARG00020002961	CCL2;CXCL6;FOS;;
5	map04970	Salivary secretion	KEGG PATHWAY	5/ 725	104/ 20121	0.0480769	0.320857	0.762983	Organismal Systems	Digestive system	ENSOARG00020023772|ENSOARG00020017959|ENSOARG00020022501|ENSOARG00020008731|ENSOARG00020004398	ADRB2;ITPR3;PRKG1;PRKG2;RYR3
6	map05145	Toxoplasmosis	KEGG PATHWAY	6/ 725	133/ 20121	0.0451128	0.346804	0.811897	Human Diseases	Infectious disease: parasitic	ENSOARG00020025921|ENSOARG00020025616|ENSOARG00020012683|ENSOARG00020004380|ENSOARG00020020472|ENSOARG00020025634	MAP2K6;LAMA3;HSPA1L;LAMC2;LAMB3;STAT1
11	map05322	Systemic lupus erythematosus	KEGG PATHWAY	11/ 725	262/ 20121	0.0419847	0.345539	0.815256	Human Diseases	Immune disease	ENSOARG00020009247|ENSOARG00020006345|ENSOARG00020012206|ENSOARG00020006877|ENSOARG00020006656|ENSOARG00020012361|ENSOARG00020014809|ENSOARG00020006358|ENSOARG00020022383|ENSOARG00020018872|ENSOARG00020022422	;H2AC6;;HIST2H2BE;H2BC18;H2AFY2;GRIN2A;H2BC4;C1R;RO60;C1S
7	map04921	Oxytocin signaling pathway	KEGG PATHWAY	7/ 725	160/ 20121	0.04375	0.355138	0.825013	Organismal Systems	Endocrine system	ENSOARG00020005077|ENSOARG00020018165|ENSOARG00020023947|ENSOARG00020017959|ENSOARG00020014481|ENSOARG00020000157|ENSOARG00020004398	;FOS;CDKN1A;ITPR3;TRPM2;MYLK;RYR3
4	map05134	Legionellosis	KEGG PATHWAY	4/ 725	84/ 20121	0.047619	0.358828	0.827222	Human Diseases	Infectious disease: bacterial	ENSOARG00020023963|ENSOARG00020012683|ENSOARG00020002968|ENSOARG00020002961	PYCARD;HSPA1L;;
3	map00760	Nicotinate and nicotinamide metabolism	KEGG PATHWAY	3/ 725	60/ 20121	0.05	0.367889	0.841685	Metabolism	Metabolism of cofactors and vitamins	ENSOARG00020019140|ENSOARG00020017653|ENSOARG00020003599	NUDT12;SIRT3;NT5E
7	map04934	Cushing syndrome	KEGG PATHWAY	7/ 725	163/ 20121	0.0429448	0.372838	0.846594	Human Diseases	Endocrine and metabolic disease	ENSOARG00020011997|ENSOARG00020015652|ENSOARG00020005782|ENSOARG00020023947|ENSOARG00020017959|ENSOARG00020014807|ENSOARG00020005083	E2F1;WNT5B;AGTR1;CDKN1A;ITPR3;NR4A1;CDK2
5	map05414	Dilated cardiomyopathy	KEGG PATHWAY	5/ 725	114/ 20121	0.0438596	0.392592	0.884796	Human Diseases	Cardiovascular disease	ENSOARG00020015478|ENSOARG00020013401|ENSOARG00020016394|ENSOARG00020002879|ENSOARG00020009832	ATP2A3;ITGA8;ITGA5;ITGB8;SLC8A1
5	map05144	Malaria	KEGG PATHWAY	5/ 725	115/ 20121	0.0434783	0.399768	0.88772	Human Diseases	Infectious disease: parasitic	ENSOARG00020017573|ENSOARG00020008826|ENSOARG00020004359|ENSOARG00020008417|ENSOARG00020012206	CCL2;SELE;THBS4;SELP;
3	map00280	Valine, leucine and isoleucine degradation	KEGG PATHWAY	3/ 725	63/ 20121	0.047619	0.397398	0.888994	Metabolism	Amino acid metabolism	ENSOARG00020013128|ENSOARG00020002674|ENSOARG00020016569	HMGCL;;AGXT2
3	map04929	GnRH secretion	KEGG PATHWAY	3/ 725	64/ 20121	0.046875	0.407155	0.897525	Organismal Systems	Endocrine system	ENSOARG00020000796|ENSOARG00020017959|ENSOARG00020004737	PIK3R3;ITPR3;TRPC4
8	map04145	Phagosome	KEGG PATHWAY	8/ 725	196/ 20121	0.0408163	0.410738	0.898861	Cellular Processes	Transport and catabolism	ENSOARG00020025129|ENSOARG00020020358|ENSOARG00020016394|ENSOARG00020025187|ENSOARG00020004359|ENSOARG00020022383|ENSOARG00020016588|ENSOARG00020010068	TAP2;CYBB;ITGA5;TAP1;THBS4;C1R;;ATP6V0E2
4	map04911	Insulin secretion	KEGG PATHWAY	4/ 725	91/ 20121	0.043956	0.416243	0.904355	Organismal Systems	Endocrine system	ENSOARG00020001268|ENSOARG00020001524|ENSOARG00020017959|ENSOARG00020015798	;SLC2A2;ITPR3;KCNMB1
2	map00860	Porphyrin and chlorophyll metabolism	KEGG PATHWAY	2/ 725	40/ 20121	0.05	0.425228	0.904358	Metabolism	Metabolism of cofactors and vitamins	ENSOARG00020006230|ENSOARG00020023252	UGT1A1;HEPH
4	map04610	Complement and coagulation cascades	KEGG PATHWAY	4/ 725	93/ 20121	0.0430108	0.432465	0.913317	Organismal Systems	Immune system	ENSOARG00020008238|ENSOARG00020022422|ENSOARG00020021657|ENSOARG00020022383	;C1S;;C1R
1	map00533	Glycosaminoglycan biosynthesis - keratan sulfate	KEGG PATHWAY	1/ 725	15/ 20121	0.0666667	0.423427	0.913392	Metabolism	Glycan biosynthesis and metabolism	ENSOARG00020011135	B3GNT7
1	map03450	Non-homologous end-joining	KEGG PATHWAY	1/ 725	15/ 20121	0.0666667	0.423427	0.913392	Genetic Information Processing	Replication and repair	ENSOARG00020017260	FEN1
2	map00650	Butanoate metabolism	KEGG PATHWAY	2/ 725	41/ 20121	0.0487805	0.437655	0.917861	Metabolism	Carbohydrate metabolism	ENSOARG00020013128|ENSOARG00020017247	HMGCL;ACSM3
4	map04917	Prolactin signaling pathway	KEGG PATHWAY	4/ 725	95/ 20121	0.0421053	0.448562	0.921535	Organismal Systems	Endocrine system	ENSOARG00020000796|ENSOARG00020001524|ENSOARG00020018165|ENSOARG00020025634	PIK3R3;SLC2A2;FOS;STAT1
3	map04927	Cortisol synthesis and secretion	KEGG PATHWAY	3/ 725	68/ 20121	0.0441176	0.445662	0.928206	Organismal Systems	Endocrine system	ENSOARG00020005782|ENSOARG00020017959|ENSOARG00020014807	AGTR1;ITPR3;NR4A1
3	map04213	Longevity regulating pathway - multiple species	KEGG PATHWAY	3/ 725	68/ 20121	0.0441176	0.445662	0.928206	Organismal Systems	Aging	ENSOARG00020000796|ENSOARG00020012683|ENSOARG00020017879	PIK3R3;HSPA1L;CRYAB
1	map00604	Glycosphingolipid biosynthesis - ganglio series	KEGG PATHWAY	1/ 725	17/ 20121	0.0588235	0.464259	0.934709	Metabolism	Glycan biosynthesis and metabolism	ENSOARG00020012594	B3GALT4
50	map05168	Herpes simplex virus 1 infection	KEGG PATHWAY	50/ 725	1372/ 20121	0.0364431	0.488151	0.938991	Human Diseases	Infectious disease: viral	ENSOARG00020016394|ENSOARG00020023715|ENSOARG00020009609|ENSOARG00020012035|ENSOARG00020014727|ENSOARG00020006809|ENSOARG00020000768|ENSOARG00020006545|ENSOARG00020009511|ENSOARG00020010913|ENSOARG00020012391|ENSOARG00020025129|ENSOARG00020002732|ENSOARG00020021566|ENSOARG00020006881|ENSOARG00020018043|ENSOARG00020025187|ENSOARG00020002899|ENSOARG00020007263|ENSOARG00020022827|ENSOARG00020005082|…	ITGA5;ZNF502;IRF9;ZNF461;IRF7;;;;;Bst-2B;ZFP82;TAP2;POU2F1;;;;TAP1;;;;;BST-2A;ZNF546;;STAT1;PIK3R3;eIF2aK2;ZNF382;;;;;ZNF404;CCL2;IFIH1;ZNF624;OAS2;;ZFP14;;;ZNF772;;;;;;;;
5	map04919	Thyroid hormone signaling pathway	KEGG PATHWAY	5/ 725	128/ 20121	0.0390625	0.491485	0.939421	Organismal Systems	Endocrine system	ENSOARG00020000796|ENSOARG00020015478|ENSOARG00020025634|ENSOARG00020019917|ENSOARG00020012469	PIK3R3;ATP2A3;STAT1;THRB;RCAN2
5	map05213	Endometrial cancer	KEGG PATHWAY	5/ 725	124/ 20121	0.0403226	0.463695	0.939839	Human Diseases	Cancer: specific types	ENSOARG00020000796|ENSOARG00020004157|ENSOARG00020008507|ENSOARG00020023947|ENSOARG00020021498	PIK3R3;GADD45G;CDH1;CDKN1A;POLK
2	map00350	Tyrosine metabolism	KEGG PATHWAY	2/ 725	43/ 20121	0.0465116	0.462061	0.942855	Metabolism	Amino acid metabolism	ENSOARG00020026309|ENSOARG00020014110	FAHD1;
7	map05150	Staphylococcus aureus infection	KEGG PATHWAY	7/ 725	182/ 20121	0.0384615	0.484542	0.944076	Human Diseases	Infectious disease: bacterial	ENSOARG00020022422|ENSOARG00020012206|ENSOARG00020005240|ENSOARG00020022383|ENSOARG00020005482|ENSOARG00020008417|ENSOARG00020009288	C1S;;KRT17;C1R;KRT19;SELP;KRT18
10	map03410	Base excision repair	KEGG PATHWAY	10/ 725	268/ 20121	0.0373134	0.500535	0.94476	Genetic Information Processing	Replication and repair	ENSOARG00020006008|ENSOARG00020011991|ENSOARG00020014185|ENSOARG00020017260|ENSOARG00020020160|ENSOARG00020021578|ENSOARG00020003908|ENSOARG00020016237|ENSOARG00020020525|ENSOARG00020011983	;PCNA;LIG1;FEN1;;POLE;POLD3;POLD1;;
4	map04914	Progesterone-mediated oocyte maturation	KEGG PATHWAY	4/ 725	100/ 20121	0.04	0.488118	0.944947	Organismal Systems	Endocrine system	ENSOARG00020022313|ENSOARG00020000796|ENSOARG00020005083|ENSOARG00020019776	;PIK3R3;CDK2;KIF22
5	map04978	Mineral absorption	KEGG PATHWAY	5/ 725	129/ 20121	0.0387597	0.498352	0.946555	Organismal Systems	Digestive system	ENSOARG00020012754|ENSOARG00020023288|ENSOARG00020023252|ENSOARG00020011573|ENSOARG00020009832	SLC34A1;SLC26A6;HEPH;TRPM6;SLC8A1
2	map00250	Alanine, aspartate and glutamate metabolism	KEGG PATHWAY	2/ 725	44/ 20121	0.0454545	0.474029	0.948058	Metabolism	Amino acid metabolism	ENSOARG00020016569|ENSOARG00020003939	AGXT2;GPT
2	map01523	Antifolate resistance	KEGG PATHWAY	2/ 725	44/ 20121	0.0454545	0.474029	0.948058	Human Diseases	Drug resistance: antineoplastic	ENSOARG00020023858|ENSOARG00020017372	ABCG2;
2	map05143	African trypanosomiasis	KEGG PATHWAY	2/ 725	44/ 20121	0.0454545	0.474029	0.948058	Human Diseases	Infectious disease: parasitic	ENSOARG00020023002|ENSOARG00020008826	F2RL1;SELE
1	map00603	Glycosphingolipid biosynthesis - globo and isoglobo series	KEGG PATHWAY	1/ 725	18/ 20121	0.0555556	0.483579	0.948318	Metabolism	Glycan biosynthesis and metabolism	ENSOARG00020018748	FUT1
6	map05235	PD-L1 expression and PD-1 checkpoint pathway in cancer	KEGG PATHWAY	6/ 725	159/ 20121	0.0377358	0.512593	0.955574	Human Diseases	Cancer: overview	ENSOARG00020025921|ENSOARG00020012206|ENSOARG00020000796|ENSOARG00020018165|ENSOARG00020014259|ENSOARG00020025634	MAP2K6;;PIK3R3;FOS;BATF2;STAT1
4	map04925	Aldosterone synthesis and secretion	KEGG PATHWAY	4/ 725	103/ 20121	0.038835	0.511289	0.959065	Organismal Systems	Endocrine system	ENSOARG00020005782|ENSOARG00020017959|ENSOARG00020014807|ENSOARG00020022011	AGTR1;ITPR3;NR4A1;NR4A2
2	map03440	Homologous recombination	KEGG PATHWAY	2/ 725	48/ 20121	0.0416667	0.520238	0.963876	Genetic Information Processing	Replication and repair	ENSOARG00020016237|ENSOARG00020003908	POLD1;POLD3
11	map04144	Endocytosis	KEGG PATHWAY	11/ 725	304/ 20121	0.0361842	0.537533	0.989847	Cellular Processes	Transport and catabolism	ENSOARG00020005077|ENSOARG00020025984|ENSOARG00020014082|ENSOARG00020012095|ENSOARG00020012683|ENSOARG00020024809|ENSOARG00020016588|ENSOARG00020012040|ENSOARG00020008646|ENSOARG00020007862|ENSOARG00020018761	;DNAJC6;ASAP3;FGFR4;HSPA1L;KIF5C;;CXCR4;DAB2;PRKCZ;FGFR2
2	map04973	Carbohydrate digestion and absorption	KEGG PATHWAY	2/ 725	50/ 20121	0.04	0.542303	0.992578	Organismal Systems	Digestive system	ENSOARG00020000796|ENSOARG00020001524	PIK3R3;SLC2A2
3	map04918	Thyroid hormone synthesis	KEGG PATHWAY	3/ 725	79/ 20121	0.0379747	0.545601	0.9926	Organismal Systems	Endocrine system	ENSOARG00020004893|ENSOARG00020017959|ENSOARG00020006257	LRP2;ITPR3;TG
6	map04910	Insulin signaling pathway	KEGG PATHWAY	6/ 725	166/ 20121	0.0361446	0.554864	0.997434	Organismal Systems	Endocrine system	ENSOARG00020008872|ENSOARG00020011053|ENSOARG00020007862|ENSOARG00020000796|ENSOARG00020011237|ENSOARG00020024254	;PRKAR2B;PRKCZ;PIK3R3;PPP1R3C;SH2B2
5	map04740	Olfactory transduction	KEGG PATHWAY	5/ 725	1105/ 20121	0.00452489	1	1	Organismal Systems	Sensory system	ENSOARG00020004076|ENSOARG00020008165|ENSOARG00020022501|ENSOARG00020008731|ENSOARG00020009832	;ANO2;PRKG1;PRKG2;SLC8A1
2	map04215	Apoptosis - multiple species	KEGG PATHWAY	2/ 725	51/ 20121	0.0392157	0.553067	1	Cellular Processes	Cell growth and death	ENSOARG00020017876|ENSOARG00020025166	;PMAIP1
10	map05202	Transcriptional misregulation in cancer	KEGG PATHWAY	10/ 725	283/ 20121	0.0353357	0.570193	1	Human Diseases	Cancer: overview	ENSOARG00020000965|ENSOARG00020004157|ENSOARG00020012206|ENSOARG00020021498|ENSOARG00020002594|ENSOARG00020023947|ENSOARG00020008905|ENSOARG00020006702|ENSOARG00020019959|ENSOARG00020022286	NR4A3;GADD45G;;POLK;IGFBP3;CDKN1A;FLI1;HMGA2;ETV4;GRIA3
1	map00220	Arginine biosynthesis	KEGG PATHWAY	1/ 725	23/ 20121	0.0434783	0.57023	1	Metabolism	Amino acid metabolism	ENSOARG00020003939	GPT
1	map00670	One carbon pool by folate	KEGG PATHWAY	1/ 725	24/ 20121	0.0416667	0.585733	1	Metabolism	Metabolism of cofactors and vitamins	ENSOARG00020012358	MTHFR
1	map00531	Glycosaminoglycan degradation	KEGG PATHWAY	1/ 725	24/ 20121	0.0416667	0.585733	1	Metabolism	Glycan biosynthesis and metabolism	ENSOARG00020013897	HYAL1
3	map04012	ErbB signaling pathway	KEGG PATHWAY	3/ 725	84/ 20121	0.0357143	0.587418	1	Environmental Information Processing	Signal transduction	ENSOARG00020000796|ENSOARG00020023947|ENSOARG00020020934	PIK3R3;CDKN1A;HBEGF
4	map04666	Fc gamma R-mediated phagocytosis	KEGG PATHWAY	4/ 725	114/ 20121	0.0350877	0.591729	1	Organismal Systems	Immune system	ENSOARG00020014082|ENSOARG00020000796|ENSOARG00020005048|ENSOARG00020001751	ASAP3;PIK3R3;HCK;SCIN
4	map04931	Insulin resistance	KEGG PATHWAY	4/ 725	114/ 20121	0.0350877	0.591729	1	Human Diseases	Endocrine and metabolic disease	ENSOARG00020011237|ENSOARG00020007862|ENSOARG00020001524|ENSOARG00020000796	PPP1R3C;PRKCZ;SLC2A2;PIK3R3
2	map00270	Cysteine and methionine metabolism	KEGG PATHWAY	2/ 725	55/ 20121	0.0363636	0.594315	1	Metabolism	Amino acid metabolism	ENSOARG00020016569|ENSOARG00020002784	AGXT2;
5	map05412	Arrhythmogenic right ventricular cardiomyopathy	KEGG PATHWAY	5/ 725	144/ 20121	0.0347222	0.596348	1	Human Diseases	Cardiovascular disease	ENSOARG00020015478|ENSOARG00020013401|ENSOARG00020016394|ENSOARG00020002879|ENSOARG00020009832	ATP2A3;ITGA8;ITGA5;ITGB8;SLC8A1
5	map04068	FoxO signaling pathway	KEGG PATHWAY	5/ 725	144/ 20121	0.0347222	0.596348	1	Environmental Information Processing	Signal transduction	ENSOARG00020001008|ENSOARG00020000796|ENSOARG00020023947|ENSOARG00020004157|ENSOARG00020005083	TNFSF10;PIK3R3;CDKN1A;GADD45G;CDK2
1	map00450	Selenocompound metabolism	KEGG PATHWAY	1/ 725	25/ 20121	0.04	0.600678	1	Metabolism	Metabolism of other amino acids	ENSOARG00020002784
1	map00534	Glycosaminoglycan biosynthesis - heparan sulfate / heparin	KEGG PATHWAY	1/ 725	25/ 20121	0.04	0.600678	1	Metabolism	Glycan biosynthesis and metabolism	ENSOARG00020013044	NDST3
2	map00565	Ether lipid metabolism	KEGG PATHWAY	2/ 725	57/ 20121	0.0350877	0.613846	1	Metabolism	Lipid metabolism	ENSOARG00020013985|ENSOARG00020013182	UGT8;PLA2G7
1	map00360	Phenylalanine metabolism	KEGG PATHWAY	1/ 725	26/ 20121	0.0384615	0.615084	1	Metabolism	Amino acid metabolism	ENSOARG00020014110
4	map04725	Cholinergic synapse	KEGG PATHWAY	4/ 725	118/ 20121	0.0338983	0.618972	1	Organismal Systems	Nervous system	ENSOARG00020000796|ENSOARG00020018165|ENSOARG00020017959|ENSOARG00020023409	PIK3R3;FOS;ITPR3;GNB3
4	map04640	Hematopoietic cell lineage	KEGG PATHWAY	4/ 725	118/ 20121	0.0338983	0.618972	1	Organismal Systems	Immune system	ENSOARG00020015287|ENSOARG00020016394|ENSOARG00020004510|ENSOARG00020026062	KIT;ITGA5;;
3	map04662	B cell receptor signaling pathway	KEGG PATHWAY	3/ 725	88/ 20121	0.0340909	0.619042	1	Organismal Systems	Immune system	ENSOARG00020000796|ENSOARG00020017241|ENSOARG00020018165	PIK3R3;;FOS
5	map04114	Oocyte meiosis	KEGG PATHWAY	5/ 725	150/ 20121	0.0333333	0.632416	1	Cellular Processes	Cell growth and death	ENSOARG00020022313|ENSOARG00020019886|ENSOARG00020017959|ENSOARG00020024869|ENSOARG00020005083	;AR;ITPR3;FBXO5;CDK2
2	map04370	VEGF signaling pathway	KEGG PATHWAY	2/ 725	60/ 20121	0.0333333	0.641778	1	Environmental Information Processing	Signal transduction	ENSOARG00020000796|ENSOARG00020022857	PIK3R3;VEGFA
2	map00600	Sphingolipid metabolism	KEGG PATHWAY	2/ 725	60/ 20121	0.0333333	0.641778	1	Metabolism	Lipid metabolism	ENSOARG00020024994|ENSOARG00020013985	SPTLC3;UGT8
1	map04614	Renin-angiotensin system	KEGG PATHWAY	1/ 725	28/ 20121	0.0357143	0.642358	1	Organismal Systems	Endocrine system	ENSOARG00020005782	AGTR1
1	map04964	Proximal tubule bicarbonate reclamation	KEGG PATHWAY	1/ 725	28/ 20121	0.0357143	0.642358	1	Organismal Systems	Excretory system	ENSOARG00020009743
1	map04950	Maturity onset diabetes of the young	KEGG PATHWAY	1/ 725	29/ 20121	0.0344828	0.655263	1	Human Diseases	Endocrine and metabolic disease	ENSOARG00020001524	SLC2A2
1	map00053	Ascorbate and aldarate metabolism	KEGG PATHWAY	1/ 725	29/ 20121	0.0344828	0.655263	1	Metabolism	Carbohydrate metabolism	ENSOARG00020006230	UGT1A1
7	map04530	Tight junction	KEGG PATHWAY	7/ 725	214/ 20121	0.0327103	0.655355	1	Cellular Processes	Cellular community - eukaryotes	ENSOARG00020017535|ENSOARG00020016001|ENSOARG00020007862|ENSOARG00020011991|ENSOARG00020021120|ENSOARG00020022849|ENSOARG00020005077	CLDN10;;PRKCZ;PCNA;CLDN4;MYH11;
6	map04310	Wnt signaling pathway	KEGG PATHWAY	6/ 725	185/ 20121	0.0324324	0.659956	1	Environmental Information Processing	Signal transduction	ENSOARG00020002079|ENSOARG00020005077|ENSOARG00020015652|ENSOARG00020017587|ENSOARG00020015141|ENSOARG00020024807	LGR5;;WNT5B;SFRP2;RSPO2;SFRP1
1	map04977	Vitamin digestion and absorption	KEGG PATHWAY	1/ 725	30/ 20121	0.0333333	0.667702	1	Organismal Systems	Digestive system	ENSOARG00020001456
1	map04320	Dorso-ventral axis formation	KEGG PATHWAY	1/ 725	30/ 20121	0.0333333	0.667702	1	Organismal Systems	Development and regeneration	ENSOARG00020003339
1	map00040	Pentose and glucuronate interconversions	KEGG PATHWAY	1/ 725	30/ 20121	0.0333333	0.667702	1	Metabolism	Carbohydrate metabolism	ENSOARG00020006230	UGT1A1
3	map04912	GnRH signaling pathway	KEGG PATHWAY	3/ 725	96/ 20121	0.03125	0.677204	1	Organismal Systems	Endocrine system	ENSOARG00020025921|ENSOARG00020017959|ENSOARG00020020934	MAP2K6;ITPR3;HBEGF
3	map04211	Longevity regulating pathway	KEGG PATHWAY	3/ 725	96/ 20121	0.03125	0.677204	1	Organismal Systems	Aging	ENSOARG00020008872|ENSOARG00020000796|ENSOARG00020023675	;PIK3R3;SESN3
3	map04540	Gap junction	KEGG PATHWAY	3/ 725	97/ 20121	0.0309278	0.683992	1	Cellular Processes	Cellular community - eukaryotes	ENSOARG00020017959|ENSOARG00020022501|ENSOARG00020008731	ITPR3;PRKG1;PRKG2
10	map05132	Salmonella infection	KEGG PATHWAY	10/ 725	311/ 20121	0.0321543	0.687441	1	Human Diseases	Infectious disease: bacterial	ENSOARG00020025921|ENSOARG00020018495|ENSOARG00020023963|ENSOARG00020005077|ENSOARG00020018165|ENSOARG00020024809|ENSOARG00020019970|ENSOARG00020001008|ENSOARG00020016080|ENSOARG00020007960	MAP2K6;RHOB;PYCARD;;FOS;KIF5C;;TNFSF10;NCKAP1L;
4	map04672	Intestinal immune network for IgA production	KEGG PATHWAY	4/ 725	129/ 20121	0.0310078	0.687769	1	Organismal Systems	Immune system	ENSOARG00020003374|ENSOARG00020012206|ENSOARG00020012040|ENSOARG00020011892	TNFSF13B;;CXCR4;IL15
3	map05140	Leishmaniasis	KEGG PATHWAY	3/ 725	98/ 20121	0.0306122	0.690673	1	Human Diseases	Infectious disease: parasitic	ENSOARG00020020358|ENSOARG00020018165|ENSOARG00020025634	CYBB;FOS;STAT1
1	map04966	Collecting duct acid secretion	KEGG PATHWAY	1/ 725	32/ 20121	0.03125	0.691253	1	Organismal Systems	Excretory system	ENSOARG00020010068	ATP6V0E2
1	map04745	Phototransduction - fly	KEGG PATHWAY	1/ 725	33/ 20121	0.030303	0.702395	1	Organismal Systems	Sensory system	ENSOARG00020004737	TRPC4
1	map00500	Starch and sucrose metabolism	KEGG PATHWAY	1/ 725	33/ 20121	0.030303	0.702395	1	Metabolism	Carbohydrate metabolism	ENSOARG00020014356	GBA3
3	map03320	PPAR signaling pathway	KEGG PATHWAY	3/ 725	100/ 20121	0.03	0.703715	1	Organismal Systems	Endocrine system	ENSOARG00020013214|ENSOARG00020016357|ENSOARG00020002674	ANGPTL4;PLTP;
6	map04670	Leukocyte transendothelial migration	KEGG PATHWAY	6/ 725	194/ 20121	0.0309278	0.703949	1	Organismal Systems	Immune system	ENSOARG00020020358|ENSOARG00020017535|ENSOARG00020012040|ENSOARG00020000796|ENSOARG00020005077|ENSOARG00020021120	CYBB;CLDN10;CXCR4;PIK3R3;;CLDN4
4	map04071	Sphingolipid signaling pathway	KEGG PATHWAY	4/ 725	134/ 20121	0.0298507	0.715981	1	Environmental Information Processing	Signal transduction	ENSOARG00020000796|ENSOARG00020007862|ENSOARG00020024994|ENSOARG00020005077	PIK3R3;PRKCZ;SPTLC3;
5	map04072	Phospholipase D signaling pathway	KEGG PATHWAY	5/ 725	167/ 20121	0.0299401	0.723296	1	Environmental Information Processing	Signal transduction	ENSOARG00020012970|ENSOARG00020000796|ENSOARG00020005077|ENSOARG00020015287|ENSOARG00020005782	DGKK;PIK3R3;;KIT;AGTR1
3	map04916	Melanogenesis	KEGG PATHWAY	3/ 725	104/ 20121	0.0288462	0.728532	1	Organismal Systems	Endocrine system	ENSOARG00020023275|ENSOARG00020015287|ENSOARG00020015652	EDN1;KIT;WNT5B
3	map04070	Phosphatidylinositol signaling system	KEGG PATHWAY	3/ 725	104/ 20121	0.0288462	0.728532	1	Environmental Information Processing	Signal transduction	ENSOARG00020012970|ENSOARG00020000796|ENSOARG00020017959	DGKK;PIK3R3;ITPR3
3	map05231	Choline metabolism in cancer	KEGG PATHWAY	3/ 725	104/ 20121	0.0288462	0.728532	1	Human Diseases	Cancer: overview	ENSOARG00020012970|ENSOARG00020000796|ENSOARG00020018165	DGKK;PIK3R3;FOS
2	map04913	Ovarian steroidogenesis	KEGG PATHWAY	2/ 725	71/ 20121	0.028169	0.73064	1	Organismal Systems	Endocrine system	ENSOARG00020023337|ENSOARG00020024825	CYP2J;BMP6
2	map05221	Acute myeloid leukemia	KEGG PATHWAY	2/ 725	72/ 20121	0.0277778	0.737711	1	Human Diseases	Cancer: specific types	ENSOARG00020000796|ENSOARG00020015287	PIK3R3;KIT
1	map00512	Mucin type O-glycan biosynthesis	KEGG PATHWAY	1/ 725	38/ 20121	0.0263158	0.752365	1	Metabolism	Glycan biosynthesis and metabolism	ENSOARG00020020115	GCNT3
12	map04210	Apoptosis	KEGG PATHWAY	12/ 725	393/ 20121	0.0305344	0.760532	1	Cellular Processes	Cell growth and death	ENSOARG00020006008|ENSOARG00020004157|ENSOARG00020000796|ENSOARG00020018165|ENSOARG00020020160|ENSOARG00020001008|ENSOARG00020025166|ENSOARG00020017959|ENSOARG00020017876|ENSOARG00020022760|ENSOARG00020020525|ENSOARG00020011983	;GADD45G;PIK3R3;FOS;;TNFSF10;PMAIP1;ITPR3;;NGF;;
2	map04664	Fc epsilon RI signaling pathway	KEGG PATHWAY	2/ 725	77/ 20121	0.025974	0.77073	1	Organismal Systems	Immune system	ENSOARG00020025921|ENSOARG00020000796	MAP2K6;PIK3R3
2	map00830	Retinol metabolism	KEGG PATHWAY	2/ 725	77/ 20121	0.025974	0.77073	1	Metabolism	Metabolism of cofactors and vitamins	ENSOARG00020006230|ENSOARG00020014246	UGT1A1;ALDH1A1
4	map04520	Adherens junction	KEGG PATHWAY	4/ 725	145/ 20121	0.0275862	0.771334	1	Cellular Processes	Cellular community - eukaryotes	ENSOARG00020005077|ENSOARG00020002499|ENSOARG00020008507|ENSOARG00020018088	;;CDH1;NECTIN4
2	map00561	Glycerolipid metabolism	KEGG PATHWAY	2/ 725	78/ 20121	0.025641	0.776882	1	Metabolism	Lipid metabolism	ENSOARG00020012970|ENSOARG00020018444	DGKK;MOGAT1
1	map04130	SNARE interactions in vesicular transport	KEGG PATHWAY	1/ 725	41/ 20121	0.0243902	0.778229	1	Genetic Information Processing	Folding, sorting and degradation	ENSOARG00020008210	STX10
1	map00410	beta-Alanine metabolism	KEGG PATHWAY	1/ 725	41/ 20121	0.0243902	0.778229	1	Metabolism	Metabolism of other amino acids	ENSOARG00020014110
1	map00630	Glyoxylate and dicarboxylate metabolism	KEGG PATHWAY	1/ 725	41/ 20121	0.0243902	0.778229	1	Metabolism	Carbohydrate metabolism	ENSOARG00020019351	HOGA1
8	map05130	Pathogenic Escherichia coli infection	KEGG PATHWAY	8/ 725	277/ 20121	0.0288809	0.784861	1	Human Diseases	Infectious disease: bacterial	ENSOARG00020017535|ENSOARG00020016080|ENSOARG00020005077|ENSOARG00020018165|ENSOARG00020021120|ENSOARG00020001008|ENSOARG00020022849|ENSOARG00020023963	CLDN10;NCKAP1L;;FOS;CLDN4;TNFSF10;MYH11;PYCARD
1	map04960	Aldosterone-regulated sodium reabsorption	KEGG PATHWAY	1/ 725	42/ 20121	0.0238095	0.786236	1	Organismal Systems	Excretory system	ENSOARG00020000796	PIK3R3
5	map04612	Antigen processing and presentation	KEGG PATHWAY	5/ 725	185/ 20121	0.027027	0.800682	1	Organismal Systems	Immune system	ENSOARG00020025129|ENSOARG00020025187|ENSOARG00020012206|ENSOARG00020012683|ENSOARG00020016588	TAP2;TAP1;;HSPA1L;
2	map00010	Glycolysis / Gluconeogenesis	KEGG PATHWAY	2/ 725	83/ 20121	0.0240964	0.805518	1	Metabolism	Carbohydrate metabolism	ENSOARG00020022863|ENSOARG00020014110	ENO2;
4	map05100	Bacterial invasion of epithelial cells	KEGG PATHWAY	4/ 725	153/ 20121	0.0261438	0.806001	1	Human Diseases	Infectious disease: bacterial	ENSOARG00020000796|ENSOARG00020005077|ENSOARG00020016394|ENSOARG00020008507	PIK3R3;;ITGA5;CDH1
1	map00591	Linoleic acid metabolism	KEGG PATHWAY	1/ 725	45/ 20121	0.0222222	0.808567	1	Metabolism	Lipid metabolism	ENSOARG00020023337	CYP2J
2	map04137	Mitophagy - animal	KEGG PATHWAY	2/ 725	84/ 20121	0.0238095	0.810838	1	Cellular Processes	Transport and catabolism	ENSOARG00020026406|ENSOARG00020011997	;E2F1
5	map04659	Th17 cell differentiation	KEGG PATHWAY	5/ 725	188/ 20121	0.0265957	0.811756	1	Organismal Systems	Immune system	ENSOARG00020002694|ENSOARG00020012206|ENSOARG00020018165|ENSOARG00020025634|ENSOARG00020004802	IL23A;;FOS;STAT1;
1	map00970	Aminoacyl-tRNA biosynthesis	KEGG PATHWAY	1/ 725	46/ 20121	0.0217391	0.81548	1	Genetic Information Processing	Translation	ENSOARG00020017286	WARS1
5	map04723	Retrograde endocannabinoid signaling	KEGG PATHWAY	5/ 725	190/ 20121	0.0263158	0.818862	1	Organismal Systems	Nervous system	ENSOARG00020017612|ENSOARG00020022286|ENSOARG00020017959|ENSOARG00020023409|ENSOARG00020012341	GRIA1;GRIA3;ITPR3;GNB3;GRIA4
1	map00513	Various types of N-glycan biosynthesis	KEGG PATHWAY	1/ 725	47/ 20121	0.0212766	0.822144	1	Metabolism	Glycan biosynthesis and metabolism	ENSOARG00020025358	CHST9
9	map05166	Human T-cell leukemia virus 1 infection	KEGG PATHWAY	9/ 725	324/ 20121	0.0277778	0.829502	1	Human Diseases	Infectious disease: viral	ENSOARG00020011997|ENSOARG00020020841|ENSOARG00020000796|ENSOARG00020018165|ENSOARG00020012206|ENSOARG00020023947|ENSOARG00020016588|ENSOARG00020011892|ENSOARG00020005083	E2F1;MSX2;PIK3R3;FOS;;CDKN1A;;IL15;CDK2
4	map04261	Adrenergic signaling in cardiomyocytes	KEGG PATHWAY	4/ 725	164/ 20121	0.0243902	0.846559	1	Organismal Systems	Circulatory system	ENSOARG00020023772|ENSOARG00020005782|ENSOARG00020015478|ENSOARG00020009832	ADRB2;AGTR1;ATP2A3;SLC8A1
2	map04727	GABAergic synapse	KEGG PATHWAY	2/ 725	92/ 20121	0.0217391	0.848913	1	Organismal Systems	Nervous system	ENSOARG00020013102|ENSOARG00020023409	;GNB3
2	map03018	RNA degradation	KEGG PATHWAY	2/ 725	92/ 20121	0.0217391	0.848913	1	Genetic Information Processing	Folding, sorting and degradation	ENSOARG00020022863|ENSOARG00020000229	ENO2;PNPT1
3	map04726	Serotonergic synapse	KEGG PATHWAY	3/ 725	130/ 20121	0.0230769	0.851925	1	Organismal Systems	Nervous system	ENSOARG00020017959|ENSOARG00020023409|ENSOARG00020023337	ITPR3;GNB3;CYP2J
1	map04962	Vasopressin-regulated water reabsorption	KEGG PATHWAY	1/ 725	53/ 20121	0.0188679	0.857372	1	Organismal Systems	Excretory system	ENSOARG00020016406	ARHGDIG
4	map04361	Axon regeneration	KEGG PATHWAY	4/ 725	169/ 20121	0.0236686	0.862491	1	Organismal Systems	Development and regeneration	ENSOARG00020012970|ENSOARG00020005077|ENSOARG00020000497|ENSOARG00020015336	DGKK;;DUSP2;DUSP5
3	map04940	Type I diabetes mellitus	KEGG PATHWAY	3/ 725	134/ 20121	0.0223881	0.865785	1	Human Diseases	Endocrine and metabolic disease	ENSOARG00020016588|ENSOARG00020012206|ENSOARG00020013154	;;PTPRN
1	map00520	Amino sugar and nucleotide sugar metabolism	KEGG PATHWAY	1/ 725	55/ 20121	0.0181818	0.867492	1	Metabolism	Carbohydrate metabolism	ENSOARG00020023053	RENBP
6	map04390	Hippo signaling pathway	KEGG PATHWAY	6/ 725	242/ 20121	0.0247934	0.872368	1	Environmental Information Processing	Signal transduction	ENSOARG00020024825|ENSOARG00020007862|ENSOARG00020015652|ENSOARG00020002749|ENSOARG00020004462|ENSOARG00020008507	BMP6;PRKCZ;WNT5B;AFP;ID1;CDH1
1	map00380	Tryptophan metabolism	KEGG PATHWAY	1/ 725	57/ 20121	0.0175439	0.876894	1	Metabolism	Amino acid metabolism	ENSOARG00020002784
1	map00071	Fatty acid degradation	KEGG PATHWAY	1/ 725	58/ 20121	0.0172414	0.881342	1	Metabolism	Lipid metabolism	ENSOARG00020002674
1	map00260	Glycine, serine and threonine metabolism	KEGG PATHWAY	1/ 725	58/ 20121	0.0172414	0.881342	1	Metabolism	Amino acid metabolism	ENSOARG00020016569	AGXT2
1	map03050	Proteasome	KEGG PATHWAY	1/ 725	58/ 20121	0.0172414	0.881342	1	Genetic Information Processing	Folding, sorting and degradation	ENSOARG00020025249
2	map03008	Ribosome biogenesis in eukaryotes	KEGG PATHWAY	2/ 725	101/ 20121	0.019802	0.883317	1	Genetic Information Processing	Translation	ENSOARG00020004744|ENSOARG00020007094	NXT1;
1	map04961	Endocrine and other factor-regulated calcium reabsorption	KEGG PATHWAY	1/ 725	59/ 20121	0.0169492	0.88563	1	Organismal Systems	Excretory system	ENSOARG00020009832	SLC8A1
5	map04064	NF-kappa B signaling pathway	KEGG PATHWAY	5/ 725	214/ 20121	0.0233645	0.888307	1	Environmental Information Processing	Signal transduction	ENSOARG00020003374|ENSOARG00020004157|ENSOARG00020012206|ENSOARG00020002968|ENSOARG00020002961	TNFSF13B;GADD45G;;;
2	map00590	Arachidonic acid metabolism	KEGG PATHWAY	2/ 725	103/ 20121	0.0194175	0.889907	1	Metabolism	Lipid metabolism	ENSOARG00020010083|ENSOARG00020023337	PTGIS;CYP2J
3	map05321	Inflammatory bowel disease	KEGG PATHWAY	3/ 725	142/ 20121	0.0211268	0.890116	1	Human Diseases	Immune disease	ENSOARG00020002694|ENSOARG00020012206|ENSOARG00020025634	IL23A;;STAT1
4	map04660	T cell receptor signaling pathway	KEGG PATHWAY	4/ 725	179/ 20121	0.0223464	0.890142	1	Organismal Systems	Immune system	ENSOARG00020012206|ENSOARG00020000796|ENSOARG00020005077|ENSOARG00020018165	;PIK3R3;;FOS
3	map05320	Autoimmune thyroid disease	KEGG PATHWAY	3/ 725	144/ 20121	0.0208333	0.895547	1	Human Diseases	Immune disease	ENSOARG00020016588|ENSOARG00020012206|ENSOARG00020006257	;;TG
2	map05032	Morphine addiction	KEGG PATHWAY	2/ 725	105/ 20121	0.0190476	0.896151	1	Human Diseases	Substance dependence	ENSOARG00020007182|ENSOARG00020023409	PDE4B;GNB3
1	map04330	Notch signaling pathway	KEGG PATHWAY	1/ 725	62/ 20121	0.016129	0.897587	1	Environmental Information Processing	Signal transduction	ENSOARG00020009450
1	map04624	Toll and Imd signaling pathway	KEGG PATHWAY	1/ 725	62/ 20121	0.016129	0.897587	1	Organismal Systems	Immune system	ENSOARG00020019914	ANK2
1	map05110	Vibrio cholerae infection	KEGG PATHWAY	1/ 725	62/ 20121	0.016129	0.897587	1	Human Diseases	Infectious disease: bacterial	ENSOARG00020010068	ATP6V0E2
1	map04975	Fat digestion and absorption	KEGG PATHWAY	1/ 725	63/ 20121	0.015873	0.901289	1	Organismal Systems	Digestive system	ENSOARG00020002682	ABCA1
1	map00330	Arginine and proline metabolism	KEGG PATHWAY	1/ 725	64/ 20121	0.015625	0.904857	1	Metabolism	Amino acid metabolism	ENSOARG00020019351	HOGA1
2	map04146	Peroxisome	KEGG PATHWAY	2/ 725	110/ 20121	0.0181818	0.910347	1	Cellular Processes	Transport and catabolism	ENSOARG00020019140|ENSOARG00020013128	NUDT12;HMGCL
4	map04972	Pancreatic secretion	KEGG PATHWAY	4/ 725	189/ 20121	0.021164	0.912804	1	Organismal Systems	Digestive system	ENSOARG00020017959|ENSOARG00020008526|ENSOARG00020015478|ENSOARG00020005077	ITPR3;RAB3D;ATP2A3;
4	map04150	mTOR signaling pathway	KEGG PATHWAY	4/ 725	190/ 20121	0.0210526	0.914824	1	Environmental Information Processing	Signal transduction	ENSOARG00020008872|ENSOARG00020000796|ENSOARG00020005077|ENSOARG00020015652	;PIK3R3;;WNT5B
2	map04216	Ferroptosis	KEGG PATHWAY	2/ 725	115/ 20121	0.0173913	0.922709	1	Cellular Processes	Cell growth and death	ENSOARG00020020358|ENSOARG00020011858	CYBB;SLC39A8
2	map04922	Glucagon signaling pathway	KEGG PATHWAY	2/ 725	116/ 20121	0.0172414	0.924981	1	Organismal Systems	Endocrine system	ENSOARG00020001524|ENSOARG00020017959	SLC2A2;ITPR3
2	map00564	Glycerophospholipid metabolism	KEGG PATHWAY	2/ 725	117/ 20121	0.017094	0.92719	1	Metabolism	Lipid metabolism	ENSOARG00020012970|ENSOARG00020023447	DGKK;GPD1
16	map05022	Pathways of neurodegeneration - multiple diseases	KEGG PATHWAY	16/ 725	619/ 20121	0.0258481	0.937965	1	Human Diseases	Neurodegenerative disease	ENSOARG00020012211|ENSOARG00020020358|ENSOARG00020003755|ENSOARG00020022286|ENSOARG00020017612|ENSOARG00020015478|ENSOARG00020015652|ENSOARG00020024809|ENSOARG00020010275|ENSOARG00020025921|ENSOARG00020014809|ENSOARG00020018640|ENSOARG00020012341|ENSOARG00020017959|ENSOARG00020017219|ENSOARG00020004398	UBE2L6;CYBB;GRIN2C;GRIA3;GRIA1;ATP2A3;WNT5B;KIF5C;BDNF;MAP2K6;GRIN2A;UBA7;GRIA4;ITPR3;DNAH12;RYR3
1	map00562	Inositol phosphate metabolism	KEGG PATHWAY	1/ 725	76/ 20121	0.0131579	0.938842	1	Metabolism	Carbohydrate metabolism	ENSOARG00020019854	INPP5J
2	map04260	Cardiac muscle contraction	KEGG PATHWAY	2/ 725	125/ 20121	0.016	0.942772	1	Organismal Systems	Circulatory system	ENSOARG00020015478|ENSOARG00020009832	ATP2A3;SLC8A1
1	map00310	Lysine degradation	KEGG PATHWAY	1/ 725	79/ 20121	0.0126582	0.945241	1	Metabolism	Amino acid metabolism	ENSOARG00020005635	PRDM16
3	map04658	Th1 and Th2 cell differentiation	KEGG PATHWAY	3/ 725	170/ 20121	0.0176471	0.94714	1	Organismal Systems	Immune system	ENSOARG00020012206|ENSOARG00020018165|ENSOARG00020025634	;FOS;STAT1
9	map05020	Prion disease	KEGG PATHWAY	9/ 725	394/ 20121	0.0228426	0.948451	1	Human Diseases	Neurodegenerative disease	ENSOARG00020020358|ENSOARG00020021566|ENSOARG00020000796|ENSOARG00020012683|ENSOARG00020024809|ENSOARG00020014809|ENSOARG00020017959|ENSOARG00020003755|ENSOARG00020004398	CYBB;;PIK3R3;HSPA1L;KIF5C;GRIN2A;ITPR3;GRIN2C;RYR3
1	map04391	Hippo signaling pathway - fly	KEGG PATHWAY	1/ 725	83/ 20121	0.0120482	0.952745	1	Environmental Information Processing	Signal transduction	ENSOARG00020003801	ZDHHC14
2	map05330	Allograft rejection	KEGG PATHWAY	2/ 725	133/ 20121	0.0150376	0.95515	1	Human Diseases	Immune disease	ENSOARG00020016588|ENSOARG00020012206	;
2	map03015	mRNA surveillance pathway	KEGG PATHWAY	2/ 725	134/ 20121	0.0149254	0.956504	1	Genetic Information Processing	Translation	ENSOARG00020004744|ENSOARG00020021980	NXT1;MSI1
7	map04212	Longevity regulating pathway - worm	KEGG PATHWAY	7/ 725	333/ 20121	0.021021	0.958115	1	Organismal Systems	Aging	ENSOARG00020025921|ENSOARG00020006008|ENSOARG00020013746|ENSOARG00020020160|ENSOARG00020010304|ENSOARG00020020525|ENSOARG00020011983	MAP2K6;;MGST2;;;;
1	map04721	Synaptic vesicle cycle	KEGG PATHWAY	1/ 725	87/ 20121	0.0114943	0.959223	1	Organismal Systems	Nervous system	ENSOARG00020010068	ATP6V0E2
1	map00140	Steroid hormone biosynthesis	KEGG PATHWAY	1/ 725	87/ 20121	0.0114943	0.959223	1	Metabolism	Lipid metabolism	ENSOARG00020006230	UGT1A1
2	map03013	Nucleocytoplasmic transport	KEGG PATHWAY	2/ 725	146/ 20121	0.0136986	0.969983	1	Genetic Information Processing	Translation	ENSOARG00020004744|ENSOARG00020004060	NXT1;KPNA5
6	map05415	Diabetic cardiomyopathy	KEGG PATHWAY	6/ 725	320/ 20121	0.01875	0.975555	1	Human Diseases	Cardiovascular disease	ENSOARG00020020358|ENSOARG00020000796|ENSOARG00020007862|ENSOARG00020015478|ENSOARG00020013296|ENSOARG00020005782	CYBB;PIK3R3;PRKCZ;ATP2A3;COL3A1;AGTR1
2	map05332	Graft-versus-host disease	KEGG PATHWAY	2/ 725	153/ 20121	0.0130719	0.975881	1	Human Diseases	Immune disease	ENSOARG00020016588|ENSOARG00020012206	;
1	map05310	Asthma	KEGG PATHWAY	1/ 725	108/ 20121	0.00925926	0.981203	1	Human Diseases	Immune disease	ENSOARG00020012206
1	map04013	MAPK signaling pathway - fly	KEGG PATHWAY	1/ 725	111/ 20121	0.00900901	0.983173	1	Environmental Information Processing	Signal transduction	ENSOARG00020016850	CNKSR2
2	map05416	Viral myocarditis	KEGG PATHWAY	2/ 725	166/ 20121	0.0120482	0.984	1	Human Diseases	Cardiovascular disease	ENSOARG00020016588|ENSOARG00020012206	;
6	map05208	Chemical carcinogenesis - reactive oxygen species	KEGG PATHWAY	6/ 725	339/ 20121	0.0176991	0.984312	1	Human Diseases	Cancer: overview	ENSOARG00020013746|ENSOARG00020000796|ENSOARG00020023288|ENSOARG00020022857|ENSOARG00020018165|ENSOARG00020010304	MGST2;PIK3R3;SLC26A6;VEGFA;FOS;
3	map04141	Protein processing in endoplasmic reticulum	KEGG PATHWAY	3/ 725	215/ 20121	0.0139535	0.984954	1	Genetic Information Processing	Folding, sorting and degradation	ENSOARG00020000891|ENSOARG00020012683|ENSOARG00020017879	eIF2aK2;HSPA1L;CRYAB
10	map05010	Alzheimer disease	KEGG PATHWAY	10/ 725	506/ 20121	0.0197628	0.988451	1	Human Diseases	Neurodegenerative disease	ENSOARG00020020358|ENSOARG00020000891|ENSOARG00020015478|ENSOARG00020015652|ENSOARG00020024809|ENSOARG00020014809|ENSOARG00020017959|ENSOARG00020000796|ENSOARG00020003755|ENSOARG00020004398	CYBB;eIF2aK2;ATP2A3;WNT5B;KIF5C;GRIN2A;ITPR3;PIK3R3;GRIN2C;RYR3
1	map04152	AMPK signaling pathway	KEGG PATHWAY	1/ 725	131/ 20121	0.00763359	0.991959	1	Environmental Information Processing	Signal transduction	ENSOARG00020000796	PIK3R3
1	map04142	Lysosome	KEGG PATHWAY	1/ 725	164/ 20121	0.00609756	0.997626	1	Cellular Processes	Transport and catabolism	ENSOARG00020013897	HYAL1
1	map04140	Autophagy - animal	KEGG PATHWAY	1/ 725	166/ 20121	0.0060241	0.997796	1	Cellular Processes	Transport and catabolism	ENSOARG00020000796	PIK3R3
2	map04932	Non-alcoholic fatty liver disease	KEGG PATHWAY	2/ 725	228/ 20121	0.00877193	0.997869	1	Human Diseases	Endocrine and metabolic disease	ENSOARG00020000796|ENSOARG00020018165	PIK3R3;FOS
5	map05012	Parkinson disease	KEGG PATHWAY	5/ 725	380/ 20121	0.0131579	0.99815	1	Human Diseases	Neurodegenerative disease	ENSOARG00020012211|ENSOARG00020017959|ENSOARG00020024809|ENSOARG00020018640|ENSOARG00020004398	UBE2L6;ITPR3;KIF5C;UBA7;RYR3
6	map05016	Huntington disease	KEGG PATHWAY	6/ 725	429/ 20121	0.013986	0.998368	1	Human Diseases	Neurodegenerative disease	ENSOARG00020010275|ENSOARG00020017219|ENSOARG00020024809|ENSOARG00020017612|ENSOARG00020012341|ENSOARG00020022286	BDNF;DNAH12;KIF5C;GRIA1;GRIA4;GRIA3
8	map05014	Amyotrophic lateral sclerosis	KEGG PATHWAY	8/ 725	522/ 20121	0.0153257	0.998662	1	Human Diseases	Neurodegenerative disease	ENSOARG00020025921|ENSOARG00020003755|ENSOARG00020024809|ENSOARG00020014809|ENSOARG00020017959|ENSOARG00020017612|ENSOARG00020017219|ENSOARG00020004744	MAP2K6;GRIN2C;KIF5C;GRIN2A;ITPR3;GRIA1;DNAH12;NXT1
1	map03040	Spliceosome	KEGG PATHWAY	1/ 725	213/ 20121	0.00469484	0.999614	1	Genetic Information Processing	Transcription	ENSOARG00020012683	HSPA1L
3	map04714	Thermogenesis	KEGG PATHWAY	3/ 725	351/ 20121	0.00854701	0.999766	1	Organismal Systems	Environmental adaptation	ENSOARG00020022501|ENSOARG00020008731|ENSOARG00020005635	PRKG1;PRKG2;PRDM16
1	map00190	Oxidative phosphorylation	KEGG PATHWAY	1/ 725	252/ 20121	0.00396825	0.999909	1	Metabolism	Energy metabolism	ENSOARG00020010068	ATP6V0E2
2	map05340	Primary immunodeficiency	KEGG PATHWAY	2/ 725	337/ 20121	0.00593472	0.999947	1	Human Diseases	Immune disease	ENSOARG00020025129|ENSOARG00020025187	TAP2;TAP1
2	map04120	Ubiquitin mediated proteolysis	KEGG PATHWAY	2/ 725	465/ 20121	0.00430108	0.999999	1	Genetic Information Processing	Folding, sorting and degradation	ENSOARG00020012211|ENSOARG00020018640	UBE2L6;UBA7
