# Supplementary material for: Transcriptomic Analysis of the Antiviral Responses in Ovine Type II Alveolar Epithelial Cells During Early Stage of Bluetongue Virus Infection
Source: Animals (Basel). 2026 Jan 13;16(2):243. doi: 10.3390/ani16020243 (PMC12837445; doi:10.3390/ani16020243)
Supplement: Supplementary file 1 [file animals-16-00243-s001.zip › Supplemental table S5.xlsx]

## Sheet: DEGs 8 vs 12
Gene ID	Gene Name	12 VS C	8 VS C	Gene Description
1482		852	1047
ENSOARG00020012211	UBE2L6	yes|up	yes|up	ubiquitin conjugating enzyme E2 L6 [Source:NCBI gene (formerly Entrezgene);Acc:101121201]
ENSOARG00020014591	LOC101114075	yes|down	yes|down	sulfotransferase 1A1 [Source:NCBI gene (formerly Entrezgene);Acc:101114075]
ENSOARG00020015451	SLC15A3	yes|up	no|down	solute carrier family 15 member 3 [Source:NCBI gene (formerly Entrezgene);Acc:101122065]
ENSOARG00020014595	SPHK1	no|down	yes|down	sphingosine kinase 1
ENSOARG00020002968		yes|down	no|down
ENSOARG00020015101	SLC16A1	yes|down	yes|down	solute carrier family 16 member 1
ENSOARG00020012219	ZNF260	no|down	yes|down	zinc finger protein 260 [Source:NCBI gene (formerly Entrezgene);Acc:105607589]
ENSOARG00020002848	PLBD1	no|down	yes|down	phospholipase B domain containing 1 [Source:NCBI gene (formerly Entrezgene);Acc:101108736]
ENSOARG00020014457	ZNF300	no|down	yes|down	zinc finger protein 300 [Source:HGNC Symbol;Acc:HGNC:13091]
ENSOARG00020002961	LOC101104661	yes|down	yes|down	growth-regulated protein homolog gamma
ENSOARG00020014356	GBA3	yes|down	yes|down	cytosolic beta-glucosidase [Source:NCBI gene (formerly Entrezgene);Acc:101103396]
ENSOARG00020024280	NLGN3	no|down	yes|up	neuroligin 3 [Source:NCBI gene (formerly Entrezgene);Acc:101103785]
ENSOARG00020004693		yes|down	no|down
ENSOARG00020014291	LRRN1	yes|down	yes|down	leucine rich repeat neuronal 1 [Source:HGNC Symbol;Acc:HGNC:20980]
ENSOARG00020024193	ALKBH4	no|down	yes|down	alkB homolog 4, lysine demethylase [Source:HGNC Symbol;Acc:HGNC:21900]
ENSOARG00020023939		yes|up	yes|up
ENSOARG00020014853	FAM171B	no|down	yes|up	family with sequence similarity 171 member B [Source:NCBI gene (formerly Entrezgene);Acc:101116019]
ENSOARG00020022659		yes|down	no|down
ENSOARG00020022760	NGF	yes|down	no|down	nerve growth factor [Source:NCBI gene (formerly Entrezgene);Acc:101104540]
ENSOARG00020025672	RNF113B	no|down	yes|down	ring finger protein 113A [Source:NCBI gene (formerly Entrezgene);Acc:101123444]
ENSOARG00020003466	RGS16	no|up	yes|up	regulator of G protein signaling 16 [Source:NCBI gene (formerly Entrezgene);Acc:101103743]
ENSOARG00020024213	TMEM26	yes|down	yes|down	transmembrane protein 26 [Source:NCBI gene (formerly Entrezgene);Acc:101121233]
ENSOARG00020016737	PDCD4	no|down	yes|down	programmed cell death 4 [Source:NCBI gene (formerly Entrezgene);Acc:101119688]
ENSOARG00020016734	POLA2	yes|up	no|up	DNA polymerase alpha 2, accessory subunit [Source:NCBI gene (formerly Entrezgene);Acc:101107399]
ENSOARG00020005559	FGF10	yes|down	no|down	Ovis aries fibroblast growth factor 10 (FGF10), mRNA. [Source:RefSeq mRNA;Acc:NM_001009230]
ENSOARG00020004744	NXT1	yes|up	no|up	nuclear transport factor 2 like export factor 1 [Source:NCBI gene (formerly Entrezgene);Acc:101103747]
ENSOARG00020003711	TRIM5	yes|up	no|up	Ovis aries tripartite motif-containing protein 5-like (LOC105614607), mRNA. [Source:RefSeq mRNA;Acc:NM_001318072]
ENSOARG00020000082	HIVEP3	yes|up	yes|up	HIVEP zinc finger 3 [Source:NCBI gene (formerly Entrezgene);Acc:101101858]
ENSOARG00020014185	LIG1	yes|up	no|up	DNA ligase 1 [Source:HGNC Symbol;Acc:HGNC:6598]
ENSOARG00020006134	SLC3A1	yes|down	yes|down	solute carrier family 3 member 1 [Source:NCBI gene (formerly Entrezgene);Acc:101111950]
ENSOARG00020004440	BRINP1	yes|up	yes|up	BMP/retinoic acid inducible neural specific 1 [Source:NCBI gene (formerly Entrezgene);Acc:101123181]
ENSOARG00020004444		yes|up	yes|up
ENSOARG00020020359	WNT5A	no|up	yes|up	Wnt family member 5A [Source:NCBI gene (formerly Entrezgene);Acc:101109745]
ENSOARG00020020358	CYBB	yes|up	yes|up	cytochrome b-245, beta polypeptide [Source:NCBI gene (formerly Entrezgene);Acc:100036757]
ENSOARG00020003765	GPC6	yes|down	no|down	glypican 6 [Source:NCBI gene (formerly Entrezgene);Acc:101106600]
ENSOARG00020024671	ZMYND15	no|down	yes|down	zinc finger MYND-type containing 15 [Source:NCBI gene (formerly Entrezgene);Acc:101111466]
ENSOARG00020004060	KPNA5	yes|down	no|down	karyopherin subunit alpha 5 [Source:NCBI gene (formerly Entrezgene);Acc:101104498]
ENSOARG00020024678	LIMCH1	yes|down	yes|down	LIM and calponin homology domains 1 [Source:NCBI gene (formerly Entrezgene);Acc:101117845]
ENSOARG00020024994	SPTLC3	yes|down	no|down	serine palmitoyltransferase long chain base subunit 3 [Source:HGNC Symbol;Acc:HGNC:16253]
ENSOARG00020020448	LOC101117112/IFI27	yes|up	yes|up	interferon alpha-inducible protein 27-like protein 1
ENSOARG00020020456	G0S2	yes|up	yes|up	G0/G1 switch 2 [Source:NCBI gene (formerly Entrezgene);Acc:101121790]
ENSOARG00020015215	SELENBP1	yes|down	no|down	selenium binding protein 1 [Source:NCBI gene (formerly Entrezgene);Acc:101115920]
ENSOARG00020025174	CDYL	no|up	yes|up	chromodomain Y like [Source:NCBI gene (formerly Entrezgene);Acc:101120964]
ENSOARG00020015355		no|up	yes|up
ENSOARG00020021104	ALPL	no|up	yes|up	alkaline phosphatase, biomineralization associated [Source:NCBI gene (formerly Entrezgene);Acc:101123195]
ENSOARG00020012095	FGFR4	yes|down	yes|down	fibroblast growth factor receptor 4 [Source:NCBI gene (formerly Entrezgene);Acc:101120660]
ENSOARG00020010884	ARSK	yes|down	no|down	arylsulfatase family member K [Source:NCBI gene (formerly Entrezgene);Acc:101109354]
ENSOARG00020014075	MOV10	yes|up	no|up	Mov10 RISC complex RNA helicase [Source:NCBI gene (formerly Entrezgene);Acc:101117713]
ENSOARG00020025794	CAND2	yes|down	no|down	cullin associated and neddylation dissociated 2 (putative) [Source:NCBI gene (formerly Entrezgene);Acc:101107312]
ENSOARG00020009574	PKDCC	no|down	yes|down	protein kinase domain containing, cytoplasmic [Source:NCBI gene (formerly Entrezgene);Acc:101116218]
ENSOARG00020001812	FNBP1	yes|down	no|down	formin binding protein 1 [Source:NCBI gene (formerly Entrezgene);Acc:101115265]
ENSOARG00020009573	KNTC1	yes|up	no|up	kinetochore associated 1 [Source:NCBI gene (formerly Entrezgene);Acc:101120018]
ENSOARG00020025091	PTPRE	no|up	yes|up	protein tyrosine phosphatase receptor type E [Source:NCBI gene (formerly Entrezgene);Acc:101117715]
ENSOARG00020007932		no|up	yes|up
ENSOARG00020025095	CAPN6	no|up	yes|up	calpain 6 [Source:NCBI gene (formerly Entrezgene);Acc:101110122]
ENSOARG00020020578	MCM5	yes|up	no|up	minichromosome maintenance complex component 5 [Source:NCBI gene (formerly Entrezgene);Acc:101104055]
ENSOARG00020002136	ADAR	no|up	yes|up	adenosine deaminase RNA specific [Source:NCBI gene (formerly Entrezgene);Acc:101104366]
ENSOARG00020011636	COL11A2	no|down	yes|up	collagen type XI alpha 2 chain [Source:NCBI gene (formerly Entrezgene);Acc:101116356]
ENSOARG00020007930	SCAI	yes|down	no|down	suppressor of cancer cell invasion [Source:NCBI gene (formerly Entrezgene);Acc:101111873]
ENSOARG00020009176	DCHS1	no|up	yes|up	dachsous cadherin-related 1 [Source:NCBI gene (formerly Entrezgene);Acc:101109908]
ENSOARG00020000644	ZNF169	no|down	yes|down	zinc finger protein 169 [Source:HGNC Symbol;Acc:HGNC:12957]
ENSOARG00020001848	GPR85	yes|down	yes|down	G protein-coupled receptor 85 [Source:NCBI gene (formerly Entrezgene);Acc:101111360]
ENSOARG00020004525	LOC101106199	no|down	yes|down	hemoglobin fetal subunit beta [Source:NCBI gene (formerly Entrezgene);Acc:101106199]
ENSOARG00020000643	GTPBP8	yes|down	yes|down	GTP binding protein 8 (putative) [Source:HGNC Symbol;Acc:HGNC:25007]
ENSOARG00020020073	FANCF	no|down	yes|down	FA complementation group F [Source:NCBI gene (formerly Entrezgene);Acc:101119858]
ENSOARG00020021170	PDK4	no|up	yes|up	pyruvate dehydrogenase kinase 4 [Source:NCBI gene (formerly Entrezgene);Acc:101117752]
ENSOARG00020000905		no|down	yes|down
ENSOARG00020011135	B3GNT7	yes|down	yes|down	UDP-GlcNAc:betaGal beta-1,3-N-acetylglucosaminyltransferase 7 [Source:HGNC Symbol;Acc:HGNC:18811]
ENSOARG00020004286	ESRP1	no|up	yes|up	epithelial splicing regulatory protein 1 [Source:NCBI gene (formerly Entrezgene);Acc:101109714]
ENSOARG00020005782	AGTR1	yes|down	yes|down	Ovis aries angiotensin II receptor type 1 (AGTR1), mRNA. [Source:RefSeq mRNA;Acc:NM_001009744]
ENSOARG00020003289		yes|down	no|down
ENSOARG00020021774	FGL1	yes|down	no|down	fibrinogen like 1 [Source:NCBI gene (formerly Entrezgene);Acc:101118665]
ENSOARG00020004846		no|up	yes|up
ENSOARG00020008675	IRX3	no|down	yes|down	iroquois homeobox 3 [Source:NCBI gene (formerly Entrezgene);Acc:101118126]
ENSOARG00020005535	EPAS1	yes|down	no|down	endothelial PAS domain protein 1 [Source:NCBI gene (formerly Entrezgene);Acc:443286]
ENSOARG00020004848	TMEM119	yes|down	no|down	transmembrane protein 119 [Source:NCBI gene (formerly Entrezgene);Acc:101102841]
ENSOARG00020006997		yes|down	no|down
ENSOARG00020025898	HEYL	no|down	yes|up	hes related family bHLH transcription factor with YRPW motif like [Source:HGNC Symbol;Acc:HGNC:4882]
ENSOARG00020001119	LOC101122496/MRP1/ABCC1	yes|down	yes|down	multidrug resistance-associated protein 1-like
ENSOARG00020019399	FAT1	yes|down	no|down	FAT atypical cadherin 1 [Source:NCBI gene (formerly Entrezgene);Acc:101116884]
ENSOARG00020009683	SEMA5B	yes|down	yes|down	semaphorin 5B [Source:HGNC Symbol;Acc:HGNC:10737]
ENSOARG00020000582	OSBPL3	no|up	yes|up	oxysterol binding protein like 3 [Source:HGNC Symbol;Acc:HGNC:16370]
ENSOARG00020021657	SERPINB2	yes|up	yes|up	plasminogen activator inhibitor 2-like [Source:NCBI gene (formerly Entrezgene);Acc:101104705]
ENSOARG00020009688	GHRHR	yes|down	yes|down	Ovis aries growth hormone releasing hormone receptor (GHRHR), mRNA. [Source:RefSeq mRNA;Acc:NM_001009454]
ENSOARG00020005083	CDK2	yes|up	no|up	Ovis aries cyclin dependent kinase 2 (CDK2), mRNA. [Source:RefSeq mRNA;Acc:NM_001142509]
ENSOARG00020025304	CPNE9	no|up	yes|up	copine family member 9 [Source:NCBI gene (formerly Entrezgene);Acc:101104863]
ENSOARG00020011581	TNFRSF4	yes|down	no|down	TNF receptor superfamily member 4 [Source:NCBI gene (formerly Entrezgene);Acc:101108407]
ENSOARG00020001164	USF3	yes|down	no|down	upstream transcription factor family member 3 [Source:NCBI gene (formerly Entrezgene);Acc:101123595]
ENSOARG00020019264	KLHL29	no|down	no|up	kelch like family member 29 [Source:HGNC Symbol;Acc:HGNC:29404]
ENSOARG00020006881		yes|up	yes|up
ENSOARG00020014000	NEGR1	yes|down	yes|down	neuronal growth regulator 1 [Source:NCBI gene (formerly Entrezgene);Acc:101119516]
ENSOARG00020001590	IMPG2	no|up	yes|up	interphotoreceptor matrix proteoglycan 2
ENSOARG00020008170	ANKRD22	no|up	yes|up	ankyrin repeat domain 22 [Source:NCBI gene (formerly Entrezgene);Acc:101120533]
ENSOARG00020010194	TMEM88	no|up	yes|up	transmembrane protein 88 [Source:NCBI gene (formerly Entrezgene);Acc:101104509]
ENSOARG00020006618		yes|down	no|down
ENSOARG00020005400	EMB	yes|down	no|down	embigin
ENSOARG00020022688	SERPINF1	no|up	yes|up	Ovis aries serpin family F member 1 (SERPINF1), mRNA. [Source:RefSeq mRNA;Acc:NM_001139447]
ENSOARG00020009199	KLF5	yes|up	yes|up	Kruppel like factor 5 [Source:NCBI gene (formerly Entrezgene);Acc:101123641]
ENSOARG00020006694	FAM174B	yes|up	no|up	family with sequence similarity 174 member B [Source:HGNC Symbol;Acc:HGNC:34339]
ENSOARG00020009565	RAD51AP1	yes|up	no|up	RAD51 associated protein 1 [Source:HGNC Symbol;Acc:HGNC:16956]
ENSOARG00020008717	IRX5	yes|down	yes|down	iroquois homeobox 5 [Source:NCBI gene (formerly Entrezgene);Acc:101118378]
ENSOARG00020001027	YARS2	no|down	yes|down	tyrosyl-tRNA synthetase 2 [Source:NCBI gene (formerly Entrezgene);Acc:101104981]
ENSOARG00020011858	SLC39A8	yes|down	yes|down	solute carrier family 39 member 8 [Source:NCBI gene (formerly Entrezgene);Acc:101108488]
ENSOARG00020022682	CYP8B1	no|down	yes|down	5-beta-cholestane-3-alpha,7-alpha-diol 12-alpha-hydroxylase [Source:NCBI gene (formerly Entrezgene);Acc:101119853]
ENSOARG00020013897	HYAL1	yes|down	no|down	hyaluronidase 1 [Source:NCBI gene (formerly Entrezgene);Acc:101121207]
ENSOARG00020001430	RGS4	no|up	yes|up	regulator of G protein signaling 4 [Source:HGNC Symbol;Acc:HGNC:10000]
ENSOARG00020021427	PHLDA2	yes|up	no|up	pleckstrin homology like domain family A member 2 [Source:NCBI gene (formerly Entrezgene);Acc:105613568]
ENSOARG00020024199	STRA6	yes|down	no|down	signaling receptor and transporter of retinol STRA6 [Source:HGNC Symbol;Acc:HGNC:30650]
ENSOARG00020019487	GAS7	no|up	yes|up	growth arrest specific 7 [Source:NCBI gene (formerly Entrezgene);Acc:101111467]
ENSOARG00020019526	LIPE	no|up	no|down	Ovis aries lipase E, hormone sensitive type (LIPE), mRNA. [Source:RefSeq mRNA;Acc:NM_001128154]
ENSOARG00020019527	CILP2	yes|up	yes|up	cartilage intermediate layer protein 2 [Source:HGNC Symbol;Acc:HGNC:24213]
ENSOARG00020017372	LOC101109370/ABCC4	yes|down	yes|down	ATP-binding cassette sub-family C member 4-like
ENSOARG00020020823	ZNF526	no|up	yes|down	zinc finger protein 526 [Source:NCBI gene (formerly Entrezgene);Acc:101103006]
ENSOARG00020021498	POLK	yes|down	yes|down	DNA polymerase kappa [Source:NCBI gene (formerly Entrezgene);Acc:101109360]
ENSOARG00020010451	FGF2	yes|down	no|down	fibroblast growth factor 2 [Source:NCBI gene (formerly Entrezgene);Acc:443306]
ENSOARG00020021555	LOC101121414/APOL3	no|up	yes|up	apolipoprotein L3-like [Source:NCBI gene (formerly Entrezgene);Acc:101121414]
ENSOARG00020026325	OGFRL1	no|up	yes|up	opioid growth factor receptor like 1 [Source:HGNC Symbol;Acc:HGNC:21378]
ENSOARG00020025262	ARHGAP15	no|down	yes|down	Rho GTPase activating protein 15 [Source:HGNC Symbol;Acc:HGNC:21030]
ENSOARG00020019416	TANC1	yes|down	no|down	tetratricopeptide repeat, ankyrin repeat and coiled-coil containing 1 [Source:NCBI gene (formerly Entrezgene);Acc:101111614]
ENSOARG00020022352	LOC101110006/BTN1A1	no|down	yes|down	butyrophilin subfamily 1 member A1-like
ENSOARG00020004832	VPS13A	no|down	yes|down	vacuolar protein sorting 13 homolog A [Source:NCBI gene (formerly Entrezgene);Acc:101112545]
ENSOARG00020009750	ACTG2	yes|down	yes|down	actin gamma 2, smooth muscle [Source:NCBI gene (formerly Entrezgene);Acc:101114256]
ENSOARG00020005077	LOC101106246	yes|up	yes|up	transforming protein RhoA [Source:NCBI gene (formerly Entrezgene);Acc:101106246]
ENSOARG00020024602	SYT17	no|up	yes|up	synaptotagmin 17 [Source:NCBI gene (formerly Entrezgene);Acc:101115845]
ENSOARG00020006475		yes|down	yes|down
ENSOARG00020008405	NTN4	no|down	yes|down	netrin 4 [Source:NCBI gene (formerly Entrezgene);Acc:780511]
ENSOARG00020001335	OGN	yes|down	yes|down	osteoglycin [Source:NCBI gene (formerly Entrezgene);Acc:101108451]
ENSOARG00020006577	DNAJC28	yes|down	yes|down	DnaJ heat shock protein family (Hsp40) member C28 [Source:NCBI gene (formerly Entrezgene);Acc:101121989]
ENSOARG00020020854	TCTA	no|down	yes|down	T cell leukemia translocation altered [Source:NCBI gene (formerly Entrezgene);Acc:101104532]
ENSOARG00020013159	FEM1A	no|down	yes|down	fem-1 homolog A [Source:NCBI gene (formerly Entrezgene);Acc:101113330]
ENSOARG00020007379	ALX1	yes|down	no|down	ALX homeobox 1 [Source:HGNC Symbol;Acc:HGNC:1494]
ENSOARG00020007808	KIF24	no|up	no|down	kinesin family member 24
ENSOARG00020007809	CAVIN2	yes|down	yes|down	caveolae associated protein 2 [Source:NCBI gene (formerly Entrezgene);Acc:101118507]
ENSOARG00020019635	STC2	yes|up	yes|up	stanniocalcin 2 [Source:HGNC Symbol;Acc:HGNC:11374]
ENSOARG00020013098	LRATD1	yes|down	yes|down	LRAT domain containing 1 [Source:HGNC Symbol;Acc:HGNC:20743]
ENSOARG00020013099	ZFHX2	no|down	yes|down	zinc finger homeobox 2 [Source:NCBI gene (formerly Entrezgene);Acc:101122193]
ENSOARG00020017100	FRZB	yes|down	yes|down	frizzled related protein [Source:NCBI gene (formerly Entrezgene);Acc:101118419]
ENSOARG00020017101	DBP	no|down	yes|down	D-box binding PAR bZIP transcription factor [Source:HGNC Symbol;Acc:HGNC:2697]
ENSOARG00020013154	PTPRN	yes|up	yes|up	protein tyrosine phosphatase receptor type N [Source:NCBI gene (formerly Entrezgene);Acc:101113312]
ENSOARG00020007377	VIL1	yes|down	yes|down	villin 1 [Source:NCBI gene (formerly Entrezgene);Acc:101110570]
ENSOARG00020010873	PUSL1	no|up	no|down	pseudouridine synthase like 1 [Source:HGNC Symbol;Acc:HGNC:26914]
ENSOARG00020010772	FZD2	no|down	yes|down	frizzled class receptor 2 [Source:NCBI gene (formerly Entrezgene);Acc:780481]
ENSOARG00020006877	HIST2H2BE	yes|down	yes|down	histone H2B type 2-E [Source:NCBI gene (formerly Entrezgene);Acc:101122398]
ENSOARG00020010778	SLC25A21	no|down	yes|down	solute carrier family 25 member 21 [Source:HGNC Symbol;Acc:HGNC:14411]
ENSOARG00020007875	ZNF772	yes|down	no|down	zinc finger protein 772 [Source:HGNC Symbol;Acc:HGNC:33106]
ENSOARG00020017172		yes|up	yes|up
ENSOARG00020017079	COL4A5	yes|down	no|down	collagen type IV alpha 5 chain [Source:NCBI gene (formerly Entrezgene);Acc:101112706]
ENSOARG00020017587	SFRP2	yes|up	yes|up	secreted frizzled related protein 2 [Source:HGNC Symbol;Acc:HGNC:10777]
ENSOARG00020009103	BACH2	no|up	yes|up	BTB domain and CNC homolog 2 [Source:NCBI gene (formerly Entrezgene);Acc:101108838]
ENSOARG00020002352	CADM2	yes|down	no|down	cell adhesion molecule 2 [Source:HGNC Symbol;Acc:HGNC:29849]
ENSOARG00020009105	TMEM200A	no|down	no|up	transmembrane protein 200A [Source:NCBI gene (formerly Entrezgene);Acc:101120250]
ENSOARG00020005658	GYG1	no|down	yes|down	glycogenin 1 [Source:HGNC Symbol;Acc:HGNC:4699]
ENSOARG00020023482	P2RY2	no|down	yes|down	purinergic receptor P2Y2 [Source:NCBI gene (formerly Entrezgene);Acc:106991621]
ENSOARG00020008812	IFIT3	yes|up	yes|up	interferon induced protein with tetratricopeptide repeats 3 [Source:HGNC Symbol;Acc:HGNC:5411]
ENSOARG00020016853	TSHZ3	no|down	no|up	teashirt zinc finger homeobox 3 [Source:NCBI gene (formerly Entrezgene);Acc:101116250]
ENSOARG00020008815	GLRA3	yes|down	no|down	glycine receptor alpha 3 [Source:NCBI gene (formerly Entrezgene);Acc:101119614]
ENSOARG00020016850	CNKSR2	yes|up	yes|up	connector enhancer of kinase suppressor of Ras 2 [Source:NCBI gene (formerly Entrezgene);Acc:101106407]
ENSOARG00020006377	PCDH9	yes|down	yes|down	protocadherin 9 [Source:NCBI gene (formerly Entrezgene);Acc:101120845]
ENSOARG00020007895	ORC1	yes|up	no|up	origin recognition complex subunit 1 [Source:HGNC Symbol;Acc:HGNC:8487]
ENSOARG00020006370	HIST1H1T	yes|down	yes|down	H1.6 linker histone, cluster member [Source:NCBI gene (formerly Entrezgene);Acc:101112356]
ENSOARG00020016357	PLTP	yes|down	yes|down	phospholipid transfer protein [Source:HGNC Symbol;Acc:HGNC:9093]
ENSOARG00020007712	LOC101118373/ANKRD26	no|down	yes|down	ankyrin repeat domain-containing protein 26-like
ENSOARG00020009368	KRT8	yes|up	yes|up	keratin 8 [Source:HGNC Symbol;Acc:HGNC:6446]
ENSOARG00020017201	IFITM3	yes|up	no|up	interferon-induced transmembrane protein 3 [Source:NCBI gene (formerly Entrezgene);Acc:101104700]
ENSOARG00020012773	CDC20B	no|up	yes|down	cell division cycle 20B [Source:HGNC Symbol;Acc:HGNC:24222]
ENSOARG00020018573	TK1	yes|up	no|up	thymidine kinase 1 [Source:NCBI gene (formerly Entrezgene);Acc:101114036]
ENSOARG00020023792	ADAMTS16	yes|down	yes|down	ADAM metallopeptidase with thrombospondin type 1 motif 16 [Source:HGNC Symbol;Acc:HGNC:17108]
ENSOARG00020013373	ZBP1	yes|up	yes|up	Z-DNA binding protein 1
ENSOARG00020013870	GALNT18	no|up	yes|up	polypeptide N-acetylgalactosaminyltransferase 18 [Source:NCBI gene (formerly Entrezgene);Acc:101122548]
ENSOARG00020017686	CLDN7	no|up	yes|up	claudin 7 [Source:HGNC Symbol;Acc:HGNC:2049]
ENSOARG00020013650		no|down	yes|down
ENSOARG00020013651	FBLN5	yes|down	no|down	fibulin 5 [Source:NCBI gene (formerly Entrezgene);Acc:101112927]
ENSOARG00020008965	KLF11	yes|down	no|down	Kruppel like factor 11 [Source:NCBI gene (formerly Entrezgene);Acc:101117833]
ENSOARG00020018216	SALL2	no|down	yes|down	spalt like transcription factor 2 [Source:HGNC Symbol;Acc:HGNC:10526]
ENSOARG00020008889	IFIT5	no|up	yes|up	interferon induced protein with tetratricopeptide repeats 5 [Source:HGNC Symbol;Acc:HGNC:13328]
ENSOARG00020012876	EHF	yes|up	yes|up	ETS homologous factor [Source:NCBI gene (formerly Entrezgene);Acc:100913164]
ENSOARG00020006172	ABCC9	yes|down	no|down	ATP binding cassette subfamily C member 9 [Source:HGNC Symbol;Acc:HGNC:60]
ENSOARG00020009040	LOC101112936/IFI203	yes|up	yes|up	interferon-activable protein 203 [Source:NCBI gene (formerly Entrezgene);Acc:101112936]
ENSOARG00020007150	HMCN1	yes|down	no|down	hemicentin 1 [Source:HGNC Symbol;Acc:HGNC:19194]
ENSOARG00020013770	LFNG	no|down	yes|down	LFNG O-fucosylpeptide 3-beta-N-acetylglucosaminyltransferase [Source:NCBI gene (formerly Entrezgene);Acc:101112372]
ENSOARG00020017854	TNFRSF11B	yes|up	yes|up	TNF receptor superfamily member 11b [Source:NCBI gene (formerly Entrezgene);Acc:100037695]
ENSOARG00020001855	BMT2	yes|down	no|down	base methyltransferase of 25S rRNA 2 homolog [Source:NCBI gene (formerly Entrezgene);Acc:101111794]
ENSOARG00020007159	DDX28	no|down	yes|down	DEAD-box helicase 28 [Source:HGNC Symbol;Acc:HGNC:17330]
ENSOARG00020012683	HSPA1L	yes|down	yes|down	heat shock protein family A (Hsp70) member 1 like [Source:NCBI gene (formerly Entrezgene);Acc:101117117]
ENSOARG00020021884	ZSCAN25	no|down	yes|down	zinc finger and SCAN domain containing 25 [Source:HGNC Symbol;Acc:HGNC:21961]
ENSOARG00020002594	IGFBP3	yes|up	no|up	insulin like growth factor binding protein 3 [Source:NCBI gene (formerly Entrezgene);Acc:100286737]
ENSOARG00020021881	MYB	yes|up	yes|up	MYB proto-oncogene, transcription factor [Source:NCBI gene (formerly Entrezgene);Acc:101109886]
ENSOARG00020002611	IL18R1	no|up	yes|up	interleukin 18 receptor 1 [Source:HGNC Symbol;Acc:HGNC:5988]
ENSOARG00020009317	PARP9	yes|up	no|up	poly(ADP-ribose) polymerase family member 9 [Source:NCBI gene (formerly Entrezgene);Acc:101114071]
ENSOARG00020012677	MCIDAS	no|down	yes|down	multiciliate differentiation and DNA synthesis associated cell cycle protein [Source:NCBI gene (formerly Entrezgene);Acc:101116090]
ENSOARG00020008589	SMAD3	no|up	yes|up	SMAD family member 3 [Source:NCBI gene (formerly Entrezgene);Acc:443169]
ENSOARG00020007252		no|up	yes|up
ENSOARG00020006308	C1H3orf52	yes|up	yes|up	chromosome 1 C3orf52 homolog
ENSOARG00020022520	MLLT3	no|down	yes|down	MLLT3 super elongation complex subunit [Source:NCBI gene (formerly Entrezgene);Acc:101102874]
ENSOARG00020009288	KRT18	yes|up	yes|up	keratin 18 [Source:NCBI gene (formerly Entrezgene);Acc:101108117]
ENSOARG00020012995	DAAM2	no|up	yes|up	dishevelled associated activator of morphogenesis 2 [Source:NCBI gene (formerly Entrezgene);Acc:101103274]
ENSOARG00020023247	SPINK6	no|down	yes|down	serine protease inhibitor Kazal-type 6 [Source:NCBI gene (formerly Entrezgene);Acc:101116570]
ENSOARG00020002689	MAGI2	yes|down	no|down	membrane associated guanylate kinase, WW and PDZ domain containing 2 [Source:HGNC Symbol;Acc:HGNC:18957]
ENSOARG00020016001	CGN	yes|down	yes|down	cingulin [Source:NCBI gene (formerly Entrezgene);Acc:101117550]
ENSOARG00020016002	DLG2	no|up	yes|up	discs large MAGUK scaffold protein 2 [Source:HGNC Symbol;Acc:HGNC:2901]
ENSOARG00020019791	IFI44L	yes|up	yes|up	interferon induced protein 44 like
ENSOARG00020002682	ABCA1	yes|down	no|down	ATP binding cassette subfamily A member 1 [Source:NCBI gene (formerly Entrezgene);Acc:101119015]
ENSOARG00020012198	TRIM16	no|down	yes|down	tripartite motif containing 16 [Source:HGNC Symbol;Acc:HGNC:17241]
ENSOARG00020002687	BCHE	yes|down	no|down	butyrylcholinesterase [Source:NCBI gene (formerly Entrezgene);Acc:101102112]
ENSOARG00020015745	FXYD1	yes|down	no|down	FXYD domain containing ion transport regulator 1 [Source:NCBI gene (formerly Entrezgene);Acc:101115476]
ENSOARG00020022329	NIPAL4	yes|down	yes|down	NIPA like domain containing 4 [Source:NCBI gene (formerly Entrezgene);Acc:101113410]
ENSOARG00020002274	PTPRZ1	yes|down	yes|down	protein tyrosine phosphatase receptor type Z1 [Source:HGNC Symbol;Acc:HGNC:9685]
ENSOARG00020003908	POLD3	yes|up	no|up	DNA polymerase delta 3, accessory subunit [Source:NCBI gene (formerly Entrezgene);Acc:101106622]
ENSOARG00020012358	MTHFR	yes|down	yes|down	methylenetetrahydrofolate reductase [Source:NCBI gene (formerly Entrezgene);Acc:101111645]
ENSOARG00020003906	HCLS1	no|up	no|down	hematopoietic cell-specific Lyn substrate 1 [Source:NCBI gene (formerly Entrezgene);Acc:101110196]
ENSOARG00020012428	ENPP5	yes|down	yes|down	ectonucleotide pyrophosphatase/phosphodiesterase family member 5 [Source:NCBI gene (formerly Entrezgene);Acc:101120026]
ENSOARG00020012292	PKD1L3	yes|up	yes|up	polycystin 1 like 3, transient receptor potential channel interacting [Source:HGNC Symbol;Acc:HGNC:21716]
ENSOARG00020014514	ISCA2	no|down	yes|down	iron-sulfur cluster assembly 2 [Source:NCBI gene (formerly Entrezgene);Acc:105606505]
ENSOARG00020003900	DENND3	yes|up	no|up	DENN domain containing 3
ENSOARG00020012901	LRRC66	yes|down	yes|down	leucine rich repeat containing 66 [Source:HGNC Symbol;Acc:HGNC:34299]
ENSOARG00020012903	RNF157	yes|up	no|up	ring finger protein 157 [Source:NCBI gene (formerly Entrezgene);Acc:101117601]
ENSOARG00020012902	ZNF585A	no|down	yes|down	zinc finger protein 585A
ENSOARG00020019385	LVRN	yes|down	yes|down	laeverin [Source:NCBI gene (formerly Entrezgene);Acc:101102734]
ENSOARG00020006230	UGT1A1	yes|down	yes|down	Ovis aries UDP glucuronosyltransferase 1 family, polypeptide A9 (UGT1A9), mRNA. [Source:RefSeq mRNA;Acc:NM_001009189]
ENSOARG00020003374	TNFSF13B	yes|up	yes|up	TNF superfamily member 13b [Source:NCBI gene (formerly Entrezgene);Acc:780517]
ENSOARG00020009911	SAMD12	no|down	yes|down	sterile alpha motif domain containing 12 [Source:HGNC Symbol;Acc:HGNC:31750]
ENSOARG00020023080	LOC101108654	yes|down	yes|down	double-headed protease inhibitor, submandibular gland-like
ENSOARG00020024448	LGALS9	no|up	yes|down	galectin-9 [Source:NCBI gene (formerly Entrezgene);Acc:101102156]
ENSOARG00020023087	FAH	no|down	yes|down	fumarylacetoacetate hydrolase [Source:HGNC Symbol;Acc:HGNC:3579]
ENSOARG00020019896		yes|up	yes|up
ENSOARG00020024440	KLHL14	yes|down	yes|down	kelch like family member 14 [Source:NCBI gene (formerly Entrezgene);Acc:101117636]
ENSOARG00020021817	SKAP1	no|up	yes|up	src kinase associated phosphoprotein 1 [Source:NCBI gene (formerly Entrezgene);Acc:101121871]
ENSOARG00020000163	RARRES1	no|up	yes|up	retinoic acid receptor responder 1 [Source:NCBI gene (formerly Entrezgene);Acc:101107654]
ENSOARG00020017928		yes|up	yes|up
ENSOARG00020025761	TRANK1	yes|up	yes|up	tetratricopeptide repeat and ankyrin repeat containing 1 [Source:NCBI gene (formerly Entrezgene);Acc:101114219]
ENSOARG00020015442	CASS4	no|up	yes|up	Cas scaffold protein family member 4
ENSOARG00020014582	KRT7	yes|up	yes|up	keratin 7 [Source:NCBI gene (formerly Entrezgene);Acc:101112716]
ENSOARG00020002974	EMP1	yes|up	yes|up	epithelial membrane protein 1 [Source:NCBI gene (formerly Entrezgene);Acc:101109432]
ENSOARG00020012228	RIOX1	no|down	yes|down	ribosomal oxygenase 1 [Source:NCBI gene (formerly Entrezgene);Acc:105606501]
ENSOARG00020002879	ITGB8	yes|down	yes|down	integrin subunit beta 8 [Source:NCBI gene (formerly Entrezgene);Acc:101107517]
ENSOARG00020015292	HTR1E	no|up	yes|up	5-hydroxytryptamine receptor 1E [Source:NCBI gene (formerly Entrezgene);Acc:101114783]
ENSOARG00020003870	ZNF404	yes|down	yes|down	zinc finger protein 404 [Source:HGNC Symbol;Acc:HGNC:19417]
ENSOARG00020026173	THBS2	no|down	no|up	thrombospondin 2 [Source:NCBI gene (formerly Entrezgene);Acc:101116840]
ENSOARG00020003159	ENDOG	no|up	yes|down	endonuclease G [Source:NCBI gene (formerly Entrezgene);Acc:780458]
ENSOARG00020014869	BAG3	no|up	yes|up	BAG cochaperone 3 [Source:NCBI gene (formerly Entrezgene);Acc:101108530]
ENSOARG00020003851	CCNE2	no|up	no|down	cyclin E2 [Source:NCBI gene (formerly Entrezgene);Acc:101109811]
ENSOARG00020003477	C14H16orf46	yes|down	yes|down	chromosome 14 C16orf46 homolog
ENSOARG00020024535	COL26A1	no|up	no|down	collagen type XXVI alpha 1 chain [Source:NCBI gene (formerly Entrezgene);Acc:101118329]
ENSOARG00020003474	VAV3	no|down	yes|down	vav guanine nucleotide exchange factor 3 [Source:NCBI gene (formerly Entrezgene);Acc:101120709]
ENSOARG00020003473		yes|up	yes|up
ENSOARG00020006968	CARF	no|down	yes|down	calcium responsive transcription factor [Source:NCBI gene (formerly Entrezgene);Acc:101112293]
ENSOARG00020023221	MYL4	no|up	yes|up	myosin light chain 4 [Source:NCBI gene (formerly Entrezgene);Acc:101121691]
ENSOARG00020020218	PPP1R9A	yes|down	no|down	protein phosphatase 1 regulatory subunit 9A [Source:NCBI gene (formerly Entrezgene);Acc:101115785]
ENSOARG00020016720		no|up	yes|up
ENSOARG00020023926	XYLT1	no|down	no|up	xylosyltransferase 1 [Source:NCBI gene (formerly Entrezgene);Acc:101111512]
ENSOARG00020004755	DNAH10	no|down	yes|up	dynein axonemal heavy chain 10 [Source:HGNC Symbol;Acc:HGNC:2941]
ENSOARG00020000981	SEMA3E	yes|down	yes|down	semaphorin 3E [Source:HGNC Symbol;Acc:HGNC:10727]
ENSOARG00020014761	TNFSF4	yes|down	no|down	TNF superfamily member 4 [Source:HGNC Symbol;Acc:HGNC:11934]
ENSOARG00020012469	RCAN2	yes|down	no|down	regulator of calcineurin 2 [Source:NCBI gene (formerly Entrezgene);Acc:101120281]
ENSOARG00020025499	ZNF521	no|down	no|up	zinc finger protein 521 [Source:NCBI gene (formerly Entrezgene);Acc:101120210]
ENSOARG00020008247	FHL5	no|down	yes|down	four and a half LIM domains 5 [Source:NCBI gene (formerly Entrezgene);Acc:101106018]
ENSOARG00020008366	ASB9	yes|down	no|down	ankyrin repeat and SOCS box containing 9 [Source:NCBI gene (formerly Entrezgene);Acc:101123093]
ENSOARG00020023866	CCDC178	yes|down	no|down	coiled-coil domain containing 178 [Source:HGNC Symbol;Acc:HGNC:29588]
ENSOARG00020008361	CCDC87	no|down	yes|down	coiled-coil domain containing 87
ENSOARG00020010582	NCAPD3	yes|up	no|up	non-SMC condensin II complex subunit D3
ENSOARG00020008082	ZNF12	no|down	yes|down	zinc finger protein 12 [Source:HGNC Symbol;Acc:HGNC:12902]
ENSOARG00020008081	FDFT1	no|down	yes|down	farnesyl-diphosphate farnesyltransferase 1 [Source:NCBI gene (formerly Entrezgene);Acc:101119109]
ENSOARG00020000075	ZMAT3	yes|down	yes|down	zinc finger matrin-type 3 [Source:NCBI gene (formerly Entrezgene);Acc:101110288]
ENSOARG00020024665	FRMPD4	yes|down	yes|down	FERM and PDZ domain containing 4 [Source:HGNC Symbol;Acc:HGNC:29007]
ENSOARG00020025249		yes|up	no|down
ENSOARG00020024843	CDC25A	no|up	no|down	cell division cycle 25A [Source:NCBI gene (formerly Entrezgene);Acc:101113178]
ENSOARG00020025244	ENO3	no|down	yes|down	enolase 3 [Source:NCBI gene (formerly Entrezgene);Acc:443086]
ENSOARG00020004051	ZNF784	no|down	yes|down	zinc finger protein 784 [Source:HGNC Symbol;Acc:HGNC:33111]
ENSOARG00020024704	WDR72	yes|down	yes|down	WD repeat domain 72 [Source:HGNC Symbol;Acc:HGNC:26790]
ENSOARG00020002721	PHYHD1	no|up	yes|up	phytanoyl-CoA dioxygenase domain containing 1 [Source:HGNC Symbol;Acc:HGNC:23396]
ENSOARG00020015163	SLC7A8	yes|down	yes|down	solute carrier family 7 member 8 [Source:NCBI gene (formerly Entrezgene);Acc:443250]
ENSOARG00020025166	PMAIP1	yes|up	yes|up	phorbol-12-myristate-13-acetate-induced protein 1 [Source:NCBI gene (formerly Entrezgene);Acc:101102359]
ENSOARG00020000891	eIF2aK2	yes|up	yes|up	eukaryotic translation initiation factor 2 alpha kinase 2 [Source:NCBI gene (formerly Entrezgene);Acc:101121673]
ENSOARG00020005935	KCP	yes|down	yes|down	kielin cysteine rich BMP regulator [Source:HGNC Symbol;Acc:HGNC:17585]
ENSOARG00020014082	ASAP3	yes|down	yes|down	ArfGAP with SH3 domain, ankyrin repeat and PH domain 3 [Source:HGNC Symbol;Acc:HGNC:14987]
ENSOARG00020020597	SCARNA15	yes|down	no|down	small Cajal body-specific RNA 15 [Source:HGNC Symbol;Acc:HGNC:32572]
ENSOARG00020005334	PLSCR1	yes|up	yes|up	phospholipid scramblase 1 [Source:HGNC Symbol;Acc:HGNC:9092]
ENSOARG00020009567	ZNF606	no|down	yes|down	zinc finger protein 606 [Source:HGNC Symbol;Acc:HGNC:25879]
ENSOARG00020004544		yes|up	yes|up
ENSOARG00020009443	KCNH7	yes|down	yes|down	potassium voltage-gated channel subfamily H member 7 [Source:HGNC Symbol;Acc:HGNC:18863]
ENSOARG00020001750	NPFFR2	yes|down	yes|down	Ovis aries neuropeptide FF receptor 2 (NPFFR2), mRNA. [Source:RefSeq mRNA;Acc:NM_001308583]
ENSOARG00020009445	TOPORS	yes|up	yes|up	TOP1 binding arginine/serine rich protein, E3 ubiquitin ligase [Source:NCBI gene (formerly Entrezgene);Acc:101113202]
ENSOARG00020005339	NOP2	yes|up	no|up	NOP2 nucleolar protein [Source:NCBI gene (formerly Entrezgene);Acc:101112802]
ENSOARG00020004537	CALHM5	yes|down	no|down	calcium homeostasis modulator family member 5 [Source:HGNC Symbol;Acc:HGNC:21568]
ENSOARG00020008238	F5	yes|down	yes|down	coagulation factor V
ENSOARG00020020068	RAP1GAP	yes|up	yes|up	RAP1 GTPase activating protein [Source:HGNC Symbol;Acc:HGNC:9858]
ENSOARG00020001613	FAM214B	yes|down	yes|down	family with sequence similarity 214 member B [Source:NCBI gene (formerly Entrezgene);Acc:101117991]
ENSOARG00020002694	IL23A	yes|up	no|up	Ovis aries interleukin 23 subunit alpha (IL23A), mRNA. [Source:RefSeq mRNA;Acc:NM_001185122]
ENSOARG00020020061	CGAS	yes|up	yes|up	cyclic GMP-AMP synthase
ENSOARG00020021162	PIK3IP1	yes|down	yes|down	phosphoinositide-3-kinase interacting protein 1 [Source:NCBI gene (formerly Entrezgene);Acc:101115232]
ENSOARG00020011538	FAM20A	no|up	yes|up	FAM20A golgi associated secretory pathway pseudokinase [Source:NCBI gene (formerly Entrezgene);Acc:101108764]
ENSOARG00020011103	EGFLAM	no|up	yes|up	EGF like, fibronectin type III and laminin G domains [Source:HGNC Symbol;Acc:HGNC:26810]
ENSOARG00020014246	ALDH1A1	yes|down	yes|down	Ovis aries aldehyde dehydrogenase 1 family member A1 (ALDH1A1), mRNA. [Source:RefSeq mRNA;Acc:NM_001009778]
ENSOARG00020020146	GPC3	yes|up	yes|up	glypican 3 [Source:NCBI gene (formerly Entrezgene);Acc:101119285]
ENSOARG00020025382	HPS6	no|down	yes|down	HPS6 biogenesis of lysosomal organelles complex 2 subunit 3 [Source:NCBI gene (formerly Entrezgene);Acc:101105705]
ENSOARG00020014249	FGD6	no|down	yes|down	FYVE, RhoGEF and PH domain containing 6 [Source:NCBI gene (formerly Entrezgene);Acc:101116817]
ENSOARG00020019393	TRIM2	yes|down	no|down	tripartite motif containing 2 [Source:NCBI gene (formerly Entrezgene);Acc:101103349]
ENSOARG00020011697	MTRES1	no|down	yes|down	mitochondrial transcription rescue factor 1 [Source:HGNC Symbol;Acc:HGNC:17971]
ENSOARG00020005240	KRT17	yes|up	yes|up	Ovis aries keratin 17, type I (KRT17), mRNA. [Source:RefSeq mRNA;Acc:NM_001308600]
ENSOARG00020020711		no|down	yes|down
ENSOARG00020009697	ZNF274	no|up	yes|up	zinc finger protein 274 [Source:HGNC Symbol;Acc:HGNC:13068]
ENSOARG00020025942	SOX9	no|up	yes|up	SRY-box transcription factor 9 [Source:HGNC Symbol;Acc:HGNC:11204]
ENSOARG00020021628	VWCE	yes|up	yes|up	von Willebrand factor C and EGF domains
ENSOARG00020006238	LRFN5	no|down	yes|down	leucine rich repeat and fibronectin type III domain containing 5 [Source:NCBI gene (formerly Entrezgene);Acc:101103927]
ENSOARG00020010910	PRKCH	no|down	yes|down	protein kinase C eta
ENSOARG00020005482	KRT19	yes|up	yes|up	keratin 19 [Source:NCBI gene (formerly Entrezgene);Acc:101117946]
ENSOARG00020010913	Bst-2B	yes|up	yes|up	bone marrow stromal cell antigen 2B [Source:NCBI gene (formerly Entrezgene);Acc:100422801]
ENSOARG00020003178	TNFRSF6B	yes|up	yes|up	TNF receptor superfamily member 6b [Source:NCBI gene (formerly Entrezgene);Acc:101117352]
ENSOARG00020000596	CYP1B1	no|down	yes|up	cytochrome P450 1B1 [Source:NCBI gene (formerly Entrezgene);Acc:101119706]
ENSOARG00020011213	FAP	yes|down	no|down	fibroblast activation protein alpha [Source:NCBI gene (formerly Entrezgene);Acc:101106492]
ENSOARG00020021308	FAM8A1	no|down	yes|down	family with sequence similarity 8 member A1 [Source:NCBI gene (formerly Entrezgene);Acc:101112268]
ENSOARG00020006919	PLEKHH2	no|down	yes|down	pleckstrin homology, MyTH4 and FERM domain containing H2 [Source:NCBI gene (formerly Entrezgene);Acc:101114431]
ENSOARG00020007263		yes|up	yes|up
ENSOARG00020005079	KDM7A	no|down	no|up	lysine demethylase 7A [Source:NCBI gene (formerly Entrezgene);Acc:101111627]
ENSOARG00020006911	SLCO3A1	no|down	yes|down	solute carrier organic anion transporter family member 3A1 [Source:NCBI gene (formerly Entrezgene);Acc:101120608]
ENSOARG00020014019	SLC9A3	no|up	yes|up	solute carrier family 9 member A3 [Source:NCBI gene (formerly Entrezgene);Acc:494437]
ENSOARG00020022286	GRIA3	yes|down	yes|down	glutamate ionotropic receptor AMPA type subunit 3 [Source:NCBI gene (formerly Entrezgene);Acc:443273]
ENSOARG00020021805	GALNT5	no|down	yes|down	polypeptide N-acetylgalactosaminyltransferase 5
ENSOARG00020025931	KCNJ16	yes|down	yes|down	potassium inwardly rectifying channel subfamily J member 16 [Source:HGNC Symbol;Acc:HGNC:6262]
ENSOARG00020010868	KLHDC7A	no|down	yes|down	kelch domain containing 7A
ENSOARG00020023409	GNB3	yes|up	yes|up	G protein subunit beta 3 [Source:NCBI gene (formerly Entrezgene);Acc:101110493]
ENSOARG00020005064	CELF2	no|down	yes|down	CUGBP Elav-like family member 2 [Source:NCBI gene (formerly Entrezgene);Acc:101107886]
ENSOARG00020022138	HOXB9	yes|up	yes|up	homeobox B9 [Source:NCBI gene (formerly Entrezgene);Acc:101114883]
ENSOARG00020017690	CCN3	yes|down	yes|down	cellular communication network factor 3
ENSOARG00020011992	FOXM1	yes|up	no|up	forkhead box M1 [Source:HGNC Symbol;Acc:HGNC:3818]
ENSOARG00020011991	PCNA	yes|up	no|up	proliferating cell nuclear antigen [Source:NCBI gene (formerly Entrezgene);Acc:443155]
ENSOARG00020005097	KLHL24	yes|down	no|down	kelch like family member 24 [Source:NCBI gene (formerly Entrezgene);Acc:101102691]
ENSOARG00020021234	VCAN	no|down	no|up	versican [Source:HGNC Symbol;Acc:HGNC:2464]
ENSOARG00020008614	TGM3	no|down	yes|down	transglutaminase 3
ENSOARG00020009743	AQP1	yes|down	yes|down	aquaporin 1 (Colton blood group)
ENSOARG00020009890	TMEM235	no|up	no|down	transmembrane protein 235 [Source:HGNC Symbol;Acc:HGNC:27563]
ENSOARG00020007852	CIART	no|down	yes|down	circadian associated repressor of transcription [Source:NCBI gene (formerly Entrezgene);Acc:101116794]
ENSOARG00020008476	COA7	no|down	yes|down	cytochrome c oxidase assembly factor 7 [Source:NCBI gene (formerly Entrezgene);Acc:101116001]
ENSOARG00020001320	CCDC191	yes|down	no|down	coiled-coil domain containing 191
ENSOARG00020006468	EFHD1	yes|up	yes|up	EF-hand domain family member D1 [Source:NCBI gene (formerly Entrezgene);Acc:101113980]
ENSOARG00020023715	ZNF502	yes|down	no|down	zinc finger protein 502 [Source:HGNC Symbol;Acc:HGNC:23718]
ENSOARG00020020841	MSX2	yes|down	yes|down	msh homeobox 2 [Source:NCBI gene (formerly Entrezgene);Acc:101107819]
ENSOARG00020023719	NFIA	yes|down	no|down	nuclear factor I A [Source:NCBI gene (formerly Entrezgene);Acc:101105452]
ENSOARG00020020843	ZNF10	no|down	yes|down	zinc finger protein 10
ENSOARG00020007565	MYO7A	yes|down	yes|down	myosin VIIA [Source:HGNC Symbol;Acc:HGNC:7606]
ENSOARG00020005920	LDB2	no|up	no|down	LIM domain binding 2 [Source:NCBI gene (formerly Entrezgene);Acc:101107704]
ENSOARG00020011954	BBC3	no|down	no|up	BCL2 binding component 3 [Source:NCBI gene (formerly Entrezgene);Acc:101123490]
ENSOARG00020007407	JADE2	yes|up	yes|up	jade family PHD finger 2 [Source:HGNC Symbol;Acc:HGNC:22984]
ENSOARG00020012061	COL14A1	no|down	no|up	collagen type XIV alpha 1 chain [Source:NCBI gene (formerly Entrezgene);Acc:101120758]
ENSOARG00020013083	LY6E	yes|up	no|up	lymphocyte antigen 6 family member E [Source:NCBI gene (formerly Entrezgene);Acc:114116340]
ENSOARG00020006545	LOC114112819	yes|up	yes|up	interferon beta-2-like [Source:NCBI gene (formerly Entrezgene);Acc:114112819]
ENSOARG00020025936	PARP3	no|down	yes|down	poly(ADP-ribose) polymerase family member 3 [Source:HGNC Symbol;Acc:HGNC:273]
ENSOARG00020026156	ETV3	no|up	yes|up	ETS translocation variant 3 [Source:NCBI gene (formerly Entrezgene);Acc:101108528]
ENSOARG00020018048	SAMD5	no|up	yes|up	sterile alpha motif domain containing 5 [Source:NCBI gene (formerly Entrezgene);Acc:105615925]
ENSOARG00020021085	PLEKHG4	yes|down	no|up	pleckstrin homology and RhoGEF domain containing G4 [Source:NCBI gene (formerly Entrezgene);Acc:101107985]
ENSOARG00020006862	CSMD2	yes|up	yes|up	CUB and Sushi multiple domains 2 [Source:HGNC Symbol;Acc:HGNC:19290]
ENSOARG00020006861	TEX15	yes|down	no|down	testis expressed 15, meiosis and synapsis associated [Source:HGNC Symbol;Acc:HGNC:11738]
ENSOARG00020026309	FAHD1	yes|down	yes|down	fumarylacetoacetate hydrolase domain containing 1 [Source:HGNC Symbol;Acc:HGNC:14169]
ENSOARG00020005462	DGAT2	no|down	yes|down	diacylglycerol O-acyltransferase 2 [Source:HGNC Symbol;Acc:HGNC:16940]
ENSOARG00020018721	ANKS4B	no|down	yes|down	ankyrin repeat and sterile alpha motif domain containing 4B [Source:NCBI gene (formerly Entrezgene);Acc:101102029]
ENSOARG00020005708	FGF7	yes|down	yes|down	fibroblast growth factor 7 [Source:NCBI gene (formerly Entrezgene);Acc:443095]
ENSOARG00020000265	NASP	yes|up	no|up	nuclear autoantigenic sperm protein [Source:NCBI gene (formerly Entrezgene);Acc:101121892]
ENSOARG00020022145	CST6	yes|up	yes|up	cystatin E/M [Source:NCBI gene (formerly Entrezgene);Acc:101112685]
ENSOARG00020008771	IFIT2	yes|up	yes|up	interferon induced protein with tetratricopeptide repeats 2 [Source:HGNC Symbol;Acc:HGNC:5409]
ENSOARG00020005702	GREM1	no|up	no|down	gremlin 1, DAN family BMP antagonist [Source:HGNC Symbol;Acc:HGNC:2001]
ENSOARG00020010866		yes|up	yes|up
ENSOARG00020009051	LOC101111915	no|up	yes|up	histone H2B type 1 [Source:NCBI gene (formerly Entrezgene);Acc:101111915]
ENSOARG00020009050	PCSK5	no|down	no|up	proprotein convertase subtilisin/kexin type 5 [Source:NCBI gene (formerly Entrezgene);Acc:101121570]
ENSOARG00020009057	GINS1	yes|up	no|up	GINS complex subunit 1 [Source:NCBI gene (formerly Entrezgene);Acc:101106192]
ENSOARG00020009055	FYB1	yes|down	yes|down	FYN binding protein 1 [Source:HGNC Symbol;Acc:HGNC:4036]
ENSOARG00020009645	LOC101111220	no|down	yes|down	zinc finger protein 135
ENSOARG00020006387		yes|down	yes|down
ENSOARG00020007703	NABP1	yes|down	yes|down	nucleic acid binding protein 1 [Source:NCBI gene (formerly Entrezgene);Acc:101118080]
ENSOARG00020016340	FAT2	no|down	yes|up	FAT atypical cadherin 2 [Source:HGNC Symbol;Acc:HGNC:3596]
ENSOARG00020008988	SLC6A17	yes|down	no|down	solute carrier family 6 member 17 [Source:NCBI gene (formerly Entrezgene);Acc:101110465]
ENSOARG00020018503	EDARADD	no|down	yes|down	EDAR associated death domain [Source:NCBI gene (formerly Entrezgene);Acc:101115598]
ENSOARG00020012760	MTA1	yes|up	no|up	metastasis associated 1
ENSOARG00020009186	KCNA6	yes|up	yes|up	potassium voltage-gated channel subfamily A member 6 [Source:NCBI gene (formerly Entrezgene);Acc:105608581]
ENSOARG00020009121	SCYL3	no|down	yes|down	SCY1 like pseudokinase 3 [Source:NCBI gene (formerly Entrezgene);Acc:101102577]
ENSOARG00020016227		yes|down	yes|down
ENSOARG00020018340	MCM2	yes|up	no|up	minichromosome maintenance complex component 2 [Source:NCBI gene (formerly Entrezgene);Acc:101116097]
ENSOARG00020017523	REEP6	no|down	yes|down	receptor accessory protein 6 [Source:HGNC Symbol;Acc:HGNC:30078]
ENSOARG00020007792	ADAL	no|down	yes|down	adenosine deaminase like [Source:HGNC Symbol;Acc:HGNC:31853]
ENSOARG00020008872		yes|up	yes|up
ENSOARG00020008870	LACTB	no|down	yes|down	lactamase beta [Source:NCBI gene (formerly Entrezgene);Acc:101101990]
ENSOARG00020016835	PRAF2	yes|up	no|down	PRA1 domain family member 2 [Source:NCBI gene (formerly Entrezgene);Acc:101106145]
ENSOARG00020008877	METTL18	no|down	yes|down	methyltransferase like 18 [Source:NCBI gene (formerly Entrezgene);Acc:101102324]
ENSOARG00020017286	WARS1	yes|up	no|up	tryptophanyl-tRNA synthetase 1 [Source:HGNC Symbol;Acc:HGNC:12729]
ENSOARG00020014939	ACSF3	no|down	yes|down	acyl-CoA synthetase family member 3 [Source:NCBI gene (formerly Entrezgene);Acc:101109383]
ENSOARG00020005770	EGLN3	yes|up	no|up	egl-9 family hypoxia inducible factor 3 [Source:NCBI gene (formerly Entrezgene);Acc:101117367]
ENSOARG00020008975	LSP1	yes|up	yes|up	lymphocyte specific protein 1
ENSOARG00020018483	TNMD	no|up	yes|up	tenomodulin [Source:NCBI gene (formerly Entrezgene);Acc:100125616]
ENSOARG00020008506	LOC101114368/SLC7A13	no|down	yes|down	solute carrier family 7 member 13-like
ENSOARG00020008507	CDH1	yes|up	yes|up	cadherin 1 [Source:NCBI gene (formerly Entrezgene);Acc:101119747]
ENSOARG00020013746	MGST2	yes|down	yes|down	microsomal glutathione S-transferase 2 [Source:NCBI gene (formerly Entrezgene);Acc:101115574]
ENSOARG00020013740	LOC105605777/ZNF665	no|down	yes|down	zinc finger protein 665-like
ENSOARG00020009877	CEBPD	no|up	yes|down	CCAAT enhancer binding protein delta [Source:NCBI gene (formerly Entrezgene);Acc:114116361]
ENSOARG00020023000		no|down	yes|down
ENSOARG00020023002	F2RL1	yes|up	yes|up	F2R like trypsin receptor 1 [Source:NCBI gene (formerly Entrezgene);Acc:101106266]
ENSOARG00020023004	PLXDC2	yes|down	no|down	plexin domain containing 2 [Source:NCBI gene (formerly Entrezgene);Acc:101101908]
ENSOARG00020015997	CHRDL1	yes|down	yes|down	chordin like 1 [Source:HGNC Symbol;Acc:HGNC:29861]
ENSOARG00020021891	CCSER1	yes|down	yes|down	coiled-coil serine rich protein 1 [Source:NCBI gene (formerly Entrezgene);Acc:101117333]
ENSOARG00020019959	ETV4	yes|up	no|up	ETS variant transcription factor 4 [Source:NCBI gene (formerly Entrezgene);Acc:101110344]
ENSOARG00020012505	DLGAP1	yes|down	yes|down	DLG associated protein 1 [Source:NCBI gene (formerly Entrezgene);Acc:101105792]
ENSOARG00020004730		yes|down	no|down
ENSOARG00020002561	SERPINI1	yes|down	yes|down	serpin family I member 1 [Source:NCBI gene (formerly Entrezgene);Acc:101122566]
ENSOARG00020012501	YPEL4	yes|down	yes|down	yippee like 4 [Source:HGNC Symbol;Acc:HGNC:18328]
ENSOARG00020002567	SPRYD4	no|down	yes|down	SPRY domain containing 4 [Source:HGNC Symbol;Acc:HGNC:27468]
ENSOARG00020002048	DGKI	no|down	yes|down	diacylglycerol kinase iota [Source:HGNC Symbol;Acc:HGNC:2855]
ENSOARG00020013342	LDOC1	no|down	yes|down	LDOC1 regulator of NFKB signaling [Source:NCBI gene (formerly Entrezgene);Acc:101121572]
ENSOARG00020002041	COL24A1	yes|down	yes|down	collagen type XXIV alpha 1 chain [Source:HGNC Symbol;Acc:HGNC:20821]
ENSOARG00020018469	ARID5A	no|up	yes|up	AT-rich interaction domain 5A [Source:HGNC Symbol;Acc:HGNC:17361]
ENSOARG00020002042	HABP4	no|down	yes|down	hyaluronan binding protein 4 [Source:NCBI gene (formerly Entrezgene);Acc:101113133]
ENSOARG00020023110	ABHD12B	no|up	yes|down	abhydrolase domain containing 12B [Source:HGNC Symbol;Acc:HGNC:19837]
ENSOARG00020012596	MARS2	no|down	yes|down	methionyl-tRNA synthetase 2, mitochondrial [Source:HGNC Symbol;Acc:HGNC:25133]
ENSOARG00020002164	EPHB3	no|down	yes|down	EPH receptor B3 [Source:NCBI gene (formerly Entrezgene);Acc:101106389]
ENSOARG00020019533	APBA1	yes|down	no|down	amyloid beta precursor protein binding family A member 1 [Source:NCBI gene (formerly Entrezgene);Acc:101105978]
ENSOARG00020022849	MYH11	yes|down	no|down	myosin heavy chain 11 [Source:NCBI gene (formerly Entrezgene);Acc:101114409]
ENSOARG00020007222	SCN2A	yes|down	yes|down	sodium voltage-gated channel alpha subunit 2 [Source:NCBI gene (formerly Entrezgene);Acc:101103126]
ENSOARG00020002282	PRIM1	yes|up	no|up	DNA primase subunit 1 [Source:NCBI gene (formerly Entrezgene);Acc:101105645]
ENSOARG00020012181	ZNF469	no|down	yes|down	zinc finger protein 469
ENSOARG00020016019	TM7SF2	yes|down	no|down	transmembrane 7 superfamily member 2 [Source:NCBI gene (formerly Entrezgene);Acc:100037702]
ENSOARG00020021823	AQP9	yes|down	yes|down	aquaporin 9 [Source:NCBI gene (formerly Entrezgene);Acc:443184]
ENSOARG00020016406	ARHGDIG	yes|up	no|up	Rho GDP dissociation inhibitor gamma [Source:NCBI gene (formerly Entrezgene);Acc:101122156]
ENSOARG00020021827	MYLIP	no|down	yes|down	myosin regulatory light chain interacting protein [Source:NCBI gene (formerly Entrezgene);Acc:101102848]
ENSOARG00020013182	PLA2G7	yes|up	no|up	phospholipase A2 group VII [Source:NCBI gene (formerly Entrezgene);Acc:101120960]
ENSOARG00020016159	TCP11L2	no|down	no|up	t-complex 11 like 2 [Source:NCBI gene (formerly Entrezgene);Acc:101115200]
ENSOARG00020012347	C1orf162	no|up	yes|up	chromosome 1 C1orf162 homolog [Source:NCBI gene (formerly Entrezgene);Acc:101114830]
ENSOARG00020012435		yes|down	no|down
ENSOARG00020002308	CACFD1	no|up	yes|down	calcium channel flower domain containing 1 [Source:NCBI gene (formerly Entrezgene);Acc:101111957]
ENSOARG00020011997	E2F1	yes|up	no|up	E2F transcription factor 1 [Source:NCBI gene (formerly Entrezgene);Acc:101117526]
ENSOARG00020014502	ZNF687	no|down	yes|down	zinc finger protein 687 [Source:NCBI gene (formerly Entrezgene);Acc:101114989]
ENSOARG00020009832	SLC8A1	yes|down	no|down	solute carrier family 8 member A1 [Source:HGNC Symbol;Acc:HGNC:11068]
ENSOARG00020002605	TIMELESS	yes|up	no|up	Ovis aries timeless circadian regulator (TIMELESS), mRNA. [Source:RefSeq mRNA;Acc:NM_001128153]
ENSOARG00020023097	NCKIPSD	no|down	yes|down	NCK interacting protein with SH3 domain [Source:HGNC Symbol;Acc:HGNC:15486]
ENSOARG00020003249	PPFIA4	yes|down	yes|down	PTPRF interacting protein alpha 4 [Source:HGNC Symbol;Acc:HGNC:9248]
ENSOARG00020023318		no|down	yes|down
ENSOARG00020023091	FGGY	yes|down	no|down	FGGY carbohydrate kinase domain containing [Source:NCBI gene (formerly Entrezgene);Acc:101104022]
ENSOARG00020019886	AR	yes|down	yes|down	androgen receptor [Source:HGNC Symbol;Acc:HGNC:644]
ENSOARG00020021947	LOC101116543/MXR5	no|up	yes|up	matrix-remodeling-associated protein 5
ENSOARG00020010918		yes|up	no|up
ENSOARG00020002780	RIPK4	yes|up	yes|up	receptor interacting serine/threonine kinase 4 [Source:NCBI gene (formerly Entrezgene);Acc:101103283]
ENSOARG00020002784		yes|down	yes|down
ENSOARG00020015478	ATP2A3	yes|up	yes|up	ATPase sarcoplasmic/endoplasmic reticulum Ca2+ transporting 3 [Source:NCBI gene (formerly Entrezgene);Acc:101111207]
ENSOARG00020015283	CHAF1B	yes|up	no|up	chromatin assembly factor 1 subunit B [Source:HGNC Symbol;Acc:HGNC:1911]
ENSOARG00020016237	POLD1	yes|up	no|up	DNA polymerase delta 1, catalytic subunit [Source:NCBI gene (formerly Entrezgene);Acc:101117012]
ENSOARG00020002410	COL2A1	no|up	yes|up	collagen type II alpha 1 chain [Source:NCBI gene (formerly Entrezgene);Acc:100196905]
ENSOARG00020014809	GRIN2A	yes|down	yes|down	glutamate ionotropic receptor NMDA type subunit 2A [Source:NCBI gene (formerly Entrezgene);Acc:101106989]
ENSOARG00020015287	KIT	yes|up	yes|up	Ovis aries KIT proto-oncogene, receptor tyrosine kinase (KIT), mRNA. [Source:RefSeq mRNA;Acc:NM_001308594]
ENSOARG00020003801	ZDHHC14	yes|up	yes|up	zinc finger DHHC-type palmitoyltransferase 14 [Source:NCBI gene (formerly Entrezgene);Acc:101107710]
ENSOARG00020014807	NR4A1	yes|down	yes|down	nuclear receptor subfamily 4 group A member 1 [Source:HGNC Symbol;Acc:HGNC:7980]
ENSOARG00020003145	NTNG1	yes|down	no|down	netrin G1 [Source:NCBI gene (formerly Entrezgene);Acc:101120121]
ENSOARG00020016234	AMPD3	no|up	yes|up	adenosine monophosphate deaminase 3 [Source:NCBI gene (formerly Entrezgene);Acc:101103503]
ENSOARG00020002463	S1PR1	no|up	yes|up	sphingosine-1-phosphate receptor 1 [Source:HGNC Symbol;Acc:HGNC:3165]
ENSOARG00020024558	RNF125	no|down	yes|up	ring finger protein 125 [Source:NCBI gene (formerly Entrezgene);Acc:101114324]
ENSOARG00020024174	PRAG1	no|down	yes|down	PEAK1 related, kinase-activating pseudokinase 1
ENSOARG00020023384	PLEKHH3	no|down	yes|down	pleckstrin homology, MyTH4 and FERM domain containing H3 [Source:NCBI gene (formerly Entrezgene);Acc:101111304]
ENSOARG00020024276	GHDC	yes|down	no|down	GH3 domain containing [Source:NCBI gene (formerly Entrezgene);Acc:101122535]
ENSOARG00020024379	STOML1	no|down	yes|down	stomatin like 1 [Source:NCBI gene (formerly Entrezgene);Acc:101111834]
ENSOARG00020020200	CCDC198	no|down	yes|down	coiled-coil domain containing 198 [Source:HGNC Symbol;Acc:HGNC:20189]
ENSOARG00020015377	SLC7A11	no|down	no|up	solute carrier family 7 member 11 [Source:NCBI gene (formerly Entrezgene);Acc:100820755]
ENSOARG00020018912	ZNF619	no|down	yes|down	zinc finger protein 619
ENSOARG00020014896	TCEA3	yes|down	yes|down	transcription elongation factor A3 [Source:NCBI gene (formerly Entrezgene);Acc:101121158]
ENSOARG00020014656	CCDC8	no|down	yes|down	coiled-coil domain containing 8 [Source:HGNC Symbol;Acc:HGNC:25367]
ENSOARG00020004786	FOXS1	yes|down	yes|down	forkhead box S1 [Source:NCBI gene (formerly Entrezgene);Acc:101112153]
ENSOARG00020000065	DTYMK	yes|up	no|up	deoxythymidylate kinase [Source:NCBI gene (formerly Entrezgene);Acc:101121994]
ENSOARG00020004037	CENPB	no|down	yes|down	centromere protein B
ENSOARG00020006624		yes|up	no|up	interferon beta-2-like [Source:NCBI gene (formerly Entrezgene);Acc:114113004]
ENSOARG00020023963	PYCARD	yes|down	yes|down	apoptosis-associated speck-like protein containing a CARD [Source:NCBI gene (formerly Entrezgene);Acc:101105208]
ENSOARG00020007511	SCN3A	yes|down	yes|down	sodium voltage-gated channel alpha subunit 3 [Source:HGNC Symbol;Acc:HGNC:10590]
ENSOARG00020024716	RND3	no|up	no|down	Rho family GTPase 3
ENSOARG00020024710	TINAG	yes|down	yes|down	tubulointerstitial nephritis antigen [Source:NCBI gene (formerly Entrezgene);Acc:101108430]
ENSOARG00020004737	TRPC4	yes|down	yes|down	transient receptor potential cation channel subfamily C member 4 [Source:HGNC Symbol;Acc:HGNC:12336]
ENSOARG00020003786	ZNF283	yes|down	yes|down	zinc finger protein 283 [Source:HGNC Symbol;Acc:HGNC:13077]
ENSOARG00020003778	SHCBP1L	no|up	yes|up	SHC binding and spindle associated 1 like [Source:NCBI gene (formerly Entrezgene);Acc:101105346]
ENSOARG00020015279	SAMD11	yes|down	no|up	sterile alpha motif domain containing 11 [Source:HGNC Symbol;Acc:HGNC:28706]
ENSOARG00020024092	TTC29	yes|down	yes|down	tetratricopeptide repeat domain 29 [Source:HGNC Symbol;Acc:HGNC:29936]
ENSOARG00020015277	SKA1	yes|up	no|up	spindle and kinetochore associated complex subunit 1 [Source:NCBI gene (formerly Entrezgene);Acc:101117037]
ENSOARG00020020472	LAMB3	yes|up	yes|up	laminin subunit beta 3 [Source:NCBI gene (formerly Entrezgene);Acc:101105176]
ENSOARG00020022190		yes|down	yes|down
ENSOARG00020000199	EFEMP1	yes|down	no|down	EGF containing fibulin extracellular matrix protein 1 [Source:HGNC Symbol;Acc:HGNC:3218]
ENSOARG00020003339	SPIRE2	yes|up	no|up	spire type actin nucleation factor 2
ENSOARG00020023933	IRX1	yes|up	yes|up	iroquois homeobox 1 [Source:NCBI gene (formerly Entrezgene);Acc:101108256]
ENSOARG00020014094	SPNS2	no|down	yes|down	sphingolipid transporter 2 [Source:HGNC Symbol;Acc:HGNC:26992]
ENSOARG00020014096	DES	no|down	no|up	desmin [Source:NCBI gene (formerly Entrezgene);Acc:101117308]
ENSOARG00020004550		no|down	yes|down
ENSOARG00020003849	TRIM34	yes|up	yes|up	tripartite motif-containing protein 34 [Source:NCBI gene (formerly Entrezgene);Acc:101102669]
ENSOARG00020009511		yes|up	no|up
ENSOARG00020009456	REC8	no|up	yes|up	REC8 meiotic recombination protein [Source:HGNC Symbol;Acc:HGNC:16879]
ENSOARG00020011610	SORCS1	no|up	yes|up	sortilin related VPS10 domain containing receptor 1 [Source:HGNC Symbol;Acc:HGNC:16697]
ENSOARG00020011599	MTSS1	yes|up	yes|up	MTSS I-BAR domain containing 1 [Source:NCBI gene (formerly Entrezgene);Acc:101105577]
ENSOARG00020009450	DTX3L	yes|up	yes|up	deltex E3 ubiquitin ligase 3L [Source:NCBI gene (formerly Entrezgene);Acc:101119106]
ENSOARG00020024001	SEMA7A	yes|up	yes|up	semaphorin 7A (John Milton Hagen blood group) [Source:HGNC Symbol;Acc:HGNC:10741]
ENSOARG00020005958	MFSD4B	no|down	yes|down	major facilitator superfamily domain containing 4B [Source:HGNC Symbol;Acc:HGNC:21053]
ENSOARG00020021159	MKX	yes|up	yes|up	mohawk homeobox [Source:NCBI gene (formerly Entrezgene);Acc:101120262]
ENSOARG00020020019	CLBA1	yes|down	yes|down	clathrin binding box of aftiphilin containing 1 [Source:HGNC Symbol;Acc:HGNC:20126]
ENSOARG00020000842	USP18	yes|up	yes|up	ubl carboxyl-terminal hydrolase 18 [Source:NCBI gene (formerly Entrezgene);Acc:101103965]
ENSOARG00020005956	FNDC1	yes|down	yes|down	fibronectin type III domain containing 1
ENSOARG00020007561	GPM6B	no|up	yes|up	glycoprotein M6B [Source:NCBI gene (formerly Entrezgene);Acc:101120549]
ENSOARG00020014259	BATF2	yes|up	yes|up	basic leucine zipper ATF-like transcription factor 2 [Source:NCBI gene (formerly Entrezgene);Acc:105607156]
ENSOARG00020000924	PKP2	no|down	yes|down	plakophilin 2 [Source:HGNC Symbol;Acc:HGNC:9024]
ENSOARG00020025432		no|down	yes|down
ENSOARG00020021013	FHIP1A	yes|up	no|up	family with sequence similarity 160 member A1 [Source:NCBI gene (formerly Entrezgene);Acc:101105280]
ENSOARG00020011983		yes|down	no|down
ENSOARG00020018299	IBA57	no|up	no|down	iron-sulfur cluster assembly factor IBA57 [Source:NCBI gene (formerly Entrezgene);Acc:101122106]
ENSOARG00020025439	IGFBP5	yes|down	yes|down	insulin like growth factor binding protein 5 [Source:NCBI gene (formerly Entrezgene);Acc:443133]
ENSOARG00020011297	CCN5	yes|down	yes|down	cellular communication network factor 5 [Source:NCBI gene (formerly Entrezgene);Acc:101106613]
ENSOARG00020005394	IFFO1	yes|down	yes|down	intermediate filament family orphan 1 [Source:HGNC Symbol;Acc:HGNC:24970]
ENSOARG00020009421	ACAN	yes|up	yes|up	aggrecan [Source:NCBI gene (formerly Entrezgene);Acc:443001]
ENSOARG00020005555	TSSK1B	yes|up	yes|up	testis specific serine kinase 1B [Source:NCBI gene (formerly Entrezgene);Acc:101102797]
ENSOARG00020023527	NAP1L5	yes|down	yes|down	nucleosome assembly protein 1 like 5 [Source:NCBI gene (formerly Entrezgene);Acc:101118873]
ENSOARG00020002661	ART4	yes|down	no|down	ADP-ribosyltransferase 4 (inactive) (Dombrock blood group)
ENSOARG00020021636	LOXL4	no|up	yes|up	lysyl oxidase like 4 [Source:HGNC Symbol;Acc:HGNC:17171]
ENSOARG00020026459	DNASE1	yes|up	yes|up	deoxyribonuclease 1 [Source:NCBI gene (formerly Entrezgene);Acc:101122154]
ENSOARG00020020122	PEG10	yes|down	no|down	Ovis aries paternally expressed 10 (PEG10), mRNA. [Source:RefSeq mRNA;Acc:NM_001290793]
ENSOARG00020020654		no|down	yes|down
ENSOARG00020021700	EDIL3	yes|down	yes|down	EGF like repeats and discoidin domains 3 [Source:NCBI gene (formerly Entrezgene);Acc:101118698]
ENSOARG00020010377	NUDT6	yes|down	no|down	nudix hydrolase 6 [Source:NCBI gene (formerly Entrezgene);Acc:105602801]
ENSOARG00020021330	AMER3	yes|down	yes|down	APC membrane recruitment protein 3
ENSOARG00020008055	LIPM	no|up	yes|up	lipase family member M [Source:HGNC Symbol;Acc:HGNC:23455]
ENSOARG00020011053	PRKAR2B	yes|down	yes|down	protein kinase cAMP-dependent type II regulatory subunit beta [Source:NCBI gene (formerly Entrezgene);Acc:101106003]
ENSOARG00020019624	FAM189A2	no|down	yes|down	family with sequence similarity 189 member A2 [Source:NCBI gene (formerly Entrezgene);Acc:101116128]
ENSOARG00020025921	MAP2K6	yes|down	no|down	mitogen-activated protein kinase kinase 6 [Source:NCBI gene (formerly Entrezgene);Acc:101115047]
ENSOARG00020025920	GATA6	yes|down	no|down	GATA binding protein 6 [Source:NCBI gene (formerly Entrezgene);Acc:100820751]
ENSOARG00020011979	SCML2	no|up	yes|up	Scm polycomb group protein like 2
ENSOARG00020025926	E2F8	yes|up	no|up	E2F transcription factor 8 [Source:NCBI gene (formerly Entrezgene);Acc:101115742]
ENSOARG00020000532	NFIL3	no|up	yes|up	Ovis aries nuclear factor, interleukin 3 regulated (NFIL3), mRNA. [Source:RefSeq mRNA;Acc:NM_001142892]
ENSOARG00020011977	ABTB2	yes|up	yes|up	ankyrin repeat and BTB domain containing 2 [Source:HGNC Symbol;Acc:HGNC:23842]
ENSOARG00020006078	CDC45	yes|up	no|up	cell division cycle 45 [Source:NCBI gene (formerly Entrezgene);Acc:101121376]
ENSOARG00020001001	ZNF2	no|down	yes|down	zinc finger protein 2 [Source:NCBI gene (formerly Entrezgene);Acc:101116980]
ENSOARG00020001002	TRIM45	no|down	yes|down	tripartite motif containing 45 [Source:NCBI gene (formerly Entrezgene);Acc:101107483]
ENSOARG00020006776	FRY	yes|down	no|down	FRY microtubule binding protein [Source:HGNC Symbol;Acc:HGNC:20367]
ENSOARG00020007366	TBC1D30	no|down	yes|down	TBC1 domain family member 30
ENSOARG00020001008	TNFSF10	yes|up	yes|up	TNF superfamily member 10 [Source:NCBI gene (formerly Entrezgene);Acc:101114153]
ENSOARG00020006072	PCOLCE2	yes|down	yes|down	procollagen C-endopeptidase enhancer 2 [Source:NCBI gene (formerly Entrezgene);Acc:101104952]
ENSOARG00020023793	SLC46A1	no|down	yes|down	solute carrier family 46 member 1 [Source:NCBI gene (formerly Entrezgene);Acc:101119738]
ENSOARG00020010406	GSTO2	no|down	yes|down	glutathione S-transferase omega 2 [Source:NCBI gene (formerly Entrezgene);Acc:101115496]
ENSOARG00020010010	COL12A1	yes|down	no|down	collagen type XII alpha 1 chain [Source:NCBI gene (formerly Entrezgene);Acc:101109808]
ENSOARG00020001524	SLC2A2	yes|down	yes|down	solute carrier family 2 member 2 [Source:NCBI gene (formerly Entrezgene);Acc:443205]
ENSOARG00020001484		yes|down	yes|down
ENSOARG00020001486	GABBR2	no|down	yes|down	gamma-aminobutyric acid type B receptor subunit 2 [Source:HGNC Symbol;Acc:HGNC:4507]
ENSOARG00020001952	ADPRH	yes|down	yes|down	ADP-ribosylarginine hydrolase [Source:HGNC Symbol;Acc:HGNC:269]
ENSOARG00020019431	CREBRF	yes|down	no|down	CREB3 regulatory factor [Source:NCBI gene (formerly Entrezgene);Acc:101108688]
ENSOARG00020001529	STAC3	no|up	yes|up	SH3 and cysteine rich domain 3 [Source:NCBI gene (formerly Entrezgene);Acc:101123024]
ENSOARG00020010579	GCA	yes|down	no|down	grancalcin [Source:NCBI gene (formerly Entrezgene);Acc:101105979]
ENSOARG00020017612	GRIA1	yes|up	yes|up	glutamate ionotropic receptor AMPA type subunit 1 [Source:NCBI gene (formerly Entrezgene);Acc:443271]
ENSOARG00020010083	PTGIS	yes|down	yes|down	prostaglandin I2 synthase [Source:NCBI gene (formerly Entrezgene);Acc:101116418]
ENSOARG00020022383	C1R	yes|up	no|up	complement C1r [Source:NCBI gene (formerly Entrezgene);Acc:101107430]
ENSOARG00020017755	APLN	no|down	yes|down	apelin [Source:HGNC Symbol;Acc:HGNC:16665]
ENSOARG00020004818	PTER	yes|down	yes|down	phosphotriesterase related [Source:NCBI gene (formerly Entrezgene);Acc:101109988]
ENSOARG00020017752	CSRNP1	no|up	yes|up	cysteine and serine rich nuclear protein 1 [Source:NCBI gene (formerly Entrezgene);Acc:101112518]
ENSOARG00020026387	LOC101113823/NPY4R2	yes|down	no|down	neuropeptide Y receptor type 4 [Source:NCBI gene (formerly Entrezgene);Acc:101113823]
ENSOARG00020013985	UGT8	yes|up	yes|up	UDP glycosyltransferase 8 [Source:NCBI gene (formerly Entrezgene);Acc:101113069]
ENSOARG00020008461	AUNIP	yes|up	no|up	aurora kinase A and ninein interacting protein [Source:HGNC Symbol;Acc:HGNC:28363]
ENSOARG00020008460	SEMA6D	no|up	yes|up	semaphorin 6D [Source:HGNC Symbol;Acc:HGNC:16770]
ENSOARG00020005671	SLC9A9	yes|down	no|down	solute carrier family 9 member A9 [Source:NCBI gene (formerly Entrezgene);Acc:101104196]
ENSOARG00020020874	FAM169A	no|up	yes|up	family with sequence similarity 169 member A [Source:NCBI gene (formerly Entrezgene);Acc:101111393]
ENSOARG00020001251	EPHB6	yes|up	yes|up	EPH receptor B6 [Source:NCBI gene (formerly Entrezgene);Acc:101120569]
ENSOARG00020023708	HERC6	yes|up	yes|up	HECT and RLD domain containing E3 ubiquitin protein ligase family member 6
ENSOARG00020026363	PAQR4	yes|up	no|down	progestin and adipoQ receptor family member 4 [Source:NCBI gene (formerly Entrezgene);Acc:101119527]
ENSOARG00020026361	LDB3	yes|down	no|down	LIM domain binding 3 [Source:NCBI gene (formerly Entrezgene);Acc:101111515]
ENSOARG00020019612	GPC2	no|up	yes|up	glypican 2 [Source:NCBI gene (formerly Entrezgene);Acc:101122658]
ENSOARG00020006809		yes|down	yes|down
ENSOARG00020017125		yes|up	yes|up
ENSOARG00020007960	RIPK3	yes|up	no|up	receptor interacting serine/threonine kinase 3
ENSOARG00020013007	ST14	yes|up	yes|up	ST14 transmembrane serine protease matriptase [Source:HGNC Symbol;Acc:HGNC:11344]
ENSOARG00020017055	STXBP5	no|down	yes|down	syntaxin binding protein 5 [Source:NCBI gene (formerly Entrezgene);Acc:101121429]
ENSOARG00020007957	PROKR1	no|down	yes|down	prokineticin receptor 1 [Source:NCBI gene (formerly Entrezgene);Acc:101109687]
ENSOARG00020018043	OASL	yes|up	yes|up	2'-5' oligoadenylate synthetase-like [Source:NCBI gene (formerly Entrezgene);Acc:114108712]
ENSOARG00020006787	RSAD2	yes|up	yes|up	radical S-adenosyl methionine domain containing 2 [Source:HGNC Symbol;Acc:HGNC:30908]
ENSOARG00020008231		no|up	yes|up
ENSOARG00020018692	HELLS	yes|up	no|up	helicase, lymphoid specific [Source:NCBI gene (formerly Entrezgene);Acc:101106217]
ENSOARG00020006780	FRAS1	yes|down	no|up	Fraser extracellular matrix complex subunit 1 [Source:HGNC Symbol;Acc:HGNC:19185]
ENSOARG00020006254	IRAK3	yes|down	yes|down	interleukin 1 receptor associated kinase 3 [Source:HGNC Symbol;Acc:HGNC:17020]
ENSOARG00020022730	LOC114111378	no|down	yes|down	adenosine 5'-monophosphoramidase HINT1-like
ENSOARG00020006758	ST8SIA2	no|up	yes|up	ST8 alpha-N-acetyl-neuraminide alpha-2,8-sialyltransferase 2 [Source:NCBI gene (formerly Entrezgene);Acc:101114980]
ENSOARG00020007303	H2BC15	no|down	yes|down	histone H2B type 1-N [Source:NCBI gene (formerly Entrezgene);Acc:101118999]
ENSOARG00020022739	KIF17	no|up	yes|up	kinesin family member 17 [Source:HGNC Symbol;Acc:HGNC:19167]
ENSOARG00020024237	PIM1	no|up	yes|up	Ovis aries Pim-1 proto-oncogene, serine/threonine kinase (PIM1), mRNA. [Source:RefSeq mRNA;Acc:NM_001146090]
ENSOARG00020017542	MYBL2	yes|up	no|up	MYB proto-oncogene like 2 [Source:NCBI gene (formerly Entrezgene);Acc:101105095]
ENSOARG00020011918	MSC	no|up	yes|up	musculin [Source:NCBI gene (formerly Entrezgene);Acc:101105828]
ENSOARG00020012754	SLC34A1	yes|down	yes|down	Ovis aries solute carrier family 34 member 1 (SLC34A1), mRNA. [Source:RefSeq mRNA;Acc:NM_001009450]
ENSOARG00020013214	ANGPTL4	yes|up	no|up	angiopoietin like 4 [Source:HGNC Symbol;Acc:HGNC:16039]
ENSOARG00020012757		no|down	yes|down
ENSOARG00020009785	ELL3	yes|up	yes|up	elongation factor for RNA polymerase II 3 [Source:NCBI gene (formerly Entrezgene);Acc:101110708]
ENSOARG00020017535	CLDN10	yes|down	yes|down	claudin 10 [Source:NCBI gene (formerly Entrezgene);Acc:101107876]
ENSOARG00020016801	EPHA4	yes|down	yes|down	EPH receptor A4 [Source:HGNC Symbol;Acc:HGNC:3388]
ENSOARG00020013676	SLIT3	yes|down	yes|down	slit guidance ligand 3 [Source:NCBI gene (formerly Entrezgene);Acc:101104341]
ENSOARG00020023772	ADRB2	yes|down	yes|down	Ovis aries adrenoceptor beta 2 (ADRB2), mRNA. [Source:RefSeq mRNA;Acc:NM_001130154]
ENSOARG00020009192	DLGAP3	no|up	yes|up	DLG associated protein 3 [Source:HGNC Symbol;Acc:HGNC:30368]
ENSOARG00020008905	FLI1	yes|down	no|down	Fli-1 proto-oncogene, ETS transcription factor [Source:NCBI gene (formerly Entrezgene);Acc:101115412]
ENSOARG00020005604	AKAP6	yes|down	yes|down	A-kinase anchoring protein 6 [Source:NCBI gene (formerly Entrezgene);Acc:101117111]
ENSOARG00020011912		yes|down	yes|down
ENSOARG00020006150	PARP10	yes|up	no|up	poly(ADP-ribose) polymerase family member 10 [Source:HGNC Symbol;Acc:HGNC:25895]
ENSOARG00020023675	SESN3	yes|down	yes|down	sestrin 3 [Source:NCBI gene (formerly Entrezgene);Acc:101102510]
ENSOARG00020009231	ADCYAP1	no|up	yes|up	Ovis aries adenylate cyclase activating polypeptide 1 (ADCYAP1), mRNA. [Source:RefSeq mRNA;Acc:NM_001009776]
ENSOARG00020016515	HROB	yes|up	no|up	homologous recombination factor with OB-fold [Source:HGNC Symbol;Acc:HGNC:28460]
ENSOARG00020022543	PER1	no|down	yes|down	period circadian regulator 1 [Source:NCBI gene (formerly Entrezgene);Acc:100174984]
ENSOARG00020022540	TOR4A	no|up	yes|down	torsin family 4 member A [Source:HGNC Symbol;Acc:HGNC:25981]
ENSOARG00020016242	TMUB2	no|down	yes|down	transmembrane and ubiquitin like domain containing 2 [Source:NCBI gene (formerly Entrezgene);Acc:101115636]
ENSOARG00020016902	ST8SIA4	no|down	no|up	ST8 alpha-N-acetyl-neuraminide alpha-2,8-sialyltransferase 4 [Source:NCBI gene (formerly Entrezgene);Acc:101112314]
ENSOARG00020015618	RNF213	yes|up	yes|up	ring finger protein 213 [Source:HGNC Symbol;Acc:HGNC:14539]
ENSOARG00020016521	TRERF1	no|down	yes|down	transcriptional regulating factor 1 [Source:NCBI gene (formerly Entrezgene);Acc:101110370]
ENSOARG00020013321	SPINT1	no|up	yes|up	serine peptidase inhibitor, Kunitz type 1 [Source:HGNC Symbol;Acc:HGNC:11246]
ENSOARG00020020754	BSPRY	yes|up	no|up	B-box and SPRY domain containing [Source:NCBI gene (formerly Entrezgene);Acc:101119885]
ENSOARG00020006756	RFX3	no|down	no|up	regulatory factor X3 [Source:NCBI gene (formerly Entrezgene);Acc:101111519]
ENSOARG00020015965		yes|up	yes|up
ENSOARG00020013353		yes|up	no|up	interferon beta-2-like [Source:NCBI gene (formerly Entrezgene);Acc:114112883]
ENSOARG00020002079	LGR5	yes|down	yes|down	leucine rich repeat containing G protein-coupled receptor 5 [Source:HGNC Symbol;Acc:HGNC:4504]
ENSOARG00020003942		no|down	yes|down
ENSOARG00020025566	MMP11	yes|down	no|down	matrix metallopeptidase 11
ENSOARG00020009338	FAM43A	yes|down	yes|down	family with sequence similarity 43 member A [Source:NCBI gene (formerly Entrezgene);Acc:101105543]
ENSOARG00020000796	PIK3R3	yes|down	yes|down	phosphoinositide-3-kinase regulatory subunit 3 [Source:NCBI gene (formerly Entrezgene);Acc:101123247]
ENSOARG00020022788	CNNM1	no|down	yes|down	cyclin and CBS domain divalent metal cation transport mediator 1 [Source:NCBI gene (formerly Entrezgene);Acc:101118492]
ENSOARG00020022422	C1S	yes|up	no|up	complement C1s [Source:NCBI gene (formerly Entrezgene);Acc:101107688]
ENSOARG00020022933	RIN1	no|down	yes|down	Ras and Rab interactor 1 [Source:NCBI gene (formerly Entrezgene);Acc:101113711]
ENSOARG00020000519	IL2RB	no|up	yes|up	interleukin 2 receptor subunit beta
ENSOARG00020021421	IFI35	yes|up	no|down	interferon induced protein 35 [Source:HGNC Symbol;Acc:HGNC:5399]
ENSOARG00020016143	EGR1	no|up	yes|up	Ovis aries early growth response 1 (EGR1), mRNA. [Source:RefSeq mRNA;Acc:NM_001142506]
ENSOARG00020024467	MRM1	no|up	no|down	mitochondrial rRNA methyltransferase 1 [Source:NCBI gene (formerly Entrezgene);Acc:101111204]
ENSOARG00020024540	EGR2	no|up	yes|up	early growth response 2 [Source:NCBI gene (formerly Entrezgene);Acc:101122407]
ENSOARG00020023261	ATL1	yes|down	yes|down	atlastin GTPase 1 [Source:HGNC Symbol;Acc:HGNC:11231]
ENSOARG00020019932	ACTA1	yes|down	no|up	actin alpha 1, skeletal muscle [Source:NCBI gene (formerly Entrezgene);Acc:101107662]
ENSOARG00020013529	RHOV	no|up	yes|up	ras homolog family member V [Source:NCBI gene (formerly Entrezgene);Acc:100302547]
ENSOARG00020024547	SLC5A2	no|down	yes|down	solute carrier family 5 member 2 [Source:HGNC Symbol;Acc:HGNC:11037]
ENSOARG00020012405	RHOJ	no|down	no|up	ras homolog family member J [Source:HGNC Symbol;Acc:HGNC:688]
ENSOARG00020002708	FBN2	yes|down	no|down	fibrillin 2 [Source:NCBI gene (formerly Entrezgene);Acc:101104991]
ENSOARG00020015046		yes|up	no|up
ENSOARG00020017370	XRCC3	no|up	no|down	X-ray repair cross complementing 3
ENSOARG00020003385	ESRRB	yes|up	yes|up	estrogen related receptor beta [Source:HGNC Symbol;Acc:HGNC:3473]
ENSOARG00020003384	CTXN3	yes|down	no|down	cortexin 3 [Source:NCBI gene (formerly Entrezgene);Acc:101105654]
ENSOARG00020002706	MX1	yes|up	yes|up	Ovis aries MX dynamin like GTPase 1 (MX1), mRNA. [Source:RefSeq mRNA;Acc:NM_001009753]
ENSOARG00020022496	CLDN2	no|down	yes|down	claudin 2 [Source:HGNC Symbol;Acc:HGNC:2041]
ENSOARG00020002675	MX2	yes|up	yes|up	Ovis aries MX dynamin like GTPase 2 (MX2), mRNA. [Source:RefSeq mRNA;Acc:NM_001078652]
ENSOARG00020002671	COL11A1	yes|down	no|down	collagen type XI alpha 1 chain [Source:NCBI gene (formerly Entrezgene);Acc:101117548]
ENSOARG00020022941	C1QL2	no|up	yes|up	complement C1q like 2 [Source:NCBI gene (formerly Entrezgene);Acc:101118254]
ENSOARG00020002771	RAB3IP	yes|down	yes|down	RAB3A interacting protein [Source:NCBI gene (formerly Entrezgene);Acc:101123284]
ENSOARG00020002679	SVOPL	no|up	yes|up	SVOP like [Source:NCBI gene (formerly Entrezgene);Acc:101109267]
ENSOARG00020023063		yes|up	yes|up	MHC class I polypeptide-related sequence B [Source:NCBI gene (formerly Entrezgene);Acc:101105860]
ENSOARG00020024795	IL13RA2	yes|down	yes|down	interleukin 13 receptor subunit alpha 2 [Source:HGNC Symbol;Acc:HGNC:5975]
ENSOARG00020002400	B3GALT5	no|up	yes|up	beta-1,3-galactosyltransferase 5 [Source:NCBI gene (formerly Entrezgene);Acc:101118412]
ENSOARG00020002953	BCL11A	no|up	yes|up	BAF chromatin remodeling complex subunit BCL11A [Source:NCBI gene (formerly Entrezgene);Acc:101119124]
ENSOARG00020003139	CPQ	yes|down	no|down	carboxypeptidase Q [Source:HGNC Symbol;Acc:HGNC:16910]
ENSOARG00020014365	SPATA20	no|down	yes|down	spermatogenesis associated 20 [Source:NCBI gene (formerly Entrezgene);Acc:101105085]
ENSOARG00020003818	RECQL4	yes|up	no|up	RecQ like helicase 4
ENSOARG00020014361	CHAF1A	yes|up	no|up	chromatin assembly factor 1 subunit A [Source:NCBI gene (formerly Entrezgene);Acc:101112053]
ENSOARG00020002499	PTPRB	yes|up	no|up	protein tyrosine phosphatase receptor type B
ENSOARG00020023944	TEX30	yes|up	no|up	testis expressed 30 [Source:HGNC Symbol;Acc:HGNC:25188]
ENSOARG00020023947	CDKN1A	yes|down	yes|down	cyclin dependent kinase inhibitor 1A [Source:NCBI gene (formerly Entrezgene);Acc:100302083]
ENSOARG00020016708	LYST	yes|down	no|down	lysosomal trafficking regulator [Source:NCBI gene (formerly Entrezgene);Acc:101115340]
ENSOARG00020016464	RBM20	yes|down	yes|down	RNA binding motif protein 20 [Source:HGNC Symbol;Acc:HGNC:27424]
ENSOARG00020023942	NRK	yes|up	yes|up	Nik related kinase [Source:NCBI gene (formerly Entrezgene);Acc:101102458]
ENSOARG00020023949	ADAM12	no|up	yes|up	ADAM metallopeptidase domain 12 [Source:NCBI gene (formerly Entrezgene);Acc:101106128]
ENSOARG00020011391	KCTD12	no|down	yes|down	potassium channel tetramerization domain containing 12 [Source:HGNC Symbol;Acc:HGNC:14678]
ENSOARG00020015389	UBE2C	no|up	no|down	ubiquitin conjugating enzyme E2 C
ENSOARG00020015386	PDLIM3	yes|down	yes|down	PDZ and LIM domain 3 [Source:HGNC Symbol;Acc:HGNC:20767]
ENSOARG00020004380	LAMC2	yes|up	yes|up	Ovis aries laminin subunit gamma 2 (LAMC2), mRNA. [Source:RefSeq mRNA;Acc:NM_001142358]
ENSOARG00020003046	SHFL	yes|up	no|up	shiftless antiviral inhibitor of ribosomal frameshifting [Source:NCBI gene (formerly Entrezgene);Acc:101111277]
ENSOARG00020023841	ZNFX1	no|up	yes|up	zinc finger NFX1-type containing 1 [Source:NCBI gene (formerly Entrezgene);Acc:101121112]
ENSOARG00020024811	GPM6A	yes|up	yes|up	glycoprotein M6A [Source:NCBI gene (formerly Entrezgene);Acc:101106904]
ENSOARG00020024869	FBXO5	yes|up	no|up	F-box protein 5 [Source:NCBI gene (formerly Entrezgene);Acc:101103731]
ENSOARG00020023288	SLC26A6	yes|up	no|up	solute carrier family 26 member 6 [Source:NCBI gene (formerly Entrezgene);Acc:105603547]
ENSOARG00020024864	LOC101116550	no|up	yes|up	PI-PLC X domain-containing protein 1
ENSOARG00020020264	LOC101117350	yes|down	yes|down	lysozyme-like protein 1 [Source:NCBI gene (formerly Entrezgene);Acc:101117350]
ENSOARG00020024860	JAG1	no|up	yes|up	jagged canonical Notch ligand 1 [Source:HGNC Symbol;Acc:HGNC:6188]
ENSOARG00020012035	ZNF461	yes|down	yes|down	zinc finger protein 461 [Source:HGNC Symbol;Acc:HGNC:21629]
ENSOARG00020015141	RSPO2	yes|up	no|up	R-spondin 2 [Source:NCBI gene (formerly Entrezgene);Acc:101119143]
ENSOARG00020020300	ZNF48	no|down	yes|down	zinc finger protein 48 [Source:HGNC Symbol;Acc:HGNC:13114]
ENSOARG00020020468	MGAT2	no|down	yes|down	alpha-1,6-mannosyl-glycoprotein 2-beta-N-acetylglucosaminyltransferase [Source:NCBI gene (formerly Entrezgene);Acc:101122525]
ENSOARG00020012766	LURAP1L	yes|up	no|up	leucine rich adaptor protein 1 like [Source:NCBI gene (formerly Entrezgene);Acc:101119958]
ENSOARG00020025634	STAT1	yes|up	no|up	Ovis aries signal transducer and activator of transcription 1 (STAT1), mRNA. [Source:RefSeq mRNA;Acc:NM_001166203]
ENSOARG00020014146	LENG8	no|up	yes|up	leukocyte receptor cluster member 8 [Source:HGNC Symbol;Acc:HGNC:15500]
ENSOARG00020004096	KIF26B	yes|up	yes|up	kinesin family member 26B [Source:NCBI gene (formerly Entrezgene);Acc:101106609]
ENSOARG00020024926	PLEKHG2	no|down	yes|down	pleckstrin homology and RhoGEF domain containing G2
ENSOARG00020004565	ZC3H10	no|down	yes|down	zinc finger CCCH-type containing 10 [Source:NCBI gene (formerly Entrezgene);Acc:114108653]
ENSOARG00020008879	MAN1C1	no|up	yes|up	mannosidase alpha class 1C member 1 [Source:HGNC Symbol;Acc:HGNC:19080]
ENSOARG00020009501	STK19	no|up	yes|down	serine/threonine kinase 19 [Source:HGNC Symbol;Acc:HGNC:11398]
ENSOARG00020000602	LOC101122319	yes|down	yes|down	CD200 receptor 1 [Source:NCBI gene (formerly Entrezgene);Acc:101122319]
ENSOARG00020025684	CA8	yes|down	yes|down	carbonic anhydrase 8 [Source:NCBI gene (formerly Entrezgene);Acc:101110343]
ENSOARG00020024254	SH2B2	yes|up	no|up	SH2B adaptor protein 2 [Source:NCBI gene (formerly Entrezgene);Acc:101117815]
ENSOARG00020020006		yes|up	yes|up
ENSOARG00020020417	HSD11B1	no|up	yes|up	Ovis aries hydroxysteroid 11-beta dehydrogenase 1 (HSD11B1), mRNA. [Source:RefSeq mRNA;Acc:NM_001009395]
ENSOARG00020004936	MSH2	yes|up	no|up	mutS homolog 2 [Source:HGNC Symbol;Acc:HGNC:7325]
ENSOARG00020015310	ZBTB37	no|down	yes|down	zinc finger and BTB domain containing 37
ENSOARG00020000286	RTP4	yes|up	yes|up	Ovis aries receptor transporter protein 4 (RTP4), mRNA. [Source:RefSeq mRNA;Acc:NM_001104930]
ENSOARG00020018872	RO60	yes|down	no|down	Ro60, Y RNA binding protein [Source:NCBI gene (formerly Entrezgene);Acc:101121278]
ENSOARG00020021024	IFI6	yes|up	yes|up	interferon alpha inducible protein 6 [Source:NCBI gene (formerly Entrezgene);Acc:101106828]
ENSOARG00020017283	DPYS	no|up	no|down	dihydropyrimidinase [Source:NCBI gene (formerly Entrezgene);Acc:101102070]
ENSOARG00020021027	LOC101123629	no|down	yes|down	V-type proton ATPase subunit S1-like protein
ENSOARG00020005386	CILP	yes|up	yes|up	cartilage intermediate layer protein [Source:NCBI gene (formerly Entrezgene);Acc:101119218]
ENSOARG00020004893	LRP2	yes|down	yes|down	LDL receptor related protein 2 [Source:NCBI gene (formerly Entrezgene);Acc:101108200]
ENSOARG00020005545	VAX2	no|down	yes|down	ventral anterior homeobox 2 [Source:HGNC Symbol;Acc:HGNC:12661]
ENSOARG00020001643	DCK	yes|up	no|up	deoxycytidine kinase [Source:NCBI gene (formerly Entrezgene);Acc:101123378]
ENSOARG00020020730	RPUSD1	no|up	yes|down	RNA pseudouridine synthase domain containing 1 [Source:NCBI gene (formerly Entrezgene);Acc:101111926]
ENSOARG00020010393	PACSIN3	yes|up	yes|up	protein kinase C and casein kinase substrate in neurons 3 [Source:NCBI gene (formerly Entrezgene);Acc:101116087]
ENSOARG00020000232	LOC105610484	no|down	yes|down	zinc finger protein 791-like
ENSOARG00020000941	CD69	no|up	yes|up	CD69 molecule [Source:NCBI gene (formerly Entrezgene);Acc:443215]
ENSOARG00020021738	KRBA2	no|down	yes|down	KRAB-A domain containing 2 [Source:NCBI gene (formerly Entrezgene);Acc:101108063]
ENSOARG00020021739	LMOD1	yes|down	yes|down	leiomodin 1 [Source:NCBI gene (formerly Entrezgene);Acc:114117265]
ENSOARG00020025358	CHST9	yes|down	yes|down	carbohydrate sulfotransferase 9 [Source:NCBI gene (formerly Entrezgene);Acc:101116693]
ENSOARG00020018368	INTS6L	no|down	yes|down	integrator complex subunit 6 like [Source:HGNC Symbol;Acc:HGNC:27334]
ENSOARG00020021733	GMPR	yes|down	yes|down	guanosine monophosphate reductase [Source:NCBI gene (formerly Entrezgene);Acc:101102594]
ENSOARG00020010248	HKDC1	no|down	yes|down	hexokinase domain containing 1 [Source:NCBI gene (formerly Entrezgene);Acc:101107841]
ENSOARG00020008047	A2ML1	yes|down	no|down	alpha-2-macroglobulin like 1
ENSOARG00020010245	C7orf25	no|down	yes|down	chromosome 7 open reading frame 25 [Source:HGNC Symbol;Acc:HGNC:21703]
ENSOARG00020005966	MXD1	no|up	yes|up	MAX dimerization protein 1 [Source:NCBI gene (formerly Entrezgene);Acc:101106754]
ENSOARG00020000420	TMPRSS11D	yes|down	yes|down	transmembrane serine protease 11D [Source:NCBI gene (formerly Entrezgene);Acc:101120751]
ENSOARG00020000423	CD200	no|down	no|up	CD200 molecule [Source:NCBI gene (formerly Entrezgene);Acc:101120715]
ENSOARG00020022013		no|up	yes|up
ENSOARG00020000548	CNTN1	yes|down	yes|down	contactin 1 [Source:HGNC Symbol;Acc:HGNC:2171]
ENSOARG00020000426	ZNF691	no|down	yes|down	zinc finger protein 691 [Source:HGNC Symbol;Acc:HGNC:28028]
ENSOARG00020010960	BST-2A	yes|up	yes|up	bone marrow stromal cell antigen 2A [Source:NCBI gene (formerly Entrezgene);Acc:100422799]
ENSOARG00020023542	TEPSIN	no|down	yes|down	TEPSIN adaptor related protein complex 4 accessory protein [Source:HGNC Symbol;Acc:HGNC:26458]
ENSOARG00020002674	ACADM	yes|up	no|up	acyl-CoA dehydrogenase medium chain
ENSOARG00020006667		yes|up	yes|up
ENSOARG00020005041	NELL2	no|up	yes|up	neural EGFL like 2 [Source:HGNC Symbol;Acc:HGNC:7751]
ENSOARG00020006705	TSPAN33	no|down	yes|down	tetraspanin 33 [Source:NCBI gene (formerly Entrezgene);Acc:101113842]
ENSOARG00020006702	HMGA2	yes|up	yes|up	high mobility group AT-hook 2 [Source:HGNC Symbol;Acc:HGNC:5009]
ENSOARG00020011417	PYGM	no|up	yes|up	Ovis aries glycogen phosphorylase, muscle associated (PYGM), mRNA. [Source:RefSeq mRNA;Acc:NM_001009192]
ENSOARG00020011946	KCNK5	yes|up	yes|up	potassium two pore domain channel subfamily K member 5 [Source:NCBI gene (formerly Entrezgene);Acc:101103020]
ENSOARG00020005047	PAPPA	no|up	yes|up	pappalysin 1 [Source:NCBI gene (formerly Entrezgene);Acc:443157]
ENSOARG00020005048	HCK	yes|down	yes|down	HCK proto-oncogene, Src family tyrosine kinase [Source:HGNC Symbol;Acc:HGNC:4840]
ENSOARG00020005049	GJB2	yes|down	no|down	Ovis aries gap junction protein beta 2 (GJB2), mRNA. [Source:RefSeq mRNA;Acc:NM_001009780]
ENSOARG00020010412	TSKS	yes|down	no|down	testis specific serine kinase substrate [Source:HGNC Symbol;Acc:HGNC:30719]
ENSOARG00020001392	INHBE	yes|up	no|up	inhibin subunit beta E [Source:NCBI gene (formerly Entrezgene);Acc:101121588]
ENSOARG00020001089	SLC27A3	no|up	yes|up	solute carrier family 27 member 3 [Source:NCBI gene (formerly Entrezgene);Acc:101101860]
ENSOARG00020017528	TTC21A	yes|down	yes|down	tetratricopeptide repeat domain 21A [Source:HGNC Symbol;Acc:HGNC:30761]
ENSOARG00020001120	TENT5C	yes|down	no|down	terminal nucleotidyltransferase 5C [Source:NCBI gene (formerly Entrezgene);Acc:101108706]
ENSOARG00020002267	GPR156	yes|down	no|down	G protein-coupled receptor 156
ENSOARG00020001312	ASPN	yes|down	no|down	asporin [Source:NCBI gene (formerly Entrezgene);Acc:101108885]
ENSOARG00020021211	MINDY2	no|down	yes|down	MINDY lysine 48 deubiquitinase 2 [Source:HGNC Symbol;Acc:HGNC:26954]
ENSOARG00020005845	REV3L	yes|down	yes|down	REV3 like, DNA directed polymerase zeta catalytic subunit [Source:NCBI gene (formerly Entrezgene);Acc:101110067]
ENSOARG00020001493	LSAMP	yes|up	yes|up	limbic system associated membrane protein [Source:NCBI gene (formerly Entrezgene);Acc:101104028]
ENSOARG00020019589	SLC41A3	yes|up	no|up	solute carrier family 41 member 3 [Source:HGNC Symbol;Acc:HGNC:31046]
ENSOARG00020008636	ZNF214	no|down	yes|down	zinc finger protein 214 [Source:NCBI gene (formerly Entrezgene);Acc:101112760]
ENSOARG00020008637	CH25H	no|down	yes|down	cholesterol 25-hydroxylase [Source:NCBI gene (formerly Entrezgene);Acc:101121645]
ENSOARG00020009482	LOC101120993/SP110	yes|up	yes|up	nuclear autoantigen Sp-100
ENSOARG00020026251	RIMS1	no|down	yes|down	regulating synaptic membrane exocytosis 1 [Source:HGNC Symbol;Acc:HGNC:17282]
ENSOARG00020018111	TMEM201	yes|up	yes|up	transmembrane protein 201 [Source:NCBI gene (formerly Entrezgene);Acc:101113612]
ENSOARG00020022391	BORCS6	yes|down	yes|down	BLOC-1 related complex subunit 6 [Source:NCBI gene (formerly Entrezgene);Acc:101106602]
ENSOARG00020009720	DCN	no|up	yes|up	Ovis aries decorin (DCN), mRNA. [Source:RefSeq mRNA;Acc:NM_001009218]
ENSOARG00020010148	CFAP54	yes|down	no|down	cilia and flagella associated protein 54
ENSOARG00020026259	PRXL2A	yes|down	yes|down	peroxiredoxin like 2A [Source:NCBI gene (formerly Entrezgene);Acc:101108716]
ENSOARG00020001063	KCNK3	no|down	yes|down	Ovis aries potassium two pore domain channel subfamily K member 3 (KCNK3), mRNA. [Source:RefSeq mRNA;Acc:NM_001199790]
ENSOARG00020001301	ECM2	yes|down	yes|down	extracellular matrix protein 2 [Source:NCBI gene (formerly Entrezgene);Acc:101108189]
ENSOARG00020005685	SMAD9	yes|down	no|down	SMAD family member 9 [Source:NCBI gene (formerly Entrezgene);Acc:101105084]
ENSOARG00020026146	DNASE1L2	no|down	yes|down	deoxyribonuclease 1 like 2 [Source:HGNC Symbol;Acc:HGNC:2958]
ENSOARG00020006831	NOL12	no|down	yes|down	nucleolar protein 12 [Source:NCBI gene (formerly Entrezgene);Acc:101101972]
ENSOARG00020026377	CLDN6	no|up	yes|up	claudin 6 [Source:NCBI gene (formerly Entrezgene);Acc:101117294]
ENSOARG00020001268	PCLO	yes|down	yes|down	piccolo presynaptic cytomatrix protein
ENSOARG00020012699	SBSPON	yes|down	no|down	somatomedin B and thrombospondin type 1 domain containing [Source:HGNC Symbol;Acc:HGNC:30362]
ENSOARG00020007422	PLPP6	yes|down	yes|down	phospholipid phosphatase 6 [Source:NCBI gene (formerly Entrezgene);Acc:105608000]
ENSOARG00020002051	SHB	yes|up	no|up	SH2 domain containing adaptor protein B [Source:NCBI gene (formerly Entrezgene);Acc:101105557]
ENSOARG00020006889		no|down	yes|down
ENSOARG00020010024	ZSWIM7	no|down	yes|down	zinc finger SWIM-type containing 7 [Source:NCBI gene (formerly Entrezgene);Acc:101118034]
ENSOARG00020006493	FKBPL	no|down	yes|down	FKBP prolyl isomerase like [Source:HGNC Symbol;Acc:HGNC:13949]
ENSOARG00020010026	GMNN	yes|up	no|up	geminin DNA replication inhibitor [Source:HGNC Symbol;Acc:HGNC:17493]
ENSOARG00020007948	ZNF853	no|up	yes|up	zinc finger protein 853 [Source:HGNC Symbol;Acc:HGNC:21767]
ENSOARG00020018064		no|up	yes|up
ENSOARG00020006880	DPYSL4	no|up	yes|up	dihydropyrimidinase like 4 [Source:NCBI gene (formerly Entrezgene);Acc:101108975]
ENSOARG00020007944	KLF6	no|up	yes|up	Kruppel like factor 6 [Source:HGNC Symbol;Acc:HGNC:2235]
ENSOARG00020019163	REM2	no|up	yes|up	RRAD and GEM like GTPase 2 [Source:NCBI gene (formerly Entrezgene);Acc:101104154]
ENSOARG00020019160	PLEKHH1	no|down	yes|down	pleckstrin homology, MyTH4 and FERM domain containing H1 [Source:NCBI gene (formerly Entrezgene);Acc:101121427]
ENSOARG00020017736	PRSS35	yes|down	no|down	serine protease 35 [Source:NCBI gene (formerly Entrezgene);Acc:101115799]
ENSOARG00020026082	LOC101121216/SAA3	yes|up	yes|up	serum amyloid A-3 protein
ENSOARG00020024807	SFRP1	yes|up	yes|up	secreted frizzled related protein 1 [Source:NCBI gene (formerly Entrezgene);Acc:101121066]
ENSOARG00020009656	GLDC	no|down	yes|up	glycine decarboxylase [Source:NCBI gene (formerly Entrezgene);Acc:101117476]
ENSOARG00020009658	LUM	no|down	no|up	lumican [Source:NCBI gene (formerly Entrezgene);Acc:101112967]
ENSOARG00020016923	SLAMF7	yes|down	yes|down	SLAM family member 7 [Source:NCBI gene (formerly Entrezgene);Acc:101121221]
ENSOARG00020018748	FUT1	yes|down	yes|down	fucosyltransferase 1 (H blood group) [Source:NCBI gene (formerly Entrezgene);Acc:101108248]
ENSOARG00020010892		no|down	yes|down
ENSOARG00020009036	GTF3C3	no|down	yes|down	general transcription factor IIIC subunit 3 [Source:NCBI gene (formerly Entrezgene);Acc:101120220]
ENSOARG00020007334	CCL20	no|up	yes|up	C-C motif chemokine ligand 20 [Source:NCBI gene (formerly Entrezgene);Acc:101104302]
ENSOARG00020013194	TRPC3	no|up	yes|up	transient receptor potential cation channel subfamily C member 3 [Source:NCBI gene (formerly Entrezgene);Acc:101105027]
ENSOARG00020007974		no|down	yes|down	protein cordon-bleu [Source:NCBI gene (formerly Entrezgene);Acc:101106517]
ENSOARG00020006248	MLYCD	no|down	yes|down	malonyl-CoA decarboxylase [Source:NCBI gene (formerly Entrezgene);Acc:101122299]
ENSOARG00020018647	ENTPD3	no|up	yes|up	ectonucleoside triphosphate diphosphohydrolase 3 [Source:HGNC Symbol;Acc:HGNC:3365]
ENSOARG00020018640	UBA7	yes|up	no|up	ubiquitin like modifier activating enzyme 7 [Source:NCBI gene (formerly Entrezgene);Acc:101123668]
ENSOARG00020019816	IFI44	yes|up	yes|up	interferon induced protein 44 [Source:NCBI gene (formerly Entrezgene);Acc:101110473]
ENSOARG00020016959	GPR84	no|up	yes|up	G protein-coupled receptor 84
ENSOARG00020013102	PLCL1	yes|down	yes|down	phospholipase C like 1 (inactive)
ENSOARG00020013669	ANKRD9	yes|up	no|up	ankyrin repeat domain 9 [Source:NCBI gene (formerly Entrezgene);Acc:105603272]
ENSOARG00020013135		no|down	no|up
ENSOARG00020008854		no|down	no|up
ENSOARG00020022364		no|down	yes|down	tetratricopeptide repeat protein 30A [Source:NCBI gene (formerly Entrezgene);Acc:101104041]
ENSOARG00020026179	C6orf120	yes|down	no|down	chromosome 6 open reading frame 120 [Source:HGNC Symbol;Acc:HGNC:21247]
ENSOARG00020013296	COL3A1	yes|down	no|down	collagen type III alpha 1 chain [Source:NCBI gene (formerly Entrezgene);Acc:100101231]
ENSOARG00020023760	PPM1K	no|down	yes|down	protein phosphatase, Mg2+/Mn2+ dependent 1K [Source:NCBI gene (formerly Entrezgene);Acc:101119821]
ENSOARG00020020617	CLMP	yes|up	yes|up	CXADR like membrane protein [Source:NCBI gene (formerly Entrezgene);Acc:780518]
ENSOARG00020013293	ESM1	no|down	yes|down	endothelial cell specific molecule 1 [Source:NCBI gene (formerly Entrezgene);Acc:101117876]
ENSOARG00020024059	ATRIP	no|up	no|down	ATR interacting protein [Source:NCBI gene (formerly Entrezgene);Acc:101110882]
ENSOARG00020018248	MTCL3	no|up	yes|up	SOGA family member 3 [Source:NCBI gene (formerly Entrezgene);Acc:105601960]
ENSOARG00020005618	SLCO4A1	yes|up	yes|up	solute carrier organic anion transporter family member 4A1
ENSOARG00020008526	RAB3D	yes|down	yes|down	RAB3D, member RAS oncogene family [Source:NCBI gene (formerly Entrezgene);Acc:101117755]
ENSOARG00020016390	TEX14	yes|down	no|down	testis expressed 14, intercellular bridge forming factor [Source:HGNC Symbol;Acc:HGNC:11737]
ENSOARG00020009247	LOC101111915	yes|up	yes|up	histone H2B type 1 [Source:NCBI gene (formerly Entrezgene);Acc:101111915]
ENSOARG00020016394	ITGA5	yes|up	yes|up	integrin subunit alpha 5 [Source:HGNC Symbol;Acc:HGNC:6141]
ENSOARG00020007754	IGF2	yes|up	yes|up	Ovis aries insulin like growth factor 2 (IGF2), mRNA. [Source:RefSeq mRNA;Acc:NM_001009311]
ENSOARG00020013336	XAF1	yes|up	yes|up	XIAP associated factor 1 [Source:NCBI gene (formerly Entrezgene);Acc:101103655]
ENSOARG00020016497	CPT1A	no|down	no|up	Ovis aries carnitine palmitoyltransferase 1A (CPT1A), mRNA. [Source:RefSeq mRNA;Acc:NM_001009414]
ENSOARG00020019831	AMHR2	no|up	yes|up	anti-Mullerian hormone receptor type 2 [Source:HGNC Symbol;Acc:HGNC:465]
ENSOARG00020016495	GLIS1	no|down	yes|down	GLIS family zinc finger 1 [Source:HGNC Symbol;Acc:HGNC:29525]
ENSOARG00020012130	CDKL5	yes|down	yes|down	cyclin dependent kinase like 5 [Source:NCBI gene (formerly Entrezgene);Acc:101108546]
ENSOARG00020016492	OAF	yes|up	yes|up	out at first homolog [Source:HGNC Symbol;Acc:HGNC:28752]
ENSOARG00020015977		yes|up	yes|up
ENSOARG00020018761	FGFR2	yes|down	yes|down	fibroblast growth factor receptor 2 [Source:HGNC Symbol;Acc:HGNC:3689]
ENSOARG00020020315	NKIRAS1	yes|down	no|down	NFKB inhibitor interacting Ras like 1 [Source:NCBI gene (formerly Entrezgene);Acc:101123267]
ENSOARG00020016080	NCKAP1L	yes|up	yes|up	NCK associated protein 1 like [Source:NCBI gene (formerly Entrezgene);Acc:101119198]
ENSOARG00020012622		no|down	yes|up
ENSOARG00020012623	DDX11	yes|up	no|up	DEAD/H-box helicase 11 [Source:NCBI gene (formerly Entrezgene);Acc:101114265]
ENSOARG00020009328		yes|down	yes|down	histone H1.4-like [Source:NCBI gene (formerly Entrezgene);Acc:101109652]
ENSOARG00020022827	LOC101103623	yes|up	yes|up	interferon beta-2 [Source:NCBI gene (formerly Entrezgene);Acc:101103623]
ENSOARG00020009321	SCO2	no|up	yes|down	synthesis of cytochrome C oxidase 2 [Source:HGNC Symbol;Acc:HGNC:10604]
ENSOARG00020006331	H1-4	yes|down	yes|down	H1.4 linker histone, cluster member [Source:NCBI gene (formerly Entrezgene);Acc:101111401]
ENSOARG00020013432	ZNF570	no|down	yes|down	zinc finger protein 570 [Source:NCBI gene (formerly Entrezgene);Acc:101103173]
ENSOARG00020024415	PCF11	no|up	yes|up	PCF11 cleavage and polyadenylation factor subunit [Source:NCBI gene (formerly Entrezgene);Acc:101106469]
ENSOARG00020016170	GPRC5B	yes|down	no|down	G protein-coupled receptor class C group 5 member B [Source:HGNC Symbol;Acc:HGNC:13308]
ENSOARG00020019909	C1orf74	no|up	no|down	chromosome 1 open reading frame 74 [Source:HGNC Symbol;Acc:HGNC:26319]
ENSOARG00020013435		no|down	yes|down
ENSOARG00020002291	LRRC58	yes|down	no|down	leucine rich repeat containing 58 [Source:NCBI gene (formerly Entrezgene);Acc:101108095]
ENSOARG00020023275	EDN1	yes|down	yes|down	Ovis aries endothelin 1 (EDN1), mRNA. [Source:RefSeq mRNA;Acc:NM_001009810]
ENSOARG00020019907	RYR2	no|down	yes|down	ryanodine receptor 2 [Source:HGNC Symbol;Acc:HGNC:10484]
ENSOARG00020013537	ZNF420	yes|down	yes|down	zinc finger protein 420
ENSOARG00020024419	MCM4	yes|up	no|up	minichromosome maintenance complex component 4 [Source:NCBI gene (formerly Entrezgene);Acc:101105420]
ENSOARG00020012557	RPUSD2	no|down	yes|down	RNA pseudouridine synthase domain containing 2 [Source:HGNC Symbol;Acc:HGNC:24180]
ENSOARG00020015774	RAB15	yes|up	yes|up	RAB15, member RAS oncogene family [Source:NCBI gene (formerly Entrezgene);Acc:101110847]
ENSOARG00020012524	RFTN2	yes|down	yes|down	raftlin family member 2 [Source:HGNC Symbol;Acc:HGNC:26402]
ENSOARG00020012523	RHBDL3	no|up	yes|up	rhomboid like 3 [Source:NCBI gene (formerly Entrezgene);Acc:101115635]
ENSOARG00020012522	TYSND1	no|down	yes|down	trypsin domain containing 1 [Source:NCBI gene (formerly Entrezgene);Acc:101109145]
ENSOARG00020022896	SLC25A28	yes|up	yes|up	solute carrier family 25 member 28 [Source:NCBI gene (formerly Entrezgene);Acc:101110892]
ENSOARG00020009888	S100G	no|up	yes|up	S100 calcium binding protein G [Source:NCBI gene (formerly Entrezgene);Acc:101105882]
ENSOARG00020000780	LOC101109657	yes|down	yes|down	hypoxanthine-guanine phosphoribosyltransferase-like
ENSOARG00020002397		no|up	yes|up
ENSOARG00020017959	ITPR3	yes|up	yes|up	inositol 1,4,5-trisphosphate receptor type 3 [Source:NCBI gene (formerly Entrezgene);Acc:114109674]
ENSOARG00020020509		yes|up	no|up
ENSOARG00020021923	INSIG1	no|down	yes|down	insulin induced gene 1 [Source:NCBI gene (formerly Entrezgene);Acc:101106422]
ENSOARG00020016671	CYSLTR1	yes|down	yes|down	cysteinyl leukotriene receptor 1 [Source:NCBI gene (formerly Entrezgene);Acc:101122003]
ENSOARG00020008020	TUT4	yes|down	yes|down	terminal uridylyl transferase 4 [Source:NCBI gene (formerly Entrezgene);Acc:101115584]
ENSOARG00020025736	NAV2	no|up	yes|up	neuron navigator 2 [Source:NCBI gene (formerly Entrezgene);Acc:101115490]
ENSOARG00020025737	LOC101117325	no|up	yes|up	chromatin remodeling regulator CECR2
ENSOARG00020015800	SAMD9	yes|up	yes|up	sterile alpha motif domain containing 9 [Source:HGNC Symbol;Acc:HGNC:1348]
ENSOARG00020015555	KLF7	yes|down	no|down	Kruppel like factor 7 [Source:NCBI gene (formerly Entrezgene);Acc:101117396]
ENSOARG00020020115	GCNT3	yes|down	no|down	glucosaminyl (N-acetyl) transferase 3, mucin type [Source:NCBI gene (formerly Entrezgene);Acc:101114706]
ENSOARG00020015807	LAYN	yes|up	no|down	layilin
ENSOARG00020026327	GRID1	no|up	yes|up	glutamate ionotropic receptor delta type subunit 1 [Source:HGNC Symbol;Acc:HGNC:4575]
ENSOARG00020009868	SRGN	no|down	yes|down	serglycin [Source:HGNC Symbol;Acc:HGNC:9361]
ENSOARG00020003825	FMOD	yes|up	yes|up	fibromodulin [Source:HGNC Symbol;Acc:HGNC:3774]
ENSOARG00020002489	STXBP5L	yes|down	yes|down	syntaxin binding protein 5 like [Source:NCBI gene (formerly Entrezgene);Acc:101109405]
ENSOARG00020006846		yes|up	yes|up
ENSOARG00020002892	ZC3HAV1	no|up	yes|up	zinc finger CCCH-type containing, antiviral 1
ENSOARG00020009812	MTUS2	no|down	yes|up	microtubule associated scaffold protein 2 [Source:NCBI gene (formerly Entrezgene);Acc:101113081]
ENSOARG00020003620	2025-03-03	yes|down	yes|down	membrane associated ring-CH-type finger 3 [Source:NCBI gene (formerly Entrezgene);Acc:101106841]
ENSOARG00020003542	COMMD5	no|down	yes|down	COMM domain containing 5 [Source:NCBI gene (formerly Entrezgene);Acc:101116237]
ENSOARG00020002899		yes|down	yes|down
ENSOARG00020024259	MATN2	yes|down	yes|down	matrilin 2 [Source:NCBI gene (formerly Entrezgene);Acc:101107106]
ENSOARG00020021852	MTUS1	no|down	yes|down	microtubule associated scaffold protein 1
ENSOARG00020016778	CDC42EP2	no|down	yes|down	CDC42 effector protein 2 [Source:NCBI gene (formerly Entrezgene);Acc:101122234]
ENSOARG00020023202	JRKL	no|down	yes|down	JRK like [Source:NCBI gene (formerly Entrezgene);Acc:101122885]
ENSOARG00020024523		yes|up	yes|up
ENSOARG00020019991	MCM3	yes|up	no|up	minichromosome maintenance complex component 3 [Source:HGNC Symbol;Acc:HGNC:6945]
ENSOARG00020015782	SORBS2	yes|down	yes|down	sorbin and SH3 domain containing 2 [Source:HGNC Symbol;Acc:HGNC:24098]
ENSOARG00020023975	IRX2	yes|up	yes|up	iroquois homeobox 2 [Source:NCBI gene (formerly Entrezgene);Acc:101102588]
ENSOARG00020015521	ZNF331	no|down	yes|down	zinc finger protein 331 [Source:HGNC Symbol;Acc:HGNC:15489]
ENSOARG00020015255	CMTR2	yes|up	yes|up	cap methyltransferase 2 [Source:NCBI gene (formerly Entrezgene);Acc:101106100]
ENSOARG00020015391	MSMO1	no|down	yes|down	methylsterol monooxygenase 1 [Source:NCBI gene (formerly Entrezgene);Acc:101121628]
ENSOARG00020009369	TET1	yes|down	yes|down	tet methylcytosine dioxygenase 1 [Source:NCBI gene (formerly Entrezgene);Acc:101103534]
ENSOARG00020014302	APRT	no|up	no|down	adenine phosphoribosyltransferase [Source:NCBI gene (formerly Entrezgene);Acc:101108335]
ENSOARG00020024809	KIF5C	yes|up	yes|up	kinesin family member 5C [Source:NCBI gene (formerly Entrezgene);Acc:101113663]
ENSOARG00020023858	ABCG2	yes|down	no|down	Ovis aries ATP binding cassette subfamily G member 2 (Junior blood group) (ABCG2), mRNA. [Source:RefSeq mRNA;Acc:NM_001078657]
ENSOARG00020008210	STX10	yes|down	yes|down	syntaxin 10 [Source:NCBI gene (formerly Entrezgene);Acc:101121171]
ENSOARG00020003755	GRIN2C	yes|down	yes|down	glutamate ionotropic receptor NMDA type subunit 2C [Source:HGNC Symbol;Acc:HGNC:4587]
ENSOARG00020003752	LYPD5	yes|down	no|down	LY6/PLAUR domain containing 5 [Source:HGNC Symbol;Acc:HGNC:26397]
ENSOARG00020004012	ZNF227	no|down	yes|down	zinc finger protein 227 [Source:NCBI gene (formerly Entrezgene);Acc:101109384]
ENSOARG00020004398	RYR3	yes|down	no|up	ryanodine receptor 3 [Source:NCBI gene (formerly Entrezgene);Acc:101111289]
ENSOARG00020003435	BEND7	no|up	yes|up	BEN domain containing 7 [Source:NCBI gene (formerly Entrezgene);Acc:101115641]
ENSOARG00020022924	NOG	yes|up	yes|up	Ovis aries noggin (NOG), mRNA. [Source:RefSeq mRNA;Acc:NM_001174110]
ENSOARG00020020256	RFC2	yes|up	no|up	replication factor C subunit 2 [Source:NCBI gene (formerly Entrezgene);Acc:101110382]
ENSOARG00020020253	LOC114108618/IFI27	yes|up	yes|up	interferon alpha-inducible protein 27-like protein 1
ENSOARG00020004713		yes|up	no|down
ENSOARG00020014477	NRCAM	yes|down	no|up	neuronal cell adhesion molecule [Source:NCBI gene (formerly Entrezgene);Acc:101106001]
ENSOARG00020025238	THNSL1	no|down	yes|down	threonine synthase like 1 [Source:HGNC Symbol;Acc:HGNC:26160]
ENSOARG00020014602	TNNI3K	no|down	yes|down	serine/threonine-protein kinase TNNI3K [Source:NCBI gene (formerly Entrezgene);Acc:101120030]
ENSOARG00020004471	TMEM190	no|up	yes|up	transmembrane protein 190 [Source:NCBI gene (formerly Entrezgene);Acc:101120518]
ENSOARG00020000639	HSPA6	no|down	yes|up	heat shock protein family A (Hsp70) member 6 [Source:NCBI gene (formerly Entrezgene);Acc:101107064]
ENSOARG00020011573	TRPM6	yes|down	yes|down	transient receptor potential cation channel subfamily M member 6 [Source:NCBI gene (formerly Entrezgene);Acc:101114337]
ENSOARG00020009536	TACR3	yes|down	yes|down	tachykinin receptor 3 [Source:NCBI gene (formerly Entrezgene);Acc:101121604]
ENSOARG00020022220	LYPLA1	no|up	yes|up
ENSOARG00020025129	TAP2	yes|up	no|up	transporter 2, ATP binding cassette subfamily B member [Source:NCBI gene (formerly Entrezgene);Acc:101109491]
ENSOARG00020004157	GADD45G	yes|down	yes|down	growth arrest and DNA damage inducible gamma [Source:NCBI gene (formerly Entrezgene);Acc:100885762]
ENSOARG00020009701	LACTB2	yes|down	no|down	lactamase beta 2 [Source:NCBI gene (formerly Entrezgene);Acc:101104760]
ENSOARG00020004153	STXBP6	yes|down	yes|down	syntaxin binding protein 6 [Source:HGNC Symbol;Acc:HGNC:19666]
ENSOARG00020000824	KIF1A	no|down	no|up	kinesin family member 1A [Source:NCBI gene (formerly Entrezgene);Acc:101103691]
ENSOARG00020023252	HEPH	yes|down	no|down	hephaestin [Source:NCBI gene (formerly Entrezgene);Acc:101113655]
ENSOARG00020021136	ATF3	no|down	yes|up	activating transcription factor 3 [Source:NCBI gene (formerly Entrezgene);Acc:101116073]
ENSOARG00020015326		no|down	yes|down
ENSOARG00020025042	HHIP	yes|down	yes|down	hedgehog interacting protein [Source:NCBI gene (formerly Entrezgene);Acc:101111396]
ENSOARG00020005873	BECN2	no|up	yes|up	beclin 2
ENSOARG00020018806	ANO1	yes|up	yes|up	anoctamin 1 [Source:NCBI gene (formerly Entrezgene);Acc:101116524]
ENSOARG00020018804	B3GALT2	yes|down	yes|down	beta-1,3-galactosyltransferase 2 [Source:NCBI gene (formerly Entrezgene);Acc:101121025]
ENSOARG00020005879	SDR42E1	no|down	yes|down	short chain dehydrogenase/reductase family 42E, member 1 [Source:NCBI gene (formerly Entrezgene);Acc:101122542]
ENSOARG00020014230		no|down	yes|down
ENSOARG00020021138	AHDC1	no|up	no|down	AT-hook DNA binding motif containing 1 [Source:HGNC Symbol;Acc:HGNC:25230]
ENSOARG00020022259	MYZAP	no|down	yes|down	myocardial zonula adherens protein [Source:NCBI gene (formerly Entrezgene);Acc:101117934]
ENSOARG00020024263	ARID5B	yes|down	yes|down	AT-rich interaction domain 5B [Source:NCBI gene (formerly Entrezgene);Acc:101121742]
ENSOARG00020008130	STARD13	no|up	yes|up	StAR related lipid transfer domain containing 13 [Source:HGNC Symbol;Acc:HGNC:19164]
ENSOARG00020022250		yes|down	no|down
ENSOARG00020017761		yes|up	yes|up
ENSOARG00020024029	ATP8B1	yes|down	no|down	ATPase phospholipid transporting 8B1 [Source:HGNC Symbol;Acc:HGNC:3706]
ENSOARG00020022254	SYNPO2L	yes|down	yes|down	synaptopodin 2-like protein [Source:NCBI gene (formerly Entrezgene);Acc:101108364]
ENSOARG00020005273	KBTBD6	no|down	yes|down	kelch repeat and BTB domain containing 6 [Source:NCBI gene (formerly Entrezgene);Acc:101122871]
ENSOARG00020020622	GCNT4	no|down	no|up	glucosaminyl (N-acetyl) transferase 4 [Source:NCBI gene (formerly Entrezgene);Acc:101104496]
ENSOARG00020000257	HOXD3	yes|up	yes|up	homeobox D3 [Source:NCBI gene (formerly Entrezgene);Acc:101106307]
ENSOARG00020001798	SMC1B	no|up	yes|up	structural maintenance of chromosomes 1B [Source:NCBI gene (formerly Entrezgene);Acc:101120069]
ENSOARG00020000709	GSDME	yes|down	yes|down	gasdermin E [Source:NCBI gene (formerly Entrezgene);Acc:101109266]
ENSOARG00020005278	FICD	no|down	yes|down	FIC domain protein adenylyltransferase [Source:NCBI gene (formerly Entrezgene);Acc:101103594]
ENSOARG00020011704	ZNF624	yes|down	yes|down	zinc finger protein 624 [Source:NCBI gene (formerly Entrezgene);Acc:105611617]
ENSOARG00020010382	FOXO3	no|down	yes|down	Ovis aries forkhead box O3 (FOXO3), mRNA. [Source:RefSeq mRNA;Acc:NM_001267889]
ENSOARG00020000951	PLXNA4	yes|down	yes|down	plexin A4 [Source:NCBI gene (formerly Entrezgene);Acc:101119554]
ENSOARG00020000953	GPATCH11	yes|up	yes|up	G-patch domain containing 11 [Source:NCBI gene (formerly Entrezgene);Acc:101122094]
ENSOARG00020000222	NCAPH	yes|up	no|up	non-SMC condensin I complex subunit H [Source:HGNC Symbol;Acc:HGNC:1112]
ENSOARG00020011777	COX7A1	no|up	yes|down	cytochrome c oxidase subunit 7A1, mitochondrial [Source:NCBI gene (formerly Entrezgene);Acc:101121285]
ENSOARG00020025346	FLRT3	no|down	yes|down	fibronectin leucine rich transmembrane protein 3 [Source:NCBI gene (formerly Entrezgene);Acc:101111731]
ENSOARG00020025341	RGS20	no|up	yes|up	regulator of G protein signaling 20 [Source:NCBI gene (formerly Entrezgene);Acc:101113942]
ENSOARG00020025469	ELOVL3	no|down	yes|down	ELOVL fatty acid elongase 3 [Source:NCBI gene (formerly Entrezgene);Acc:101106896]
ENSOARG00020000229	PNPT1	yes|up	no|up	polyribonucleotide nucleotidyltransferase 1 [Source:NCBI gene (formerly Entrezgene);Acc:101120906]
ENSOARG00020021721	ZNF182	no|down	yes|down	zinc finger protein 182 [Source:HGNC Symbol;Acc:HGNC:13001]
ENSOARG00020023567	HERC5	yes|up	yes|up	HECT and RLD domain containing E3 ubiquitin protein ligase 5 [Source:NCBI gene (formerly Entrezgene);Acc:101119562]
ENSOARG00020008030	ADCY4	no|up	yes|up	adenylate cyclase 4 [Source:NCBI gene (formerly Entrezgene);Acc:101119139]
ENSOARG00020025872		no|up	no|down
ENSOARG00020012341	GRIA4	yes|down	no|down	glutamate ionotropic receptor AMPA type subunit 4 [Source:NCBI gene (formerly Entrezgene);Acc:443274]
ENSOARG00020022000		yes|down	no|down
ENSOARG00020006656	H2BC18	yes|down	yes|down	H2B clustered histone 18 [Source:HGNC Symbol;Acc:HGNC:24700]
ENSOARG00020000418	RFC4	yes|up	no|up	replication factor C subunit 4 [Source:NCBI gene (formerly Entrezgene);Acc:101112103]
ENSOARG00020005082		yes|up	no|up
ENSOARG00020005056	PARP12	yes|up	yes|up	poly(ADP-ribose) polymerase family member 12
ENSOARG00020021509	ELF3	yes|down	yes|down	E74 like ETS transcription factor 3 [Source:NCBI gene (formerly Entrezgene);Acc:101104676]
ENSOARG00020006716	LOC101119517/GBBP1	yes|up	yes|up	guanylate-binding protein 1-like
ENSOARG00020001570	ROBO1	yes|down	no|down	roundabout guidance receptor 1 [Source:NCBI gene (formerly Entrezgene);Acc:100125613]
ENSOARG00020021669	ANGPTL5	yes|down	yes|down	angiopoietin like 5 [Source:NCBI gene (formerly Entrezgene);Acc:101120690]
ENSOARG00020005059	JAM2	no|down	no|up	junctional adhesion molecule 2 [Source:NCBI gene (formerly Entrezgene);Acc:101118411]
ENSOARG00020010558	EXOG	no|down	yes|down	exo/endonuclease G [Source:NCBI gene (formerly Entrezgene);Acc:101111131]
ENSOARG00020018961	LOC105603383	no|down	yes|down	zinc finger protein 621-like
ENSOARG00020021345	ARHGEF4	yes|down	yes|down	Rho guanine nucleotide exchange factor 4
ENSOARG00020019351	HOGA1	yes|down	yes|down	4-hydroxy-2-oxoglutarate aldolase 1 [Source:NCBI gene (formerly Entrezgene);Acc:101114573]
ENSOARG00020001158	FGD3	no|down	yes|down	FYVE, RhoGEF and PH domain containing 3 [Source:NCBI gene (formerly Entrezgene);Acc:101107664]
ENSOARG00020011495	HNMT	yes|down	yes|down	histamine N-methyltransferase [Source:NCBI gene (formerly Entrezgene);Acc:101102876]
ENSOARG00020019456	FNDC5	yes|down	no|down	fibronectin type III domain containing 5 [Source:NCBI gene (formerly Entrezgene);Acc:101104971]
ENSOARG00020008146	DACT1	yes|down	yes|down	dishevelled binding antagonist of beta catenin 1 [Source:NCBI gene (formerly Entrezgene);Acc:101116320]
ENSOARG00020008147	SLC19A2	no|down	yes|down	solute carrier family 19 member 2 [Source:NCBI gene (formerly Entrezgene);Acc:101123393]
ENSOARG00020001977	ZC3H6	yes|down	no|down	zinc finger CCCH-type containing 6 [Source:NCBI gene (formerly Entrezgene);Acc:101118777]
ENSOARG00020019596	C11orf96	yes|up	no|up	chromosome 15 C11orf96 homolog [Source:NCBI gene (formerly Entrezgene);Acc:101115904]
ENSOARG00020023447	GPD1	yes|up	yes|up	glycerol-3-phosphate dehydrogenase 1 [Source:NCBI gene (formerly Entrezgene);Acc:101119894]
ENSOARG00020005282	KBTBD7	no|down	yes|down	kelch repeat and BTB domain-containing protein 7 [Source:NCBI gene (formerly Entrezgene);Acc:101107365]
ENSOARG00020005281	TRIM59	yes|down	yes|down	tripartite motif containing 59 [Source:NCBI gene (formerly Entrezgene);Acc:101105795]
ENSOARG00020005022	EPCAM	yes|up	yes|up	Ovis aries epithelial cell adhesion molecule (EPCAM), mRNA. [Source:RefSeq mRNA;Acc:NM_001162564]
ENSOARG00020006008		yes|down	no|down
ENSOARG00020000312	HOXA1	no|down	yes|down	homeobox A1 [Source:NCBI gene (formerly Entrezgene);Acc:101115275]
ENSOARG00020022313	PGR	yes|down	no|down	progesterone receptor
ENSOARG00020001378	TIAM1	no|up	yes|up	TIAM Rac1 associated GEF 1 [Source:HGNC Symbol;Acc:HGNC:11805]
ENSOARG00020008447	SYT9	yes|up	yes|up	synaptotagmin 9 [Source:NCBI gene (formerly Entrezgene);Acc:101106543]
ENSOARG00020005028	MIR129-1	yes|down	yes|down	microRNA 129-1 [Source:HGNC Symbol;Acc:HGNC:31512]
ENSOARG00020006924	PURG	yes|down	yes|down	purine rich element binding protein G [Source:NCBI gene (formerly Entrezgene);Acc:101106306]
ENSOARG00020001277	MIS18A	yes|up	no|up	MIS18 kinetochore protein A [Source:NCBI gene (formerly Entrezgene);Acc:101113820]
ENSOARG00020026068	LOC105604171	yes|up	yes|up	serum amyloid A-3 protein-like
ENSOARG00020019577	AVPI1	no|down	yes|down	arginine vasopressin induced 1 [Source:NCBI gene (formerly Entrezgene);Acc:101115666]
ENSOARG00020006820		yes|up	yes|up
ENSOARG00020010727	IFIH1	yes|up	yes|up	interferon induced with helicase C domain 1 [Source:NCBI gene (formerly Entrezgene);Acc:101106234]
ENSOARG00020000438	NLGN1	no|down	yes|down	neuroligin 1 [Source:HGNC Symbol;Acc:HGNC:14291]
ENSOARG00020007430	RASSF9	yes|down	yes|down	Ras association domain family member 9 [Source:NCBI gene (formerly Entrezgene);Acc:101108209]
ENSOARG00020011961	ASNSD1	no|up	no|down	asparagine synthetase domain containing 1 [Source:NCBI gene (formerly Entrezgene);Acc:114108627]
ENSOARG00020014231	EML5	no|up	yes|up	EMAP like 5 [Source:NCBI gene (formerly Entrezgene);Acc:101114197]
ENSOARG00020001388	DDN	no|up	yes|up	dendrin [Source:NCBI gene (formerly Entrezgene);Acc:101121002]
ENSOARG00020019078	ZNF311	no|down	yes|down	zinc finger protein 311
ENSOARG00020017701	RRAD	yes|down	yes|down	RRAD, Ras related glycolysis inhibitor and calcium channel regulator [Source:NCBI gene (formerly Entrezgene);Acc:101105434]
ENSOARG00020008280	CIDEB	no|down	yes|down	cell death inducing DFFA like effector b [Source:HGNC Symbol;Acc:HGNC:1977]
ENSOARG00020019683	AVIL	no|up	yes|up	advillin [Source:NCBI gene (formerly Entrezgene);Acc:101114855]
ENSOARG00020005590	FYN	no|up	yes|up	FYN proto-oncogene, Src family tyrosine kinase [Source:NCBI gene (formerly Entrezgene);Acc:101109363]
ENSOARG00020009148	SP110	yes|up	yes|up	SP110 nuclear body protein [Source:HGNC Symbol;Acc:HGNC:5401]
ENSOARG00020018075	SOLD1	yes|down	yes|down	secreted protein of Ly-6 domain 1 [Source:NCBI gene (formerly Entrezgene);Acc:100381247]
ENSOARG00020018772	CPZ	no|up	yes|up	carboxypeptidase Z [Source:NCBI gene (formerly Entrezgene);Acc:101120411]
ENSOARG00020022177	PGM5	yes|down	yes|down	phosphoglucomutase 5 [Source:NCBI gene (formerly Entrezgene);Acc:101108630]
ENSOARG00020009143	PDF	no|down	yes|down	peptide deformylase, mitochondrial [Source:HGNC Symbol;Acc:HGNC:30012]
ENSOARG00020017097	OXSM	no|down	yes|down	3-oxoacyl-ACP synthase, mitochondrial [Source:NCBI gene (formerly Entrezgene);Acc:101121911]
ENSOARG00020017093	ADRA2A	no|down	yes|down	adrenoceptor alpha 2A [Source:NCBI gene (formerly Entrezgene);Acc:100170317]
ENSOARG00020020922	GPX1	no|up	no|down	glutathione peroxidase 1 [Source:HGNC Symbol;Acc:HGNC:4553]
ENSOARG00020007443	CA3	yes|down	yes|down	carbonic anhydrase 3 [Source:NCBI gene (formerly Entrezgene);Acc:101118196]
ENSOARG00020007440	NBEAL1	yes|down	yes|down	neurobeachin like 1 [Source:NCBI gene (formerly Entrezgene);Acc:101112883]
ENSOARG00020020925	KLHL21	no|down	yes|down	kelch like family member 21 [Source:HGNC Symbol;Acc:HGNC:29041]
ENSOARG00020016997	NAT1	yes|down	yes|down	arylamine N-acetyltransferase 1 [Source:NCBI gene (formerly Entrezgene);Acc:101120889]
ENSOARG00020017247	ACSM3	yes|down	yes|down	acyl-CoA synthetase medium chain family member 3 [Source:NCBI gene (formerly Entrezgene);Acc:101121307]
ENSOARG00020017241		yes|up	yes|up
ENSOARG00020017242	DECR2	no|down	yes|down	2,4-dienoyl-CoA reductase 2 [Source:NCBI gene (formerly Entrezgene);Acc:101110109]
ENSOARG00020003248	DHX58	yes|up	yes|up	DExH-box helicase 58 [Source:NCBI gene (formerly Entrezgene);Acc:101121528]
ENSOARG00020007844	TMEFF2	no|down	yes|down	transmembrane protein with EGF like and two follistatin like domains 2 [Source:NCBI gene (formerly Entrezgene);Acc:101118760]
ENSOARG00020007845	PPP1R3D	no|down	yes|down	protein phosphatase 1 regulatory subunit 3D [Source:NCBI gene (formerly Entrezgene);Acc:101113779]
ENSOARG00020017417	SEL1L3	yes|down	yes|down	SEL1L family member 3 [Source:NCBI gene (formerly Entrezgene);Acc:101106686]
ENSOARG00020017502	NMUR2	no|down	yes|down	neuromedin U receptor 2 [Source:HGNC Symbol;Acc:HGNC:16454]
ENSOARG00020016944		no|down	no|up
ENSOARG00020023614	ADRA1B	no|down	yes|down	adrenoceptor alpha 1B [Source:NCBI gene (formerly Entrezgene);Acc:101114869]
ENSOARG00020008154	SNURF	no|up	no|down	SNRPN upstream reading frame [Source:NCBI gene (formerly Entrezgene);Acc:105601857]
ENSOARG00020022562	ESPN	no|down	yes|down	espin [Source:HGNC Symbol;Acc:HGNC:13281]
ENSOARG00020007094		yes|up	no|up
ENSOARG00020002084	KLF4	no|up	yes|up	Kruppel like factor 4 [Source:NCBI gene (formerly Entrezgene);Acc:100302636]
ENSOARG00020019825	RGS3	no|down	yes|down	regulator of G protein signaling 3 [Source:NCBI gene (formerly Entrezgene);Acc:101104962]
ENSOARG00020013309	MESP2	no|up	no|down	mesoderm posterior bHLH transcription factor 2 [Source:NCBI gene (formerly Entrezgene);Acc:101102093]
ENSOARG00020013230	PLAC8	no|up	no|down	placenta associated 8 [Source:NCBI gene (formerly Entrezgene);Acc:101117765]
ENSOARG00020013943	SPTBN4	no|down	yes|up	spectrin beta, non-erythrocytic 4 [Source:HGNC Symbol;Acc:HGNC:14896]
ENSOARG00020023310	HIVEP1	yes|down	no|down	HIVEP zinc finger 1
ENSOARG00020018495	RHOB	yes|down	no|down	Ovis aries ras homolog family member B (RHOB), mRNA. [Source:RefSeq mRNA;Acc:NM_001127673]
ENSOARG00020009097	RRM2	yes|up	no|up	ribonucleotide reductase regulatory subunit M2 [Source:NCBI gene (formerly Entrezgene);Acc:101118093]
ENSOARG00020009096	RASGEF1B	yes|up	yes|up	RasGEF domain family member 1B [Source:HGNC Symbol;Acc:HGNC:24881]
ENSOARG00020023107	EBF1	no|down	no|up	EBF transcription factor 1 [Source:NCBI gene (formerly Entrezgene);Acc:101114190]
ENSOARG00020022810	LOC101103376	yes|up	yes|up	interferon beta-2-like [Source:NCBI gene (formerly Entrezgene);Acc:101103376]
ENSOARG00020022812	A1CF	no|down	yes|down	APOBEC1 complementation factor [Source:NCBI gene (formerly Entrezgene);Acc:101118147]
ENSOARG00020006345	H2AC6	yes|down	yes|down	histone H2A type 1-C [Source:NCBI gene (formerly Entrezgene);Acc:101111669]
ENSOARG00020022766	IGF2BP1	yes|down	yes|down	insulin like growth factor 2 mRNA binding protein 1 [Source:NCBI gene (formerly Entrezgene);Acc:101113253]
ENSOARG00020019128	HMGA1	yes|up	yes|up	high mobility group AT-hook 1 [Source:NCBI gene (formerly Entrezgene);Acc:101114820]
ENSOARG00020002151	MAGEF1	no|down	yes|down	MAGE family member F1 [Source:NCBI gene (formerly Entrezgene);Acc:101119098]
ENSOARG00020013427	CTU2	no|down	yes|down	cytosolic thiouridylase subunit 2 [Source:NCBI gene (formerly Entrezgene);Acc:101106960]
ENSOARG00020019854	INPP5J	yes|down	no|down	inositol polyphosphate-5-phosphatase J [Source:HGNC Symbol;Acc:HGNC:8956]
ENSOARG00020012015	ITGA11	no|down	no|up	integrin subunit alpha 11 [Source:HGNC Symbol;Acc:HGNC:6136]
ENSOARG00020019917	THRB	yes|down	no|down	thyroid hormone receptor beta [Source:HGNC Symbol;Acc:HGNC:11799]
ENSOARG00020019914	ANK2	yes|down	yes|down	ankyrin 2 [Source:NCBI gene (formerly Entrezgene);Acc:101115623]
ENSOARG00020002724	GUCY2C	yes|down	no|down	heat-stable enterotoxin receptor [Source:NCBI gene (formerly Entrezgene);Acc:101108212]
ENSOARG00020002727		yes|up	yes|up
ENSOARG00020012391	ZFP82	yes|down	yes|down	zinc finger protein 14 homolog [Source:NCBI gene (formerly Entrezgene);Acc:101122457]
ENSOARG00020015060	TTC39B	yes|down	yes|down	tetratricopeptide repeat domain 39B [Source:HGNC Symbol;Acc:HGNC:23704]
ENSOARG00020007236	MTMR11	yes|down	no|down	myotubularin related protein 11 [Source:HGNC Symbol;Acc:HGNC:24307]
ENSOARG00020022882	ZNF629	no|down	yes|down	zinc finger protein 629 [Source:NCBI gene (formerly Entrezgene);Acc:101102863]
ENSOARG00020022967	CLPSL2	yes|up	no|down	colipase like 2 [Source:HGNC Symbol;Acc:HGNC:21250]
ENSOARG00020022960	TLCD2	no|down	yes|down	TLC domain containing 2 [Source:NCBI gene (formerly Entrezgene);Acc:101116742]
ENSOARG00020009957	PRRX1	no|down	yes|down	paired related homeobox 1 [Source:NCBI gene (formerly Entrezgene);Acc:101103742]
ENSOARG00020012491	SLC26A4	no|up	yes|up	solute carrier family 26 member 4 [Source:NCBI gene (formerly Entrezgene);Acc:101104654]
ENSOARG00020017808	SNN	yes|down	yes|down	stannin [Source:NCBI gene (formerly Entrezgene);Acc:101109666]
ENSOARG00020012494	UPP1	yes|up	yes|up	uridine phosphorylase 1 [Source:HGNC Symbol;Acc:HGNC:12576]
ENSOARG00020017653	SIRT3	yes|down	no|down	sirtuin 3 [Source:NCBI gene (formerly Entrezgene);Acc:101105454]
ENSOARG00020009959	ADORA2B	yes|up	no|up	adenosine A2b receptor [Source:NCBI gene (formerly Entrezgene);Acc:101107715]
ENSOARG00020012308		no|down	yes|down	acyl-coenzyme A thioesterase 4 [Source:NCBI gene (formerly Entrezgene);Acc:101103726]
ENSOARG00020015409	STAP2	yes|down	yes|down	signal transducing adaptor family member 2 [Source:NCBI gene (formerly Entrezgene);Acc:101112312]
ENSOARG00020022973	F2RL2	no|down	no|up	coagulation factor II thrombin receptor like 2 [Source:HGNC Symbol;Acc:HGNC:3539]
ENSOARG00020012065	PLPPR3	no|up	yes|up	phospholipid phosphatase related 3 [Source:NCBI gene (formerly Entrezgene);Acc:101110057]
ENSOARG00020015405	OTULINL	no|up	yes|up	OTU deubiquitinase with linear linkage specificity like [Source:HGNC Symbol;Acc:HGNC:25629]
ENSOARG00020012068	ZNF382	yes|down	yes|down	zinc finger protein 382 [Source:HGNC Symbol;Acc:HGNC:17409]
ENSOARG00020018337	GJC2	no|up	yes|up	gap junction protein gamma 2 [Source:NCBI gene (formerly Entrezgene);Acc:101122355]
ENSOARG00020001727	PHC3	yes|down	no|down	polyhomeotic homolog 3 [Source:NCBI gene (formerly Entrezgene);Acc:101118840]
ENSOARG00020003298	LOC101120186/CCL17	no|down	yes|down	C-C motif chemokine 17
ENSOARG00020014547	CALCRL	yes|down	yes|down	calcitonin receptor like receptor [Source:NCBI gene (formerly Entrezgene);Acc:101115511]
ENSOARG00020015831	CHL1	yes|down	yes|down	cell adhesion molecule L1 like [Source:NCBI gene (formerly Entrezgene);Acc:101113017]
ENSOARG00020002344	FNDC4	yes|down	yes|down	fibronectin type III domain containing 4 [Source:HGNC Symbol;Acc:HGNC:20239]
ENSOARG00020003838	EEF1AKMT4	no|down	yes|down	endothelin-converting enzyme 2 [Source:NCBI gene (formerly Entrezgene);Acc:101121054]
ENSOARG00020003520		yes|up	yes|up
ENSOARG00020002421	COL6A3	no|up	yes|up	collagen type VI alpha 3 chain [Source:HGNC Symbol;Acc:HGNC:2213]
ENSOARG00020014548	FPGT	no|down	yes|down	fucose-1-phosphate guanylyltransferase [Source:NCBI gene (formerly Entrezgene);Acc:105601872]
ENSOARG00020014934	HOMEZ	no|down	yes|down	homeobox and leucine zipper encoding [Source:NCBI gene (formerly Entrezgene);Acc:101121520]
ENSOARG00020003939	GPT	yes|up	no|up	glutamic--pyruvic transaminase [Source:NCBI gene (formerly Entrezgene);Acc:106991334]
ENSOARG00020003806	TP53INP1	yes|down	no|down	tumor protein p53 inducible nuclear protein 1 [Source:NCBI gene (formerly Entrezgene);Acc:101109367]
ENSOARG00020002886	CXCL8	no|down	no|up	Ovis aries C-X-C motif chemokine ligand 8 (CXCL8), mRNA. [Source:RefSeq mRNA;Acc:NM_001009401]
ENSOARG00020003631	SLC37A1	no|up	yes|up	solute carrier family 37 member 1 [Source:NCBI gene (formerly Entrezgene);Acc:101105377]
ENSOARG00020003807	MED12L	no|down	no|up	mediator complex subunit 12L [Source:HGNC Symbol;Acc:HGNC:16050]
ENSOARG00020014945	BMP7	no|up	yes|up	Ovis aries bone morphogenetic protein 7 (BMP7), mRNA. [Source:RefSeq mRNA;Acc:NM_001308564]
ENSOARG00020021864	SIRT4	no|down	yes|down	sirtuin 4 [Source:NCBI gene (formerly Entrezgene);Acc:100217404]
ENSOARG00020021401	NALF2	yes|up	yes|up	family with sequence similarity 155 member B [Source:NCBI gene (formerly Entrezgene);Acc:101120730]
ENSOARG00020015798	KCNMB1	yes|down	no|down	potassium calcium-activated channel subfamily M regulatory beta subunit 1 [Source:NCBI gene (formerly Entrezgene);Acc:100302624]
ENSOARG00020024247	NEB	no|up	yes|up	nebulin [Source:HGNC Symbol;Acc:HGNC:7720]
ENSOARG00020023691	IL16	yes|down	no|down	interleukin 16 [Source:NCBI gene (formerly Entrezgene);Acc:101116938]
ENSOARG00020020643	CNTNAP4	yes|down	yes|down	contactin associated protein family member 4 [Source:NCBI gene (formerly Entrezgene);Acc:101118808]
ENSOARG00020023215	SPSB2	yes|down	yes|down	splA/ryanodine receptor domain and SOCS box containing 2 [Source:HGNC Symbol;Acc:HGNC:29522]
ENSOARG00020023214	NDNF	no|up	yes|up	neuron derived neurotrophic factor [Source:NCBI gene (formerly Entrezgene);Acc:101108832]
ENSOARG00020010054	ZNF132	no|down	yes|down	zinc finger protein 132
ENSOARG00020002904	MAP3K7CL	yes|down	no|up	MAP3K7 C-terminal like [Source:NCBI gene (formerly Entrezgene);Acc:101108531]
ENSOARG00020022857	VEGFA	yes|up	yes|up	vascular endothelial growth factor A [Source:HGNC Symbol;Acc:HGNC:12680]
ENSOARG00020025616	LAMA3	yes|up	yes|up	laminin subunit alpha 3 [Source:NCBI gene (formerly Entrezgene);Acc:101120460]
ENSOARG00020002903	CXCL6	yes|down	yes|down	C-X-C motif chemokine ligand 6 [Source:HGNC Symbol;Acc:HGNC:10643]
ENSOARG00020014334	ISG15	yes|up	yes|up	Ovis aries ISG15 ubiquitin like modifier (ISG15), mRNA. [Source:RefSeq mRNA;Acc:NM_001009735]
ENSOARG00020003599	NT5E	yes|up	no|up	5'-nucleotidase ecto [Source:NCBI gene (formerly Entrezgene);Acc:101116406]
ENSOARG00020014333	MAP3K21	no|down	yes|down	mitogen-activated protein kinase kinase kinase 21 [Source:NCBI gene (formerly Entrezgene);Acc:101115427]
ENSOARG00020014727	IRF7	yes|up	yes|up	interferon regulatory factor 7 [Source:NCBI gene (formerly Entrezgene);Acc:101103683]
ENSOARG00020018884	TBCEL	no|down	no|up	tubulin folding cofactor E like [Source:NCBI gene (formerly Entrezgene);Acc:101110865]
ENSOARG00020003067	SNAPC4	no|up	no|down	small nuclear RNA activating complex polypeptide 4 [Source:HGNC Symbol;Acc:HGNC:11137]
ENSOARG00020024831	NLRC5	yes|up	yes|up	NLR family CARD domain containing 5 [Source:HGNC Symbol;Acc:HGNC:29933]
ENSOARG00020004649	CCDC92	yes|down	no|down	coiled-coil domain containing 92 [Source:NCBI gene (formerly Entrezgene);Acc:101116427]
ENSOARG00020014832	CRISPLD1	yes|down	yes|down	cysteine rich secretory protein LCCL domain containing 1 [Source:NCBI gene (formerly Entrezgene);Acc:101109455]
ENSOARG00020004318	ZNF583	no|down	yes|down	zinc finger protein 583 [Source:NCBI gene (formerly Entrezgene);Acc:101110171]
ENSOARG00020014839	RASSF7	no|up	yes|down	Ras association domain family member 7 [Source:HGNC Symbol;Acc:HGNC:1166]
ENSOARG00020024589	FAM210A	no|down	yes|down	family with sequence similarity 210 member A [Source:NCBI gene (formerly Entrezgene);Acc:101110197]
ENSOARG00020023915	TNFAIP3	no|down	yes|up	TNF alpha induced protein 3 [Source:NCBI gene (formerly Entrezgene);Acc:101113156]
ENSOARG00020020329	HRH2	yes|up	yes|up	histamine receptor H2 [Source:HGNC Symbol;Acc:HGNC:5183]
ENSOARG00020025758	NPNT	yes|down	no|down	nephronectin [Source:HGNC Symbol;Acc:HGNC:27405]
ENSOARG00020015127	ZNF546	yes|down	yes|down	zinc finger protein 546 [Source:HGNC Symbol;Acc:HGNC:28671]
ENSOARG00020025757	EPM2AIP1	no|down	yes|down	EPM2A interacting protein 1 [Source:NCBI gene (formerly Entrezgene);Acc:101109125]
ENSOARG00020025754	ANKRD29	yes|down	no|down	ankyrin repeat domain 29 [Source:NCBI gene (formerly Entrezgene);Acc:101120373]
ENSOARG00020014619	SAC3D1	no|down	yes|down	SAC3 domain containing 1 [Source:NCBI gene (formerly Entrezgene);Acc:101105453]
ENSOARG00020014205	SETMAR	no|down	yes|down	SET domain gene [Source:NCBI gene (formerly Entrezgene);Acc:101110273]
ENSOARG00020025297	OPRK1	yes|down	no|down	opioid receptor kappa 1 [Source:HGNC Symbol;Acc:HGNC:8154]
ENSOARG00020010275	BDNF	yes|down	no|down	brain derived neurotrophic factor [Source:HGNC Symbol;Acc:HGNC:1033]
ENSOARG00020004462	ID1	yes|down	yes|down	inhibitor of DNA binding 1, HLH protein [Source:NCBI gene (formerly Entrezgene);Acc:101111650]
ENSOARG00020005999	HMGCS1	no|down	yes|down	3-hydroxy-3-methylglutaryl-CoA synthase 1 [Source:NCBI gene (formerly Entrezgene);Acc:101122979]
ENSOARG00020025187	TAP1	yes|up	yes|up	transporter 1, ATP binding cassette subfamily B member [Source:HGNC Symbol;Acc:HGNC:43]
ENSOARG00020000147	C21orf62	yes|down	yes|down	chromosome 1 C21orf62 homolog [Source:NCBI gene (formerly Entrezgene);Acc:101122997]
ENSOARG00020006589		yes|up	yes|up
ENSOARG00020000034	CYTB	no|down	yes|down	cytochrome b [Source:NCBI gene (formerly Entrezgene);Acc:808260]
ENSOARG00020000138	MMACHC	no|down	yes|down	metabolism of cobalamin associated C [Source:NCBI gene (formerly Entrezgene);Acc:101120707]
ENSOARG00020000039	EXO5	no|down	yes|down	exonuclease 5 [Source:NCBI gene (formerly Entrezgene);Acc:101123508]
ENSOARG00020000811	PTGFRN	no|up	yes|up	prostaglandin F2 receptor inhibitor [Source:HGNC Symbol;Acc:HGNC:9601]
ENSOARG00020018956	PTH2R	yes|down	yes|down	parathyroid hormone 2 receptor [Source:HGNC Symbol;Acc:HGNC:9609]
ENSOARG00020013714	NHLRC1	no|down	yes|down	NHL repeat containing E3 ubiquitin protein ligase 1 [Source:NCBI gene (formerly Entrezgene);Acc:101111754]
ENSOARG00020021120	CLDN4	yes|up	yes|up	Ovis aries claudin 4 (CLDN4), mRNA. [Source:RefSeq mRNA;Acc:NM_001185017]
ENSOARG00020011064		yes|down	yes|down
ENSOARG00020015333	CASQ1	yes|down	no|down	calsequestrin 1 [Source:NCBI gene (formerly Entrezgene);Acc:101118652]
ENSOARG00020017216	RBP4	yes|up	yes|up	retinol binding protein 4 [Source:NCBI gene (formerly Entrezgene);Acc:101105458]
ENSOARG00020005842	RSPH3	no|down	yes|down	radial spoke head 3 [Source:HGNC Symbol;Acc:HGNC:21054]
ENSOARG00020015336	DUSP5	yes|up	yes|up	dual specificity phosphatase 5 [Source:NCBI gene (formerly Entrezgene);Acc:101118748]
ENSOARG00020012782	LOC114109594/NASP	yes|up	no|up	nuclear autoantigenic sperm protein
ENSOARG00020001751	SCIN	yes|up	no|up	scinderin [Source:NCBI gene (formerly Entrezgene);Acc:101123369]
ENSOARG00020018448	COL4A6	yes|down	no|down	collagen type IV alpha 6 chain [Source:NCBI gene (formerly Entrezgene);Acc:101113128]
ENSOARG00020009556	SCRG1	yes|down	no|down	stimulator of chondrogenesis 1 [Source:NCBI gene (formerly Entrezgene);Acc:114113033]
ENSOARG00020009557		yes|up	yes|up
ENSOARG00020001787	DNAJB5	no|down	yes|down	DnaJ heat shock protein family (Hsp40) member B5 [Source:HGNC Symbol;Acc:HGNC:14887]
ENSOARG00020000243	SST	no|down	yes|down	Ovis aries somatostatin (SST), mRNA. [Source:RefSeq mRNA;Acc:NM_001009196]
ENSOARG00020004211	CRLF1	no|up	yes|up	cytokine receptor like factor 1 [Source:NCBI gene (formerly Entrezgene);Acc:101108913]
ENSOARG00020022088	NPY1R	no|down	yes|down	neuropeptide Y receptor Y1 [Source:NCBI gene (formerly Entrezgene);Acc:443361]
ENSOARG00020005566	SLC26A7	yes|down	no|down	solute carrier family 26 member 7 [Source:NCBI gene (formerly Entrezgene);Acc:101113767]
ENSOARG00020020757	IPMK	no|down	yes|down	inositol polyphosphate multikinase [Source:HGNC Symbol;Acc:HGNC:20739]
ENSOARG00020000497	DUSP2	yes|up	no|up	dual specificity phosphatase 2 [Source:HGNC Symbol;Acc:HGNC:3068]
ENSOARG00020005562	IGDCC3	no|up	yes|up	immunoglobulin superfamily DCC subclass member 3 [Source:HGNC Symbol;Acc:HGNC:9700]
ENSOARG00020022080	SEMA5A	yes|down	no|down	semaphorin 5A [Source:NCBI gene (formerly Entrezgene);Acc:101123150]
ENSOARG00020025573	PENK	yes|down	yes|down	proenkephalin [Source:HGNC Symbol;Acc:HGNC:8831]
ENSOARG00020020525		yes|down	no|down
ENSOARG00020025473	ZFP3	no|down	yes|down	ZFP3 zinc finger protein [Source:NCBI gene (formerly Entrezgene);Acc:101107293]
ENSOARG00020021050	GDF9	no|down	yes|down	growth differentiation factor 9 [Source:NCBI gene (formerly Entrezgene);Acc:100217402]
ENSOARG00020000968	ADGRL1	no|up	yes|up	adhesion G protein-coupled receptor L1 [Source:NCBI gene (formerly Entrezgene);Acc:101118356]
ENSOARG00020001716	PALMD	no|up	yes|up	palmdelphin [Source:NCBI gene (formerly Entrezgene);Acc:101110980]
ENSOARG00020010304	LOC101115083/GSTO1	yes|down	no|down	glutathione S-transferase omega-1-like [Source:NCBI gene (formerly Entrezgene);Acc:101116273]
ENSOARG00020008386	LOC114115646/TAOK3	no|down	yes|down	serine/threonine-protein kinase TAO3
ENSOARG00020014059	MAP10	no|down	yes|down	microtubule associated protein 10 [Source:NCBI gene (formerly Entrezgene);Acc:101114929]
ENSOARG00020014111	TRIM26	no|up	yes|up	tripartite motif containing 26 [Source:NCBI gene (formerly Entrezgene);Acc:101111496]
ENSOARG00020010303	EID2	no|down	yes|down	EP300-interacting inhibitor of differentiation 2 [Source:NCBI gene (formerly Entrezgene);Acc:101116852]
ENSOARG00020026406	LOC101109027/BNIP3L	yes|down	no|down	BCL2/adenovirus E1B 19 kDa protein-interacting protein 3-like [Source:NCBI gene (formerly Entrezgene);Acc:101109027]
ENSOARG00020008389	KCNMA1	no|up	yes|up	Ovis aries potassium calcium-activated channel subfamily M alpha 1 (KCNMA1), mRNA. [Source:RefSeq mRNA;Acc:NM_001303455]
ENSOARG00020021690	PLCL2	yes|up	yes|up	phospholipase C like 2 [Source:HGNC Symbol;Acc:HGNC:9064]
ENSOARG00020009703	IRF8	yes|up	yes|up	interferon regulatory factor 8 [Source:NCBI gene (formerly Entrezgene);Acc:101105432]
ENSOARG00020000764	IGSF3	yes|up	yes|up	immunoglobulin superfamily member 3 [Source:HGNC Symbol;Acc:HGNC:5950]
ENSOARG00020000768		yes|down	yes|down
ENSOARG00020011437	AIG1	yes|down	yes|down	androgen induced 1 [Source:NCBI gene (formerly Entrezgene);Acc:101117593]
ENSOARG00020010129	DUSP22	no|down	yes|down	dual specificity phosphatase 22 [Source:NCBI gene (formerly Entrezgene);Acc:101102433]
ENSOARG00020011431	MPPED2	yes|down	yes|down	metallophosphoesterase domain containing 2 [Source:NCBI gene (formerly Entrezgene);Acc:101118984]
ENSOARG00020021578	POLE	yes|up	no|up	DNA polymerase epsilon, catalytic subunit [Source:NCBI gene (formerly Entrezgene);Acc:101116176]
ENSOARG00020003281		yes|up	no|up	tripartite motif-containing protein 5-like [Source:NCBI gene (formerly Entrezgene);Acc:114118414]
ENSOARG00020006720	CMPK2	yes|up	yes|up	cytidine/uridine monophosphate kinase 2 [Source:HGNC Symbol;Acc:HGNC:27015]
ENSOARG00020012054	ZBTB26	yes|down	no|down	zinc finger and BTB domain containing 26 [Source:NCBI gene (formerly Entrezgene);Acc:101110216]
ENSOARG00020023444	IL2RG	no|down	yes|down	interleukin 2 receptor subunit gamma [Source:NCBI gene (formerly Entrezgene);Acc:101103538]
ENSOARG00020010535	THAP8	no|down	yes|down	THAP domain containing 8 [Source:NCBI gene (formerly Entrezgene);Acc:101105433]
ENSOARG00020010627	SLITRK2	yes|up	no|up	SLIT and NTRK like family member 2 [Source:NCBI gene (formerly Entrezgene);Acc:101112633]
ENSOARG00020011894	ITPKC	no|up	yes|up	inositol-trisphosphate 3-kinase C [Source:NCBI gene (formerly Entrezgene);Acc:101120515]
ENSOARG00020011892	IL15	yes|up	yes|up	interleukin 15 [Source:NCBI gene (formerly Entrezgene);Acc:443056]
ENSOARG00020006923	GBP5	yes|up	no|up	guanylate-binding protein 1-like [Source:NCBI gene (formerly Entrezgene);Acc:101105481]
ENSOARG00020001143	COL5A3	yes|up	yes|up	collagen type V alpha 3 chain [Source:NCBI gene (formerly Entrezgene);Acc:101115457]
ENSOARG00020025984	DNAJC6	yes|down	yes|down	DnaJ heat shock protein family (Hsp40) member C6 [Source:NCBI gene (formerly Entrezgene);Acc:101111237]
ENSOARG00020001148	COL15A1	no|up	yes|up	collagen type XV alpha 1 chain [Source:NCBI gene (formerly Entrezgene);Acc:101102453]
ENSOARG00020001966	PLA1A	no|down	yes|down	phospholipase A1 member A [Source:NCBI gene (formerly Entrezgene);Acc:101106480]
ENSOARG00020021661	RASGEF1A	no|down	yes|down	RasGEF domain family member 1A [Source:NCBI gene (formerly Entrezgene);Acc:101120047]
ENSOARG00020005298	DIDO1	no|up	yes|up	death inducer-obliterator 1
ENSOARG00020019443	BCO2	yes|down	no|down	Ovis aries beta-carotene oxygenase 2 (BCO2), mRNA. [Source:RefSeq mRNA;Acc:NM_001159278]
ENSOARG00020001960	LOC101116298	yes|down	no|down	sulfotransferase 1C4-like
ENSOARG00020004867	FRK	no|up	yes|up	fyn related Src family tyrosine kinase [Source:NCBI gene (formerly Entrezgene);Acc:101106946]
ENSOARG00020014110	ALDH3B1	yes|down	no|down	aldehyde dehydrogenase 3 family member B1 [Source:NCBI gene (formerly Entrezgene);Acc:101112687]
ENSOARG00020008731	PRKG2	yes|down	no|down	protein kinase cGMP-dependent 2 [Source:NCBI gene (formerly Entrezgene);Acc:101113758]
ENSOARG00020018390	NCF1	no|no test	yes|up	neutrophil cytosolic factor 1 [Source:NCBI gene (formerly Entrezgene);Acc:780489]
ENSOARG00020018398	WDR90	yes|up	no|up	WD repeat domain 90
ENSOARG00020023695	ZNF35	no|down	yes|down	zinc finger protein 35 [Source:HGNC Symbol;Acc:HGNC:13099]
ENSOARG00020017394	TFPI2	no|down	yes|down	tissue factor pathway inhibitor 2 [Source:HGNC Symbol;Acc:HGNC:11761]
ENSOARG00020006588	FCGR1A	no|down	yes|down	Ovis aries Fc fragment of IgG receptor Ia (FCGR1A), mRNA. [Source:RefSeq mRNA;Acc:NM_001139452]
ENSOARG00020021407	LOC105605766	yes|up	yes|up	apolipoprotein L3-like
ENSOARG00020020803	CHTF18	yes|up	no|up	chromosome transmission fidelity factor 18
ENSOARG00020010059	ZCCHC8	no|up	yes|up	zinc finger CCHC-type containing 8 [Source:NCBI gene (formerly Entrezgene);Acc:101120863]
ENSOARG00020017011	SPRED3	no|down	yes|down	sprouty related EVH1 domain containing 3 [Source:NCBI gene (formerly Entrezgene);Acc:101112083]
ENSOARG00020010750	LPAR6	no|down	yes|down	Ovis aries lysophosphatidic acid receptor 6 (LPAR6), mRNA. [Source:RefSeq mRNA;Acc:NM_001280672]
ENSOARG00020013393		yes|up	no|up	interferon beta-2-like [Source:NCBI gene (formerly Entrezgene);Acc:114113206]
ENSOARG00020012429	MRM3	no|down	yes|down	mitochondrial rRNA methyltransferase 3 [Source:HGNC Symbol;Acc:HGNC:18485]
ENSOARG00020010437	NXPH3	no|down	yes|down	neurexophilin 3 [Source:NCBI gene (formerly Entrezgene);Acc:101111562]
ENSOARG00020001449	IQCG	yes|down	yes|down	IQ motif containing G [Source:HGNC Symbol;Acc:HGNC:25251]
ENSOARG00020018165	FOS	yes|down	no|down	Ovis aries Fos proto-oncogene, AP-1 transcription factor subunit (FOS), mRNA. [Source:RefSeq mRNA;Acc:NM_001166182]
ENSOARG00020019140	NUDT12	yes|down	yes|down	nudix hydrolase 12 [Source:NCBI gene (formerly Entrezgene);Acc:101115365]
ENSOARG00020014382	HES4	yes|up	no|up	hes family bHLH transcription factor 4 [Source:NCBI gene (formerly Entrezgene);Acc:105609730]
ENSOARG00020005420	PLSCR4	no|up	yes|up	phospholipid scramblase 4 [Source:HGNC Symbol;Acc:HGNC:16497]
ENSOARG00020007591	ATP2C2	yes|down	no|down	ATPase secretory pathway Ca2+ transporting 2 [Source:NCBI gene (formerly Entrezgene);Acc:101123576]
ENSOARG00020007980	CA13	yes|down	no|down	carbonic anhydrase 13 [Source:NCBI gene (formerly Entrezgene);Acc:101113860]
ENSOARG00020000965	NR4A3	yes|down	no|down	nuclear receptor subfamily 4 group A member 3 [Source:HGNC Symbol;Acc:HGNC:7982]
ENSOARG00020020932	CRTAC1	yes|up	yes|up	cartilage acidic protein 1 [Source:NCBI gene (formerly Entrezgene);Acc:101110105]
ENSOARG00020007987	PBLD	yes|down	no|down	phenazine biosynthesis like protein domain containing [Source:NCBI gene (formerly Entrezgene);Acc:101105627]
ENSOARG00020020934	HBEGF	yes|up	yes|up	heparin binding EGF like growth factor [Source:NCBI gene (formerly Entrezgene);Acc:101118185]
ENSOARG00020017085	MATK	yes|up	no|up	megakaryocyte-associated tyrosine kinase [Source:HGNC Symbol;Acc:HGNC:6906]
ENSOARG00020007984		no|down	yes|down
ENSOARG00020017573	CCL2	yes|down	no|down	C-C motif chemokine 2 [Source:NCBI gene (formerly Entrezgene);Acc:101120093]
ENSOARG00020007456	LAMA2	no|down	no|up	laminin subunit alpha 2 [Source:NCBI gene (formerly Entrezgene);Acc:101117424]
ENSOARG00020007293	COL18A1	yes|up	yes|up	collagen type XVIII alpha 1 chain [Source:NCBI gene (formerly Entrezgene);Acc:101106232]
ENSOARG00020022746	PLEKHS1	yes|down	no|down	pleckstrin homology domain containing S1 [Source:HGNC Symbol;Acc:HGNC:26285]
ENSOARG00020017574	OAS2	yes|up	no|up	2'-5'-oligoadenylate synthetase 2 [Source:HGNC Symbol;Acc:HGNC:8087]
ENSOARG00020013128	HMGCL	yes|down	yes|down	3-hydroxy-3-methylglutaryl-CoA lyase [Source:NCBI gene (formerly Entrezgene);Acc:101119699]
ENSOARG00020013040		yes|up	no|up
ENSOARG00020017401	LOC101109941	no|down	no|up	lymphocyte antigen 75 [Source:NCBI gene (formerly Entrezgene);Acc:101109941]
ENSOARG00020026057	RBM15B	no|down	yes|down	RNA binding motif protein 15B [Source:NCBI gene (formerly Entrezgene);Acc:101114396]
ENSOARG00020023337	CYP2J	yes|up	no|up	Ovis aries cytochrome P450, family 2, subfamily J (CYP2J), mRNA. [Source:RefSeq mRNA;Acc:NM_001077210]
ENSOARG00020018717	INKA1	no|down	yes|down	inka box actin regulator 1 [Source:NCBI gene (formerly Entrezgene);Acc:101116942]
ENSOARG00020018303	EPOP	no|up	yes|down	elongin BC and polycomb repressive complex 2 associated protein
ENSOARG00020005638	CENPK	yes|up	no|up	centromere protein K [Source:NCBI gene (formerly Entrezgene);Acc:101103592]
ENSOARG00020016872	ZFP2	no|down	yes|down	zinc finger protein 2 homolog [Source:NCBI gene (formerly Entrezgene);Acc:101123551]
ENSOARG00020008423	SLC45A3	no|up	yes|up	solute carrier family 45 member 3 [Source:NCBI gene (formerly Entrezgene);Acc:101115050]
ENSOARG00020008934	MOB3B	no|down	yes|down	MOB kinase activator 3B [Source:NCBI gene (formerly Entrezgene);Acc:101111255]
ENSOARG00020005635	PRDM16	yes|up	yes|up	PR/SET domain 16 [Source:NCBI gene (formerly Entrezgene);Acc:101120004]
ENSOARG00020007678		yes|down	yes|down
ENSOARG00020022579	SPARCL1	no|down	yes|up	SPARC like 1 [Source:NCBI gene (formerly Entrezgene);Acc:101123041]
ENSOARG00020009438	TMEM44	yes|up	no|up	transmembrane protein 44 [Source:NCBI gene (formerly Entrezgene);Acc:101102868]
ENSOARG00020022572	CARMIL2	no|up	yes|up	capping protein regulator and myosin 1 linker 2 [Source:NCBI gene (formerly Entrezgene);Acc:101108771]
ENSOARG00020007182	PDE4B	yes|up	yes|up	phosphodiesterase 4B [Source:HGNC Symbol;Acc:HGNC:8781]
ENSOARG00020013250	MESP1	no|up	no|down	mesoderm posterior bHLH transcription factor 1 [Source:HGNC Symbol;Acc:HGNC:29658]
ENSOARG00020010556	TMEM150C	yes|up	no|up	transmembrane protein 150C [Source:NCBI gene (formerly Entrezgene);Acc:101115125]
ENSOARG00020016571	MYRF	yes|down	no|down	myelin regulatory factor [Source:NCBI gene (formerly Entrezgene);Acc:101110193]
ENSOARG00020001159	ASF1B	yes|up	no|up	anti-silencing function 1B histone chaperone [Source:NCBI gene (formerly Entrezgene);Acc:101123293]
ENSOARG00020024449	LHX1	yes|up	yes|up	LIM homeobox 1 [Source:NCBI gene (formerly Entrezgene);Acc:101109722]
ENSOARG00020008496	MCTP1	yes|down	yes|down	multiple C2 and transmembrane domain containing 1 [Source:NCBI gene (formerly Entrezgene);Acc:101122523]
ENSOARG00020008949	LSS	yes|down	yes|down	lanosterol synthase [Source:NCBI gene (formerly Entrezgene);Acc:101106995]
ENSOARG00020018235	HTRA3	yes|down	no|down	HtrA serine peptidase 3 [Source:NCBI gene (formerly Entrezgene);Acc:101119395]
ENSOARG00020020342	LRR1	yes|up	no|up	leucine rich repeat protein 1 [Source:HGNC Symbol;Acc:HGNC:19742]
ENSOARG00020012728	INKA2	no|down	yes|down	inka box actin regulator 2 [Source:NCBI gene (formerly Entrezgene);Acc:101107251]
ENSOARG00020008944	SLC38A11	yes|down	yes|down	solute carrier family 38 member 11 [Source:NCBI gene (formerly Entrezgene);Acc:101104635]
ENSOARG00020006217	SNORD93	no|down	yes|down	small nucleolar RNA, C/D box 93 [Source:HGNC Symbol;Acc:HGNC:32755]
ENSOARG00020006358	H2BC4	yes|down	yes|down	histone H2B type 1 [Source:NCBI gene (formerly Entrezgene);Acc:101111915]
ENSOARG00020007359	PWWP2B	no|up	no|down	PWWP domain containing 2B [Source:NCBI gene (formerly Entrezgene);Acc:105606161]
ENSOARG00020022774	TACSTD2	yes|up	yes|up	tumor associated calcium signal transducer 2 [Source:HGNC Symbol;Acc:HGNC:11530]
ENSOARG00020019849	NPR3	yes|down	yes|down	natriuretic peptide receptor 3 [Source:NCBI gene (formerly Entrezgene);Acc:101114557]
ENSOARG00020017975	JPH2	yes|down	yes|down	junctophilin 2 [Source:NCBI gene (formerly Entrezgene);Acc:101105592]
ENSOARG00020000946	PTX3	yes|down	no|up	pentraxin 3 [Source:NCBI gene (formerly Entrezgene);Acc:100034672]
ENSOARG00020013412	CNR1	no|down	yes|down	cannabinoid receptor 1 [Source:HGNC Symbol;Acc:HGNC:2159]
ENSOARG00020019870	ADGRL4	no|down	yes|down	adhesion G protein-coupled receptor L4 [Source:NCBI gene (formerly Entrezgene);Acc:101103604]
ENSOARG00020023355	FOXO4	no|down	no|up	forkhead box O4 [Source:NCBI gene (formerly Entrezgene);Acc:101103040]
ENSOARG00020015652	WNT5B	yes|up	yes|up	Wnt family member 5B [Source:NCBI gene (formerly Entrezgene);Acc:101121415]
ENSOARG00020015714	CDCA5	yes|up	no|up	cell division cycle associated 5 [Source:NCBI gene (formerly Entrezgene);Acc:101120206]
ENSOARG00020016055	TFAP2B	yes|up	yes|up	transcription factor AP-2 beta [Source:HGNC Symbol;Acc:HGNC:11743]
ENSOARG00020002182	DOCK4	yes|down	no|down	dedicator of cytokinesis 4 [Source:NCBI gene (formerly Entrezgene);Acc:101113058]
ENSOARG00020006751	GPNMB	yes|down	yes|down	glycoprotein nmb [Source:NCBI gene (formerly Entrezgene);Acc:101109959]
ENSOARG00020017985	BEX5	yes|up	yes|up	brain expressed X-linked 5 [Source:NCBI gene (formerly Entrezgene);Acc:101108890]
ENSOARG00020012471	ACOT6	yes|down	no|down	acyl-CoA thioesterase 6 [Source:HGNC Symbol;Acc:HGNC:33159]
ENSOARG00020019594		no|up	yes|up
ENSOARG00020002645	TRHDE	no|down	yes|down	thyrotropin releasing hormone degrading enzyme [Source:HGNC Symbol;Acc:HGNC:30748]
ENSOARG00020013044	NDST3	yes|down	yes|down	N-deacetylase and N-sulfotransferase 3 [Source:NCBI gene (formerly Entrezgene);Acc:101111805]
ENSOARG00020006742	TNXB	no|up	yes|up	tenascin XB
ENSOARG00020002529	SLC9A2	yes|down	yes|down	solute carrier family 9 member A2 [Source:NCBI gene (formerly Entrezgene);Acc:101108738]
ENSOARG00020012970	DGKK	yes|up	yes|up	diacylglycerol kinase kappa [Source:HGNC Symbol;Acc:HGNC:32395]
ENSOARG00020005726	N4BP1	no|up	yes|up	NEDD4 binding protein 1 [Source:HGNC Symbol;Acc:HGNC:29850]
ENSOARG00020009943	LECT2	yes|down	yes|down	leukocyte cell derived chemotaxin 2 [Source:NCBI gene (formerly Entrezgene);Acc:101105747]
ENSOARG00020017879	CRYAB	yes|down	yes|down	crystallin alpha B [Source:HGNC Symbol;Acc:HGNC:2389]
ENSOARG00020017876	SEPTIN4	yes|down	no|down	septin 4 [Source:NCBI gene (formerly Entrezgene);Acc:101101998]
ENSOARG00020022501	PRKG1	yes|down	no|down	protein kinase cGMP-dependent 1 [Source:NCBI gene (formerly Entrezgene);Acc:443010]
ENSOARG00020015009	DACT3	yes|down	no|down	dishevelled binding antagonist of beta catenin 3 [Source:NCBI gene (formerly Entrezgene);Acc:101121703]
ENSOARG00020016020	LSR	no|up	yes|up	lipolysis stimulated lipoprotein receptor [Source:NCBI gene (formerly Entrezgene);Acc:101102331]
ENSOARG00020016754	ZFPM2	yes|down	no|down	zinc finger protein, FOG family member 2 [Source:NCBI gene (formerly Entrezgene);Acc:101121179]
ENSOARG00020015003		no|down	no|up
ENSOARG00020015433	CPE	no|up	yes|up	carboxypeptidase E [Source:NCBI gene (formerly Entrezgene);Acc:443028]
ENSOARG00020024713	SETBP1	no|up	yes|up	SET binding protein 1 [Source:NCBI gene (formerly Entrezgene);Acc:101108271]
ENSOARG00020002986	LRRN3	no|down	yes|down	leucine rich repeat neuronal 3 [Source:NCBI gene (formerly Entrezgene);Acc:101113322]
ENSOARG00020002191	TSPAN13	yes|down	no|down	tetraspanin 13 [Source:NCBI gene (formerly Entrezgene);Acc:101105070]
ENSOARG00020002982	GJA5	yes|down	yes|down	gap junction protein alpha 5 [Source:NCBI gene (formerly Entrezgene);Acc:101115082]
ENSOARG00020014539	IRAG1	yes|down	yes|down	inositol 1,4,5-triphosphate receptor associated 1 [Source:HGNC Symbol;Acc:HGNC:7237]
ENSOARG00020002732	POU2F1	yes|down	no|down	POU class 2 homeobox 1 [Source:NCBI gene (formerly Entrezgene);Acc:101114403]
ENSOARG00020015487	OCA2	yes|down	yes|down	OCA2 melanosomal transmembrane protein [Source:NCBI gene (formerly Entrezgene);Acc:101102287]
ENSOARG00020014379		no|down	no|up
ENSOARG00020003350	ADGRB1	no|up	yes|up	adhesion G protein-coupled receptor B1 [Source:HGNC Symbol;Acc:HGNC:943]
ENSOARG00020016458	PKHD1	yes|down	yes|down	PKHD1 ciliary IPT domain containing fibrocystin/polyductin [Source:HGNC Symbol;Acc:HGNC:9016]
ENSOARG00020007007		no|up	yes|down	ER membrane protein complex subunit 2 [Source:NCBI gene (formerly Entrezgene);Acc:105608705]
ENSOARG00020017909	PLCE1	no|down	yes|down	phospholipase C epsilon 1 [Source:HGNC Symbol;Acc:HGNC:17175]
ENSOARG00020003194		yes|down	no|down
ENSOARG00020011928	SCRN1	yes|down	yes|down	secernin 1 [Source:NCBI gene (formerly Entrezgene);Acc:101103468]
ENSOARG00020003858		no|up	yes|up
ENSOARG00020025664	TOX	yes|down	no|down	thymocyte selection associated high mobility group box [Source:NCBI gene (formerly Entrezgene);Acc:101117675]
ENSOARG00020012206		yes|down	yes|down
ENSOARG00020015501	RC3H1	no|down	yes|down	ring finger and CCCH-type domains 1 [Source:NCBI gene (formerly Entrezgene);Acc:101114887]
ENSOARG00020003996	ZNF226	no|down	yes|down	zinc finger protein 226 [Source:HGNC Symbol;Acc:HGNC:13019]
ENSOARG00020002913	PHLDA1	no|up	yes|up	pleckstrin homology like domain family A member 1 [Source:NCBI gene (formerly Entrezgene);Acc:101102304]
ENSOARG00020025644		no|down	yes|down
ENSOARG00020014441	ARHGAP45	no|down	no|up	Rho GTPase activating protein 45 [Source:HGNC Symbol;Acc:HGNC:17102]
ENSOARG00020004379	ALDH1A3	no|down	yes|down	aldehyde dehydrogenase 1 family member A3 [Source:NCBI gene (formerly Entrezgene);Acc:101109831]
ENSOARG00020018894	CLEC11A	yes|down	yes|down	C-type lectin domain containing 11A [Source:NCBI gene (formerly Entrezgene);Acc:101119074]
ENSOARG00020001884	SLC13A4	no|up	yes|down	solute carrier family 13 member 4 [Source:NCBI gene (formerly Entrezgene);Acc:101102386]
ENSOARG00020008232	GPR63	no|up	yes|up	G protein-coupled receptor 63 [Source:NCBI gene (formerly Entrezgene);Acc:101105759]
ENSOARG00020023833	C8orf48	no|down	yes|down	chromosome 8 open reading frame 48 [Source:HGNC Symbol;Acc:HGNC:26345]
ENSOARG00020012990	SNORA24	no|down	yes|down	small nucleolar RNA, H/ACA box 24 [Source:HGNC Symbol;Acc:HGNC:32614]
ENSOARG00020003457	GFOD2	no|up	yes|down	glucose-fructose oxidoreductase domain containing 2 [Source:NCBI gene (formerly Entrezgene);Acc:101115644]
ENSOARG00020024186	ABCA12	yes|down	yes|down	ATP binding cassette subfamily A member 12 [Source:HGNC Symbol;Acc:HGNC:14637]
ENSOARG00020004677	CDH17	yes|down	yes|down	cadherin 17
ENSOARG00020003108	ABCG1	yes|up	yes|up	ATP binding cassette subfamily G member 1 [Source:NCBI gene (formerly Entrezgene);Acc:101103525]
ENSOARG00020016620	ZNF385A	no|up	yes|up	zinc finger protein 385A [Source:NCBI gene (formerly Entrezgene);Acc:101107591]
ENSOARG00020008931	GINS3	yes|up	no|up	GINS complex subunit 3 [Source:NCBI gene (formerly Entrezgene);Acc:101105096]
ENSOARG00020014481	TRPM2	yes|up	no|up	transient receptor potential cation channel subfamily M member 2 [Source:NCBI gene (formerly Entrezgene);Acc:101103450]
ENSOARG00020022863	ENO2	yes|up	no|up	enolase 2 [Source:NCBI gene (formerly Entrezgene);Acc:101109164]
ENSOARG00020025211		yes|down	no|down
ENSOARG00020015132	CDS1	no|down	yes|down	CDP-diacylglycerol synthase 1 [Source:NCBI gene (formerly Entrezgene);Acc:101110414]
ENSOARG00020002265	IER5L	no|up	no|down	immediate early response 5 like [Source:NCBI gene (formerly Entrezgene);Acc:101105148]
ENSOARG00020014740	PI15	yes|down	yes|down	peptidase inhibitor 15 [Source:NCBI gene (formerly Entrezgene);Acc:101109187]
ENSOARG00020018823	SPRY2	no|up	yes|up	sprouty RTK signaling antagonist 2 [Source:NCBI gene (formerly Entrezgene);Acc:114116626]
ENSOARG00020018088	NECTIN4	yes|down	no|down	nectin cell adhesion molecule 4 [Source:NCBI gene (formerly Entrezgene);Acc:101123428]
ENSOARG00020018827	KIF12	yes|up	yes|up	kinesin family member 12 [Source:HGNC Symbol;Acc:HGNC:21495]
ENSOARG00020004457	NEU3	no|down	yes|down	neuraminidase 3 [Source:HGNC Symbol;Acc:HGNC:7760]
ENSOARG00020005989	CDH13	yes|down	yes|down	cadherin 13 [Source:NCBI gene (formerly Entrezgene);Acc:101123062]
ENSOARG00020004451	SERINC5	yes|down	yes|down	serine incorporator 5 [Source:NCBI gene (formerly Entrezgene);Acc:101109361]
ENSOARG00020004514	LAG3	no|up	yes|up	lymphocyte activating 3 [Source:HGNC Symbol;Acc:HGNC:6476]
ENSOARG00020004510	IL11	yes|up	yes|up	interleukin 11 [Source:NCBI gene (formerly Entrezgene);Acc:114118064]
ENSOARG00020000157	MYLK	yes|down	no|down	myosin light chain kinase [Source:NCBI gene (formerly Entrezgene);Acc:443334]
ENSOARG00020004076		yes|down	no|down	olfactory receptor 51I2-like [Source:NCBI gene (formerly Entrezgene);Acc:101121967]
ENSOARG00020003772	BTG2	no|down	yes|down	BTG anti-proliferation factor 2 [Source:HGNC Symbol;Acc:HGNC:1131]
ENSOARG00020025269		no|up	yes|up
ENSOARG00020024760	TCIM	yes|down	yes|down	transcriptional and immune response regulator [Source:NCBI gene (formerly Entrezgene);Acc:101116016]
ENSOARG00020004073	MEGF6	no|up	yes|up	multiple EGF like domains 6
ENSOARG00020024825	BMP6	yes|down	yes|down	bone morphogenetic protein 6 [Source:NCBI gene (formerly Entrezgene);Acc:443174]
ENSOARG00020000022	ATP6	no|down	yes|down	ATP synthase F0 subunit 6 [Source:NCBI gene (formerly Entrezgene);Acc:808254]
ENSOARG00020024045	LOC101117299	yes|down	yes|down	ras GTPase-activating protein 4 [Source:NCBI gene (formerly Entrezgene);Acc:101117299]
ENSOARG00020026348	MIEF2	no|down	yes|down	mitochondrial elongation factor 2 [Source:HGNC Symbol;Acc:HGNC:17920]
ENSOARG00020024828	GINS4	yes|up	no|up	GINS complex subunit 4 [Source:NCBI gene (formerly Entrezgene);Acc:101116959]
ENSOARG00020020420	C8orf58	no|down	yes|down	chromosome 8 open reading frame 58 [Source:HGNC Symbol;Acc:HGNC:32233]
ENSOARG00020004582	CXCL10	yes|up	yes|up	Ovis aries C-X-C motif chemokine ligand 10 (CXCL10), mRNA. [Source:RefSeq mRNA;Acc:NM_001009191]
ENSOARG00020020580	U2	no|up	yes|down	U2 spliceosomal RNA [Source:RFAM;Acc:RF00004]
ENSOARG00020019776	KIF22	yes|up	no|up	kinesin family member 22 [Source:NCBI gene (formerly Entrezgene);Acc:101120211]
ENSOARG00020021112	FAM71A	no|down	yes|up	family with sequence similarity 71 member A [Source:NCBI gene (formerly Entrezgene);Acc:101115812]
ENSOARG00020026062	LOC101110855	yes|up	no|down	secreted and transmembrane protein 1-like
ENSOARG00020005853		no|down	yes|down
ENSOARG00020015343	ANGPT1	yes|down	yes|down	angiopoietin 1 [Source:HGNC Symbol;Acc:HGNC:484]
ENSOARG00020014061	PTPRU	yes|up	yes|up	protein tyrosine phosphatase receptor type U [Source:NCBI gene (formerly Entrezgene);Acc:101108816]
ENSOARG00020015592	ZNF219	no|down	yes|down	zinc finger protein 219 [Source:NCBI gene (formerly Entrezgene);Acc:101114707]
ENSOARG00020004038	ZNF580	yes|up	no|down	zinc finger protein 580 [Source:NCBI gene (formerly Entrezgene);Acc:105612738]
ENSOARG00020004198	UBN2	yes|down	no|down	ubinuclein 2 [Source:NCBI gene (formerly Entrezgene);Acc:101110323]
ENSOARG00020000275	HOXD4	yes|up	yes|up	homeobox D4 [Source:HGNC Symbol;Acc:HGNC:5138]
ENSOARG00020004202	TONSL	yes|up	no|up	tonsoku like, DNA repair protein [Source:NCBI gene (formerly Entrezgene);Acc:101116737]
ENSOARG00020011237	PPP1R3C	yes|down	yes|down	protein phosphatase 1 regulatory subunit 3C [Source:NCBI gene (formerly Entrezgene);Acc:101123512]
ENSOARG00020011726	USP53	yes|down	yes|down	ubiquitin specific peptidase 53
ENSOARG00020020569	U2	no|up	yes|up	U2 spliceosomal RNA [Source:RFAM;Acc:RF00004]
ENSOARG00020011233		no|down	yes|down	p53 and DNA damage-regulated protein 1 [Source:NCBI gene (formerly Entrezgene);Acc:114115656]
ENSOARG00020020041	BCL2L15	yes|up	no|down	BCL2 like 15 [Source:HGNC Symbol;Acc:HGNC:33624]
ENSOARG00020000799	SVEP1	yes|down	no|down	sushi, von Willebrand factor type A, EGF and pentraxin domain containing 1 [Source:NCBI gene (formerly Entrezgene);Acc:101113459]
ENSOARG00020000651	SEMA3D	yes|down	yes|down	semaphorin 3D [Source:NCBI gene (formerly Entrezgene);Acc:101113321]
ENSOARG00020020048	DOCK10	no|down	yes|down	dedicator of cytokinesis 10 [Source:NCBI gene (formerly Entrezgene);Acc:101123187]
ENSOARG00020001703	GC	yes|down	yes|down	GC vitamin D binding protein [Source:NCBI gene (formerly Entrezgene);Acc:101102644]
ENSOARG00020020160		yes|down	no|down
ENSOARG00020007249	H1-5	no|down	yes|down	H1.5 linker histone, cluster member [Source:NCBI gene (formerly Entrezgene);Acc:101123158]
ENSOARG00020014263	CDC42EP5	no|up	no|down	CDC42 effector protein 5 [Source:NCBI gene (formerly Entrezgene);Acc:101106030]
ENSOARG00020008398	MFAP5	yes|down	no|down	microfibril associated protein 5 [Source:NCBI gene (formerly Entrezgene);Acc:101102052]
ENSOARG00020014269	CYP24A1	no|up	yes|up	25-hydroxyvitamin D3-24-hydroxylase [Source:NCBI gene (formerly Entrezgene);Acc:100170323]
ENSOARG00020004850	C1QL3	no|down	yes|down	complement C1q like 3 [Source:NCBI gene (formerly Entrezgene);Acc:101118208]
ENSOARG00020000770	C1orf210	no|down	yes|down	chromosome 1 C1orf210 homolog [Source:NCBI gene (formerly Entrezgene);Acc:101109222]
ENSOARG00020000777	ARHGEF25	no|down	no|up	Rho guanine nucleotide exchange factor 25 [Source:NCBI gene (formerly Entrezgene);Acc:101118430]
ENSOARG00020022011	NR4A2	yes|down	no|down	nuclear receptor subfamily 4 group A member 2 [Source:NCBI gene (formerly Entrezgene);Acc:101114494]
ENSOARG00020006257	TG	yes|down	no|down	thyroglobulin [Source:NCBI gene (formerly Entrezgene);Acc:101122868]
ENSOARG00020025967	MYBL1	yes|up	no|up	MYB proto-oncogene like 1 [Source:NCBI gene (formerly Entrezgene);Acc:101121782]
ENSOARG00020004992	POSTN	yes|down	yes|down	periostin [Source:NCBI gene (formerly Entrezgene);Acc:101103329]
ENSOARG00020000473	F3	no|down	yes|down	coagulation factor III, tissue factor [Source:NCBI gene (formerly Entrezgene);Acc:101118918]
ENSOARG00020011429	TICRR	yes|up	no|up	TOPBP1 interacting checkpoint and replication regulator [Source:NCBI gene (formerly Entrezgene);Acc:101123667]
ENSOARG00020010932	CLSPN	yes|up	no|up	claspin [Source:NCBI gene (formerly Entrezgene);Acc:101110630]
ENSOARG00020000571	CSF2	no|up	yes|up	Ovis aries colony stimulating factor 2 (CSF2), mRNA. [Source:RefSeq mRNA;Acc:NM_001009805]
ENSOARG00020019386	LOC101121837	yes|up	no|up	patched domain-containing protein 3-like [Source:NCBI gene (formerly Entrezgene);Acc:101121837]
ENSOARG00020012369	MCM6	yes|up	no|up	minichromosome maintenance complex component 6 [Source:NCBI gene (formerly Entrezgene);Acc:101103786]
ENSOARG00020021566	CCL5	yes|up	yes|up	C-C motif chemokine ligand 5 [Source:NCBI gene (formerly Entrezgene);Acc:101115553]
ENSOARG00020010297	CFAP184	no|down	yes|down	cilia and flagella associated protein 184
ENSOARG00020025887	SERPINB13	no|up	yes|up	serpin family B member 13 [Source:HGNC Symbol;Acc:HGNC:8944]
ENSOARG00020026468	TFAP4	yes|up	no|up	transcription factor AP-4 [Source:NCBI gene (formerly Entrezgene);Acc:101122654]
ENSOARG00020021993		no|down	no|up
ENSOARG00020011333	FGF22	yes|down	yes|down	fibroblast growth factor 22 [Source:NCBI gene (formerly Entrezgene);Acc:101114608]
ENSOARG00020011882	SYNPO2	yes|down	no|down	synaptopodin 2 [Source:NCBI gene (formerly Entrezgene);Acc:101110330]
ENSOARG00020001172	KCNAB1	yes|down	yes|down	potassium voltage-gated channel subfamily A member regulatory beta subunit 1 [Source:NCBI gene (formerly Entrezgene);Acc:101110988]
ENSOARG00020010638	SDK1	no|up	yes|up	sidekick cell adhesion molecule 1 [Source:NCBI gene (formerly Entrezgene);Acc:101110562]
ENSOARG00020015936	SMARCA1	yes|down	no|down	SWI/SNF related, matrix associated, actin dependent regulator of chromatin, subfamily a, member 1 [Source:NCBI gene (formerly Entrezgene);Acc:101119536]
ENSOARG00020008165	ANO2	yes|down	yes|down	anoctamin 2 [Source:HGNC Symbol;Acc:HGNC:1183]
ENSOARG00020006660	ITGA7	no|down	no|up	integrin subunit alpha 7 [Source:NCBI gene (formerly Entrezgene);Acc:101115445]
ENSOARG00020001993	SARDH	no|down	yes|down	sarcosine dehydrogenase [Source:NCBI gene (formerly Entrezgene);Acc:101110407]
ENSOARG00020008646	DAB2	yes|down	yes|down	DAB adaptor protein 2 [Source:NCBI gene (formerly Entrezgene);Acc:101104604]
ENSOARG00020026262	TELO2	no|down	yes|down	telomere maintenance 2 [Source:HGNC Symbol;Acc:HGNC:29099]
ENSOARG00020011904	SIX5	no|down	yes|down	SIX homeobox 5 [Source:NCBI gene (formerly Entrezgene);Acc:101118127]
ENSOARG00020011907	LIME1	yes|up	yes|up	Lck interacting transmembrane adaptor 1
ENSOARG00020022692	GASK1A	yes|down	yes|down	golgi associated kinase 1A
ENSOARG00020003706	CDKL2	yes|down	no|down	cyclin dependent kinase like 2 [Source:NCBI gene (formerly Entrezgene);Acc:101106773]
ENSOARG00020001423	GALNT12	no|down	yes|down	polypeptide N-acetylgalactosaminyltransferase 12 [Source:NCBI gene (formerly Entrezgene);Acc:101103047]
ENSOARG00020010063	HSPB8	no|down	yes|down	heat shock protein family B (small) member 8 [Source:NCBI gene (formerly Entrezgene);Acc:101108164]
ENSOARG00020001290	ASTE1	no|down	yes|down	asteroid homolog 1 [Source:NCBI gene (formerly Entrezgene);Acc:101117135]
ENSOARG00020006182	NIBAN1	no|down	yes|down	niban apoptosis regulator 1 [Source:NCBI gene (formerly Entrezgene);Acc:101122713]
ENSOARG00020006183	IL6	no|down	yes|down	Ovis aries interleukin 6 (IL6), mRNA. [Source:RefSeq mRNA;Acc:NM_001009392]
ENSOARG00020010068	ATP6V0E2	yes|up	no|up	ATPase H+ transporting V0 subunit e2 [Source:HGNC Symbol;Acc:HGNC:21723]
ENSOARG00020024004	KANK1	yes|down	no|down	KN motif and ankyrin repeat domains 1 [Source:NCBI gene (formerly Entrezgene);Acc:101109511]
ENSOARG00020001456	LOC101107957/SLC23A1	yes|down	yes|down	solute carrier family 23 member 1-like
ENSOARG00020018158	TCF19	no|up	no|down	transcription factor 19 [Source:NCBI gene (formerly Entrezgene);Acc:101108610]
ENSOARG00020017317	ASIC2	no|down	yes|down	acid sensing ion channel subunit 2 [Source:NCBI gene (formerly Entrezgene);Acc:101120341]
ENSOARG00020017314	PRR5L	no|up	yes|up	proline rich 5 like [Source:NCBI gene (formerly Entrezgene);Acc:101106878]
ENSOARG00020009763	MXRA8	yes|down	no|down	matrix remodeling associated 8 [Source:HGNC Symbol;Acc:HGNC:7542]
ENSOARG00020011943		no|down	yes|up
ENSOARG00020004920	KCNK12	yes|up	no|up	potassium two pore domain channel subfamily K member 12 [Source:NCBI gene (formerly Entrezgene);Acc:101114768]
ENSOARG00020009609	IRF9	yes|up	yes|up	interferon regulatory factor 9 [Source:HGNC Symbol;Acc:HGNC:6131]
ENSOARG00020009294	NNAT	no|up	yes|up	neuronatin [Source:HGNC Symbol;Acc:HGNC:7860]
ENSOARG00020023465		yes|down	yes|down
ENSOARG00020023582	PSMC3IP	yes|up	no|up	PSMC3 interacting protein [Source:NCBI gene (formerly Entrezgene);Acc:101103491]
ENSOARG00020012594	B3GALT4	yes|down	no|down	beta-1,3-galactosyltransferase 4 [Source:NCBI gene (formerly Entrezgene);Acc:101111585]
ENSOARG00020006298	PLEKHA7	no|down	yes|down	pleckstrin homology domain containing A7 [Source:NCBI gene (formerly Entrezgene);Acc:101120777]
ENSOARG00020006444	RFC3	yes|up	no|up	replication factor C subunit 3 [Source:NCBI gene (formerly Entrezgene);Acc:101108399]
ENSOARG00020006110	EPSTI1	yes|up	yes|up	epithelial stromal interaction 1 [Source:NCBI gene (formerly Entrezgene);Acc:101123642]
ENSOARG00020023787	SH3TC2	no|down	yes|down	SH3 domain and tetratricopeptide repeats 2 [Source:HGNC Symbol;Acc:HGNC:29427]
ENSOARG00020017463	HSPB7	yes|down	no|down	heat shock protein family B (small) member 7 [Source:NCBI gene (formerly Entrezgene);Acc:114113264]
ENSOARG00020021454	DTL	yes|up	no|up	denticleless E3 ubiquitin protein ligase homolog [Source:HGNC Symbol;Acc:HGNC:30288]
ENSOARG00020017468		no|down	yes|down	olfactory receptor 11A1 [Source:NCBI gene (formerly Entrezgene);Acc:101112095]
ENSOARG00020016992	CACNA1C	no|up	yes|up	calcium voltage-gated channel subunit alpha1 C [Source:HGNC Symbol;Acc:HGNC:1390]
ENSOARG00020018630	ACOT11	no|down	yes|down	acyl-CoA thioesterase 11 [Source:NCBI gene (formerly Entrezgene);Acc:101118240]
ENSOARG00020019653	SEC16B	no|down	yes|down	protein transport protein Sec16B [Source:NCBI gene (formerly Entrezgene);Acc:101118120]
ENSOARG00020006597	PEG3	yes|down	no|down	paternally expressed 3
ENSOARG00020026042	SLC16A3	no|up	no|down	solute carrier family 16 member 3 [Source:NCBI gene (formerly Entrezgene);Acc:101111643]
ENSOARG00020019658	AMIGO3	yes|up	yes|up	adhesion molecule with Ig like domain 3 [Source:NCBI gene (formerly Entrezgene);Acc:105603614]
ENSOARG00020007862	PRKCZ	yes|up	yes|up	protein kinase C zeta [Source:NCBI gene (formerly Entrezgene);Acc:101122295]
ENSOARG00020013133		no|up	yes|up
ENSOARG00020018704	SCUBE2	yes|down	yes|down	signal peptide, CUB domain and EGF like domain containing 2 [Source:NCBI gene (formerly Entrezgene);Acc:101102010]
ENSOARG00020026048	LOC101104414	no|down	yes|down	uncharacterized LOC101104414
ENSOARG00020009112	H1-3	yes|down	yes|down	histone H1.3 [Source:NCBI gene (formerly Entrezgene);Acc:101109397]
ENSOARG00020008826	SELE	yes|down	yes|down	Ovis aries selectin E (SELE), mRNA. [Source:RefSeq mRNA;Acc:NM_001009749]
ENSOARG00020013815	CHAC1	no|down	yes|down	ChaC glutathione specific gamma-glutamylcyclotransferase 1 [Source:NCBI gene (formerly Entrezgene);Acc:101114872]
ENSOARG00020008790	THBS3	no|up	yes|up	thrombospondin 3 [Source:NCBI gene (formerly Entrezgene);Acc:101116784]
ENSOARG00020008417	SELP	yes|down	yes|down	Ovis aries selectin P (SELP), mRNA. [Source:RefSeq mRNA;Acc:NM_001009295]
ENSOARG00020012813	UHRF1	yes|up	no|up	ubiquitin like with PHD and ring finger domains 1 [Source:HGNC Symbol;Acc:HGNC:12556]
ENSOARG00020008539	ECM1	no|down	yes|down	extracellular matrix protein 1 [Source:NCBI gene (formerly Entrezgene);Acc:101105541]
ENSOARG00020017185	PDE12	no|down	yes|down	phosphodiesterase 12 [Source:NCBI gene (formerly Entrezgene);Acc:101108694]
ENSOARG00020007766	MEAK7	no|down	yes|down	MTOR associated protein, eak-7 homolog [Source:NCBI gene (formerly Entrezgene);Acc:101103171]
ENSOARG00020018522	ZP2	no|down	yes|down	zona pellucida glycoprotein 2 [Source:NCBI gene (formerly Entrezgene);Acc:101123598]
ENSOARG00020013245	TRIL	no|down	yes|down	TLR4 interactor with leucine rich repeats [Source:NCBI gene (formerly Entrezgene);Acc:101112725]
ENSOARG00020013499	PRR7	no|down	yes|down	proline rich 7, synaptic [Source:NCBI gene (formerly Entrezgene);Acc:101122946]
ENSOARG00020016569	AGXT2	yes|down	no|down	alanine--glyoxylate aminotransferase 2 [Source:NCBI gene (formerly Entrezgene);Acc:101111660]
ENSOARG00020021988	RELL1	yes|up	no|up	RELT like 1 [Source:NCBI gene (formerly Entrezgene);Acc:101110843]
ENSOARG00020018447	TMC8	yes|down	yes|down	transmembrane channel like 8 [Source:HGNC Symbol;Acc:HGNC:20474]
ENSOARG00020018444	MOGAT1	yes|down	yes|down	monoacylglycerol O-acyltransferase 1 [Source:HGNC Symbol;Acc:HGNC:18210]
ENSOARG00020017219	DNAH12	yes|down	yes|down	dynein axonemal heavy chain 12 [Source:NCBI gene (formerly Entrezgene);Acc:101108960]
ENSOARG00020021980	MSI1	yes|up	yes|up	musashi RNA binding protein 1 [Source:HGNC Symbol;Acc:HGNC:7330]
ENSOARG00020017267	CDH16	no|up	yes|up	cadherin 16 [Source:HGNC Symbol;Acc:HGNC:1755]
ENSOARG00020008488	ACTA2	yes|down	no|down	actin alpha 2, smooth muscle [Source:HGNC Symbol;Acc:HGNC:130]
ENSOARG00020013626		no|down	yes|down
ENSOARG00020017260	FEN1	yes|up	no|up	Ovis aries flap structure-specific endonuclease 1 (FEN1), mRNA. [Source:RefSeq mRNA;Acc:NM_001166196]
ENSOARG00020008484	CERCAM	no|up	yes|up	cerebral endothelial cell adhesion molecule [Source:NCBI gene (formerly Entrezgene);Acc:101107949]
ENSOARG00020006162	SNCAIP	no|up	yes|up	synuclein alpha interacting protein [Source:NCBI gene (formerly Entrezgene);Acc:101111543]
ENSOARG00020014255		yes|up	no|up
ENSOARG00020023123	PITX2	yes|down	yes|down	paired like homeodomain 2 [Source:NCBI gene (formerly Entrezgene);Acc:101116988]
ENSOARG00020006168	BLOC1S3	no|down	yes|down	biogenesis of lysosomal organelles complex 1 subunit 3 [Source:NCBI gene (formerly Entrezgene);Acc:101112341]
ENSOARG00020022741	ZGRF1	yes|up	no|up	zinc finger GRF-type containing 1 [Source:HGNC Symbol;Acc:HGNC:25654]
ENSOARG00020020994	ZBTB48	no|up	no|down	zinc finger and BTB domain containing 48 [Source:NCBI gene (formerly Entrezgene);Acc:101121027]
ENSOARG00020023053	RENBP	yes|down	no|down	renin binding protein [Source:NCBI gene (formerly Entrezgene);Acc:101107767]
ENSOARG00020017989	SPRY3	yes|down	yes|down	sprouty RTK signaling antagonist 3 [Source:NCBI gene (formerly Entrezgene);Acc:101106569]
ENSOARG00020007083	PRUNE2	yes|down	no|down	prune homolog 2 with BCH domain
ENSOARG00020013401	ITGA8	yes|down	no|down	integrin subunit alpha 8 [Source:NCBI gene (formerly Entrezgene);Acc:101117689]
ENSOARG00020008088	RPRD2	yes|down	yes|down	regulation of nuclear pre-mRNA domain containing 2 [Source:NCBI gene (formerly Entrezgene);Acc:101117043]
ENSOARG00020023343	TMEM177	no|up	yes|down	transmembrane protein 177 [Source:NCBI gene (formerly Entrezgene);Acc:101119024]
ENSOARG00020016103	ZNHIT2	no|up	yes|down	zinc finger HIT-type containing 2 [Source:NCBI gene (formerly Entrezgene);Acc:101120968]
ENSOARG00020013404	CDH8	no|down	yes|down	cadherin 8 [Source:HGNC Symbol;Acc:HGNC:1767]
ENSOARG00020016527	HASPIN	no|up	no|down	histone H3 associated protein kinase [Source:NCBI gene (formerly Entrezgene);Acc:105610737]
ENSOARG00020015647	LGI4	yes|down	yes|down	leucine rich repeat LGI family member 4 [Source:NCBI gene (formerly Entrezgene);Acc:101118631]
ENSOARG00020019970		yes|down	yes|down
ENSOARG00020002586	HDAC9	yes|down	yes|down	histone deacetylase 9 [Source:HGNC Symbol;Acc:HGNC:14065]
ENSOARG00020012561	SHLD1	no|down	yes|down	shieldin complex subunit 1 [Source:NCBI gene (formerly Entrezgene);Acc:101115387]
ENSOARG00020019345	ZBED9	yes|down	no|down	zinc finger BED-type containing 9 [Source:NCBI gene (formerly Entrezgene);Acc:101103848]
ENSOARG00020002197	CPED1	yes|down	yes|down	cadherin like and PC-esterase domain containing 1 [Source:NCBI gene (formerly Entrezgene);Acc:101102975]
ENSOARG00020022990	F2R	no|down	yes|up	coagulation factor II thrombin receptor [Source:NCBI gene (formerly Entrezgene);Acc:101105757]
ENSOARG00020012146	CLMN	no|down	yes|down	calmin [Source:NCBI gene (formerly Entrezgene);Acc:101115830]
ENSOARG00020016314	DUSP19	yes|up	no|up	dual specificity phosphatase 19 [Source:HGNC Symbol;Acc:HGNC:18894]
ENSOARG00020002106	SLC35D2	no|down	yes|down	solute carrier family 35 member D2 [Source:NCBI gene (formerly Entrezgene);Acc:101113662]
ENSOARG00020009486	GINS2	yes|up	no|down	GINS complex subunit 2 [Source:NCBI gene (formerly Entrezgene);Acc:101103005]
ENSOARG00020009209	RTN1	yes|down	no|down	reticulon 1 [Source:NCBI gene (formerly Entrezgene);Acc:101102907]
ENSOARG00020015454	KCNC3	yes|down	no|down	potassium voltage-gated channel subfamily C member 3 [Source:HGNC Symbol;Acc:HGNC:6235]
ENSOARG00020007287	ARHGAP25	yes|down	yes|down	Rho GTPase activating protein 25 [Source:HGNC Symbol;Acc:HGNC:28951]
ENSOARG00020007160	H1-2	yes|down	yes|down	H1.2 linker histone, cluster member [Source:NCBI gene (formerly Entrezgene);Acc:101113893]
ENSOARG00020012044	BANK1	no|down	yes|down	B cell scaffold protein with ankyrin repeats 1
ENSOARG00020012040	CXCR4	yes|up	yes|up	Ovis aries C-X-C motif chemokine receptor 4 (CXCR4), mRNA. [Source:RefSeq mRNA;Acc:NM_001277168]
ENSOARG00020017147	RMI2	yes|up	no|up	RecQ mediated genome instability 2 [Source:HGNC Symbol;Acc:HGNC:28349]
ENSOARG00020015035	MDFI	no|up	yes|up	MyoD family inhibitor [Source:NCBI gene (formerly Entrezgene);Acc:443068]
ENSOARG00020024693	RBM43	yes|up	no|up	RNA binding motif protein 43 [Source:NCBI gene (formerly Entrezgene);Acc:101119882]
ENSOARG00020012361	H2AFY2	yes|up	yes|up	core histone macro-H2A.2 [Source:NCBI gene (formerly Entrezgene);Acc:101108627]
ENSOARG00020002699	STYXL2	yes|down	no|down	dual specificity phosphatase 27, atypical [Source:NCBI gene (formerly Entrezgene);Acc:101110992]
ENSOARG00020015033	TRIP6	no|up	no|down	thyroid hormone receptor interactor 6 [Source:NCBI gene (formerly Entrezgene);Acc:101120629]
ENSOARG00020015588	CREBZF	no|down	yes|down	CREB/ATF bZIP transcription factor [Source:NCBI gene (formerly Entrezgene);Acc:101114225]
ENSOARG00020004802	LOC106991529	yes|up	yes|up	interferon regulatory factor 4-like
ENSOARG00020009853	FBXL21P	yes|down	no|down	F-box and leucine rich repeat protein 21
ENSOARG00020015857	ZSWIM1	no|down	yes|down	zinc finger SWIM-type containing 1 [Source:HGNC Symbol;Acc:HGNC:16155]
ENSOARG00020012443	ZFP14	yes|down	yes|down	zinc finger protein 14 homolog [Source:NCBI gene (formerly Entrezgene);Acc:101122457]
ENSOARG00020002743	TMPRSS2	no|up	yes|up	transmembrane serine protease 2 [Source:NCBI gene (formerly Entrezgene);Acc:101120216]
ENSOARG00020002749	AFP	yes|down	yes|down	alpha fetoprotein [Source:NCBI gene (formerly Entrezgene);Acc:101103646]
ENSOARG00020020727	PLXNA2	no|up	yes|up	plexin A2 [Source:NCBI gene (formerly Entrezgene);Acc:101122043]
ENSOARG00020021967	NCALD	no|down	yes|down	neurocalcin delta [Source:NCBI gene (formerly Entrezgene);Acc:101102069]
		yes|up	yes|up
ENSOARG00020024103	PRTG	no|up	yes|up	protogenin [Source:HGNC Symbol;Acc:HGNC:26373]
ENSOARG00020004359	THBS4	yes|up	yes|up	thrombospondin 4 [Source:NCBI gene (formerly Entrezgene);Acc:101115211]
